# Supplementary material for: Genome-Scale Metabolic Model of Caldicellulosiruptor bescii Reveals Optimal Metabolic Engineering Strategies for Bio-based Chemical Production
Source: mSystems. 2021 Jun 1;6(3):e01351-20. doi: 10.1128/mSystems.01351-20 (PMC8269263; doi:10.1128/mSystems.01351-20)
Supplement: DATA SET S1 [file msystems.01351-20-sd001.xlsx]

## Sheet: Index
Model Name: iCbes, Genome-scale metabolic model of Cladicellulosiruptor bescii
Biomass Reaction: Biomass_Cbescii
Default Flux Limits: 1000
Sheet name	Description
Reactions	Reactions included in the genome-scale model of C. bescii wild-type strain DSM 6725
Genes	Genes incorporated in the C. bescii model along with a list of associated metabolic reactions for each gene
Compounds	Metabolic compounds represented in the C. bescii model
Engineered_reactions	Engineered functions for ethanol production in the E1 strain MACB1062
BOF	Formulation of the biomass objective function in C. bescii model

## Sheet: Reactions
id	equation	translated_equation	PMID	ec	tc	genes	genes_peg	genes_wp	name	subsystem	type	in_model
12DAG3PS	(3) C05761[c] + (12) C05764[c] + (5) C04088[c] + (2) C01203[c] + C181o7ACP[c] + (7) fa3ACP[c] + (2) fa6ACP[c] + (35) fa11ACP[c] + fa12ACP[c] + (8) fa1oh3ACP[c] + (38) C00093[c] + (74) C00080[c] => C00416[c] + (76) C00229[c]	(3) Tetradecanoyl-[acp][c] + (12) Hexadecanoyl-[acp][c] + (5) |Octadecanoyl-[acyl-carrier protein][c]| + (2) |Oleoyl-[acyl-carrier protein][c]| + |Fatty Acid anteiso-C18:1 omega-7 ACP[c]| + (7) |Fatty Acid iso-C15:0-ACP[c]| + (2) |Fatty Acid iso-C16:0 ACP[c]| + (35) |Fatty Acid iso-C17:0 ACP[c]| + |Fatty Acid anteiso-C17:0 ACP[c]| + (8) |Fatty Acid iso-C14:0 3-OH ACP[c]| + (38) |sn-Glycerol 3-pho…		["2.3.1.274, 2.3.1.275, 2.3.1.51"]		Athe_1153 and (Athe_0752 or Athe_2184) and Athe_1326	peg.1636 and (peg.1208 or peg.2740) and peg.1814	WP_015907652.1 and (WP_015907305.1 or WP_015908521.1) and WP_015907798.1	1,2-diacylglycerol-3-phosphate biosynthesis	Glycerolipid metabolism	Gene-associated	TRUE
12PD_TP	C02917[e] <=> C02917[c]	(S)-1,2-Propanediol[e] <=> (S)-1,2-Propanediol[c]	28458033						(S)-1,2-Propanediol diffusion	Transmembrane	Gap-filling	TRUE
14GLACANASE	C00718_kz[e] + C00001[e] => (2) C01935_kz[e]	Amylose(n=8)[e] + H2O[e] => (2) Maltodextrin(n=4)[e]		["3.2.1.1"]		Athe_0610 or Athe_2593	peg.1046 or peg.141	WP_015907188.1 or WP_013429333.1	alpha-amylase (secreted)	Sugar metabolism	Gene-associated	TRUE
16GLACANASE	C00372_kz[e] + C00001[e] => (2) C01935_kz[e]	1,6-alpha-D-Glucan(n=4)[e] + H2O[e] => (2) Maltodextrin(n=4)[e]		["3.2.1.41"]		Athe_0609	peg.1045	WP_015907187.1	Pullulanase (secreted)	Sugar metabolism	Gene-associated	TRUE
ACt6	C00033[c] + C00080[c] <=> C00033[e] + C00080[e]	Acetate[c] + H+[c] <=> Acetate[e] + H+[e]	30988035						protonated acetate diffusion	Transmembrane	Spontaneous	TRUE
ANTIMt1	antim[c] => antim[e]	Antimonite[c] => Antimonite[e]			2.A.59.1.2	Athe_1933	peg.2452	WP_015908311.1	Antimonite uptake	Transmembrane	Gene-associated	TRUE
ARSNAt1	C11215[c] => C11215[e]	|Arsenate ion[c]| => |Arsenate ion[e]|			2.A.59.1.2	Athe_1933	peg.2452	WP_015908311.1	Arsenate ion uptake	Transmembrane	Gene-associated	TRUE
ARSt1	C06697[c] => C06697[e]	Arsenite[c] => Arsenite[e]			2.A.59.1.2	Athe_1933	peg.2452	WP_015908311.1	Arsenite uptake	Transmembrane	Gene-associated	TRUE
ATPSYN	(4) C00080[c] + C00002[c] + C00001[c] <=> (5) C00080[e] + C00008[c] + C00009[c]	(4) H+[c] + ATP[c] + H2O[c] <=> (5) H+[e] + ADP[c] + Orthophosphate[c]	31097544, 26536872, 8905099, 16816177		3.A.2.1.5	Athe_1423 and Athe_1424 and Athe_1425 and Athe_1426 and Athe_1427 and Athe_1428 and Athe_1429 and Athe_1430	peg.1915 and peg.1916 and peg.1917 and peg.1918 and peg.1919 and peg.1920 and peg.1921 and peg.1922	WP_015907886.1 and WP_015907887.1 and WP_015907888.1 and WP_015907889.1 and WP_015907890.1 and WP_015907891.1 and WP_013290424.1 and WP_015907892.1	H+ dependent F0F1 ATP synthase	Transmembrane, Energy metabolism	Gene-associated	TRUE
AXE	AX[c] + (3) C00001[c] => (3) C00033[c] + XOS[c] + (3) C00080[c]	acetylxylan[c] + (3) H2O[c] => (3) Acetate[c] + Xylan-oligosaccharides[c] + (3) H+[c]		3.1.1.72		Athe_0152	peg.547	WP_015906781.1	acetylxylan esterase	Sugar metabolism	Gene-associated	TRUE
AbfA	AXOS[c] + (3) C00001[c] => XOS[c] + (3) C00259[c]	Arabinoxylan-oligosaccharides[c] + (3) H2O[c] => Xylan-oligosaccharides[c] + (3) L-Arabinose[c]		["3.2.1.55", "3.2.1.99"]		Athe_1103 or Athe_2371	peg.1584 or peg.2951	WP_015907609.1 or WP_015908694.1	alpha-L-arabinan arabinofuranohydrolase	Sugar metabolism	Gene-associated	TRUE
Acetoin-Syn	C06010[c] + C00080[c] => C00466[c] + C00011[c]	(S)-2-Acetolactate[c] + H+[c] => Acetoin[c] + CO2[c]	30009131						abiotic decarboxylation of acetolactate (spontaneous)	Pyruvate metabolism	Spontaneous	TRUE
Acetoin-t	C00466[c] => C00466[e]	Acetoin[c] => Acetoin[e]							acetoin diffusion	Transmembrane	Gap-filling	TRUE
AguX	XOS2[c] + C00001[c] => XOS[c] + C00191[c]	(4O-Me)GlcAalpha(1-2)[(Xylbeta(1-3))n](Xylbeta(1-3)m)[c] + H2O[c] => Xylan-oligosaccharides[c] + D-Glucuronate[c]		["3.2.1.131"]		Athe_0854	peg.1314	WP_015907396.1	Xylan alpha-1,2-glucuronosidase	Sugar metabolism	Gene-associated	TRUE
ArabABC	C00001[c] + C00002[c] + C00259[e] => C00008[c] + C00009[c] + C00259[c] + C00080[c]	H2O[c] + ATP[c] + L-Arabinose[e] => ADP[c] + Orthophosphate[c] + L-Arabinose[c] + H+[c]			3.A.1.2	Athe_2264 and Athe_2265 and Athe_2266 or Athe_2268	peg.2831 and peg.2832 and peg.2833 or peg.2836	WP_015908596.1 and WP_015908597.1 and WP_015908598.1 or WP_015908599.1	Arabinose transport via ABC system	Transmembrane	Gene-associated	TRUE
BF-H2ase	(3) C00080[c] + C00004[c] + (2) C00138[c] <=> (2) C00282[c] + C00003[c] + (2) C00139[c]	(3) H+[c] + NADH[c] + (2) |Reduced ferredoxin (2[4Fe-4S]) (Fdred)[c]| <=> (2) Hydrogen[c] + NAD+[c] + (2) |Oxidized ferredoxin (2[4Fe-4S]) (Fdox)[c]|	26536872, 31097544, 30009131	["1.12.1.4"]		Athe_1295 and Athe_1296 and Athe_1297 and Athe_1298 and Athe_1299	peg.1783 and peg.1784 and peg.1785 and peg.1786 and peg.1787	WP_013430369.1 and WP_015907775.1 and WP_013430367.1 and WP_013430366.1 and WP_015907776.1	Bifurcating hydrogenase ([Fe-Fe])	Energy metabolism	Gene-associated	TRUE
BF-Nfn	C00004[c] + (2) C00138[c] + (2) C00006[c] + C00080[c] <=> C00003[c] + (2) C00139[c] + (2) C00005[c]	NADH[c] + (2) |Reduced ferredoxin (2[4Fe-4S]) (Fdred)[c]| + (2) NADP+[c] + H+[c] <=> NAD+[c] + (2) |Oxidized ferredoxin (2[4Fe-4S]) (Fdox)[c]| + (2) NADPH[c]	28705933, 22800682, 26139605	["1.6.1.4"]		Athe_0644 and Athe_0645	peg.1085 and peg.1086	WP_015907217.1 and WP_015907218.1	NADH-dependent reduced ferredoxin:NADP+ oxidoreductase	Energy metabolism	Gene-associated	TRUE
Bgal	XGOS-xllg[c] + (2) C00001[c] => XGOS-xxxg[c] + (2) C00124[c]	XLLG-xyloglucan-oligosaccharides[c] + (2) H2O[c] => XXXG-xyloglucan-oligosaccharides[c] + (2) D-Galactose[c]		["3.2.1.23"]		Athe_1927 or Athe_0857	peg.2445 or peg.1317	WP_015908307.1 or WP_041727352.1	Beta-galactosidase	Sugar metabolism	Gene-associated	TRUE
BioY	C00120[e] + C00080[c] => C00120[c] + C00080[e]	Biotin[e] + H+[c] => Biotin[c] + H+[e]	23836870, 17301237, 23359690		3.A.1.25.5	Athe_2544	peg.79	WP_015908862.1	biotin uptake (ECF)	Transmembrane	Gene-associated	TRUE
Biomass_Cbescii	(0.009) dna[c] + (0.077) rna[c] + (0.274) protein[c] + (0.036) trace[c] + (0.178) lipids[c] + (0.066) carbohydrate[c] + (0.0304) lta_Cbes[c] + (0.2242) cellwall_Cbes[c] => Biomass[c]	(0.009) DNA[c] + (0.077) RNA[c] + (0.274) Protein[c] + (0.036) |Trace elements[c]| + (0.178) Lipids[c] + (0.066) Carbohydrate[c] + (0.0304) |Lipoteichoic acid[c]| + (0.2242) |cell wall[c]| => Biomass[c]							Biomass 1gDW	Biomass	Biomass	TRUE
CaNaEx	C00076[e] + (3) C01330[c] <=> C00076[c] + (3) C01330[e]	|Calcium cation[e]| + (3) |Sodium cation[c]| <=> |Calcium cation[c]| + (3) |Sodium cation[e]|			2.A.19.5	Athe_2364	peg.2942	WP_015908687.1	Sodium/calcium exchanger	Transmembrane	Gene-associated	TRUE
Cd2efflux	C01413[c] + C00080[e] => C01413[e] + C00080[c]	Cadmium[c] + H+[e] => Cadmium[e] + H+[c]			2.A.4.9	Athe_0589	peg.1022	WP_015907168.1	Cd2+ uptake via proton symport	Transmembrane	Gene-associated	TRUE
CelF	C00760_kz[e] + (108) C00001[e] => (109) C00185[e]	Cellulose(n=218)[e] + (108) H2O[e] => (109) Cellobiose[e]		["3.2.1.176"]		Athe_1860	peg.2370	WP_015908243.1	cellulose 1,4-beta-cellobiosidase (reducing end)(secreted)	Sugar metabolism	Gene-associated	TRUE
Co2efflux	C00175[c] + C00080[e] => C00175[e] + C00080[c]	|Cobalt ion[c]| + H+[e] => |Cobalt ion[e]| + H+[c]			2.A.4.8	Athe_0589	peg.1022	WP_015907168.1	Co2+ uptake via proton symport	Transmembrane	Gene-associated	TRUE
DeoABC	C02269[e] + C00002[c] + C00001[c] => C02269[c] + C00008[c] + C00009[c] + C00080[c]	Deoxynucleoside[e] + ATP[c] + H2O[c] => Deoxynucleoside[c] + ADP[c] + Orthophosphate[c] + H+[c]				Athe_1779 and Athe_1780 and Athe_1781 and Athe_1783	peg.2290 and peg.2291 and peg.2292 and peg.2294	WP_015908174.1 and WP_015908175.1 and WP_015908176.1 and WP_015908178.1	deoxynucleoside transport via ABC system	Transmembrane	Gene-associated	TRUE
ETOHt1	C00469[c] <=> C00469[e]	Ethanol[c] <=> Ethanol[e]							ethanol diffusion	Transmembrane	Gap-filling	TRUE
EpxqR	C19647[c] + C00005[c] + C00080[c] => quetrna[c] + C00006[c] + C00001[c]	|Epoxyqueuosine34 in tRNA[c]| + NADPH[c] + H+[c] => |Queuosine34 tRNA[c]| + NADP+[c] + H2O[c]		1.17.99.6		Athe_1117	peg.1598	WP_041727125.1	epoxyqueuosine reductase	Queuosine biosynthesis	Gene-associated	TRUE
FUCASE	s2l2fn2m2masn[c] + C00001[c] => C01019[c] + s2l2n2m2masn[c]	|PA6 (fucosides)[c]| + H2O[c] => |L-Fucose (6-Deoxy-L-galactose)[c]| + |de-Fuc form of PA6[c]|		["3.2.1.51"]		Athe_2072	peg.2618	WP_015908426.1	alpha-fucosidase, cytosol	Sugar metabolism	Gene-associated	TRUE
FUCASE2	ksi[c] + C00001[c] => C01019[c] + ksi_deg1[c]	|keratan sulfate I (fucosides)[c]| + H2O[c] => |L-Fucose (6-Deoxy-L-galactose)[c]| + |keratan sulfate I, degradation product 1[c]|		["3.2.1.51"]		Athe_2072	peg.2618	WP_015908426.1	alpha-fucosidase, cytosol	Sugar metabolism	Gene-associated	TRUE
FolT	C00504[e] + C00002[c] + C00001[c] => C00504[c] + C00008[c] + C00009[c] + C00080[c]	Folate[e] + ATP[c] + H2O[c] => Folate[c] + ADP[c] + Orthophosphate[c] + H+[c]			3.A.1.26.10	Athe_1686 and Athe_1687 and Athe_1688	peg.2195 and peg.2196 and peg.2197	WP_015908111.1 and WP_015908112.1 and WP_015908113.1	folate uptake (ECF)	Transmembrane	Gene-associated	TRUE
G5SADs	C01165[c] <=> C03912[c] + C00001[c] + C00080[c]	|L-Glutamate 5-semialdehyde[c]| <=> (S)-1-Pyrroline-5-carboxylate[c] + H2O[c] + H+[c]	6255065, 29352105						L-glutamate 5-semialdehyde dehydratase (spontaneous)	Arginine and proline metabolism	Spontaneous	TRUE
GOSASE	GOS[c] + (3) C00001[c] => (4) C00124[c]	|Galactose oligosaccharides[c]| + (3) H2O[c] => (4) D-Galactose[c]		["3.2.1.22", "3.2.1.23"]		Athe_1104 or Athe_0468 or Athe_1927 or Athe_0857 or Athe_2370	peg.1585 or peg.888 or peg.2445 or peg.1317 or peg.2950	WP_015907610.1 or WP_015907063.1 or WP_015908307.1 or WP_041727352.1 or WP_015908693.1	galactosidase	Sugar metabolism	Gene-associated	TRUE
GaltABC	C00001[c] + C00002[c] + C00124[e] => C00008[c] + C00009[c] + C00124[c] + C00080[c]	H2O[c] + ATP[c] + D-Galactose[e] => ADP[c] + Orthophosphate[c] + D-Galactose[c] + H+[c]			3.A.1.2	(Athe_0105 and Athe_0106 and Athe_0107) or (Athe_2264 and Athe_2265 and Athe_2266 and Athe_2268)	(peg.490 and peg.491 and peg.492) or (peg.2831 and peg.2832 and peg.2833 and peg.2836)	(WP_015906742.1 and WP_015906743.1 and WP_015906744.1) or (WP_015908596.1 and WP_015908597.1 and WP_015908598.1 and WP_015908599.1)	Galactose transport via ABC system	Transmembrane	Gene-associated	TRUE
GlcABC	C00001[c] + C00002[c] + C00031[e] => C00008[c] + C00009[c] + C00031[c] + C00080[c]	H2O[c] + ATP[c] + D-Glucose[e] => ADP[c] + Orthophosphate[c] + D-Glucose[c] + H+[c]			3.A.1.2	Athe_0105 and Athe_0106 and Athe_0107	peg.490 and peg.491 and peg.492	WP_015906742.1 and WP_015906743.1 and WP_015906744.1	D-glucose transport via ABC system	Transmembrane	Gene-associated	TRUE
GlcnABC	C03033[e] + C00002[c] + C00001[c] => C03033[c] + C00008[c] + C00009[c] + C00080[c]	beta-D-Glucuronoside[e] + ATP[c] + H2O[c] => beta-D-Glucuronoside[c] + ADP[c] + Orthophosphate[c] + H+[c]			3.A.1	(Athe_0847 or Athe_0849) and Athe_0850 and Athe_0851	(peg.1307 or peg.1309) and peg.1310 and peg.1311	(WP_015907390.1 or WP_015907392.1) and WP_015907393.1 and WP_013430735.1	beta-D-Glucuronoside transport via ABC system	Transmembrane	Gene-associated	TRUE
HemG	C00514[c] <=> C00257[c]	D-Mannonate[c] <=> D-Gluconate[c]				Athe_2335	peg.2910	WP_015908659.1	D-mannonate D-gluconate epimerase	Sugar metabolism	Gene-associated	TRUE
KAS11	(12) C00080[c] + (12) C00005[c] + C02939[c] + (6) C01209[c] + (6) C00080[c] => fa11ACP[c] + (12) C00006[c] + C00010[c] + (5) C00229[c] + (6) C00001[c] + (6) C00011[c]	(12) H+[c] + (12) NADPH[c] + 3-Methylbutanoyl-CoA[c] + (6) |Malonyl-[acyl-carrier protein][c]| + (6) H+[c] => |Fatty Acid iso-C17:0 ACP[c]| + (12) NADP+[c] + CoA[c] + (5) |Acyl-carrier protein[c]| + (6) H2O[c] + (6) CO2[c]		["2.3.1.180, 1.1.1.100, 4.2.1.59, 1.3.1.10, 2.3.1.179"]		Athe_1154 and Athe_1156 and Athe_2047 and Athe_0213 and Athe_1158 and Athe_1157 and Athe_1152	peg.1637 and peg.1639 and peg.2593 and peg.611 and peg.1641 and peg.1640 and peg.1635	WP_015907653.1 and WP_015907655.1 and WP_013429653.1 and WP_015906834.1 and WP_015907656.1 and WP_013290663.1 and WP_015907651.1	b ketoacyl synthetase Iso C17:0 ACP	Fatty acid biosynthesis	Gene-associated	TRUE
KAS12	(12) C00080[c] + (12) C00005[c] + C15980[c] + (6) C01209[c] + (6) C00080[c] => fa12ACP[c] + (12) C00006[c] + C00010[c] + (5) C00229[c] + (6) C00001[c] + (6) C00011[c]	(12) H+[c] + (12) NADPH[c] + (S)-2-Methylbutanoyl-CoA[c] + (6) |Malonyl-[acyl-carrier protein][c]| + (6) H+[c] => |Fatty Acid anteiso-C17:0 ACP[c]| + (12) NADP+[c] + CoA[c] + (5) |Acyl-carrier protein[c]| + (6) H2O[c] + (6) CO2[c]		["2.3.1.180, 1.1.1.100, 4.2.1.59, 1.3.1.10, 2.3.1.179"]		Athe_1154 and Athe_1156 and Athe_2047 and Athe_0213 and Athe_1158 and Athe_1157 and Athe_1152	peg.1637 and peg.1639 and peg.2593 and peg.611 and peg.1641 and peg.1640 and peg.1635	WP_015907653.1 and WP_015907655.1 and WP_013429653.1 and WP_015906834.1 and WP_015907656.1 and WP_013290663.1 and WP_015907651.1	b ketoacyl synthetase Anteiso C17:0 ACP	Fatty acid biosynthesis	Gene-associated	TRUE
KAS13	(16) C00080[c] + (16) C00005[c] + C00024[c] + (8) C01209[c] + (8) C00080[c] => C04088[c] + (16) C00006[c] + C00010[c] + (7) C00229[c] + (8) C00001[c] + (8) C00011[c]	(16) H+[c] + (16) NADPH[c] + Acetyl-CoA[c] + (8) |Malonyl-[acyl-carrier protein][c]| + (8) H+[c] => |Octadecanoyl-[acyl-carrier protein][c]| + (16) NADP+[c] + CoA[c] + (7) |Acyl-carrier protein[c]| + (8) H2O[c] + (8) CO2[c]		["2.3.1.180, 1.1.1.100, 4.2.1.59, 1.3.1.10, 2.3.1.179"]		Athe_1154 and Athe_1156 and Athe_2047 and Athe_0213 and Athe_1158 and Athe_1157 and Athe_1152	peg.1637 and peg.1639 and peg.2593 and peg.611 and peg.1641 and peg.1640 and peg.1635	WP_015907653.1 and WP_015907655.1 and WP_013429653.1 and WP_015906834.1 and WP_015907656.1 and WP_013290663.1 and WP_015907651.1	b ketoacyl synthetase n C18:0 ACP	Fatty acid biosynthesis	Gene-associated	TRUE
KAS17_1	(15) C00080[c] + (15) C00005[c] + C00024[c] + (8) C01209[c] + (8) C00080[c] => C01203[c] + (15) C00006[c] + C00010[c] + (7) C00229[c] + (8) C00001[c] + (8) C00011[c]	(15) H+[c] + (15) NADPH[c] + Acetyl-CoA[c] + (8) |Malonyl-[acyl-carrier protein][c]| + (8) H+[c] => |Oleoyl-[acyl-carrier protein][c]| + (15) NADP+[c] + CoA[c] + (7) |Acyl-carrier protein[c]| + (8) H2O[c] + (8) CO2[c]		["2.3.1.180, 1.1.1.100, 4.2.1.59, 1.3.1.10, 2.3.1.179"]		Athe_1154 and Athe_1156 and Athe_2047 and Athe_0213 and Athe_1158 and Athe_1157 and Athe_1152	peg.1637 and peg.1639 and peg.2593 and peg.611 and peg.1641 and peg.1640 and peg.1635	WP_015907653.1 and WP_015907655.1 and WP_013429653.1 and WP_015906834.1 and WP_015907656.1 and WP_013290663.1 and WP_015907651.1	b ketoacyl synthetase n C181 (C18:1omega9c)	Fatty acid biosynthesis	Gene-associated	TRUE
KAS17_2	(15) C00080[c] + (15) C00005[c] + C00024[c] + (8) C01209[c] + (8) C00080[c] => C181o7ACP[c] + (15) C00006[c] + C00010[c] + (7) C00229[c] + (8) C00001[c] + (8) C00011[c]	(15) H+[c] + (15) NADPH[c] + Acetyl-CoA[c] + (8) |Malonyl-[acyl-carrier protein][c]| + (8) H+[c] => |Fatty Acid anteiso-C18:1 omega-7 ACP[c]| + (15) NADP+[c] + CoA[c] + (7) |Acyl-carrier protein[c]| + (8) H2O[c] + (8) CO2[c]		["2.3.1.180, 1.1.1.100, 4.2.1.59, 1.3.1.10, 2.3.1.179"]		Athe_1154 and Athe_1156 and Athe_2047 and Athe_0213 and Athe_1158 and Athe_1157 and Athe_1152	peg.1637 and peg.1639 and peg.2593 and peg.611 and peg.1641 and peg.1640 and peg.1635	WP_015907653.1 and WP_015907655.1 and WP_013429653.1 and WP_015906834.1 and WP_015907656.1 and WP_013290663.1 and WP_015907651.1	b ketoacyl synthetase n C181 (C18:1omega7c)	Fatty acid biosynthesis	Gene-associated	TRUE
KAS1OH3	(9) C00080[c] + (9) C00005[c] + C00630[c] + (5) C01209[c] + (5) C00080[c] => fa1oh3ACP[c] + (9) C00006[c] + C00010[c] + (4) C00229[c] + (4) C00001[c] + (5) C00011[c]	(9) H+[c] + (9) NADPH[c] + 2-Methylpropanoyl-CoA[c] + (5) |Malonyl-[acyl-carrier protein][c]| + (5) H+[c] => |Fatty Acid iso-C14:0 3-OH ACP[c]| + (9) NADP+[c] + CoA[c] + (4) |Acyl-carrier protein[c]| + (4) H2O[c] + (5) CO2[c]		["2.3.1.180, 1.1.1.100, 4.2.1.59, 1.3.1.10, 2.3.1.179"]		Athe_1154 and Athe_1156 and Athe_2047 and Athe_0213 and Athe_1158 and Athe_1157 and Athe_1152	peg.1637 and peg.1639 and peg.2593 and peg.611 and peg.1641 and peg.1640 and peg.1635	WP_015907653.1 and WP_015907655.1 and WP_013429653.1 and WP_015906834.1 and WP_015907656.1 and WP_013290663.1 and WP_015907651.1	b ketoacyl synthetase Iso C140 3-OH ACP	Fatty acid biosynthesis	Gene-associated	TRUE
KAS2	(12) C00080[c] + (12) C00005[c] + C00024[c] + (6) C01209[c] + (6) C00080[c] => C05761[c] + (12) C00006[c] + C00010[c] + (5) C00229[c] + (6) C00001[c] + (6) C00011[c]	(12) H+[c] + (12) NADPH[c] + Acetyl-CoA[c] + (6) |Malonyl-[acyl-carrier protein][c]| + (6) H+[c] => Tetradecanoyl-[acp][c] + (12) NADP+[c] + CoA[c] + (5) |Acyl-carrier protein[c]| + (6) H2O[c] + (6) CO2[c]		["2.3.1.180, 1.1.1.100, 4.2.1.59, 1.3.1.10, 2.3.1.179"]		Athe_1154 and Athe_1156 and Athe_2047 and Athe_0213 and Athe_1158 and Athe_1157 and Athe_1152	peg.1637 and peg.1639 and peg.2593 and peg.611 and peg.1641 and peg.1640 and peg.1635	WP_015907653.1 and WP_015907655.1 and WP_013429653.1 and WP_015906834.1 and WP_015907656.1 and WP_013290663.1 and WP_015907651.1	b ketoacyl synthetase n C14:0 ACP	Fatty acid biosynthesis	Gene-associated	TRUE
KAS3	(10) C00080[c] + (10) C00005[c] + C02939[c] + (5) C01209[c] + (5) C00080[c] => fa3ACP[c] + (10) C00006[c] + C00010[c] + (4) C00229[c] + (5) C00001[c] + (5) C00011[c]	(10) H+[c] + (10) NADPH[c] + 3-Methylbutanoyl-CoA[c] + (5) |Malonyl-[acyl-carrier protein][c]| + (5) H+[c] => |Fatty Acid iso-C15:0-ACP[c]| + (10) NADP+[c] + CoA[c] + (4) |Acyl-carrier protein[c]| + (5) H2O[c] + (5) CO2[c]		["2.3.1.180, 1.1.1.100, 4.2.1.59, 1.3.1.10, 2.3.1.179"]		Athe_1154 and Athe_1156 and Athe_2047 and Athe_0213 and Athe_1158 and Athe_1157 and Athe_1152	peg.1637 and peg.1639 and peg.2593 and peg.611 and peg.1641 and peg.1640 and peg.1635	WP_015907653.1 and WP_015907655.1 and WP_013429653.1 and WP_015906834.1 and WP_015907656.1 and WP_013290663.1 and WP_015907651.1	b ketoacyl synthetase Iso C15:0 ACP	Fatty acid biosynthesis	Gene-associated	TRUE
KAS6	(12) C00080[c] + (12) C00005[c] + C00630[c] + (6) C01209[c] + (6) C00080[c] => fa6ACP[c] + (12) C00006[c] + C00010[c] + (5) C00229[c] + (6) C00001[c] + (6) C00011[c]	(12) H+[c] + (12) NADPH[c] + 2-Methylpropanoyl-CoA[c] + (6) |Malonyl-[acyl-carrier protein][c]| + (6) H+[c] => |Fatty Acid iso-C16:0 ACP[c]| + (12) NADP+[c] + CoA[c] + (5) |Acyl-carrier protein[c]| + (6) H2O[c] + (6) CO2[c]		["2.3.1.180, 1.1.1.100, 4.2.1.59, 1.3.1.10, 2.3.1.179"]		Athe_1154 and Athe_1156 and Athe_2047 and Athe_0213 and Athe_1158 and Athe_1157 and Athe_1152	peg.1637 and peg.1639 and peg.2593 and peg.611 and peg.1641 and peg.1640 and peg.1635	WP_015907653.1 and WP_015907655.1 and WP_013429653.1 and WP_015906834.1 and WP_015907656.1 and WP_013290663.1 and WP_015907651.1	b ketoacyl synthetase Iso C16:0 ACP	Fatty acid biosynthesis	Gene-associated	TRUE
KAS8	(14) C00080[c] + (14) C00005[c] + C00024[c] + (7) C01209[c] + (7) C00080[c] => C05764[c] + (14) C00006[c] + C00010[c] + (6) C00229[c] + (7) C00001[c] + (7) C00011[c]	(14) H+[c] + (14) NADPH[c] + Acetyl-CoA[c] + (7) |Malonyl-[acyl-carrier protein][c]| + (7) H+[c] => Hexadecanoyl-[acp][c] + (14) NADP+[c] + CoA[c] + (6) |Acyl-carrier protein[c]| + (7) H2O[c] + (7) CO2[c]		["2.3.1.180, 1.1.1.100, 4.2.1.59, 1.3.1.10, 2.3.1.179"]		Athe_1154 and Athe_1156 and Athe_2047 and Athe_0213 and Athe_1158 and Athe_1157 and Athe_1152	peg.1637 and peg.1639 and peg.2593 and peg.611 and peg.1641 and peg.1640 and peg.1635	WP_015907653.1 and WP_015907655.1 and WP_013429653.1 and WP_015906834.1 and WP_015907656.1 and WP_013290663.1 and WP_015907651.1	b ketoacyl synthetase palmitate n C16:0 ACP	Fatty acid biosynthesis	Gene-associated	TRUE
LIPO1S24_Cbes	(2400) C00513[c] + C06040[c] + (2400) C00029[c] => (2400) C00055[c] + (4800) C00080[c] + lipo1_24_cbes[c] + (2400) C00015[c]	(2400) CDP-glycerol[c] + Diglucosyldiacylglycerol[c] + (2400) UDP-glucose[c] => (2400) CMP[c] + (4800) H+[c] + |Lipoteichoic acid (n=24), linked, glucose substituted, C. bescii specific[c]| + (2400) UDP[c]							lipoteichoic acid synthesis (n=24), linked, glucose substituted	Cell Envelope Biosynthesis	Gap-filling	TRUE
LIPO2S24_Cbes	(2400) C00513[c] + C06040[c] + (2400) C00043[c] => (2400) C00055[c] + (4800) C00080[c] + lipo2_24_cbes[c] + (2400) C00015[c]	(2400) CDP-glycerol[c] + Diglucosyldiacylglycerol[c] + (2400) UDP-N-acetyl-alpha-D-glucosamine[c] => (2400) CMP[c] + (4800) H+[c] + |Lipoteichoic acid (n=24), linked, N-acetyl-D-glucosamine, C. bescii specific[c]| + (2400) UDP[c]							lipoteichoic acid synthesis (n=24), linked, N-acetylglucosamine substituted	Cell Envelope Biosynthesis	Gap-filling	TRUE
LIPO3S24_Cbes	(2400) C00133[c] + (2400) C00002[c] + (2400) C00513[c] + C06040[c] + (2400) C00001[c] => (2400) C00020[c] + (2400) C00055[c] + (4800) C00080[c] + lipo3_24_cbes[c] + (2400) C00013[c]	(2400) D-Alanine[c] + (2400) ATP[c] + (2400) CDP-glycerol[c] + Diglucosyldiacylglycerol[c] + (2400) H2O[c] => (2400) AMP[c] + (2400) CMP[c] + (4800) H+[c] + |Lipoteichoic acid (n=24), linked, D-alanine substituted, C. bescii specific[c]| + (2400) Diphosphate[c]							lipoteichoic acid synthesis (n=24), unliked, D-alanine substituted	Cell Envelope Biosynthesis	Gap-filling	TRUE
LIPO4S24_Cbes	(2400) C00513[c] + C06040[c] => (2400) C00055[c] + (2400) C00080[c] + lipo4_24_cbes[c]	(2400) CDP-glycerol[c] + Diglucosyldiacylglycerol[c] => (2400) CMP[c] + (2400) H+[c] + |Lipoteichoic acid (n=24), linked, unsubstituted, C. bescii specific[c]|							lipoteichoic acid synthesis (n=24), linked, unsubstituted	Cell Envelope Biosynthesis	Gap-filling	TRUE
Lac-symp	C00186[c] + C00080[c] => C00186[e] + C00080[e]	(S)-Lactate[c] + H+[c] => (S)-Lactate[e] + H+[e]			2.A.14	Athe_2355	peg.2931	WP_015908679.1	L-lactate reversible transport via proton symport	Transmembrane	Gene-associated	TRUE
MBH	(2) C00138[c] + (3) C00080[c] => C00282[c] + (2) C00139[c] + C00080[e]	(2) |Reduced ferredoxin (2[4Fe-4S]) (Fdred)[c]| + (3) H+[c] => Hydrogen[c] + (2) |Oxidized ferredoxin (2[4Fe-4S]) (Fdox)[c]| + H+[e]	26536872, 31097544, 15256587	["1.12.7.2"]		Athe_1082 and Athe_1083 and Athe_1084 and Athe_1085 and Athe_1086 and Athe_1087	peg.1563 and peg.1564 and peg.1565 and peg.1566 and peg.1567 and peg.1568	WP_041727122.1 and WP_015907593.1 and WP_013411860.1 and WP_015907594.1 and WP_013430555.1 and WP_013403526.1	H2-evolving membrane-bound hydrogenase ([Ni-Fe])	Transmembrane, Energy metabolism	Gene-associated	TRUE
MazG	C00131[c] + C00001[c] => C00360[c] + C00013[c] + C00080[c]	dATP[c] + H2O[c] => dAMP[c] + Diphosphate[c] + H+[c]	12657645	["3.6.1.8"]		Athe_0647	peg.1089	WP_015907220.1	dATP diphosphohydrolase	Purine metabolism	Gene-associated	TRUE
MgCaAT	C00076[c] + C00305[e] + C00002[c] + C00001[c] => C00076[e] + C00305[c] + C00008[c] + C00009[c] + C00080[c]	|Calcium cation[c]| + |Magnesium cation[e]| + ATP[c] + H2O[c] => |Calcium cation[e]| + |Magnesium cation[c]| + ADP[c] + Orthophosphate[c] + H+[c]			3.A.3.2.28	Athe_2363	peg.2941	WP_015908686.1	Mg2+/Ca2+ ATPase antiporter (Mg2+ uptake and Ca2+ efflux)	Transmembrane	Gene-associated	TRUE
MgtE	C00305[e] => C00305[c]	|Magnesium cation[e]| => |Magnesium cation[c]|			1.A.26.1	Athe_0656	peg.1099	WP_013430891.1	Mg2+ Transporter	Transmembrane	Gene-associated	TRUE
MntH	C19610[e] + C00080[e] => C19610[c] + C00080[c]	Manganese(2+)[e] + H+[e] => Manganese(2+)[c] + H+[c]			2.A.55.2.6	Athe_0657 or Athe_1755	peg.1100 or peg.2265	WP_015907228.1 or WP_015908153.1	Manganese transport	Transmembrane	Gene-associated	TRUE
NMPK	C00002[c] + C00144[c] <=> C00020[c] + C00044[c]	ATP[c] + GMP[c] <=> AMP[c] + GTP[c]							ATP:GMP diphosphotransferase	Purine metabolism	Gap-filling	TRUE
PECASE	C00470_kz[e] + (3) C00001[e] => (2) POS[e] + (2) POS2[e]	Pectate[e] + (3) H2O[e] => (2) |pectin oligosaccharides[e]| + (2) |pectin oligosaccharides 2(rhamnose-glucuronate)[e]|		["4.2.2.2", "4.2.2.23"]		Athe_1853 or Athe_1854 or Athe_1855	peg.2366 or peg.2367 or peg.2368	WP_015908236.1 or WP_041727168.1 or WP_015908238.1	Pectate lyase / Rhamnogalacturonan endolyase(secreted)	Sugar metabolism	Gene-associated	TRUE
PGK2	C00035[c] + C00236[c] <=> C00044[c] + C00197[c]	GDP[c] + |3-Phospho-D-glyceroyl phosphate[c]| <=> GTP[c] + 3-Phospho-D-glycerate[c]	20557574	["2.7.2.3"]		Athe_1405	peg.1899	WP_015907871.1	GTP:3-phospho-D-glycerate 1-phosphotransferase (PGK, phosphoglycerate kinase)	-	Gene-associated	TRUE
PPTGS_Cbes	C05898[c] => peptido_cbes[c] + C04574[c] + C00080[c]	Undecaprenyl-diphospho-N-acetylmuramoyl-(N-acetylglucosamine)-L-alanyl-D-glutamyl-meso-2,6-diaminopimeloyl-D-alanyl-D-alanine[c] => Peptidoglycan[c] + |di-trans,poly-cis-Undecaprenyl diphosphate[c]| + H+[c]		["2.4.1.219"]		Athe_2648	peg.204	WP_015908958.1	Peptidoglycan subunit synthesis	Peptidoglycan biosynthesis	Gene-associated	TRUE
PYRt2	C00080[c] + C00022[c] <=> C00080[e] + C00022[e]	H+[c] + Pyruvate[c] <=> H+[e] + Pyruvate[e]							pyruvate reversible transport via proton symport	Transmembrane	Gap-filling	TRUE
QueA	C00019[c] + C20446[c] => C00073[c] + C00147[c] + C19647[c] + C00080[c]	S-Adenosyl-L-methionine[c] + |tRNA 7-aminomethyl-7-carbaguanine[c]| => L-Methionine[c] + Adenine[c] + |Epoxyqueuosine34 in tRNA[c]| + H+[c]		2.4.99.17		Athe_0245	peg.644	WP_015906863.1	S-adenosylmethionine:tRNA ribosyltransferase-isomerase	-	Gene-associated	TRUE
R00004	C00013[c] + C00001[c] => (2) C00009[c] + C00080[c]	Diphosphate[c] + H2O[c] => (2) Orthophosphate[c] + H+[c]	12657645	["3.6.1.8"]		Athe_0647	peg.1089	WP_015907220.1	diphosphate phosphohydrolase	-	Gene-associated	TRUE
R00014	C00022[c] + C00068[c] + (2) C00080[c] => C05125[c] + C00011[c]	Pyruvate[c] + |Thiamin diphosphate[c]| + (2) H+[c] => |2-(alpha-Hydroxyethyl)thiamine diphosphate[c]| + CO2[c]		["1.2.4.1", "2.2.1.6", "4.1.1.1"]		(Athe_0502 or Athe_0666) and Athe_0503	(peg.933 or peg.1111) and peg.934	(WP_015907090.1 or WP_015907236.1) and WP_015907091.1	pyruvate:thiamin diphosphate acetaldehydetransferase (decarboxylating)	Glycolysis / Gluconeogenesis	Gene-associated	TRUE
R00036	(2) C00430[c] <=> C00931[c] + (2) C00001[c] + C00080[c]	(2) 5-Aminolevulinate[c] <=> Porphobilinogen[c] + (2) H2O[c] + H+[c]		["4.2.1.24"]		Athe_1200	peg.1686	WP_015907694.1	5-aminolevulinate hydro-lyase (adding 5-aminolevulinate and cyclizing	Porphyrin and chlorophyll metabolism	Gene-associated	TRUE
R00066	(2) C04332[c] + C00080[c] => C00255[c] + C04732[c]	(2) 6,7-Dimethyl-8-(D-ribityl)lumazine[c] + H+[c] => Riboflavin[c] + 5-Amino-6-(1-D-ribitylamino)uracil[c]		["2.5.1.9"]		Athe_0563	peg.995	WP_015907143.1	6,7-Dimethyl-8-(1-D-ribityl)lumazine:6,7-dimethyl-8-(1-D-ribityl)lumazine 2,3-butanediyltransferase	Riboflavin metabolism	Gene-associated	TRUE
R00084	(4) C00931[c] + C00001[c] <=> C01024[c] + (4) C00014[c] + (4) C00080[c]	(4) Porphobilinogen[c] + H2O[c] <=> Hydroxymethylbilane[c] + (4) Ammonia[c] + (4) H+[c]		["2.5.1.61"]		Athe_1198	peg.1684	WP_015907692.1	porphobilinogen:(4-[2-carboxyethyl]-3-[carboxymethyl]pyrrol-2-yl)methyltransferase (hydrolysing)	Porphyrin and chlorophyll metabolism	Gene-associated	TRUE
R00087	C00002[c] + C00001[c] => C00020[c] + C00013[c] + C00080[c]	ATP[c] + H2O[c] => AMP[c] + Diphosphate[c] + H+[c]	12657645	["3.6.1.8"]		Athe_0647	peg.1089	WP_015907220.1	ATP diphosphohydrolase (diphosphate-forming)	Purine metabolism	Gene-associated	TRUE
R00104	C00002[c] + C00003[c] <=> C00008[c] + C00006[c] + C00080[c]	ATP[c] + NAD+[c] <=> ADP[c] + NADP+[c] + H+[c]		["2.7.1.23"]		Athe_1333	peg.1821	WP_015907805.1	ATP:NAD+ 2'-phosphotransferase	Nicotinate and nicotinamide metabolism	Gene-associated	TRUE
R00114	C00064[c] + C00026[c] + C00005[c] + C00080[c] => (2) C00025[c] + C00006[c]	L-Glutamine[c] + 2-Oxoglutarate[c] + NADPH[c] + H+[c] => (2) L-Glutamate[c] + NADP+[c]		["1.4.1.13"]		Athe_2034 or Athe_2360	peg.2580 or peg.2936	WP_088217574.1 or WP_013402129.1	L-Glutamate:NADP+ oxidoreductase (transaminating)	Alanine, aspartate and glutamate metabolism	Gene-associated	TRUE
R00127	C00002[c] + C00020[c] <=> (2) C00008[c]	ATP[c] + AMP[c] <=> (2) ADP[c]		["2.7.4.3"]		Athe_1725	peg.2234	WP_013429981.1	ATP:AMP phosphotransferase	Purine metabolism	Gene-associated	TRUE
R00130	C00002[c] + C00882[c] <=> C00008[c] + C00010[c] + C00080[c]	ATP[c] + Dephospho-CoA[c] <=> ADP[c] + CoA[c] + H+[c]		["2.7.1.24"]		Athe_1440	peg.1932	WP_015907901.1	ATP:dephospho-CoA 3'-phosphotransferase	Pantothenate and CoA biosynthesis	Gene-associated	TRUE
R00137	C00080[c] + C00002[c] + C00455[c] <=> C00013[c] + C00003[c]	H+[c] + ATP[c] + |Nicotinamide D-ribonucleotide[c]| <=> Diphosphate[c] + NAD+[c]		["2.7.7.1", "2.7.7.18"]		Athe_1250	peg.1737	WP_015907740.1	ATP:nicotinamide-nucleotide adenylyltransferase	Nicotinate and nicotinamide metabolism	Gene-associated	TRUE
R00143	C00014[c] + C00003[c] + C00001[c] <=> C00192[c] + C00004[c] + C00080[c]	Ammonia[c] + NAD+[c] + H2O[c] <=> Hydroxylamine[c] + NADH[c] + H+[c]		["1.7.1.10", "1.7.99.1"]		Athe_1172 and Athe_1173	peg.1657 and peg.1658	WP_015907667.1 and WP_015907668.1	ammonia:NAD+ oxidoreductase	Nitrogen metabolism	Gene-associated	TRUE
R00156	C00002[c] + C00015[c] <=> C00008[c] + C00075[c]	ATP[c] + UDP[c] <=> ADP[c] + UTP[c]		["2.7.4.6"]					ATP:UDP phosphotransferase	Pyrimidine metabolism	Gap-filling	TRUE
R00158	C00002[c] + C00105[c] <=> C00008[c] + C00015[c]	ATP[c] + UMP[c] <=> ADP[c] + UDP[c]		["2.7.4.4", "2.7.4.14", "2.7.4.22"]		Athe_1814	peg.2326	WP_015908204.1	ATP:UMP phosphotransferase	Pyrimidine metabolism	Gene-associated	TRUE
R00161	C00002[c] + C00061[c] + C00080[c] <=> C00013[c] + C00016[c]	ATP[c] + FMN[c] + H+[c] <=> Diphosphate[c] + FAD[c]		["2.7.7.2"]		Athe_1055	peg.1536	WP_015907568.1	ATP:FMN adenylyltransferase	Riboflavin metabolism	Gene-associated	TRUE
R00177	C00009[c] + C00013[c] + C00019[c] <=> C00002[c] + C00073[c] + C00001[c]	Orthophosphate[c] + Diphosphate[c] + S-Adenosyl-L-methionine[c] <=> ATP[c] + L-Methionine[c] + H2O[c]		["2.5.1.6"]		Athe_0686	peg.1139	WP_013430869.1	ATP:L-methionine S-adenosyltransferase	Cysteine and methionine metabolism	Gene-associated	TRUE
R00178	C00019[c] + C00080[c] <=> C01137[c] + C00011[c]	S-Adenosyl-L-methionine[c] + H+[c] <=> S-Adenosylmethioninamine[c] + CO2[c]		["4.1.1.50"]		Athe_2122	peg.2677	WP_011916845.1	S-adenosyl-L-methionine carboxy-lyase [(5-deoxy-5-adenosyl)(3-aminopropyl)methylsulfonium-forming]	Cysteine and methionine metabolism	Gene-associated	TRUE
R00189	C00002[c] + C00857[c] + C00014[c] => C00020[c] + C00013[c] + C00003[c]	ATP[c] + Deamino-NAD+[c] + Ammonia[c] => AMP[c] + Diphosphate[c] + NAD+[c]		["6.3.1.5", "6.3.5.1"]		Athe_0223	peg.621	WP_015906844.1	deamido-NAD+:ammonia ligase (AMP-forming)	Nicotinate and nicotinamide metabolism	Gene-associated	TRUE
R00190	C00020[c] + C00013[c] <=> C00147[c] + C00119[c]	AMP[c] + Diphosphate[c] <=> Adenine[c] + |5-Phospho-alpha-D-ribose 1-diphosphate[c]|		["2.4.2.7", "2.4.2.8"]		Athe_1952 or Athe_0641	peg.2471 or peg.1082	WP_013429776.1 or WP_015907214.1	AMP:diphosphate phospho-D-ribosyltransferase	Purine metabolism	Gene-associated	TRUE
R00192	C00021[c] + C00001[c] <=> C00212[c] + C00155[c]	S-Adenosyl-L-homocysteine[c] + H2O[c] <=> Adenosine[c] + L-Homocysteine[c]		["3.3.1.1"]		Athe_0883	peg.1346	WP_079504052.1	S-Adenosyl-L-homocysteine hydrolase	Cysteine and methionine metabolism	Gene-associated	TRUE
R00193	C00021[c] + C00001[c] <=> C03431[c] + C00014[c] + C00080[c]	S-Adenosyl-L-homocysteine[c] + H2O[c] <=> S-Inosyl-L-homocysteine[c] + Ammonia[c] + H+[c]		["3.5.4.28"]		Athe_0884	peg.1347	WP_015907420.1	S-Adenosyl-L-homocysteine aminohydrolase	-	Gene-associated	TRUE
R00200	C00008[c] + C00074[c] + C00080[c] => C00002[c] + C00022[c]	ADP[c] + Phosphoenolpyruvate[c] + H+[c] => ATP[c] + Pyruvate[c]	31097544, 20557574	["2.7.1.40"]		Athe_1266	peg.1753	WP_015907751.1	ATP:pyruvate 2-O-phosphotransferase (PK, Pyruvate kinase)	Glycolysis / Gluconeogenesis	Gene-associated	TRUE
R00206	C00020[c] + C00074[c] + C00013[c] + C00080[c] <=> C00002[c] + C00022[c] + C00009[c]	AMP[c] + Phosphoenolpyruvate[c] + Diphosphate[c] + H+[c] <=> ATP[c] + Pyruvate[c] + Orthophosphate[c]	20557574	["2.7.9.1"]		Athe_1409	peg.1902	WP_015907875.1	ATP:pyruvate,phosphate phosphotransferase (PPDK, PPi-dependent pyruvate phosphate dikinase)	Pyruvate metabolism	Gene-associated	TRUE
R00217	C00036[c] + C00080[c] => C00022[c] + C00011[c]	Oxaloacetate[c] + H+[c] => Pyruvate[c] + CO2[c]	21665973						oxaloacetate decarboxylation (spontaneous)	Pyruvate metabolism	Spontaneous	TRUE
R00230	C00024[c] + C00009[c] <=> C00010[c] + C00227[c]	Acetyl-CoA[c] + Orthophosphate[c] <=> CoA[c] + |Acetyl phosphate[c]|	31097544	["2.3.1.8"]		Athe_1494	peg.1987	WP_015907948.1	acetyl-CoA:phosphate acetyltransferase	Pyruvate metabolism	Gene-associated	TRUE
R00239	C00002[c] + C00025[c] <=> C00008[c] + C03287[c]	ATP[c] + L-Glutamate[c] <=> ADP[c] + |L-Glutamyl 5-phosphate[c]|		["2.7.2.11"]		Athe_1645	peg.2154	WP_015908072.1	ATP:L-glutamate 5-phosphotransferase	Arginine and proline metabolism	Gene-associated	TRUE
R00253	C00002[c] + C00025[c] + C00014[c] => C00008[c] + C00009[c] + C00064[c]	ATP[c] + L-Glutamate[c] + Ammonia[c] => ADP[c] + Orthophosphate[c] + L-Glutamine[c]		["6.3.1.2"]		Athe_0643	peg.1084	WP_015907216.1	L-Glutamate:ammonia ligase (ADP-forming)	Arginine biosynthesis	Gene-associated	TRUE
R00256	C00064[c] + C00001[c] => C00025[c] + C00014[c] + C00080[c]	L-Glutamine[c] + H2O[c] => L-Glutamate[c] + Ammonia[c] + H+[c]		["1.4.1.13", "1.4.7.1", "3.5.1.2", "3.5.1.38", "4.3.3.6", "6.3.4.2", "6.3.5.2", "6.3.5.4", "6.3.5.5"]		Athe_0223 or Athe_1450 or (Athe_1473 and Athe_1475) or (Athe_1909 and Athe_1908) or (Athe_1540 and (Athe_1541 or Athe_1378)) or Athe_0078 or (Athe_2034 and Athe_2360) or Athe_1539 or Athe_1432 or (Athe_1784 and Athe_1785)	peg.621 or peg.1942 or (peg.1966 and peg.1968) or (peg.2425 and peg.2424) or (peg.2035 and (peg.2036 or peg.1868)) or peg.462 or (peg.2580 and peg.2936) or peg.2034 or peg.1924 or (peg.2295 and peg.2296)	WP_015906844.1 or WP_015907910.1 or (WP_015907932.1 and WP_015907934.1) or (WP_013429831.1 and WP_015908290.1) or (WP_015907985.1 and (WP_015907986.1 or WP_015907847.1)) or WP_015906719.1 or (WP_088217574.1 and WP_013402129.1) or WP_015907984.1 or WP_015907894.1 or (WP_015908179.1 and WP_015908180.1)	L-glutamine amidohydrolase	Alanine, aspartate and glutamate metabolism	Gene-associated	TRUE
R00258	C00041[c] + C00026[c] <=> C00022[c] + C00025[c]	L-Alanine[c] + 2-Oxoglutarate[c] <=> Pyruvate[c] + L-Glutamate[c]		["2.6.1.2"]					L-alanine transaminase	Alanine, aspartate and glutamate metabolism	Gap-filling	TRUE
R00260	C00025[c] <=> C00217[c]	L-Glutamate[c] <=> D-Glutamate[c]		["5.1.1.3"]		Athe_2038	peg.2584	WP_015908399.1	glutamate racemase	D-Glutamine and D-glutamate metabolism	Gene-associated	TRUE
R00289	C00075[c] + C00103[c] + C00080[c] <=> C00013[c] + C00029[c]	UTP[c] + |D-Glucose 1-phosphate[c]| + H+[c] <=> Diphosphate[c] + UDP-glucose[c]		["2.7.7.9", "2.7.7.64"]		Athe_1151	peg.1634	WP_015907650.1	UTP:alpha-D-glucose-1-phosphate uridylyltransferase	Pentose and glucuronate interconversions	Gene-associated	TRUE
R00291	C00052[c] <=> C00029[c]	UDP-alpha-D-galactose[c] <=> UDP-glucose[c]		["5.1.3.2"]		Athe_0940 or Athe_1148	peg.1410 or peg.1631	WP_015907467.1 or WP_015907648.1	UDP-glucose 4-epimerase	Galactose metabolism	Gene-associated	TRUE
R00299	C00002[c] + C00031[c] => C00008[c] + C00092[c] + C00080[c]	ATP[c] + D-Glucose[c] => ADP[c] + |D-Glucose 6-phosphate[c]| + H+[c]	31097544, 20557574	["2.7.1.1", "2.7.1.2"]		Athe_0552	peg.984	WP_015907133.1	ATP:D-glucose 6-phosphotransferase (GLK, glucokinase)	Glycolysis / Gluconeogenesis	Gene-associated	TRUE
R00306	C00185[c] + C00001[c] => (2) C00031[c]	Cellobiose[c] + H2O[c] => (2) D-Glucose[c]		["3.2.1.21", "3.2.1.74"]		Athe_0458	peg.878	WP_015907053.1	cellobiose glucohydrolase	Starch and sucrose metabolism	Gene-associated	TRUE
R00315	C00008[c] + C00227[c] <=> C00002[c] + C00033[c]	ADP[c] + |Acetyl phosphate[c]| <=> ATP[c] + Acetate[c]	31097544	["2.7.2.1", "2.7.2.15"]		Athe_1493	peg.1986	WP_013430189.1	ATP:acetate phosphotransferase	Pyruvate metabolism	Gene-associated	TRUE
R00330	C00002[c] + C00035[c] <=> C00008[c] + C00044[c]	ATP[c] + GDP[c] <=> ADP[c] + GTP[c]		["2.7.4.6"]					ATP:GDP phosphotransferase	Purine metabolism	Gap-filling	TRUE
R00332	C00002[c] + C00144[c] <=> C00008[c] + C00035[c]	ATP[c] + GMP[c] <=> ADP[c] + GDP[c]		["2.7.4.8"]		Athe_1035	peg.1516	WP_015907549.1	ATP:GMP phosphotransferase	Purine metabolism	Gene-associated	TRUE
R00342	C00149[c] + C00003[c] <=> C00036[c] + C00004[c] + C00080[c]	(S)-Malate[c] + NAD+[c] <=> Oxaloacetate[c] + NADH[c] + H+[c]		["1.1.1.37", "1.1.1.299"]		Athe_1918	peg.2434	WP_015908299.1	(S)-malate:NAD+ oxidoreductase	Citrate cycle (TCA cycle)	Gene-associated	TRUE
R00351	C00158[c] + C00010[c] + C00080[c] <=> C00024[c] + C00001[c] + C00036[c]	Citrate[c] + CoA[c] + H+[c] <=> Acetyl-CoA[c] + H2O[c] + Oxaloacetate[c]		["2.3.3.1", "2.3.3.3", "2.3.3.16"]		Athe_0518 or Athe_2226	peg.949 or peg.2790	WP_015907103.1 or WP_015908559.1	acetyl-CoA:oxaloacetate C-acetyltransferase (thioester-hydrolysing)	Citrate cycle (TCA cycle)	Gene-associated	TRUE
R00355	C00049[c] + C00026[c] <=> C00036[c] + C00025[c]	L-Aspartate[c] + 2-Oxoglutarate[c] <=> Oxaloacetate[c] + L-Glutamate[c]		["2.6.1.1"]		Athe_1128 and Athe_1414	peg.1610 and peg.1906	WP_015907629.1 and WP_015907879.1	L-Aspartate:2-oxoglutarate aminotransferase	Arginine biosynthesis	Gene-associated	TRUE
R00371	C00024[c] + C00037[c] <=> C00010[c] + C03508[c]	Acetyl-CoA[c] + Glycine[c] <=> CoA[c] + |L-2-Amino-3-oxobutanoic acid[c]|		["2.3.1.29"]		Athe_2207	peg.2769	WP_015908542.1	Acetyl-CoA:glycine C-acetyltransferase	Glycine, serine and threonine metabolism	Gene-associated	TRUE
R00401	C00041[c] <=> C00133[c]	L-Alanine[c] <=> D-Alanine[c]		["5.1.1.1"]		Athe_1903	peg.2419	WP_015908285.1	alanine racemase	D-Alanine metabolism	Gene-associated	TRUE
R00414	C00043[c] + C00001[c] <=> C00645[c] + C00015[c] + C00080[c]	UDP-N-acetyl-alpha-D-glucosamine[c] + H2O[c] <=> N-Acetyl-D-mannosamine[c] + UDP[c] + H+[c]		["3.2.1.183", "5.1.3.14"]		Athe_1946	peg.2465	WP_015908323.1	UDP-N-acetyl-D-glucosamine 2-epimerase	Amino sugar and nucleotide sugar metabolism	Gene-associated	TRUE
R00416	C00075[c] + C04501[c] + C00080[c] <=> C00013[c] + C00043[c]	UTP[c] + |N-Acetyl-alpha-D-glucosamine 1-phosphate[c]| + H+[c] <=> Diphosphate[c] + UDP-N-acetyl-alpha-D-glucosamine[c]		["2.7.7.23"]		Athe_0635	peg.1076	WP_015907209.1	UTP:N-acetyl-alpha-D-glucosamine-1-phosphate uridylyltransferase	Amino sugar and nucleotide sugar metabolism	Gene-associated	TRUE
R00418	C00043[c] <=> C00203[c]	UDP-N-acetyl-alpha-D-glucosamine[c] <=> UDP-N-acetyl-D-galactosamine[c]		["5.1.3.2", "5.1.3.7"]		Athe_0940 or Athe_1148	peg.1410 or peg.1631	WP_015907467.1 or WP_015907648.1	UDP-N-acetyl-D-glucosamine 4-epimerase	Amino sugar and nucleotide sugar metabolism	Gene-associated	TRUE
R00420	C00043[c] <=> C01170[c]	UDP-N-acetyl-alpha-D-glucosamine[c] <=> UDP-N-acetyl-D-mannosamine[c]		["5.1.3.14"]		Athe_1946	peg.2465	WP_015908323.1	UDP-N-acetyl-D-glucosamine 2-epimerase	Amino sugar and nucleotide sugar metabolism	Gene-associated	TRUE
R00421	C00043[c] + (2) C00003[c] + C00001[c] <=> C04573[c] + (2) C00004[c] + (3) C00080[c]	UDP-N-acetyl-alpha-D-glucosamine[c] + (2) NAD+[c] + H2O[c] <=> UDP-N-acetyl-2-amino-2-deoxy-D-glucuronate[c] + (2) NADH[c] + (3) H+[c]		["1.1.1.136"]		Athe_1238	peg.1725	WP_015907729.1	UDP-N-acetyl-D-glucosamine:NAD+ 6-oxidoreductase	Amino sugar and nucleotide sugar metabolism	Gene-associated	TRUE
R00424	C00044[c] + C00001[c] => C04895[c] + C00058[c] + C00080[c]	GTP[c] + H2O[c] => |7,8-Dihydroneopterin 3'-triphosphate[c]| + Formate[c] + H+[c]		["3.5.4.16"]		Athe_0441	peg.861	WP_015907036.1	GTP 7,8-8,9-dihydrolase	-	Gene-associated	TRUE
R00425	C00044[c] + (3) C00001[c] => C00058[c] + C01304[c] + C00013[c] + (2) C00080[c]	GTP[c] + (3) H2O[c] => Formate[c] + 2,5-Diamino-6-(5-phospho-D-ribosylamino)pyrimidin-4(3H)-one[c] + Diphosphate[c] + (2) H+[c]		["3.5.4.25"]		Athe_0562	peg.994	WP_015907142.1	GTP 7,8-8,9-dihydrolase (diphosphate-forming)	Riboflavin metabolism	Gene-associated	TRUE
R00426	C00044[c] + C00001[c] => C00144[c] + C00013[c] + C00080[c]	GTP[c] + H2O[c] => GMP[c] + Diphosphate[c] + H+[c]	12657645	["3.6.1.8"]		Athe_0647	peg.1089	WP_015907220.1	GTP diphosphohydrolase (diphosphate-forming)	Purine metabolism	Gene-associated	TRUE
R00428	C00044[c] + C00001[c] => C05922[c]	GTP[c] + H2O[c] => |Formamidopyrimidine nucleoside triphosphate[c]|		["3.5.4.16"]		Athe_0441	peg.861	WP_015907036.1	GTP 8,9-hydrolase	Folate biosynthesis	Gene-associated	TRUE
R00429	C00002[c] + C00044[c] <=> C00020[c] + C04494[c]	ATP[c] + GTP[c] <=> AMP[c] + |Guanosine 3'-diphosphate 5'-triphosphate[c]|		["2.7.6.5"]		Athe_1951	peg.2470	WP_041727173.1	ATP:GTP 3'-diphosphotransferase	Purine metabolism	Gene-associated	TRUE
R00431	C00035[c] + C00074[c] + C00011[c] <=> C00044[c] + C00036[c]	GDP[c] + Phosphoenolpyruvate[c] + CO2[c] <=> GTP[c] + Oxaloacetate[c]		["4.1.1.32"]		Athe_0393	peg.808	WP_015906992.1	GTP:oxaloacetate carboxy-lyase (adding GTP	Glycolysis / Gluconeogenesis	Gene-associated	TRUE
R00451	C00680[c] + C00080[c] <=> C00047[c] + C00011[c]	meso-2,6-Diaminoheptanedioate[c] + H+[c] <=> L-Lysine[c] + CO2[c]		["4.1.1.20"]		Athe_0790	peg.1249	WP_015907340.1	meso-2,6-diaminoheptanedioate carboxy-lyase (L-lysine-forming)	Lysine biosynthesis	Gene-associated	TRUE
R00480	C00002[c] + C00049[c] <=> C00008[c] + C03082[c]	ATP[c] + L-Aspartate[c] <=> ADP[c] + 4-Phospho-L-aspartate[c]		["2.7.2.4"]		Athe_1961	peg.2480	WP_015908336.1	ATP:L-aspartate 4-phosphotransferase	Glycine, serine and threonine metabolism	Gene-associated	TRUE
R00481_zws	C00049[c] + C00122[c] <=> C05840[c] + C00042[c] + C00080[c]	L-Aspartate[c] + Fumarate[c] <=> Iminoaspartate[c] + Succinate[c] + H+[c]	29555696, 12215812, 29143132	["1.4.3.16"]		Athe_1213	peg.1700	WP_015907705.1	Anaerobic L-aspartate oxidase (Asp oxidase)	Nicotinate and nicotinamide metabolism	Gene-associated	TRUE
R00489	C00049[c] + C00080[c] <=> C00099[c] + C00011[c]	L-Aspartate[c] + H+[c] <=> beta-Alanine[c] + CO2[c]		["4.1.1.11", "4.1.1.15"]		Athe_1979	peg.2501	WP_015908351.1	L-aspartate 1-carboxy-lyase (beta-alanine-forming)	beta-Alanine metabolism	Gene-associated	TRUE
R00490	C00049[c] <=> C00122[c] + C00014[c] + C00080[c]	L-Aspartate[c] <=> Fumarate[c] + Ammonia[c] + H+[c]	21661762	["4.3.1.1"]		Athe_0474	peg.895	WP_015907069.1	L-aspartate ammonia-lyase (fumarate-forming)	Alanine, aspartate and glutamate metabolism	Gene-associated	TRUE
R00502	C00075[c] + C03384[c] + C00080[c] <=> C00013[c] + C00052[c]	UTP[c] + |D-Galactose 1-phosphate[c]| + H+[c] <=> Diphosphate[c] + UDP-alpha-D-galactose[c]		["2.7.7.10", "2.7.7.64"]		Athe_0938	peg.1408	WP_015907465.1	UTP:D-galactose-1-phosphate uridylyltransferase	Galactose metabolism	Gene-associated	TRUE
R00512	C00002[c] + C00055[c] <=> C00008[c] + C00112[c]	ATP[c] + CMP[c] <=> ADP[c] + CDP[c]		["2.7.4.14", "2.7.4.25"]		Athe_1325	peg.1813	WP_015907797.1	ATP:CMP phosphotransferase	Pyrimidine metabolism	Gene-associated	TRUE
R00515	C00063[c] + C00001[c] => C00055[c] + C00013[c] + C00080[c]	CTP[c] + H2O[c] => CMP[c] + Diphosphate[c] + H+[c]	12657645	["3.6.1.8"]		Athe_0647	peg.1089	WP_015907220.1	CTP diphosphohydrolase (diphosphate-forming)	Pyrimidine metabolism	Gene-associated	TRUE
R00517	C00044[c] + C00475[c] => C00035[c] + C00055[c] + C00080[c]	GTP[c] + Cytidine[c] => GDP[c] + CMP[c] + H+[c]		["2.7.1.48"]		Athe_0531	peg.962	WP_015907115.1	GTP:cytidine 5'-phosphotransferase	Pyrimidine metabolism	Gene-associated	TRUE
R00529	C00002[c] + C00059[c] + C00080[c] <=> C00013[c] + C00224[c]	ATP[c] + Sulfate[c] + H+[c] <=> Diphosphate[c] + |Adenylyl sulfate[c]|		["2.7.7.4"]		Athe_1193 and Athe_1194	peg.1678 and peg.1679	WP_015907687.1 and WP_015907688.1	ATP:sulfate adenylyltransferase	Purine metabolism	Gene-associated	TRUE
R00549	C00002[c] + C00255[c] <=> C00008[c] + C00061[c] + C00080[c]	ATP[c] + Riboflavin[c] <=> ADP[c] + FMN[c] + H+[c]		["2.7.1.26"]		Athe_1055	peg.1536	WP_015907568.1	ATP:riboflavin 5'-phosphotransferase	Riboflavin metabolism	Gene-associated	TRUE
R00566	C00062[c] + C00080[c] <=> C00179[c] + C00011[c]	L-Arginine[c] + H+[c] <=> Agmatine[c] + CO2[c]		["4.1.1.19"]		Athe_2050	peg.2596	WP_015908407.1	L-arginine carboxy-lyase (agmatine-forming)	Arginine and proline metabolism	Gene-associated	TRUE
R00570	C00002[c] + C00112[c] <=> C00008[c] + C00063[c]	ATP[c] + CDP[c] <=> ADP[c] + CTP[c]		["2.7.4.6"]					ATP:CDP phosphotransferase	Pyrimidine metabolism	Gap-filling	TRUE
R00573	C00002[c] + C00075[c] + C00064[c] + C00001[c] => C00008[c] + C00009[c] + C00063[c] + C00025[c] + (2) C00080[c]	ATP[c] + UTP[c] + L-Glutamine[c] + H2O[c] => ADP[c] + Orthophosphate[c] + CTP[c] + L-Glutamate[c] + (2) H+[c]		["6.3.4.2"]		Athe_0078	peg.462	WP_015906719.1	UTP:L-glutamine amido-ligase (ADP-forming)	Pyrimidine metabolism	Gene-associated	TRUE
R00575	(2) C00002[c] + C00064[c] + C00288[c] + C00001[c] <=> (2) C00008[c] + C00009[c] + C00025[c] + C00169[c] + (2) C00080[c]	(2) ATP[c] + L-Glutamine[c] + HCO3-[c] + H2O[c] <=> (2) ADP[c] + Orthophosphate[c] + L-Glutamate[c] + |Carbamoyl phosphate[c]| + (2) H+[c]		["6.3.5.5"]		Athe_1540 and (Athe_1541 or Athe_1378)	peg.2035 and (peg.2036 or peg.1868)	WP_015907985.1 and (WP_015907986.1 or WP_015907847.1)	HCO3-:L-glutamine amido-ligase (ADP-forming, carbamate-phosphorylating)	Pyrimidine metabolism	Gene-associated	TRUE
R00578	C00002[c] + C00049[c] + C00064[c] + C00001[c] <=> C00020[c] + C00013[c] + C00152[c] + C00025[c] + C00080[c]	ATP[c] + L-Aspartate[c] + L-Glutamine[c] + H2O[c] <=> AMP[c] + Diphosphate[c] + L-Asparagine[c] + L-Glutamate[c] + H+[c]		["6.3.5.4"]		Athe_1539	peg.2034	WP_015907984.1	L-aspartate:L-glutamine amido-ligase (AMP-forming)	Alanine, aspartate and glutamate metabolism	Gene-associated	TRUE
R00582	C01005[c] + C00001[c] <=> C00065[c] + C00009[c]	|O-Phospho-L-serine (Pser)[c]| + H2O[c] <=> L-Serine[c] + Orthophosphate[c]		["3.1.3.3"]		Athe_1322	peg.1810	WP_015907794.1	O-phospho-L-serine phosphohydrolase	Glycine, serine and threonine metabolism	Gene-associated	TRUE
R00586	C00065[c] + C00024[c] <=> C00979[c] + C00010[c]	L-Serine[c] + Acetyl-CoA[c] <=> O-Acetyl-L-serine[c] + CoA[c]		["2.3.1.30"]		Athe_2254	peg.2819	WP_015908586.1	acetyl-CoA:L-serine O-acetyltransferase	Cysteine and methionine metabolism	Gene-associated	TRUE
R00619	C00002[c] + C00378[c] <=> C00020[c] + C00068[c] + C00080[c]	ATP[c] + Thiamine[c] <=> AMP[c] + |Thiamin diphosphate[c]| + H+[c]		["2.7.6.2"]		Athe_1805	peg.2317	WP_015908196.1	ATP:thiamine diphosphotransferase	Thiamine metabolism	Gene-associated	TRUE
R00651	C01077[c] + C00409[c] <=> C00073[c] + C00033[c] + C00080[c]	O-Acetyl-L-homoserine[c] + Methanethiol[c] <=> L-Methionine[c] + Acetate[c] + H+[c]		["2.5.1.49"]		Athe_1124 or Athe_1190	peg.1606 or peg.1675	WP_015907625.1 or WP_015907685.1	O-acetyl-L-homoserine:methanethiol 3-amino-3-carboxypropyltransferase	-	Gene-associated	TRUE
R00658	C00631[c] <=> C00074[c] + C00001[c]	2-Phospho-D-glycerate[c] <=> Phosphoenolpyruvate[c] + H2O[c]	31097544, 20557574	["4.2.1.11"]		Athe_1403	peg.1897	WP_015907869.1	2-phospho-D-glycerate hydro-lyase (phosphoenolpyruvate-forming) (phosphopyruvate hydratase(enolase))	Glycolysis / Gluconeogenesis	Gene-associated	TRUE
R00660	C00074[c] + C00043[c] <=> C04631[c] + C00009[c]	Phosphoenolpyruvate[c] + UDP-N-acetyl-alpha-D-glucosamine[c] <=> UDP-N-acetyl-3-(1-carboxyvinyl)-D-glucosamine[c] + Orthophosphate[c]		["2.5.1.7"]		Athe_0630 or Athe_0207 or Athe_0779	peg.1071 or peg.605 or peg.1238	WP_015907205.1 or WP_015906828.1 or WP_015907332.1	Phosphoenolpyruvate:UDP-N-acetyl-D-glucosamine 1-carboxyvinyl-transferase	Amino sugar and nucleotide sugar metabolism	Gene-associated	TRUE
R00662	C00075[c] + C00001[c] => C00105[c] + C00013[c] + C00080[c]	UTP[c] + H2O[c] => UMP[c] + Diphosphate[c] + H+[c]	12657645	["3.6.1.8"]		Athe_0647	peg.1089	WP_015907220.1	Uridine triphosphate pyrophosphohydrolase	Pyrimidine metabolism	Gene-associated	TRUE
R00674	C00065[c] + C00463[c] => C00078[c] + C00001[c]	L-Serine[c] + Indole[c] => L-Tryptophan[c] + H2O[c]	19387555, 11756459	["4.2.1.20", "4.2.1.122"]		Athe_1691 or Athe_0031	peg.2200 or peg.411	WP_015908115.1 or WP_012660703.1	L-serine hydro-lyase (adding indole	Phenylalanine, tyrosine and tryptophan biosynthesis	Gene-associated	TRUE
R00691	C00826[c] + C00080[c] <=> C00079[c] + C00001[c] + C00011[c]	L-Arogenate[c] + H+[c] <=> L-Phenylalanine[c] + H2O[c] + CO2[c]		["4.2.1.51", "4.2.1.91"]		Athe_0878	peg.1341	WP_015907414.1	L-arogenate hydro-lyase (decarboxylating	Phenylalanine, tyrosine and tryptophan biosynthesis	Gene-associated	TRUE
R00694	C00079[c] + C00026[c] <=> C00166[c] + C00025[c]	L-Phenylalanine[c] + 2-Oxoglutarate[c] <=> Phenylpyruvate[c] + L-Glutamate[c]		["2.6.1.1", "2.6.1.5", "2.6.1.9", "2.6.1.57"]		Athe_0846	peg.1306	WP_015907389.1	L-Phenylalanine:2-oxoglutarate aminotransferase	Phenylalanine metabolism	Gene-associated	TRUE
R00703	C00186[c] + C00003[c] <=> C00022[c] + C00004[c] + C00080[c]	(S)-Lactate[c] + NAD+[c] <=> Pyruvate[c] + NADH[c] + H+[c]	31097544	["1.1.1.27"]		Athe_1918	peg.2434	WP_015908299.1	(S)-Lactate:NAD+ oxidoreductase	Glycolysis / Gluconeogenesis	Gene-associated	TRUE
R00709	C00311[c] + C00003[c] <=> C00026[c] + C00011[c] + C00004[c]	Isocitrate[c] + NAD+[c] <=> 2-Oxoglutarate[c] + CO2[c] + NADH[c]		["1.1.1.41", "1.1.1.286"]		Athe_0525	peg.956	WP_015907110.1	isocitrate:NAD+ oxidoreductase (decarboxylating)	Citrate cycle (TCA cycle)	Gene-associated	TRUE
R00732	C00826[c] + C00003[c] => C00082[c] + C00011[c] + C00004[c]	L-Arogenate[c] + NAD+[c] => L-Tyrosine[c] + CO2[c] + NADH[c]		["1.3.1.43", "1.3.1.79"]		Athe_0844	peg.1304	WP_015907387.1	L-arogenate:NAD+ oxidoreductase	Phenylalanine, tyrosine and tryptophan biosynthesis	Gene-associated	TRUE
R00734	C00082[c] + C00026[c] <=> C01179[c] + C00025[c]	L-Tyrosine[c] + 2-Oxoglutarate[c] <=> 3-(4-Hydroxyphenyl)pyruvate[c] + L-Glutamate[c]		["2.6.1.1", "2.6.1.5", "2.6.1.9", "2.6.1.57"]		Athe_0846	peg.1306	WP_015907389.1	L-tyrosine:2-oxoglutarate aminotransferase	Ubiquinone and other terpenoid-quinone biosynthesis	Gene-associated	TRUE
R00742	C00002[c] + C00024[c] + C00288[c] <=> C00008[c] + C00009[c] + C00083[c] + C00080[c]	ATP[c] + Acetyl-CoA[c] + HCO3-[c] <=> ADP[c] + Orthophosphate[c] + Malonyl-CoA[c] + H+[c]		["6.4.1.2"]		Athe_1316	peg.1804	WP_013430349.1	acetyl-CoA:carbon-dioxide ligase (ADP-forming)	Fatty acid biosynthesis	Gene-associated	TRUE
R00756	C00002[c] + C00085[c] => C00008[c] + C00354[c] + C00080[c]	ATP[c] + |D-Fructose 6-phosphate[c]| => ADP[c] + |D-Fructose 1,6-bisphosphate[c]| + H+[c]	31097544, 20557574	["2.7.1.11"]		Athe_1265	peg.1752	WP_013403349.1	ATP:D-fructose-6-phosphate 1-phosphotransferase (ATP-PFK, ATP-dependent 6-phosphofructokinase)	Glycolysis / Gluconeogenesis	Gene-associated	TRUE
R00760	C00002[c] + C00095[c] <=> C00008[c] + C00085[c] + C00080[c]	ATP[c] + D-Fructose[c] <=> ADP[c] + |D-Fructose 6-phosphate[c]| + H+[c]		["2.7.1.1", "2.7.1.4"]		Athe_2118	peg.2673	WP_015908465.1	ATP:D-fructose 6-phosphotransferase	Starch and sucrose metabolism	Gene-associated	TRUE
R00764	C00013[c] + C00085[c] <=> C00009[c] + C00354[c] + C00080[c]	Diphosphate[c] + |D-Fructose 6-phosphate[c]| <=> Orthophosphate[c] + |D-Fructose 1,6-bisphosphate[c]| + H+[c]	20557574	["2.7.1.90"]		Athe_1824	peg.2336	WP_015908214.1	diphosphate:D-fructose-6-phosphate 1-phosphotransferase (PPi-PFK, PPi-dependent 6-phosphofructokinase)	Glycolysis / Gluconeogenesis	Gene-associated	TRUE
R00768	C00064[c] + C00085[c] <=> C00025[c] + C00352[c]	L-Glutamine[c] + |D-Fructose 6-phosphate[c]| <=> L-Glutamate[c] + |D-Glucosamine 6-phosphate[c]|		["2.6.1.16"]		Athe_2323	peg.2898	WP_015908648.1	L-glutamine:D-fructose-6-phosphate isomerase (deaminating)	Alanine, aspartate and glutamate metabolism	Gene-associated	TRUE
R00771	C00092[c] <=> C00085[c]	|D-Glucose 6-phosphate[c]| <=> |D-Fructose 6-phosphate[c]|	31097544, 20557574	["5.3.1.9"]		Athe_0619	peg.1059	WP_015907196.1	D-glucose-6-phosphate aldose-ketose-isomerase (glucose-6-phosphate isomerase)	Glycolysis / Gluconeogenesis	Gene-associated	TRUE
R00772	C00275[c] <=> C00085[c]	|D-Mannose 6-phosphate[c]| <=> |D-Fructose 6-phosphate[c]|		["5.3.1.8"]		Athe_0619	peg.1059	WP_015907196.1	D-mannose-6-phosphate aldose-ketose-isomerase	Sugar metabolism	Gene-associated	TRUE
R00801	C00089[c] + C00001[c] <=> C00095[c] + C00031[c]	Sucrose[c] + H2O[c] <=> D-Fructose[c] + D-Glucose[c]		["3.2.1.10", "3.2.1.20", "3.2.1.26", "3.2.1.48"]		Athe_0165	peg.561	WP_015906793.1	sucrose glucohydrolase	Galactose metabolism	Gene-associated	TRUE
R00842	C00093[c] + C00003[c] <=> C00111[c] + C00004[c] + C00080[c]	|sn-Glycerol 3-phosphate[c]| + NAD+[c] <=> |Glycerone phosphate[c]| + NADH[c] + H+[c]		["1.1.1.8", "1.1.1.94"]		Athe_0930	peg.1400	WP_015907458.1	sn-Glycerol-3-phosphate:NAD+ 2-oxidoreductase	Glycerophospholipid metabolism	Gene-associated	TRUE
R00847	C00002[c] + C00116[c] <=> C00008[c] + C00093[c] + C00080[c]	ATP[c] + Glycerol[c] <=> ADP[c] + |sn-Glycerol 3-phosphate[c]| + H+[c]		["2.7.1.30"]		Athe_1997	peg.2526	WP_015908368.1	ATP:glycerol 3-phosphotransferase	Glycerolipid metabolism	Gene-associated	TRUE
R00856	C00063[c] + C00093[c] + C00080[c] => C00013[c] + C00513[c]	CTP[c] + |sn-Glycerol 3-phosphate[c]| + H+[c] => Diphosphate[c] + CDP-glycerol[c]		["2.7.7.39"]					CTP:sn-glycerol-3-phosphate cytidylyltransferase	Cell Envelope Biosynthesis	Gap-filling	TRUE
R00868	C00392[c] + C00003[c] <=> C00095[c] + C00004[c] + C00080[c]	Mannitol[c] + NAD+[c] <=> D-Fructose[c] + NADH[c] + H+[c]		["1.1.1.11", "1.1.1.67"]		Athe_0537	peg.968	WP_015907121.1	D-Mannitol:NAD+ 2-oxidoreductase	Fructose and mannose metabolism	Gene-associated	TRUE
R00883	C00035[c] + C00636[c] + C00080[c] <=> C00009[c] + C00096[c]	GDP[c] + |D-Mannose 1-phosphate[c]| + H+[c] <=> Orthophosphate[c] + GDP-mannose[c]		["2.7.7.22"]		Athe_0233	peg.632	WP_015906853.1	GDP:D-mannose-1-phosphate guanylyltransferase	Fructose and mannose metabolism	Gene-associated	TRUE
R00885	C00044[c] + C00636[c] + C00080[c] => C00013[c] + C00096[c]	GTP[c] + |D-Mannose 1-phosphate[c]| + H+[c] => Diphosphate[c] + GDP-mannose[c]		["2.7.7.13"]		Athe_1471	peg.1964	WP_015907930.1	GTP:alpha-D-mannose-1-phosphate guanylyltransferase	Fructose and mannose metabolism	Gene-associated	TRUE
R00895	C00097[c] + C00026[c] <=> C00957[c] + C00025[c]	L-Cysteine[c] + 2-Oxoglutarate[c] <=> Mercaptopyruvate[c] + L-Glutamate[c]		["2.6.1.1", "2.6.1.3"]		Athe_1128 and Athe_1414	peg.1610 and peg.1906	WP_015907629.1 and WP_015907879.1	L-Cysteine:2-oxoglutarate aminotransferase	Cysteine and methionine metabolism	Gene-associated	TRUE
R00896	C00097[c] + C00026[c] <=> C00957[c] + C00302[c]	L-Cysteine[c] + 2-Oxoglutarate[c] <=> Mercaptopyruvate[c] + Glutamate[c]		["2.6.1.1"]		Athe_1128 and Athe_1414	peg.1610 and peg.1906	WP_015907629.1 and WP_015907879.1	L-cysteine:2-oxoglutarate aminotransferase	Cysteine and methionine metabolism	Gene-associated	TRUE
R00897	C00979[c] + C00283[c] <=> C00097[c] + C00033[c] + C00080[c]	O-Acetyl-L-serine[c] + |Hydrogen sulfide[c]| <=> L-Cysteine[c] + Acetate[c] + H+[c]		["2.5.1.47", "2.5.1.65"]		Athe_1615	peg.2123	WP_015908048.1	O3-acetyl-L-serine:hydrogen-sulfide 2-amino-2-carboxyethyltransferase	Cysteine and methionine metabolism	Gene-associated	TRUE
R00921	C00100[c] + C00009[c] <=> C02876[c] + C00010[c]	Propanoyl-CoA[c] + Orthophosphate[c] <=> |Propanoyl phosphate[c]| + CoA[c]		["2.3.1.8", "2.3.1.222"]		Athe_1494	peg.1987	WP_015907948.1	propanoyl-CoA:phosphate propanoyltransferase	Propanoate metabolism	Gene-associated	TRUE
R00936	C00415[c] + C00004[c] + C00080[c] => C00101[c] + C00003[c]	Dihydrofolate[c] + NADH[c] + H+[c] => Tetrahydrofolate[c] + NAD+[c]		["1.5.1.3"]		Athe_0219	peg.617	WP_015906840.1	5,6,7,8-tetrahydrofolate:NAD+ oxidoreductase	One carbon pool by folate	Gene-associated	TRUE
R00939	C00415[c] + C00005[c] + C00080[c] => C00101[c] + C00006[c]	Dihydrofolate[c] + NADPH[c] + H+[c] => Tetrahydrofolate[c] + NADP+[c]		["1.5.1.3"]		Athe_0219	peg.617	WP_015906840.1	5,6,7,8-tetrahydrofolate:NADP+ oxidoreductase	One carbon pool by folate	Gene-associated	TRUE
R00942	C00002[c] + C00101[c] + C00025[c] <=> C00008[c] + C00009[c] + C09332[c] + C00080[c]	ATP[c] + Tetrahydrofolate[c] + L-Glutamate[c] <=> ADP[c] + Orthophosphate[c] + THF-L-glutamate[c] + H+[c]		["6.3.2.17"]		Athe_1490	peg.1983	WP_049760254.1	Tetrahydrofolate:L-glutamate gamma-ligase (ADP-forming)	Folate biosynthesis	Gene-associated	TRUE
R00943	C00101[c] + C00058[c] + C00002[c] <=> C00008[c] + C00009[c] + C00234[c]	Tetrahydrofolate[c] + Formate[c] + ATP[c] <=> ADP[c] + Orthophosphate[c] + 10-Formyltetrahydrofolate[c]		["6.3.4.3"]		Athe_2208	peg.2770	WP_015908543.1	Formate:tetrahydrofolate ligase (ADP-forming)	One carbon pool by folate	Gene-associated	TRUE
R00945	C00143[c] + C00037[c] + C00001[c] <=> C00101[c] + C00065[c]	5,10-Methylenetetrahydrofolate[c] + Glycine[c] + H2O[c] <=> Tetrahydrofolate[c] + L-Serine[c]		["2.1.2.1"]		Athe_1060	peg.1541	WP_015907573.1	5,10-Methylenetetrahydrofolate:glycine hydroxymethyltransferase	Glycine, serine and threonine metabolism	Gene-associated	TRUE
R00946	C00440[c] + C00155[c] <=> C00101[c] + C00073[c]	5-Methyltetrahydrofolate[c] + L-Homocysteine[c] <=> Tetrahydrofolate[c] + L-Methionine[c]		["2.1.1.13"]		Athe_0324	peg.735	WP_015906929.1	5-Methyltetrahydrofolate:L-homocysteine S-methyltransferase	Cysteine and methionine metabolism	Gene-associated	TRUE
R00948	C00002[c] + C00103[c] + C00080[c] <=> C00013[c] + C00498[c]	ATP[c] + |D-Glucose 1-phosphate[c]| + H+[c] <=> Diphosphate[c] + ADP-glucose[c]		["2.7.7.27"]		Athe_0557 and Athe_0556	peg.989 and peg.988	WP_015907138.1 and WP_015907137.1	ATP:alpha-D-glucose-1-phosphate adenylyltransferase	Starch and sucrose metabolism	Gene-associated	TRUE
R00952	C00185[c] + C00009[c] => C00103[c] + C00031[c]	Cellobiose[c] + Orthophosphate[c] => |D-Glucose 1-phosphate[c]| + D-Glucose[c]	22484959	["2.4.1.20"]		Athe_0459 or Athe_0460	peg.879 or peg.880	WP_015907054.1 or WP_015907055.1	cellobiose:phosphate alpha-D-glucosyltransferase	Sugar metabolism	Gene-associated	TRUE
R00964	C00002[c] + C00299[c] => C00008[c] + C00105[c] + C00080[c]	ATP[c] + Uridine[c] => ADP[c] + UMP[c] + H+[c]		["2.7.1.48", "2.7.1.213"]		Athe_0531	peg.962	WP_015907115.1	ATP:uridine 5'-phosphotransferase	Pyrimidine metabolism	Gene-associated	TRUE
R00965	C01103[c] + C00080[c] => C00105[c] + C00011[c]	|Orotidine 5'-phosphate[c]| + H+[c] => UMP[c] + CO2[c]		["4.1.1.23"]		Athe_1377	peg.1867	WP_015907846.1	orotidine-5'-phosphate carboxy-lyase (UMP-forming)	Pyrimidine metabolism	Gene-associated	TRUE
R00966	C00106[c] + C00119[c] => C00105[c] + C00013[c]	Uracil[c] + |5-Phospho-alpha-D-ribose 1-diphosphate[c]| => UMP[c] + Diphosphate[c]		["2.4.2.9"]		Athe_0633	peg.1074	WP_013403882.1	UMP:diphosphate phospho-alpha-D-ribosyltransferase	Pyrimidine metabolism	Gene-associated	TRUE
R00968	C00044[c] + C00299[c] => C00035[c] + C00105[c] + C00080[c]	GTP[c] + Uridine[c] => GDP[c] + UMP[c] + H+[c]		["2.7.1.48"]		Athe_0531	peg.962	WP_015907115.1	GTP:uridine 5'-phosphotransferase	Pyrimidine metabolism	Gene-associated	TRUE
R00985	C00251[c] + C00014[c] => C00108[c] + C00022[c] + C00001[c]	Chorismate[c] + Ammonia[c] => Anthranilate[c] + Pyruvate[c] + H2O[c]		["4.1.3.27"]		Athe_1695 and Athe_1696	peg.2204 and peg.2205	WP_015908119.1 and WP_015908120.1	chorismate pyruvate-lyase (amino-accepting	Phenylalanine, tyrosine and tryptophan biosynthesis	Gene-associated	TRUE
R00986	C00251[c] + C00064[c] => C00108[c] + C00022[c] + C00025[c] + C00080[c]	Chorismate[c] + L-Glutamine[c] => Anthranilate[c] + Pyruvate[c] + L-Glutamate[c] + H+[c]		["4.1.3.27"]		Athe_1695 and Athe_1696	peg.2204 and peg.2205	WP_015908119.1 and WP_015908120.1	Chorismate pyruvate-lyase (amino-accepting)	Phenylalanine, tyrosine and tryptophan biosynthesis	Gene-associated	TRUE
R00994	C06032[c] + C00003[c] <=> C00109[c] + C00011[c] + C00004[c]	D-erythro-3-Methylmalate[c] + NAD+[c] <=> 2-Oxobutanoate[c] + CO2[c] + NADH[c]	9532798, 32059844	["1.1.1.85"]		Athe_2099	peg.2650	WP_015908448.1	(2R,3S)-3-methylmalate:NAD+ oxidoreductase	Valine, leucine and isoleucine biosynthesis	Gene-associated	TRUE
R00999	C01118[c] + C00001[c] <=> C00109[c] + C00042[c] + C00014[c] + (2) C00080[c]	O-Succinyl-L-homoserine[c] + H2O[c] <=> 2-Oxobutanoate[c] + Succinate[c] + Ammonia[c] + (2) H+[c]		["2.5.1.48"]		Athe_1124 or Athe_1190	peg.1606 or peg.1675	WP_015907625.1 or WP_015907685.1	O-Succinyl-L-homoserine succinate-lyase (deaminating	Cysteine and methionine metabolism	Gene-associated	TRUE
R01010	C00111[c] + C00001[c] <=> C00184[c] + C00009[c]	|Glycerone phosphate[c]| + H2O[c] <=> Glycerone[c] + Orthophosphate[c]		["3.1.3.1", "3.1.3.2"]		Athe_2754	peg.359	WP_015909045.1	Glycerone phosphate phosphohydrolase	-	Gene-associated	TRUE
R01015	C00111[c] <=> C00118[c]	|Glycerone phosphate[c]| <=> |D-Glyceraldehyde 3-phosphate[c]|	31097544, 20557574	["5.3.1.1"]		Athe_1405	peg.1899	WP_015907871.1	D-glyceraldehyde-3-phosphate aldose-ketose-isomerase (TPI)	Glycolysis / Gluconeogenesis	Gene-associated	TRUE
R01030	C00670[c] + C00001[c] <=> C00114[c] + C00093[c] + C00080[c]	sn-Glycero-3-phosphocholine[c] + H2O[c] <=> Choline[c] + |sn-Glycerol 3-phosphate[c]| + H+[c]		["3.1.4.2", "3.1.4.46"]		Athe_2203	peg.2765	WP_015908538.1	sn-Glycero-3-phosphocholine glycerophosphohydrolase	Glycerophospholipid metabolism	Gene-associated	TRUE
R01049	C00002[c] + C00117[c] <=> C00020[c] + C00119[c] + C00080[c]	ATP[c] + |D-Ribose 5-phosphate[c]| <=> AMP[c] + |5-Phospho-alpha-D-ribose 1-diphosphate[c]| + H+[c]		["2.7.6.1"]		Athe_0636	peg.1077	WP_013403879.1	ATP:D-ribose-5-phosphate diphosphotransferase	Pentose phosphate pathway	Gene-associated	TRUE
R01054	C00301[c] + C00001[c] <=> C00020[c] + C00117[c] + (2) C00080[c]	ADP-ribose[c] + H2O[c] <=> AMP[c] + |D-Ribose 5-phosphate[c]| + (2) H+[c]		["3.6.1.13", "3.6.1.21", "3.6.1.53", "3.6.1.-"]		Athe_1342	peg.1830	WP_015907813.1	ADP-ribose ribophosphohydrolase	Purine metabolism	Gene-associated	TRUE
R01056	C00117[c] <=> C00199[c]	|D-Ribose 5-phosphate[c]| <=> |D-Ribulose 5-phosphate[c]|		["5.3.1.6"]		Athe_0632	peg.1073	WP_015907207.1	D-ribose-5-phosphate aldose-ketose-isomerase	Pentose phosphate pathway	Gene-associated	TRUE
R01057	C00620[c] <=> C00117[c]	|alpha-D-Ribose 1-phosphate[c]| <=> |D-Ribose 5-phosphate[c]|		["5.4.2.2", "5.4.2.7"]		Athe_1773	peg.2284	WP_015908168.1	D-Ribose 1,5-phosphomutase	Pentose phosphate pathway	Gene-associated	TRUE
R01061	C00118[c] + C00009[c] + C00003[c] <=> C00236[c] + C00004[c] + C00080[c]	|D-Glyceraldehyde 3-phosphate[c]| + Orthophosphate[c] + NAD+[c] <=> |3-Phospho-D-glyceroyl phosphate[c]| + NADH[c] + H+[c]	31097544, 20557574	["1.2.1.12", "1.2.1.59"]		Athe_1406	peg.1900	WP_015907872.1	D-glyceraldehyde-3-phosphate:NAD+ oxidoreductase (phosphorylating)(GAPDH)	Glycolysis / Gluconeogenesis	Gene-associated	TRUE
R01066	C00673[c] <=> C00118[c] + C00084[c]	|2-Deoxy-D-ribose 5-phosphate[c]| <=> |D-Glyceraldehyde 3-phosphate[c]| + Acetaldehyde[c]		["4.1.2.4"]		Athe_1774	peg.2285	WP_041727165.1	2-deoxy-D-ribose-5-phosphate acetaldehyde-lyase (D-glyceraldehyde-3-phosphate-forming)	Pentose phosphate pathway	Gene-associated	TRUE
R01067	C00085[c] + C00118[c] <=> C00279[c] + C00231[c]	|D-Fructose 6-phosphate[c]| + |D-Glyceraldehyde 3-phosphate[c]| <=> |D-Erythrose 4-phosphate[c]| + |D-Xylulose 5-phosphate[c]|		["2.2.1.1"]		(Athe_2059 and Athe_2060) or Athe_2328	(peg.2605 and peg.2606) or peg.2903	(WP_015908415.1 and WP_015908416.1) or WP_015908653.1	D-Fructose 6-phosphate:D-glyceraldehyde-3-phosphate glycolaldehyde transferase	Carbon fixation in photosynthetic organisms	Gene-associated	TRUE
R01068	C00354[c] <=> C00111[c] + C00118[c]	|D-Fructose 1,6-bisphosphate[c]| <=> |Glycerone phosphate[c]| + |D-Glyceraldehyde 3-phosphate[c]|	31097544, 20557574	["4.1.2.13"]		Athe_0621	peg.1061	WP_013289899.1	D-fructose-1,6-bisphosphate D-glyceraldehyde-3-phosphate-lyase (glycerone-phosphate-forming)	Glycolysis / Gluconeogenesis	Gene-associated	TRUE
R01071	C02739[c] + C00013[c] <=> C00002[c] + C00119[c] + C00080[c]	1-(5-Phospho-D-ribosyl)-ATP[c] + Diphosphate[c] <=> ATP[c] + |5-Phospho-alpha-D-ribose 1-diphosphate[c]| + H+[c]		["2.4.2.17"]		Athe_1479	peg.1972	WP_013430203.1	1-(5-phospho-D-ribosyl)-ATP:diphosphate phospho-alpha-D-ribosyl-transferase	Histidine metabolism	Gene-associated	TRUE
R01072	C03090[c] + C00013[c] + C00025[c] <=> C00064[c] + C00119[c] + C00001[c]	5-Phosphoribosylamine[c] + Diphosphate[c] + L-Glutamate[c] <=> L-Glutamine[c] + |5-Phospho-alpha-D-ribose 1-diphosphate[c]| + H2O[c]		["2.4.2.14"]		Athe_1448	peg.1940	WP_015907908.1	5-phosphoribosylamine:diphosphate phospho-alpha-D-ribosyltransferase (glutamate-amidating)	Purine metabolism	Gene-associated	TRUE
R01073	C04302[c] + C00013[c] <=> C00108[c] + C00119[c]	N-(5-Phospho-D-ribosyl)anthranilate[c] + Diphosphate[c] <=> Anthranilate[c] + |5-Phospho-alpha-D-ribose 1-diphosphate[c]|		["2.4.2.18"]		Athe_1694	peg.2203	WP_015908118.1	N-(5-Phospho-D-ribosyl)anthranilate:pyrophosphate phosphoribosyl-transferase	Phenylalanine, tyrosine and tryptophan biosynthesis	Gene-associated	TRUE
R01074	C00002[c] + C00120[c] + C00080[c] <=> C00013[c] + C05921[c]	ATP[c] + Biotin[c] + H+[c] <=> Diphosphate[c] + Biotinyl-5'-AMP[c]		["6.2.1.11", "6.3.4.9", "6.3.4.10", "6.3.4.11", "6.3.4.15"]		Athe_0209	peg.607	WP_015906830.1	biotin:CoA ligase (AMP-forming)	Biotin metabolism	Gene-associated	TRUE
R01078	C01909[c] + C00097[c] + C00019[c] <=> C00120[c] + C00073[c] + C05198[c] + C00041[c] + C00080[c]	Dethiobiotin[c] + L-Cysteine[c] + S-Adenosyl-L-methionine[c] <=> Biotin[c] + L-Methionine[c] + 5'-Deoxyadenosine[c] + L-Alanine[c] + H+[c]		2.8.1.6		Athe_2541	peg.76	WP_015908859.1	biotin synthase	Biotin metabolism	Gene-associated	TRUE
R01082	C00149[c] <=> C00122[c] + C00001[c]	(S)-Malate[c] <=> Fumarate[c] + H2O[c]		["4.2.1.2"]		Athe_2746 and Athe_0510	peg.351 and peg.941	WP_015909037.1 and WP_015907096.1	(S)-malate hydro-lyase (fumarate-forming)	Citrate cycle (TCA cycle)	Gene-associated	TRUE
R01083	C03794[c] <=> C00122[c] + C00020[c]	N6-(1,2-Dicarboxyethyl)-AMP[c] <=> Fumarate[c] + AMP[c]		["4.3.2.2"]		Athe_1129	peg.1611	WP_015907630.1	N6-(1,2-dicarboxyethyl)AMP AMP-lyase (fumarate-forming)	Purine metabolism	Gene-associated	TRUE
R01086	C03406[c] <=> C00122[c] + C00062[c]	N-(L-Arginino)succinate[c] <=> Fumarate[c] + L-Arginine[c]		["4.3.2.1"]		Athe_1248	peg.1735	WP_015907738.1	2-(Nomega-L-arginino)succinate arginine-lyase (fumarate-forming)	Arginine biosynthesis	Gene-associated	TRUE
R01090	C00123[c] + C00026[c] <=> C00233[c] + C00025[c]	L-Leucine[c] + 2-Oxoglutarate[c] <=> 4-Methyl-2-oxopentanoate[c] + L-Glutamate[c]		["2.6.1.6", "2.6.1.42", "2.6.1.67"]		Athe_0664	peg.1109	WP_015907234.1	L-Leucine:2-oxoglutarate aminotransferase	Valine, leucine and isoleucine degradation	Gene-associated	TRUE
R01092	C00002[c] + C00124[c] <=> C00008[c] + C03384[c] + C00080[c]	ATP[c] + D-Galactose[c] <=> ADP[c] + |D-Galactose 1-phosphate[c]| + H+[c]		["2.7.1.6"]		Athe_0939	peg.1409	WP_015907466.1	ATP:D-galactose 1-phosphotransferase	Galactose metabolism	Gene-associated	TRUE
R01100	C00243[c] + C00001[c] <=> C00031[c] + C00124[c]	Lactose[c] + H2O[c] <=> D-Glucose[c] + D-Galactose[c]		["3.2.1.23", "3.2.1.108"]		Athe_0857 or Athe_1927	peg.1317 or peg.2445	WP_041727352.1 or WP_015908307.1	Lactose galactohydrolase	-	Gene-associated	TRUE
R01101	C05402[c] + C00001[c] <=> C00124[c] + C00031[c]	Melibiose[c] + H2O[c] <=> D-Galactose[c] + D-Glucose[c]		["3.2.1.22"]		Athe_1104 or Athe_0468	peg.1585 or peg.888	WP_015907610.1 or WP_015907063.1	melibiose galactohydrolase	Galactose metabolism	Gene-associated	TRUE
R01103	C00492[c] + C00001[c] <=> C00124[c] + C00089[c]	Raffinose[c] + H2O[c] <=> D-Galactose[c] + Sucrose[c]		["3.2.1.22"]		Athe_1104 or Athe_0468	peg.1585 or peg.888	WP_015907610.1 or WP_015907063.1	Raffinose galactohydrolase	Galactose metabolism	Gene-associated	TRUE
R01104	C05401[c] + C00001[c] <=> C00124[c] + C00116[c]	3-beta-D-Galactosyl-sn-glycerol[c] + H2O[c] <=> D-Galactose[c] + Glycerol[c]		["3.2.1.22"]		Athe_1104 or Athe_0468	peg.1585 or peg.888	WP_015907610.1 or WP_015907063.1	Galactosylglycerol galactohydrolase	Galactose metabolism	Gene-associated	TRUE
R01127	C00130[c] + C00001[c] <=> C04734[c]	IMP[c] + H2O[c] <=> 1-(5'-Phosphoribosyl)-5-formamido-4-imidazolecarboxamide[c]		["2.1.2.3", "3.5.4.10"]		Athe_1445	peg.1937	WP_015907905.1	IMP 1,2-hydrolase (decyclizing)	Purine metabolism	Gene-associated	TRUE
R01130	C00130[c] + C00003[c] + C00001[c] <=> C00655[c] + C00004[c] + C00080[c]	IMP[c] + NAD+[c] + H2O[c] <=> |Xanthosine 5'-phosphate[c]| + NADH[c] + H+[c]		["1.1.1.205"]		Athe_1639	peg.2148	WP_015908066.1	IMP:NAD+ oxidoreductase	Purine metabolism	Gene-associated	TRUE
R01132	C00130[c] + C00013[c] <=> C00262[c] + C00119[c]	IMP[c] + Diphosphate[c] <=> Hypoxanthine[c] + |5-Phospho-alpha-D-ribose 1-diphosphate[c]|		["2.4.2.8"]		Athe_0641	peg.1082	WP_015907214.1	IMP:diphosphate phospho-D-ribosyltransferase	Purine metabolism	Gene-associated	TRUE
R01135	C00044[c] + C00130[c] + C00049[c] <=> C00035[c] + C00009[c] + C03794[c] + (2) C00080[c]	GTP[c] + IMP[c] + L-Aspartate[c] <=> GDP[c] + Orthophosphate[c] + N6-(1,2-Dicarboxyethyl)-AMP[c] + (2) H+[c]		["6.3.4.4"]		Athe_0046	peg.426	WP_012660718.1	IMP:L-aspartate ligase (GDP-forming)	Purine metabolism	Gene-associated	TRUE
R01150	C00002[c] + (2) C00133[c] <=> C00008[c] + C00009[c] + C00993[c] + C00080[c]	ATP[c] + (2) D-Alanine[c] <=> ADP[c] + Orthophosphate[c] + D-Alanyl-D-alanine[c] + H+[c]		["6.3.2.4"]		Athe_2039	peg.2585	WP_015908400.1	D-alanine:D-alanine ligase (ADP-forming)	D-Alanine metabolism	Gene-associated	TRUE
R01157	C00179[c] + C00001[c] <=> C00134[c] + C00086[c]	Agmatine[c] + H2O[c] <=> Putrescine[c] + Urea[c]		["3.5.3.11"]		Athe_1315	peg.1803	WP_013430350.1	Agmatine amidinohydrolase	Arginine and proline metabolism	Gene-associated	TRUE
R01158	C00860[c] + (2) C00003[c] + C00001[c] <=> C00135[c] + (2) C00004[c] + (3) C00080[c]	L-Histidinol[c] + (2) NAD+[c] + H2O[c] <=> L-Histidine[c] + (2) NADH[c] + (3) H+[c]		["1.1.1.23"]		Athe_1478	peg.1971	WP_015907937.1	L-histidinol:NAD+ oxidoreductase	Biosynthesis of amino acids	Gene-associated	TRUE
R01175	C00136[c] + C00016[c] + C00080[c] <=> C01352[c] + C00877[c]	Butanoyl-CoA[c] + FAD[c] + H+[c] <=> FADH2[c] + Crotonoyl-CoA[c]		["1.3.3.6", "1.3.8.1", "1.3.8.7", "1.3.99.-"]		Athe_1232	peg.1719	WP_015907723.1	butanoyl-CoA:electron-transfer flavoprotein 2,3-oxidoreductase	Fatty acid degradation	Gene-associated	TRUE
R01183	C00137[c] + C00003[c] <=> C00691[c] + C00004[c] + C00080[c]	myo-Inositol[c] + NAD+[c] <=> 2-Inosose[c] + NADH[c] + H+[c]		["1.1.1.18"]		Athe_0344	peg.755	WP_015906945.1	myo-Inositol:NAD+ 2-oxidoreductase	Sugar metabolism	Gene-associated	TRUE
R01194	C01235[c] + C00001[c] <=> C00137[c] + C00124[c]	alpha-D-Galactosyl-(1->3)-1D-myo-inositol[c] + H2O[c] <=> myo-Inositol[c] + D-Galactose[c]		["3.2.1.22"]		Athe_1104 or Athe_0468	peg.1585 or peg.888	WP_015907610.1 or WP_015907063.1	3-O-alpha-D-Galactosyl-1D-myo-inositol galactohydrolase	Galactose metabolism	Gene-associated	TRUE
R01196	(2) C00139[c] + C00022[c] + C00010[c] <=> (2) C00138[c] + C00024[c] + C00011[c] + C00080[c]	(2) |Oxidized ferredoxin (2[4Fe-4S]) (Fdox)[c]| + Pyruvate[c] + CoA[c] <=> (2) |Reduced ferredoxin (2[4Fe-4S]) (Fdred)[c]| + Acetyl-CoA[c] + CO2[c] + H+[c]	31097544	["1.2.7.1"]		(Athe_0874 and Athe_0875 and Athe_0876 and Athe_0877) or (Athe_1708 and Athe_1709)	(peg.1337 and peg.1338 and peg.1339 and peg.1340) or (peg.2217 and peg.2218)	(WP_015907411.1 and WP_013290123.1 and WP_015907412.1 and WP_015907413.1) or (WP_015908131.1 and WP_015908132.1)	pyruvate:ferredoxin 2-oxidoreductase (CoA-acetylating) (POR)	Glycolysis / Gluconeogenesis	Gene-associated	TRUE
R01199	(2) C00139[c] + C00109[c] + C00010[c] <=> (2) C00138[c] + C00100[c] + C00011[c] + C00080[c]	(2) |Oxidized ferredoxin (2[4Fe-4S]) (Fdox)[c]| + 2-Oxobutanoate[c] + CoA[c] <=> (2) |Reduced ferredoxin (2[4Fe-4S]) (Fdred)[c]| + Propanoyl-CoA[c] + CO2[c] + H+[c]		["1.2.7.1"]		(Athe_0874 and Athe_0875 and Athe_0876 and Athe_0877) or (Athe_1708 and Athe_1709)	(peg.1337 and peg.1338 and peg.1339 and peg.1340) or (peg.2217 and peg.2218)	(WP_015907411.1 and WP_013290123.1 and WP_015907412.1 and WP_015907413.1) or (WP_015908131.1 and WP_015908132.1)	2-oxobutanoate:ferredoxin 2-oxidoreductase (CoA-propanoylating)	Propanoate metabolism	Gene-associated	TRUE
R01209	C04039[c] <=> C00141[c] + C00001[c]	2,3-Dihydroxy-3-methylbutanoate[c] <=> |3-Methyl-2-oxobutanoic acid[c]| + H2O[c]		["4.2.1.9"]		Athe_0665	peg.1110	WP_015907235.1	2,3-Dihydroxy-3-methylbutanoate hydro-lyase	Pantothenate and CoA biosynthesis	Gene-associated	TRUE
R01210	C00141[c] + C00010[c] + C00003[c] => C00630[c] + C00011[c] + C00004[c]	|3-Methyl-2-oxobutanoic acid[c]| + CoA[c] + NAD+[c] => 2-Methylpropanoyl-CoA[c] + CO2[c] + NADH[c]		["1.2.1.25"]		Athe_0702 and Athe_0703 and Athe_0704	peg.1156 and peg.1157 and peg.1158	WP_015907259.1 and WP_015907260.1 and WP_015907261.1	3-methyl-2-oxobutanoate:NAD+ oxidoreductase (CoA-mehtylpropanoylating)	Valine, leucine and isoleucine degradation	Gene-associated	TRUE
R01213	C02504[c] + C00010[c] + C00080[c] <=> C00024[c] + C00141[c] + C00001[c]	alpha-Isopropylmalate[c] + CoA[c] + H+[c] <=> Acetyl-CoA[c] + |3-Methyl-2-oxobutanoic acid[c]| + H2O[c]		["2.3.3.13"]		Athe_0505	peg.936	WP_015907092.1	acetyl-CoA:3-methyl-2-oxobutanoate C-acetyltransferase (thioester-hydrolysing, carboxymethyl-forming)	Valine, leucine and isoleucine biosynthesis	Gene-associated	TRUE
R01214	C00183[c] + C00026[c] <=> C00141[c] + C00025[c]	L-Valine[c] + 2-Oxoglutarate[c] <=> |3-Methyl-2-oxobutanoic acid[c]| + L-Glutamate[c]		["2.6.1.6", "2.6.1.42"]		Athe_0664	peg.1109	WP_015907234.1	L-Valine:2-oxoglutarate aminotransferase	Valine, leucine and isoleucine degradation	Gene-associated	TRUE
R01216	C00966[c] <=> C00141[c] + C00067[c]	2-Dehydropantoate[c] <=> |3-Methyl-2-oxobutanoic acid[c]| + Formaldehyde[c]		["2.1.2.11", "4.1.2.12"]		Athe_1981	peg.2503	WP_015908353.1	2-dehydropantoate formaldehyde-lyase (3-methyl-2-oxobutanoate-forming)	-	Gene-associated	TRUE
R01220	C00143[c] + C00006[c] <=> C00445[c] + C00005[c]	5,10-Methylenetetrahydrofolate[c] + NADP+[c] <=> 5,10-Methenyltetrahydrofolate[c] + NADPH[c]		["1.5.1.5"]		Athe_0982	peg.1461	WP_015907501.1	5,10-methylenetetrahydrofolate:NADP+ oxidoreductase	One carbon pool by folate	Gene-associated	TRUE
R01224	C00143[c] + C00005[c] + C00080[c] => C00440[c] + C00006[c]	5,10-Methylenetetrahydrofolate[c] + NADPH[c] + H+[c] => 5-Methyltetrahydrofolate[c] + NADP+[c]		["1.5.1.20"]		Athe_0325	peg.736	WP_015906930.1	5-methyltetrahydrofolate:NADP+ oxidoreductase	One carbon pool by folate	Gene-associated	TRUE
R01226	C00143[c] + C00141[c] + C00001[c] <=> C00101[c] + C00966[c]	5,10-Methylenetetrahydrofolate[c] + |3-Methyl-2-oxobutanoic acid[c]| + H2O[c] <=> Tetrahydrofolate[c] + 2-Dehydropantoate[c]		["2.1.2.11"]		Athe_1981	peg.2503	WP_015908353.1	5,10-Methylenetetrahydrofolate:3-methyl-2-oxobutanoate hydroxymethyltransferase	Pantothenate and CoA biosynthesis	Gene-associated	TRUE
R01229	C00144[c] + C00013[c] <=> C00242[c] + C00119[c]	GMP[c] + Diphosphate[c] <=> Guanine[c] + |5-Phospho-alpha-D-ribose 1-diphosphate[c]|		["2.4.2.7", "2.4.2.8", "2.4.2.22"]		Athe_1952 or Athe_0641	peg.2471 or peg.1082	WP_013429776.1 or WP_015907214.1	GMP:diphosphate 5-phospho-alpha-D-ribosyltransferase	Purine metabolism	Gene-associated	TRUE
R01230	C00002[c] + C00655[c] + C00014[c] => C00020[c] + C00013[c] + C00144[c] + C00080[c]	ATP[c] + |Xanthosine 5'-phosphate[c]| + Ammonia[c] => AMP[c] + Diphosphate[c] + GMP[c] + H+[c]		["6.3.5.2"]		Athe_1432	peg.1924	WP_015907894.1	Xanthosine-5'-phosphate:ammonia ligase (AMP-forming)	Purine metabolism	Gene-associated	TRUE
R01248	C03912[c] + C00004[c] + (2) C00080[c] => C00148[c] + C00003[c]	(S)-1-Pyrroline-5-carboxylate[c] + NADH[c] + (2) H+[c] => L-Proline[c] + NAD+[c]		["1.5.1.2"]		Athe_1339	peg.1827	WP_015907810.1	L-Proline:NAD+ 5-oxidoreductase	Arginine and proline metabolism	Gene-associated	TRUE
R01251	C03912[c] + C00005[c] + (2) C00080[c] => C00148[c] + C00006[c]	(S)-1-Pyrroline-5-carboxylate[c] + NADPH[c] + (2) H+[c] => L-Proline[c] + NADP+[c]		["1.5.1.2"]		Athe_1339	peg.1827	WP_015907810.1	L-Proline:NADP+ 5-oxidoreductase	Arginine and proline metabolism	Gene-associated	TRUE
R01280	C00002[c] + C00249[c] + C00010[c] <=> C00020[c] + C00154[c] + C00013[c]	ATP[c] + |Hexadecanoic acid[c]| + CoA[c] <=> AMP[c] + Palmitoyl-CoA[c] + Diphosphate[c]		["6.2.1.3"]		Athe_0789	peg.1248	WP_015907339.1	Palmitate:CoA ligase (AMP-forming)	Fatty acid biosynthesis	Gene-associated	TRUE
R01287	C01077[c] + C00283[c] <=> C00155[c] + C00033[c] + C00080[c]	O-Acetyl-L-homoserine[c] + |Hydrogen sulfide[c]| <=> L-Homocysteine[c] + Acetate[c] + H+[c]		["2.5.1.49"]		Athe_1124 or Athe_1190	peg.1606 or peg.1675	WP_015907625.1 or WP_015907685.1	O-acetyl-L-homoserine:hydrogen sulfide S-(3-amino-3-carboxypropyl)transferase	Cysteine and methionine metabolism	Gene-associated	TRUE
R01288	C01118[c] + C00283[c] <=> C00155[c] + C00042[c] + C00080[c]	O-Succinyl-L-homoserine[c] + |Hydrogen sulfide[c]| <=> L-Homocysteine[c] + Succinate[c] + H+[c]		["2.5.1.48", "2.5.1.-"]		Athe_1124 or Athe_1190	peg.1606 or peg.1675	WP_015907625.1 or WP_015907685.1	O4-succinyl-L-homoserine:hydrogen sulfide S-(3-amino-3-carboxypropyl)transferase	Cysteine and methionine metabolism	Gene-associated	TRUE
R01325	C00158[c] <=> C00417[c] + C00001[c]	Citrate[c] <=> cis-Aconitate[c] + H2O[c]		["4.2.1.3"]		Athe_0524	peg.955	WP_015907109.1	citrate hydro-lyase (cis-aconitate-forming)	Citrate cycle (TCA cycle)	Gene-associated	TRUE
R01326	C00002[c] + C00159[c] <=> C00008[c] + C00275[c] + C00080[c]	ATP[c] + D-Mannose[c] <=> ADP[c] + |D-Mannose 6-phosphate[c]| + H+[c]		["2.7.1.2"]		Athe_0552	peg.984	WP_015907133.1	ATP:D-mannose 6-phosphotransferase	Sugar metabolism	Gene-associated	TRUE
R01329	C05400[c] + C00001[c] <=> C00159[c] + C00124[c]	Epimelibiose[c] + H2O[c] <=> D-Mannose[c] + D-Galactose[c]		["3.2.1.22"]		Athe_1104 or Athe_0468	peg.1585 or peg.888	WP_015907610.1 or WP_015907063.1	Epimelibiose galactohydrolase	Galactose metabolism	Gene-associated	TRUE
R01353	C00002[c] + C00163[c] <=> C00008[c] + C02876[c]	ATP[c] + Propanoate[c] <=> ADP[c] + |Propanoyl phosphate[c]|		["2.7.2.1", "2.7.2.15"]		Athe_1493	peg.1986	WP_013430189.1	ATP:propanoate phosphotransferase	Propanoate metabolism	Gene-associated	TRUE
R01373	C00254[c] + C00080[c] <=> C00166[c] + C00001[c] + C00011[c]	Prephenate[c] + H+[c] <=> Phenylpyruvate[c] + H2O[c] + CO2[c]		["4.2.1.51", "4.2.1.91"]		Athe_0878	peg.1341	WP_015907414.1	prephenate hydro-lyase (decarboxylating	Phenylalanine, tyrosine and tryptophan biosynthesis	Gene-associated	TRUE
R01397	C00169[c] + C00049[c] <=> C00009[c] + C00438[c] + C00080[c]	|Carbamoyl phosphate[c]| + L-Aspartate[c] <=> Orthophosphate[c] + N-Carbamoyl-L-aspartate[c] + H+[c]		["2.1.3.2"]		Athe_1375	peg.1865	WP_015907844.1	carbamoyl-phosphate:L-aspartate carbamoyltransferase	Pyrimidine metabolism	Gene-associated	TRUE
R01398	C00169[c] + C00077[c] <=> C00009[c] + C00327[c] + C00080[c]	|Carbamoyl phosphate[c]| + L-Ornithine[c] <=> Orthophosphate[c] + L-Citrulline[c] + H+[c]		["2.1.3.3"]		Athe_1542	peg.2037	WP_015907987.1	Carbamoyl-phosphate:L-ornithine carbamoyltransferase	Arginine biosynthesis	Gene-associated	TRUE
R01402	C00170[c] + C00009[c] <=> C00147[c] + C04188[c]	5'-Methylthioadenosine[c] + Orthophosphate[c] <=> Adenine[c] + |S-Methyl-5-thio-D-ribose 1-phosphate[c]|		["2.4.2.28"]		Athe_1361 or Athe_1782	peg.1850 or peg.2293	WP_015907831.1 or WP_015908177.1	S-methyl-5'-thioadenosine:phosphate S-methyl-5-thio-alpha-D-ribosyl-transferase	Cysteine and methionine metabolism	Gene-associated	TRUE
R01432	C00181[c] <=> C00310[c]	D-Xylose[c] <=> D-Xylulose[c]		["5.3.1.5"]		Athe_0603	peg.1037	WP_015907182.1	D-xylose aldose-ketose-isomerase	Pentose and glucuronate interconversions	Gene-associated	TRUE
R01433_kz	XOS[c] + (3) C00001[c] => (4) C00181[c]	Xylan-oligosaccharides[c] + (3) H2O[c] => (4) D-Xylose[c]		["3.2.1.37"]		(Athe_0184 or Athe_0187 or Athe_2354) and (Athe_2722 or Athe_2723)	(peg.581 or peg.584 or peg.2930) and (peg.328 or peg.329)	(WP_015906808.1 or - or WP_015908678.1) and (WP_015909018.1 or WP_015909019.1)	D-xylose xylohydrolase	Sugar metabolism	Gene-associated	TRUE
R01444	C06219[c] + C00001[c] => C00185[c] + C00031[c]	Cellotriose[c] + H2O[c] => Cellobiose[c] + D-Glucose[c]		["3.2.1.74"]		Athe_1865	peg.2375	WP_015908248.1	cellotriose glucohydrolase	-	Gene-associated	TRUE
R01445_kz	(2) C00185[c] => C17207_kz[c] + C00001[c]	(2) Cellobiose[c] => 1,4-beta-D-Mannooligosaccharide(n=4)[c] + H2O[c]	23093406	["5.1.3.11"]		Athe_2557	peg.94	WP_015908874.1	cellobiose 2-epimerase	-	Gene-associated	TRUE
R01466	C01102[c] + C00001[c] <=> C00188[c] + C00009[c]	O-Phospho-L-homoserine[c] + H2O[c] <=> L-Threonine[c] + Orthophosphate[c]		["4.2.3.1"]		Athe_0655	peg.1097	WP_015907227.1	O-phospho-L-homoserine phosphate-lyase (adding water	Glycine, serine and threonine metabolism	Gene-associated	TRUE
R01470	C01233[c] + C00001[c] <=> C00189[c] + C00093[c] + C00080[c]	sn-Glycero-3-phosphoethanolamine[c] + H2O[c] <=> Ethanolamine[c] + |sn-Glycerol 3-phosphate[c]| + H+[c]		["3.1.4.2", "3.1.4.46"]		Athe_2203	peg.2765	WP_015908538.1	sn-Glycero-3-phosphoethanolamine glycerophosphohydrolase	Glycerophospholipid metabolism	Gene-associated	TRUE
R01482	C00191[c] <=> C00905[c]	D-Glucuronate[c] <=> D-Fructuronate[c]		["5.3.1.12"]		Athe_1402	peg.1896	WP_015907868.1	D-glucuronate aldose-ketose-isomerase	Pentose and glucuronate interconversions	Gene-associated	TRUE
R01512	C00008[c] + C00236[c] <=> C00002[c] + C00197[c]	ADP[c] + |3-Phospho-D-glyceroyl phosphate[c]| <=> ATP[c] + 3-Phospho-D-glycerate[c]	31097544, 20557574	["2.7.2.3"]		Athe_1405	peg.1899	WP_015907871.1	ATP:3-phospho-D-glycerate 1-phosphotransferase (PGK, phosphoglycerate kinase)	Glycolysis / Gluconeogenesis	Gene-associated	TRUE
R01513	C00197[c] + C00003[c] <=> C03232[c] + C00004[c] + C00080[c]	3-Phospho-D-glycerate[c] + NAD+[c] <=> 3-Phosphonooxypyruvate[c] + NADH[c] + H+[c]		["1.1.1.95"]		Athe_2125 or Athe_1994	peg.2680 or peg.2522	WP_015908470.1 or WP_015908365.1	3-Phospho-D-glycerate:NAD+ 2-oxidoreductase	Glycine, serine and threonine metabolism	Gene-associated	TRUE
R01514	C00002[c] + C00258[c] <=> C00008[c] + C00197[c] + C00080[c]	ATP[c] + D-Glycerate[c] <=> ADP[c] + 3-Phospho-D-glycerate[c] + H+[c]		["2.7.1.31"]		Athe_2071	peg.2617	WP_015908425.1	ATP:(R)-glycerate 3-phosphotransferase	Glycine, serine and threonine metabolism	Gene-associated	TRUE
R01518	C00197[c] <=> C00631[c]	3-Phospho-D-glycerate[c] <=> 2-Phospho-D-glycerate[c]	31097544, 20557574	["5.4.2.11", "5.4.2.12"]		Athe_1404	peg.1898	WP_015907870.1	D-phosphoglycerate 2,3-phosphomutase (phosphoglycerate mutase)	Glycolysis / Gluconeogenesis	Gene-associated	TRUE
R01526	C00002[c] + C00309[c] <=> C00008[c] + C00199[c] + C00080[c]	ATP[c] + D-Ribulose[c] <=> ADP[c] + |D-Ribulose 5-phosphate[c]| + H+[c]		["2.7.1.16", "2.7.1.47"]		Athe_2229	peg.2793	WP_015908562.1	ATP:D-ribulose 5-phosphotransferase	Pentose and glucuronate interconversions	Gene-associated	TRUE
R01529	C00199[c] <=> C00231[c]	|D-Ribulose 5-phosphate[c]| <=> |D-Xylulose 5-phosphate[c]|		["5.1.3.1"]		Athe_1047	peg.1528	WP_015907560.1	D-Ribulose-5-phosphate 3-epimerase	Pentose phosphate pathway	Gene-associated	TRUE
R01541	C00002[c] + C00204[c] <=> C00008[c] + C04442[c] + C00080[c]	ATP[c] + 2-Keto-3-deoxy-D-gluconate[c] <=> ADP[c] + 2-Keto-3-deoxy-6-phosphogluconate[c] + H+[c]		["2.7.1.45", "2.7.1.178"]		Athe_2385	peg.2967	WP_015908707.1	ATP:2-dehydro-3-deoxy-D-gluconate 6-phosphotransferase	Pentose phosphate pathway	Gene-associated	TRUE
R01542	C04349[c] + C00004[c] + C00080[c] <=> C00204[c] + C00003[c]	(4S)-4,6-Dihydroxy-2,5-dioxohexanoate[c] + NADH[c] + H+[c] <=> 2-Keto-3-deoxy-D-gluconate[c] + NAD+[c]		["1.1.1.125", "1.1.1.127"]		Athe_2383	peg.2965	WP_015908705.1	2-Dehydro-3-deoxy-D-gluconate:NAD+ 5-oxidoreductase	Pentose and glucuronate interconversions	Gene-associated	TRUE
R01555	C00208[c] + C00009[c] => C00031[c] + C00103[c]	Maltose[c] + Orthophosphate[c] => D-Glucose[c] + |D-Glucose 1-phosphate[c]|		["2.4.1.1"]		Athe_2576 or Athe_0554	peg.123 or peg.986	WP_015908889.1 or WP_015907135.1	Maltose:phosphate 1-beta-D-glucosyltransferase	Starch and sucrose metabolism	Gene-associated	TRUE
R01561	C00212[c] + C00009[c] <=> C00147[c] + C00620[c]	Adenosine[c] + Orthophosphate[c] <=> Adenine[c] + |alpha-D-Ribose 1-phosphate[c]|		["2.4.2.1"]		Athe_1772	peg.2283	WP_015908167.1	Adenosine:phosphate alpha-D-ribosyltransferase	Purine metabolism	Gene-associated	TRUE
R01570	C00214[c] + C00009[c] <=> C00178[c] + C00672[c]	Thymidine[c] + Orthophosphate[c] <=> Thymine[c] + |2-Deoxy-D-ribose 1-phosphate[c]|		["2.4.2.2", "2.4.2.4"]		Athe_1775	peg.2286	WP_015908170.1	thymidine:phosphate deoxy-alpha-D-ribosyltransferase	Pyrimidine metabolism	Gene-associated	TRUE
R01579	C00819[c] + C00001[c] => C00217[c] + C00014[c] + C00080[c]	D-Glutamine[c] + H2O[c] => D-Glutamate[c] + Ammonia[c] + H+[c]		["3.5.1.2", "3.5.1.35", "3.5.1.38"]		Athe_1450	peg.1942	WP_015907910.1	D-Glutamine amidohydrolase	D-Glutamine and D-glutamate metabolism	Gene-associated	TRUE
R01580	C00647[c] + C00026[c] <=> C00018[c] + C00217[c]	|Pyridoxamine phosphate[c]| + 2-Oxoglutarate[c] <=> |Pyridoxal phosphate[c]| + D-Glutamate[c]		["2.6.1.54"]		Athe_1910	peg.2426	WP_015908291.1	Pyridoxamine-5'-phosphate:2-oxoglutarate aminotransferase (D-glutamate-forming)	Vitamin B6 metabolism	Gene-associated	TRUE
R01625	C00010[c] + C03688[c] => C00054[c] + C00229[c] + C00080[c]	CoA[c] + Apo-[acyl-carrier-protein][c] => |Adenosine 3',5'-bisphosphate[c]| + |Acyl-carrier protein[c]| + H+[c]		2.7.8.7		Athe_1906	peg.2422	WP_015908288.1	CoA:apo-ACP pantetheinephosphotransferase	-	Gene-associated	TRUE
R01626	C00083[c] + C00229[c] <=> C00010[c] + C01209[c]	Malonyl-CoA[c] + |Acyl-carrier protein[c]| <=> CoA[c] + |Malonyl-[acyl-carrier protein][c]|		["2.3.1.39", "2.3.1.85", "2.3.1.86", "2.3.1.-"]		Athe_1155	peg.1638	WP_015907654.1	Malonyl-CoA:[acyl-carrier-protein] S-malonyltransferase	Fatty acid biosynthesis	Gene-associated	TRUE
R01639	C00002[c] + C00310[c] <=> C00008[c] + C00231[c] + C00080[c]	ATP[c] + D-Xylulose[c] <=> ADP[c] + |D-Xylulose 5-phosphate[c]| + H+[c]		["2.7.1.17"]		Athe_0567	peg.1000	WP_015907147.1	ATP:D-xylulose 5-phosphotransferase	Pentose and glucuronate interconversions	Gene-associated	TRUE
R01641	C05382[c] + C00118[c] <=> C00117[c] + C00231[c]	|Sedoheptulose 7-phosphate[c]| + |D-Glyceraldehyde 3-phosphate[c]| <=> |D-Ribose 5-phosphate[c]| + |D-Xylulose 5-phosphate[c]|		["2.2.1.1"]		(Athe_2059 and Athe_2060) or Athe_2328	(peg.2605 and peg.2606) or peg.2903	(WP_015908415.1 and WP_015908416.1) or WP_015908653.1	sedoheptulose-7-phosphate:D-glyceraldehyde-3-phosphate glycolaldehyde transferase	Pentose phosphate pathway	Gene-associated	TRUE
R01651	C00233[c] + C00010[c] + C00003[c] => C02939[c] + C00011[c] + C00004[c]	4-Methyl-2-oxopentanoate[c] + CoA[c] + NAD+[c] => 3-Methylbutanoyl-CoA[c] + CO2[c] + NADH[c]		["1.2.1.25"]		Athe_0702 and Athe_0703 and Athe_0704	peg.1156 and peg.1157 and peg.1158	WP_015907259.1 and WP_015907260.1 and WP_015907261.1	4-methyl-2-oxopentanoate:NAD+ oxidoreductase (CoA-mehtylpropanoylating)	Valine, leucine and isoleucine degradation	Gene-associated	TRUE
R01652	C04236[c] + C00080[c] <=> C00233[c] + C00011[c]	(2S)-2-Isopropyl-3-oxosuccinate[c] + H+[c] <=> 4-Methyl-2-oxopentanoate[c] + CO2[c]	9532798, 32059844	["1.1.1.85"]					(2S)-2-isopropyl-3-oxosuccinate decarboxylation (spontaneous)	Valine, leucine and isoleucine biosynthesis	Spontaneous	TRUE
R01655	C00445[c] + C00001[c] <=> C00234[c] + C00080[c]	5,10-Methenyltetrahydrofolate[c] + H2O[c] <=> 10-Formyltetrahydrofolate[c] + H+[c]		["3.5.4.9"]		Athe_0982	peg.1461	WP_015907501.1	5,10-Methenyltetrahydrofolate 5-hydrolase (decyclizing)	One carbon pool by folate	Gene-associated	TRUE
R01658	C00235[c] + C00129[c] <=> C00013[c] + C00341[c]	|Dimethylallyl diphosphate[c]| + |Isopentenyl diphosphate[c]| <=> Diphosphate[c] + |Geranyl diphosphate[c]|		["2.5.1.1"]		Athe_1004	peg.1483	WP_015907519.1	Dimethylallyl-diphosphate:isopentenyl-diphosphate dimethylallyltranstransferase	Terpenoid backbone biosynthesis	Gene-associated	TRUE
R01663	C00239[c] + C00001[c] => C00365[c] + C00014[c]	dCMP[c] + H2O[c] => dUMP[c] + Ammonia[c]		["3.5.4.12"]		Athe_0634	peg.1075	WP_015907208.1	dCMP aminohydrolase	Pyrimidine metabolism	Gene-associated	TRUE
R01665	C00002[c] + C00239[c] <=> C00008[c] + C00705[c]	ATP[c] + dCMP[c] <=> ADP[c] + dCDP[c]		["2.7.4.14", "2.7.4.25"]		Athe_1325	peg.1813	WP_015907797.1	ATP:dCMP phosphotransferase	Pyrimidine metabolism	Gene-associated	TRUE
R01668	C00458[c] + C00001[c] => C00239[c] + C00013[c] + C00080[c]	dCTP[c] + H2O[c] => dCMP[c] + Diphosphate[c] + H+[c]	12657645	["3.6.1.8"]		Athe_0647	peg.1089	WP_015907220.1	dCTP nucleotidohydrolase	Pyrimidine metabolism	Gene-associated	TRUE
R01714	C01269[c] <=> C00251[c] + C00009[c]	5-O-(1-Carboxyvinyl)-3-phosphoshikimate[c] <=> Chorismate[c] + Orthophosphate[c]		["4.2.3.5"]		Athe_1279	peg.1766	WP_015907763.1	5-O-(1-Carboxyvinyl)-3-phosphoshikimate phosphate-lyase (chorismate-forming)	Phenylalanine, tyrosine and tryptophan biosynthesis	Gene-associated	TRUE
R01715	C00251[c] <=> C00254[c]	Chorismate[c] <=> Prephenate[c]		["5.4.99.5"]		Athe_1324	peg.1812	WP_015907796.1	Chorismate pyruvatemutase	Phenylalanine, tyrosine and tryptophan biosynthesis	Gene-associated	TRUE
R01716	C00251[c] + C00064[c] <=> C11355[c] + C00025[c]	Chorismate[c] + L-Glutamine[c] <=> 4-Amino-4-deoxychorismate[c] + L-Glutamate[c]		["2.6.1.85"]		Athe_2217 and Athe_2218	peg.2779 and peg.2780	WP_015908552.1 and WP_015908553.1	chorismate:L-glutamine aminotransferase	Folate biosynthesis	Gene-associated	TRUE
R01718	C00252[c] + C00001[c] <=> (2) C00031[c]	Isomaltose[c] + H2O[c] <=> (2) D-Glucose[c]		["3.2.1.10"]		Athe_0165	peg.561	WP_015906793.1	Isomaltose 6-alpha-D-glucanohydrolase	-	Gene-associated	TRUE
R01724	C00253[c] + C00119[c] + C00002[c] + C00001[c] => C01185[c] + C00013[c] + C00008[c] + C00009[c]	Nicotinate[c] + |5-Phospho-alpha-D-ribose 1-diphosphate[c]| + ATP[c] + H2O[c] => |Nicotinate D-ribonucleotide[c]| + Diphosphate[c] + ADP[c] + Orthophosphate[c]		["6.3.4.21"]		Athe_0861	peg.1322	WP_015907402.1	5-phospho-alpha-D-ribose 1-diphosphate:nicotinate ligase (ADP, diphosphate-forming)	Nicotinate and nicotinamide metabolism	Gene-associated	TRUE
R01728	C00254[c] + C00003[c] => C01179[c] + C00011[c] + C00004[c]	Prephenate[c] + NAD+[c] => 3-(4-Hydroxyphenyl)pyruvate[c] + CO2[c] + NADH[c]		["1.3.1.12"]		Athe_0844	peg.1304	WP_015907387.1	Prephenate:NAD+ oxidoreductase(decarboxylating)	Phenylalanine, tyrosine and tryptophan biosynthesis	Gene-associated	TRUE
R01737	C00002[c] + C00257[c] => C00008[c] + C00345[c] + C00080[c]	ATP[c] + D-Gluconate[c] => ADP[c] + 6-Phospho-D-gluconate[c] + H+[c]		["2.7.1.12"]		Athe_2391	peg.2973	WP_015908713.1	ATP:D-Gluconate 6-phosphotransferase	Sugar metabolism	Gene-associated	TRUE
R01761	C00259[c] <=> C00508[c]	L-Arabinose[c] <=> L-Ribulose[c]		["5.3.1.4"]		Athe_0707	peg.1161	WP_041727337.1	L-Arabinose aldose-ketose-isomerase	Pentose and glucuronate interconversions	Gene-associated	TRUE
R01762	C02474_kz[e] + (5) C00001[e] => (6) C00259[e]	Arabinan(n=2)[e] + (5) H2O[e] => (6) L-Arabinose[e]		3.2.1.55		Athe_0182	peg.579	WP_015906806.1	alpha-arabinosidase (secreted)	-	Gene-associated	TRUE
R01771	C00002[c] + C00263[c] <=> C00008[c] + C01102[c] + C00080[c]	ATP[c] + L-Homoserine[c] <=> ADP[c] + O-Phospho-L-homoserine[c] + H+[c]		["2.7.1.39"]		Athe_1960	peg.2479	WP_015908335.1	ATP:L-homoserine O-phosphotransferase	Glycine, serine and threonine metabolism	Gene-associated	TRUE
R01775	C00263[c] + C00006[c] <=> C00441[c] + C00005[c] + C00080[c]	L-Homoserine[c] + NADP+[c] <=> |L-Aspartate 4-semialdehyde[c]| + NADPH[c] + H+[c]		["1.1.1.3"]		Athe_1959	peg.2478	WP_015908334.1	L-homoserine:NADP+ oxidoreductase	Glycine, serine and threonine metabolism	Gene-associated	TRUE
R01776	C00024[c] + C00263[c] <=> C00010[c] + C01077[c]	Acetyl-CoA[c] + L-Homoserine[c] <=> CoA[c] + O-Acetyl-L-homoserine[c]		["2.3.1.31"]		Athe_1125	peg.1607	WP_015907626.1	Acetyl-CoA:L-homoserine O-acetyltransferase	Cysteine and methionine metabolism	Gene-associated	TRUE
R01785	C06441[c] <=> C00111[c] + C00266[c]	|L-Xylulose 1-phosphate[c]| <=> |Glycerone phosphate[c]| + Glycolaldehyde[c]		["4.1.2.19"]		Athe_0696	peg.1150	WP_015907253.1	L-xylulose 1-phosphate glycolaldehyde-lyase (glycerone-phosphate-forming)	Pentose and glucuronate interconversions	Gene-associated	TRUE
R01790_kz	C01935_kz[c] + (2) C00001[c] => (2) C00031[c] + C00208[c]	Maltodextrin(n=4)[c] + (2) H2O[c] => (2) D-Glucose[c] + Maltose[c]		["3.2.1.3"]		Athe_0228	peg.627	WP_015906848.1	1,4-alpha-D-Glucan glucohydrolase	Sugar metabolism	Gene-associated	TRUE
R01799	C00063[c] + C00416[c] + C00080[c] => C00013[c] + C00269[c]	CTP[c] + |Phosphatidate / 1,2-Diacyl-sn-glycerol 3-phosphate[c]| + H+[c] => Diphosphate[c] + CDP-diacylglycerol[c]		2.7.7.41		Athe_1811	peg.2323	WP_015908202.1	CTP:phosphatidate cytidyltransferase	-	Gene-associated	TRUE
R01801	C00269[c] + C00093[c] => C00055[c] + C03892[c] + C00080[c]	CDP-diacylglycerol[c] + |sn-Glycerol 3-phosphate[c]| => CMP[c] + Phosphatidylglycerophosphate[c] + H+[c]		2.7.8.5		Athe_0984	peg.1463	WP_013403620.1	CDPdiacylglycerol:glycerol-3-phosphate phosphatidyltransferase	-	Gene-associated	TRUE
R01818	C00275[c] <=> C00636[c]	|D-Mannose 6-phosphate[c]| <=> |D-Mannose 1-phosphate[c]|		["5.4.2.8"]		Athe_1752 or Athe_0233	peg.2262 or peg.632	WP_015908150.1 or WP_015906853.1	D-mannose 6-phosphate 1,6-phosphomutase	Fructose and mannose metabolism	Gene-associated	TRUE
R01826	C00074[c] + C00279[c] + C00001[c] <=> C04691[c] + C00009[c]	Phosphoenolpyruvate[c] + |D-Erythrose 4-phosphate[c]| + H2O[c] <=> |2-Dehydro-3-deoxy-D-arabino-heptonate 7-phosphate[c]| + Orthophosphate[c]		["2.5.1.54"]		Athe_0845	peg.1305	WP_015907388.1	Phosphoenolpyruvate:D-erythrose-4-phosphate C-(1-carboxyvinyl)transferase (phosphate hydrolysing, 2-carboxy-2-oxoethyl-forming)	Phenylalanine, tyrosine and tryptophan biosynthesis	Gene-associated	TRUE
R01829	C00447[c] <=> C00111[c] + C00279[c]	|Sedoheptulose 1,7-bisphosphate[c]| <=> |Glycerone phosphate[c]| + |D-Erythrose 4-phosphate[c]|		["4.1.2.13"]		Athe_0621	peg.1061	WP_013289899.1	sedoheptulose 1,7-bisphosphate D-glyceraldehyde-3-phosphate-lyase	Carbon fixation in photosynthetic organisms	Gene-associated	TRUE
R01855	C00286[c] + C00001[c] => C00362[c] + C00013[c] + C00080[c]	dGTP[c] + H2O[c] => dGMP[c] + Diphosphate[c] + H+[c]	12657645	["3.6.1.8"]		Athe_0647	peg.1089	WP_015907220.1	2'-Deoxyguanosine 5'-triphosphate diphosphohydrolase	Purine metabolism	Gene-associated	TRUE
R01856	C00286[c] + C00001[c] <=> C00330[c] + C00536[c] + C00080[c]	dGTP[c] + H2O[c] <=> Deoxyguanosine[c] + Triphosphate[c] + H+[c]		["3.1.5.1"]		Athe_0711	peg.1165	WP_015907267.1	dGTP triphosphohydrolase	Purine metabolism	Gene-associated	TRUE
R01859	C00002[c] + C00100[c] + C00288[c] <=> C00008[c] + C00009[c] + C00683[c] + C00080[c]	ATP[c] + Propanoyl-CoA[c] + HCO3-[c] <=> ADP[c] + Orthophosphate[c] + (S)-Methylmalonyl-CoA[c] + H+[c]		["6.4.1.3"]		Athe_1316	peg.1804	WP_013430349.1	propanoyl-CoA:carbon-dioxide ligase (ADP-forming)	Valine, leucine and isoleucine degradation	Gene-associated	TRUE
R01863	C00294[c] + C00009[c] <=> C00262[c] + C00620[c]	Inosine[c] + Orthophosphate[c] <=> Hypoxanthine[c] + |alpha-D-Ribose 1-phosphate[c]|		["2.4.2.1", "2.4.2.15"]		Athe_1772	peg.2283	WP_015908167.1	inosine:phosphate alpha-D-ribosyltransferase	Purine metabolism	Gene-associated	TRUE
R01869	C00337[c] + C00003[c] <=> C00295[c] + C00080[c] + C00004[c]	(S)-Dihydroorotate[c] + NAD+[c] <=> Orotate[c] + H+[c] + NADH[c]		["1.3.1.14"]		Athe_1379 and Athe_1380	peg.1870 and peg.1871	WP_015907848.1 and WP_015907849.1	(S)-dihydroorotate:NAD+ oxidoreductase	Pyrimidine metabolism	Gene-associated	TRUE
R01870	C01103[c] + C00013[c] <=> C00295[c] + C00119[c]	|Orotidine 5'-phosphate[c]| + Diphosphate[c] <=> Orotate[c] + |5-Phospho-alpha-D-ribose 1-diphosphate[c]|		["2.4.2.10"]		Athe_1382	peg.1873	WP_015907851.1	Orotidine-5'-phosphate:diphosphate phospho-alpha-D-ribosyl-transferase	Pyrimidine metabolism	Gene-associated	TRUE
R01876	C00299[c] + C00009[c] <=> C00106[c] + C00620[c]	Uridine[c] + Orthophosphate[c] <=> Uracil[c] + |alpha-D-Ribose 1-phosphate[c]|		["2.4.2.2", "2.4.2.3"]		Athe_1775	peg.2286	WP_015908170.1	uridine:phosphate alpha-D-ribosyltransferase	Pyrimidine metabolism	Gene-associated	TRUE
R01878	C00475[c] + C00001[c] => C00299[c] + C00014[c]	Cytidine[c] + H2O[c] => Uridine[c] + Ammonia[c]		["3.5.4.5"]		Athe_1777	peg.2288	WP_015908172.1	Cytidine aminohydrolase	Pyrimidine metabolism	Gene-associated	TRUE
R01900	C00311[c] <=> C00417[c] + C00001[c]	Isocitrate[c] <=> cis-Aconitate[c] + H2O[c]		["4.2.1.3"]		Athe_0524	peg.955	WP_015907109.1	isocitrate hydro-lyase (cis-aconitate-forming)	Citrate cycle (TCA cycle)	Gene-associated	TRUE
R01902	C00002[c] + C00312[c] <=> C00008[c] + C06441[c] + C00080[c]	ATP[c] + L-Xylulose[c] <=> ADP[c] + |L-Xylulose 1-phosphate[c]| + H+[c]		["2.7.1.5"]		Athe_0841	peg.1301	WP_015907384.1	ATP:L-xylulose 1-phosphotransferase	Pentose and glucuronate interconversions	Gene-associated	TRUE
R01920	C01137[c] + C00134[c] <=> C00170[c] + C00315[c] + C00080[c]	S-Adenosylmethioninamine[c] + Putrescine[c] <=> 5'-Methylthioadenosine[c] + Spermidine[c] + H+[c]		["2.5.1.16"]		Athe_1314	peg.1802	WP_015907789.1	S-adenosylmethioninamine:putrescine 3-aminopropyltransferase	Cysteine and methionine metabolism	Gene-associated	TRUE
R01954	C00002[c] + C00327[c] + C00049[c] <=> C00020[c] + C00013[c] + C03406[c] + C00080[c]	ATP[c] + L-Citrulline[c] + L-Aspartate[c] <=> AMP[c] + Diphosphate[c] + N-(L-Arginino)succinate[c] + H+[c]		["6.3.4.5"]		Athe_1249	peg.1736	WP_015907739.1	L-Citrulline:L-aspartate ligase (AMP-forming)	Arginine biosynthesis	Gene-associated	TRUE
R01969	C00330[c] + C00009[c] <=> C00242[c] + C00672[c]	Deoxyguanosine[c] + Orthophosphate[c] <=> Guanine[c] + |2-Deoxy-D-ribose 1-phosphate[c]|		["2.4.2.1", "2.4.2.4"]		Athe_1772	peg.2283	WP_015908167.1	Deoxyguanosine:orthophosphate ribosyltransferase	Purine metabolism	Gene-associated	TRUE
R01983	C00333[c] <=> C00558[c]	D-Galacturonate[c] <=> D-Tagaturonate[c]		["5.3.1.12"]		Athe_1402	peg.1896	WP_015907868.1	D-Galacturonate aldose-ketose-isomerase	Pentose and glucuronate interconversions	Gene-associated	TRUE
R01993	C00337[c] + C00001[c] <=> C00438[c] + C00080[c]	(S)-Dihydroorotate[c] + H2O[c] <=> N-Carbamoyl-L-aspartate[c] + H+[c]		["3.5.2.3"]		Athe_1376	peg.1866	WP_015907845.1	(S)-dihydroorotate amidohydrolase	Pyrimidine metabolism	Gene-associated	TRUE
R02003	C00341[c] + C00129[c] <=> C00013[c] + C00448[c]	|Geranyl diphosphate[c]| + |Isopentenyl diphosphate[c]| <=> Diphosphate[c] + |trans,trans-Farnesyl diphosphate[c]|		["2.5.1.10"]		Athe_1004	peg.1483	WP_015907519.1	Geranyl-diphosphate:isopentenyl-diphosphate geranyltrans-transferase	Terpenoid backbone biosynthesis	Gene-associated	TRUE
R02030	C00344[c] + C00269[c] => C05980[c] + C00055[c] + C00080[c]	Phosphatidylglycerol[c] + CDP-diacylglycerol[c] => Cardiolipin[c] + CMP[c] + H+[c]		2.7.8.41		Athe_1459	peg.1951	WP_049760253.1	CDP-diacylglycerol:phosphatidylglycerol 3-phosphatidyltransferase	-	Gene-associated	TRUE
R02036	C00345[c] => C04442[c] + C00001[c]	6-Phospho-D-gluconate[c] => 2-Keto-3-deoxy-6-phosphogluconate[c] + H2O[c]		["4.2.1.12"]		Athe_2333	peg.2908	WP_015908657.1	6-phosphogluconate dehydratase	Pentose phosphate pathway	Gene-associated	TRUE
R02059	C00357[c] + C00001[c] <=> C00352[c] + C00033[c]	|N-Acetyl-D-glucosamine 6-phosphate[c]| + H2O[c] <=> |D-Glucosamine 6-phosphate[c]| + Acetate[c]		["3.5.1.25"]		Athe_0096	peg.481	WP_015906735.1	N-Acetyl-D-glucosamine-6-phosphate amidohydrolase	Amino sugar and nucleotide sugar metabolism	Gene-associated	TRUE
R02060	C06156[c] <=> C00352[c]	|alpha-D-Glucosamine 1-phosphate[c]| <=> |D-Glucosamine 6-phosphate[c]|		["5.4.2.10"]		Athe_2324	peg.2899	WP_015908649.1	D-Glucosamine 1-phosphate 1,6-phosphomutase	Amino sugar and nucleotide sugar metabolism	Gene-associated	TRUE
R02061	C00448[c] + C00129[c] <=> C00013[c] + C00353[c]	|trans,trans-Farnesyl diphosphate[c]| + |Isopentenyl diphosphate[c]| <=> Diphosphate[c] + |Geranylgeranyl diphosphate[c]|		["2.5.1.29"]		Athe_1004	peg.1483	WP_015907519.1	trans,trans-Farnesyl-diphosphate:isopentenyl-diphosphate farnesyltranstransferase	Terpenoid backbone biosynthesis	Gene-associated	TRUE
R02071	C00002[c] + C01094[c] <=> C00008[c] + C00354[c] + C00080[c]	ATP[c] + |D-Fructose 1-phosphate[c]| <=> ADP[c] + |D-Fructose 1,6-bisphosphate[c]| + H+[c]		["2.7.1.56"]		Athe_0147	peg.542	WP_015906777.1	ATP:D-fructose-1-phosphate 6-phosphotransferase	Sugar metabolism	Gene-associated	TRUE
R02090	C00002[c] + C00362[c] <=> C00008[c] + C00361[c]	ATP[c] + dGMP[c] <=> ADP[c] + dGDP[c]		["2.7.4.8", "2.7.4.12"]		Athe_1035	peg.1516	WP_015907549.1	ATP:dGMP phosphotransferase	Purine metabolism	Gene-associated	TRUE
R02093	C00002[c] + C00363[c] <=> C00008[c] + C00459[c]	ATP[c] + dTDP[c] <=> ADP[c] + dTTP[c]		["2.7.4.6"]					ATP:dTDP phosphotransferase	Pyrimidine metabolism	Gap-filling	TRUE
R02094	C00002[c] + C00364[c] => C00008[c] + C00363[c]	ATP[c] + dTMP[c] => ADP[c] + dTDP[c]		["2.7.4.9", "2.7.4.12"]		Athe_0512	Athe_0512		ATP:dTMP phosphotransferase	Pyrimidine metabolism	Gene-associated	TRUE
R02098	C00002[c] + C00365[c] => C00008[c] + C01346[c]	ATP[c] + dUMP[c] => ADP[c] + dUDP[c]		["2.7.4.4", "2.7.4.9"]		Athe_0512	Athe_0512		ATP:dUMP phosphotransferase	Pyrimidine metabolism	Gene-associated	TRUE
R02100	C00460[c] + C00001[c] <=> C00365[c] + C00013[c] + C00080[c]	dUTP[c] + H2O[c] <=> dUMP[c] + Diphosphate[c] + H+[c]		["3.6.1.23", "3.6.1.-"]		Athe_1418	peg.1910	WP_015907881.1	dUTP nucleotidohydrolase	Pyrimidine metabolism	Gene-associated	TRUE
R02110	C00718_kz[c] => C00369_kz[c]	Amylose(n=8)[c] => |Starch (n=4)[c]|		["2.4.1.18"]		Athe_0558	peg.990	WP_015907139.1	1,4-alpha-D-Glucan:1,4-alpha-D-glucan 6-alpha-D-(1,4-alpha-D-glucano)-transferase	Starch and sucrose metabolism	Gene-associated	TRUE
R02110_kz	C00718_kz[c] => C00182_kz[c]	Amylose(n=8)[c] => Glycogen[c]		["2.4.1.18"]		Athe_0558	peg.990	WP_015907139.1	glycogen branching enzyme	Starch and sucrose metabolism	Gene-associated	TRUE
R02112_kz	C01935_kz[c] + C00001[c] => (2) C00208[c]	Maltodextrin(n=4)[c] + H2O[c] => (2) Maltose[c]		["3.2.1.1", "3.2.1.135"]		Athe_0143 or Athe_2579 or Athe_0448	peg.538 or peg.126 or peg.868	WP_015906775.1 or WP_015908892.1 or WP_015907043.1	Alpha-amylase / Neopullulanase	Sugar metabolism	Gene-associated	TRUE
R02135	C01081[c] + C00001[c] <=> C00378[c] + C00009[c]	|Thiamin monophosphate[c]| + H2O[c] <=> Thiamine[c] + Orthophosphate[c]		["3.1.3.1", "3.1.3.2", "3.1.3.100"]		Athe_1046 or Athe_2754	peg.1527 or peg.359	WP_015907559.1 or WP_015909045.1	thiamin monophosphate phosphohydrolase	Thiamine metabolism	Gene-associated	TRUE
R02142	C00655[c] + C00013[c] <=> C00385[c] + C00119[c]	|Xanthosine 5'-phosphate[c]| + Diphosphate[c] <=> Xanthine[c] + |5-Phospho-alpha-D-ribose 1-diphosphate[c]|		["2.4.2.8", "2.4.2.22"]		Athe_0641	peg.1082	WP_015907214.1	XMP:pyrophosphate phosphoribosyltransferase	Purine metabolism	Gene-associated	TRUE
R02147	C00387[c] + C00009[c] <=> C00242[c] + C00620[c]	Guanosine[c] + Orthophosphate[c] <=> Guanine[c] + |alpha-D-Ribose 1-phosphate[c]|		["2.4.2.1", "2.4.2.15"]		Athe_1772	peg.2283	WP_015908167.1	guanosine:phosphate alpha-D-ribosyltransferase	Purine metabolism	Gene-associated	TRUE
R02199	C00407[c] + C00026[c] <=> C00671[c] + C00025[c]	L-Isoleucine[c] + 2-Oxoglutarate[c] <=> |(S)-3-Methyl-2-oxopentanoic acid[c]| + L-Glutamate[c]		["2.6.1.42"]		Athe_0664	peg.1109	WP_015907234.1	L-Isoleucine:2-oxoglutarate aminotransferase	Valine, leucine and isoleucine degradation	Gene-associated	TRUE
R02236	C00415[c] + C00006[c] <=> C00504[c] + C00005[c] + C00080[c]	Dihydrofolate[c] + NADP+[c] <=> Folate[c] + NADPH[c] + H+[c]		["1.5.1.3"]		Athe_0219	peg.617	WP_015906840.1	dihydrofolate:NADP+ oxidoreductase	One carbon pool by folate	Gene-associated	TRUE
R02237	C00002[c] + C00921[c] + C00025[c] <=> C00008[c] + C00009[c] + C00415[c] + C00080[c]	ATP[c] + Dihydropteroate[c] + L-Glutamate[c] <=> ADP[c] + Orthophosphate[c] + Dihydrofolate[c] + H+[c]		["6.3.2.12", "6.3.2.17"]		Athe_1490	peg.1983	WP_049760254.1	7,8-dihydropteroate:L-glutamate ligase (ADP-forming)	Folate biosynthesis	Gene-associated	TRUE
R02239	C00416[c] + C00001[c] => C00641[c] + C00009[c]	|Phosphatidate / 1,2-Diacyl-sn-glycerol 3-phosphate[c]| + H2O[c] => 1,2-Diacyl-sn-glycerol[c] + Orthophosphate[c]		["3.1.3.4", "3.1.3.81"]					1,2-diacyl-sn-glycerol 3-phosphate phosphohydrolase	Glycerophospholipid metabolism / Cell Envelope Biosynthesis	Gap-filling	TRUE
R02240	C00002[c] + C00641[c] => C00008[c] + C00416[c] + C00080[c]	ATP[c] + 1,2-Diacyl-sn-glycerol[c] => ADP[c] + |Phosphatidate / 1,2-Diacyl-sn-glycerol 3-phosphate[c]| + H+[c]		2.7.1.107		Athe_1275	peg.1762	WP_015907759.1	diacylglycerol kinase (ATP)	Glycerolipid metabolism	Gene-associated	TRUE
R02258	C02917[c] + C00003[c] <=> C00424[c] + C00004[c] + C00080[c]	(S)-1,2-Propanediol[c] + NAD+[c] <=> (S)-Lactaldehyde[c] + NADH[c] + H+[c]		["1.1.1.77"]					Lactaldehyde reductase	Sugar metabolism	Gap-filling	TRUE
R02262	C01099[c] <=> C00111[c] + C00424[c]	|L-Fuculose 1-phosphate[c]| <=> |Glycerone phosphate[c]| + (S)-Lactaldehyde[c]		["4.1.2.17"]		Athe_0695	peg.1149	WP_015907252.1	L-Fuculose-1-phosphate lactaldehyde-lyase	Fructose and mannose metabolism	Gene-associated	TRUE
R02263	C01131[c] <=> C00111[c] + C00424[c]	|L-Rhamnulose 1-phosphate[c]| <=> |Glycerone phosphate[c]| + (S)-Lactaldehyde[c]		["4.1.2.19"]		Athe_0696	peg.1150	WP_015907253.1	L-Rhamnulose-1-phosphate lactaldehyde-lyase	Fructose and mannose metabolism	Gene-associated	TRUE
R02272	C00430[c] <=> C03741[c]	5-Aminolevulinate[c] <=> (S)-4-Amino-5-oxopentanoate[c]		["5.4.3.8"]		Athe_1201	peg.1687	WP_015907695.1	(S)-4-Amino-5-oxopentanoate 4,5-aminomutase	Porphyrin and chlorophyll metabolism	Gene-associated	TRUE
R02282	C00437[c] + C00025[c] <=> C00077[c] + C00624[c]	N-Acetylornithine[c] + L-Glutamate[c] <=> L-Ornithine[c] + N-Acetyl-L-glutamate[c]		["2.3.1.35"]					ornithine transacetylase	Arginine biosynthesis	Gap-filling	TRUE
R02283	C00437[c] + C00026[c] <=> C01250[c] + C00025[c]	N-Acetylornithine[c] + 2-Oxoglutarate[c] <=> |N-Acetyl-L-glutamate 5-semialdehyde[c]| + L-Glutamate[c]		["2.6.1.11"]		Athe_1837	peg.2349	WP_015908225.1	N2-Acetyl-L-ornithine:2-oxoglutarate aminotransferase	Arginine biosynthesis	Gene-associated	TRUE
R02291	C00441[c] + C00009[c] + C00006[c] <=> C03082[c] + C00005[c] + C00080[c]	|L-Aspartate 4-semialdehyde[c]| + Orthophosphate[c] + NADP+[c] <=> 4-Phospho-L-aspartate[c] + NADPH[c] + H+[c]		["1.2.1.11"]		Athe_1135	peg.1618	WP_041727369.1	L-Aspartate-4-semialdehyde:NADP+ oxidoreductase (phosphorylating)	Glycine, serine and threonine metabolism	Gene-associated	TRUE
R02294	C03150[c] + C00009[c] <=> C00153[c] + C00620[c] + C00080[c]	Nicotinamide-beta-riboside[c] + Orthophosphate[c] <=> Nicotinamide[c] + |alpha-D-Ribose 1-phosphate[c]| + H+[c]		["2.4.2.1"]		Athe_1772	peg.2283	WP_015908167.1	N-Ribosylnicotinamide:orthophosphate ribosyltransferase	Nicotinate and nicotinamide metabolism	Gene-associated	TRUE
R02295	C05841[c] + C00009[c] <=> C00253[c] + C00620[c] + C00080[c]	|Nicotinate D-ribonucleoside[c]| + Orthophosphate[c] <=> Nicotinate[c] + |alpha-D-Ribose 1-phosphate[c]| + H+[c]		["2.4.2.1"]		Athe_1772	peg.2283	WP_015908167.1	Nicotinate D-ribonucleoside:orthophosphate ribosyltransferase	Nicotinate and nicotinamide metabolism	Gene-associated	TRUE
R02296	C00475[c] + C00009[c] <=> C00380[c] + C00620[c]	Cytidine[c] + Orthophosphate[c] <=> Cytosine[c] + |alpha-D-Ribose 1-phosphate[c]|		["2.4.2.2"]		Athe_1775	peg.2286	WP_015908170.1	Cytidine:orthophosphate alpha-D-ribosyltransferase	Pyrimidine metabolism	Gene-associated	TRUE
R02297	C01762[c] + C00009[c] <=> C00385[c] + C00620[c]	Xanthosine[c] + Orthophosphate[c] <=> Xanthine[c] + |alpha-D-Ribose 1-phosphate[c]|		["2.4.2.1", "2.4.2.-"]		Athe_1772	peg.2283	WP_015908167.1	Xanthosine:orthophosphate ribosyltransferase	Purine metabolism	Gene-associated	TRUE
R02298	C03169[c] + C00009[c] <=> C00396[c] + C00620[c] + C00080[c]	|Pyrimidine nucleoside[c]| + Orthophosphate[c] <=> Pyrimidine[c] + |alpha-D-Ribose 1-phosphate[c]| + H+[c]		["2.4.2.2"]		Athe_1775	peg.2286	WP_015908170.1	Pyrimidine-nucleoside:orthophosphate alpha-D-ribosyltransferase	-	Gene-associated	TRUE
R02301	C00002[c] + C03479[c] + C00080[c] <=> C00008[c] + C00009[c] + C00445[c] + C00080[c]	ATP[c] + |Folinic acid[c]| + H+[c] <=> ADP[c] + Orthophosphate[c] + 5,10-Methenyltetrahydrofolate[c] + H+[c]		["6.3.3.2"]		Athe_1260	peg.1747	WP_041727136.1	5-Formyltetrahydrofolate cyclo-ligase (ADP-forming)	One carbon pool by folate	Gene-associated	TRUE
R02322	C00455[c] + C00001[c] <=> C01185[c] + C00014[c] + C00080[c]	|Nicotinamide D-ribonucleotide[c]| + H2O[c] <=> |Nicotinate D-ribonucleotide[c]| + Ammonia[c] + H+[c]		["3.5.1.42"]		Athe_0985	peg.1464	WP_015907503.1	nicotinamide-D-ribonucleotide amidohydrolase	Nicotinate and nicotinamide metabolism	Gene-associated	TRUE
R02328	C00459[c] + C00103[c] + C00080[c] <=> C00013[c] + C00842[c]	dTTP[c] + |D-Glucose 1-phosphate[c]| + H+[c] <=> Diphosphate[c] + dTDP-glucose[c]		["2.7.7.24"]		Athe_0054	peg.434	WP_012660726.1	dTTP:alpha-D-glucose-1-phosphate thymidylyltransferase	Streptomycin biosynthesis	Gene-associated	TRUE
R02340	C03506[c] <=> C00463[c] + C00118[c]	|Indoleglycerol phosphate[c]| <=> Indole[c] + |D-Glyceraldehyde 3-phosphate[c]|	19387555, 11756459	["4.1.2.8", "4.2.1.20"]		Athe_1690	peg.2199	WP_015908114.1	(1S,2R)-1-C-(indol-3-yl)glycerol 3-phosphate D-glyceraldehyde-3-phosphate-lyase	Phenylalanine, tyrosine and tryptophan biosynthesis	Gene-associated	TRUE
R02360_kz	POS[c] + C00001[c] => (2) C02273[c] + (4) C00080[c]	|pectin oligosaccharides[c]| + H2O[c] => (2) Digalacturonate[c] + (4) H+[c]		["3.2.1.15"]		Athe_2380	peg.2962	WP_015908702.1	Poly(1,4-alpha-D-galacturonate) glycanohydrolase	Sugar metabolism	Gene-associated	TRUE
R02412	C00002[c] + C00493[c] <=> C00008[c] + C03175[c] + C00080[c]	ATP[c] + Shikimate[c] <=> ADP[c] + |Shikimate 3-phosphate[c]| + H+[c]		["2.7.1.71"]		Athe_1700	peg.2209	WP_015908124.1	ATP:shikimate 3-phosphotransferase	Phenylalanine, tyrosine and tryptophan biosynthesis	Gene-associated	TRUE
R02413	C00493[c] + C00006[c] <=> C02637[c] + C00005[c] + C00080[c]	Shikimate[c] + NADP+[c] <=> 3-Dehydroshikimate[c] + NADPH[c] + H+[c]		["1.1.1.25", "1.1.1.282"]		Athe_1889	peg.2405	WP_015908271.1	Shikimate:NADP+ 3-oxidoreductase	Phenylalanine, tyrosine and tryptophan biosynthesis	Gene-associated	TRUE
R02421	(8) C00498[c] + C00001[c] => (8) C00008[c] + C00718_kz[c] + (8) C00080[c]	(8) ADP-glucose[c] + H2O[c] => (8) ADP[c] + Amylose(n=8)[c] + (8) H+[c]		2.4.1.21		Athe_0555	peg.987	WP_015907136.1	ADP-glucose starch synthase	-	Gene-associated	TRUE
R02437	C00507[c] <=> C00861[c]	L-Rhamnose[c] <=> L-Rhamnulose[c]		["5.3.1.14"]		Athe_0706	peg.1160	WP_015907263.1	L-rhamnose ketol-isomerase	Fructose and mannose metabolism	Gene-associated	TRUE
R02439	C00002[c] + C00508[c] <=> C00008[c] + C01101[c] + C00080[c]	ATP[c] + L-Ribulose[c] <=> ADP[c] + |L-Ribulose 5-phosphate[c]| + H+[c]		["2.7.1.16"]		Athe_2229	peg.2793	WP_015908562.1	ATP:L-ribulose 5-phosphotransferase	Pentose and glucuronate interconversions	Gene-associated	TRUE
R02454	C00905[c] + C00004[c] + C00080[c] <=> C00514[c] + C00003[c]	D-Fructuronate[c] + NADH[c] + H+[c] <=> D-Mannonate[c] + NAD+[c]		["1.1.1.57"]		Athe_0855 or Athe_2334 or Athe_2388	peg.1315 or peg.2909 or peg.2970	WP_015907397.1 or WP_015908658.1 or WP_015908710.1	D-Mannonate:NAD+ 5-oxidoreductase	Pentose and glucuronate interconversions	Gene-associated	TRUE
R02472	C00522[c] + C00006[c] <=> C00966[c] + C00005[c] + C00080[c]	(R)-Pantoate[c] + NADP+[c] <=> 2-Dehydropantoate[c] + NADPH[c] + H+[c]		["1.1.1.169"]		Athe_1982	peg.2504	WP_015908354.1	(R)-Pantoate:NADP+ 2-oxidoreductase	Pantothenate and CoA biosynthesis	Gene-associated	TRUE
R02473	C00002[c] + C00522[c] + C00099[c] <=> C00020[c] + C00013[c] + C00864[c] + C00080[c]	ATP[c] + (R)-Pantoate[c] + beta-Alanine[c] <=> AMP[c] + Diphosphate[c] + Pantothenate[c] + H+[c]		["6.3.2.1"]		Athe_1980	peg.2502	WP_015908352.1	(R)-Pantoate:beta-alanine ligase (AMP-forming)	beta-Alanine metabolism	Gene-associated	TRUE
R02484	C00526[c] + C00009[c] <=> C00106[c] + C00672[c]	Deoxyuridine[c] + Orthophosphate[c] <=> Uracil[c] + |2-Deoxy-D-ribose 1-phosphate[c]|		["2.4.2.1", "2.4.2.2", "2.4.2.3", "2.4.2.4"]		Athe_1775 or Athe_1772	peg.2286 or peg.2283	WP_015908170.1 or WP_015908167.1	deoxyuridine:orthophosphate 2-deoxy-D-ribosyltransferase	Pyrimidine metabolism	Gene-associated	TRUE
R02485	C00881[c] + C00001[c] <=> C00526[c] + C00014[c]	Deoxycytidine[c] + H2O[c] <=> Deoxyuridine[c] + Ammonia[c]		["3.5.4.5"]		Athe_1777	peg.2288	WP_015908172.1	deoxycytidine aminohydrolase	Pyrimidine metabolism	Gene-associated	TRUE
R02508	C00542[c] + C00042[c] + C00080[c] <=> C01118[c] + C00097[c]	Cystathionine[c] + Succinate[c] + H+[c] <=> O-Succinyl-L-homoserine[c] + L-Cysteine[c]		["2.5.1.48"]		Athe_1124 or Athe_1190	peg.1606 or peg.1675	WP_015907625.1 or WP_015907685.1	cystathionine gamma-synthase	-	Gene-associated	TRUE
R02539	C00002[c] + C07086[c] + C00010[c] <=> C00020[c] + C00013[c] + C00582[c]	ATP[c] + |Phenylacetic acid[c]| + CoA[c] <=> AMP[c] + Diphosphate[c] + Phenylacetyl-CoA[c]		["6.2.1.30"]		Athe_2035 or Athe_1507 or Athe_1504 or Athe_1010	peg.2581 or peg.2000 or peg.1997 or peg.1490	WP_015908396.1 or WP_015907960.1 or WP_015907957.1 or WP_015907525.1	Phenylacetate:CoA ligase	Phenylalanine metabolism	Gene-associated	TRUE
R02557	C00559[c] + C00009[c] <=> C00147[c] + C00672[c]	Deoxyadenosine[c] + Orthophosphate[c] <=> Adenine[c] + |2-Deoxy-D-ribose 1-phosphate[c]|		["2.4.2.1"]		Athe_1772	peg.2283	WP_015908167.1	Deoxyadenosine:orthophosphate ribosyltransferase	Purine metabolism	Gene-associated	TRUE
R02558	C00844[c] + C00001[c] => C00561[c] + C00031[c]	Prunasin[c] + H2O[c] => Mandelonitrile[c] + D-Glucose[c]		["3.2.1.21", "3.2.1.118"]		Athe_0458	peg.878	WP_015907053.1	(R)-Prunasin beta-D-glucohydrolase	Cyanoamino acid metabolism	Gene-associated	TRUE
R02568	C01094[c] <=> C00111[c] + C00577[c]	|D-Fructose 1-phosphate[c]| <=> |Glycerone phosphate[c]| + D-Glyceraldehyde[c]		["4.1.2.13"]		Athe_0621	peg.1061	WP_013289899.1	D-fructose 1-phosphate D-glyceraldehyde-3-phosphate-lyase	Fructose and mannose metabolism	Gene-associated	TRUE
R02628	C00074[c] + C00615[c] <=> C00022[c] + C04261[c]	Phosphoenolpyruvate[c] + |Protein histidine[c]| <=> Pyruvate[c] + |Protein N(pi)-phospho-L-histidine[c]|		["2.7.3.9"]		Athe_0151	peg.546	WP_041726948.1	Phosphoenolpyruvate:protein-L-histidine N-pros-phosphotransferase	Sugar metabolism	Gene-associated	TRUE
R02649	C00002[c] + C00624[c] <=> C00008[c] + C04133[c]	ATP[c] + N-Acetyl-L-glutamate[c] <=> ADP[c] + |N-Acetyl-L-glutamate 5-phosphate[c]|		["2.7.2.8"]		Athe_1078	peg.1559	WP_015907588.1	ATP:N-acetyl-L-glutamate 5-phosphotransferase	Arginine biosynthesis	Gene-associated	TRUE
R02689	C00029[c] + C00641[c] => C00015[c] + C04046[c] + C00080[c]	UDP-glucose[c] + 1,2-Diacyl-sn-glycerol[c] => UDP[c] + 3-D-Glucosyl-1,2-diacylglycerol[c] + H+[c]		2.4.1.315		Athe_1794	peg.2306	WP_015908186.1	UDP-alpha-D-glucose:1,2-diacyl-sn-glycerol 3-beta-D-glucosyltransferase	-	Gene-associated	TRUE
R02707	C00645[c] + C00015[c] + C00080[c] <=> C01170[c] + C00001[c]	N-Acetyl-D-mannosamine[c] + UDP[c] + H+[c] <=> UDP-N-acetyl-D-mannosamine[c] + H2O[c]		["3.2.1.-", "5.1.3.14"]		Athe_1946	peg.2465	WP_015908323.1	N-acetyl-D-mannosamine N-acetylmannosaminohydrolase	-	Gene-associated	TRUE
R02720	C00700[c] + C00001[c] <=> C00655[c] + C00013[c] + C00080[c]	XTP[c] + H2O[c] <=> |Xanthosine 5'-phosphate[c]| + Diphosphate[c] + H+[c]		["3.6.1.66", "3.6.1.-"]		Athe_0838	peg.1298	WP_015907381.1	XTP pyrophosphohydrolase	Purine metabolism	Gene-associated	TRUE
R02722	C00065[c] + C03506[c] => C00078[c] + C00118[c] + C00001[c]	L-Serine[c] + |Indoleglycerol phosphate[c]| => L-Tryptophan[c] + |D-Glyceraldehyde 3-phosphate[c]| + H2O[c]	19387555, 11756459	["4.2.1.20"]		Athe_1690 and (Athe_1691 or Athe_0031)	peg.2199 and (peg.2200 or peg.411)	WP_015908114.1 and (WP_015908115.1 or WP_012660703.1)	L-serine hydro-lyase [adding 1-C-(indol-3-yl)glycerol 3-phosphate	Glycine, serine and threonine metabolism	Gene-associated	TRUE
R02727	C01083[c] + C00009[c] <=> C00031[c] + C00103[c]	alpha,alpha-Trehalose[c] + Orthophosphate[c] <=> D-Glucose[c] + |D-Glucose 1-phosphate[c]|		["2.4.1.64"]		Athe_0403 or Athe_0415	peg.818 or peg.834	WP_015907002.1 or -	alpha,alpha-Trehalose:orthophosphate beta-D-glucosyltransferase	Sugar metabolism	Gene-associated	TRUE
R02728	C00103[c] <=> C00092[c]	|D-Glucose 1-phosphate[c]| <=> |D-Glucose 6-phosphate[c]|		["5.4.2.6"]		Athe_0397	peg.812	WP_015906996.1	beta-D-Glucose 1-phosphate 1,6-phosphomutase	Glycolysis / Gluconeogenesis	Gene-associated	TRUE
R02733	C04390[c] + C00001[c] <=> C00033[c] + C00666[c]	N6-Acetyl-LL-2,6-diaminoheptanedioate[c] + H2O[c] <=> Acetate[c] + LL-2,6-Diaminoheptanedioate[c]		["3.5.1.47"]		Athe_1911	peg.2427	WP_015908292.1	N6-Acetyl-LL-2,6-diaminoheptanedioate amidohydrolase	Lysine biosynthesis	Gene-associated	TRUE
R02734	C04421[c] + C00001[c] <=> C00042[c] + C00666[c]	N-Succinyl-LL-2,6-diaminoheptanedioate[c] + H2O[c] <=> Succinate[c] + LL-2,6-Diaminoheptanedioate[c]		["3.5.1.18"]		Athe_0431	peg.851	WP_015907027.1	N-Succinyl-LL-2,6-diaminoheptanedioate amidohydrolase	Lysine biosynthesis	Gene-associated	TRUE
R02735	C00666[c] <=> C00680[c]	LL-2,6-Diaminoheptanedioate[c] <=> meso-2,6-Diaminoheptanedioate[c]		["5.1.1.7"]		Athe_2115	peg.2670	WP_015908463.1	LL-2,6-Diaminoheptanedioate 2-epimerase	Lysine biosynthesis	Gene-associated	TRUE
R02748	C05512[c] + C00009[c] <=> C00262[c] + C00672[c]	Deoxyinosine[c] + Orthophosphate[c] <=> Hypoxanthine[c] + |2-Deoxy-D-ribose 1-phosphate[c]|		["2.4.2.1", "2.4.2.4"]		Athe_1772	peg.2283	WP_015908167.1	Deoxyinosine:orthophosphate ribosyltransferase	Purine metabolism	Gene-associated	TRUE
R02749	C00672[c] <=> C00673[c]	|2-Deoxy-D-ribose 1-phosphate[c]| <=> |2-Deoxy-D-ribose 5-phosphate[c]|		["5.4.2.7"]		Athe_1773	peg.2284	WP_015908168.1	2-deoxy-D-ribose 1-phosphate 1,5-phosphomutase	Pentose phosphate pathway	Gene-associated	TRUE
R02777	C03319[c] + C00006[c] <=> C00688[c] + C00005[c] + C00080[c]	dTDP-L-rhamnose[c] + NADP+[c] <=> dTDP-4-dehydro-beta-L-rhamnose[c] + NADPH[c] + H+[c]		["1.1.1.133"]		Athe_0060	peg.440	WP_012660732.1	dTDP-beta-L-rhamnose:NADP+ 4-oxidoreductase	Streptomycin biosynthesis	Gene-associated	TRUE
R02783	C00002[c] + C01212[c] + C00217[c] <=> C00008[c] + C00009[c] + C00692[c] + C00080[c]	ATP[c] + UDP-N-acetylmuramoyl-L-alanine[c] + D-Glutamate[c] <=> ADP[c] + Orthophosphate[c] + UDP-N-acetylmuramoyl-L-alanyl-D-glutamate[c] + H+[c]		["6.3.2.9"]		Athe_0776	peg.1235	WP_015907329.1	UDP-N-acetylmuramoyl-L-alanine:D-glutamate ligase(ADP-forming)	D-Glutamine and D-glutamate metabolism	Gene-associated	TRUE
R02788	C00002[c] + C00692[c] + C00680[c] <=> C00008[c] + C00009[c] + C04877[c] + C00080[c]	ATP[c] + UDP-N-acetylmuramoyl-L-alanyl-D-glutamate[c] + meso-2,6-Diaminoheptanedioate[c] <=> ADP[c] + Orthophosphate[c] + UDP-N-acetylmuramoyl-L-alanyl-gamma-D-glutamyl-meso-2,6-diaminopimelate[c] + H+[c]		["6.3.2.13"]		Athe_0773	peg.1232	WP_079504010.1	UDP-N-acetylmuramoyl-L-alanyl-D-glutamate:(L)-meso-2,6-diaminoheptanedioate gamma-ligase (ADP-forming)	Lysine biosynthesis	Gene-associated	TRUE
R02853	C02532[c] + C00001[c] <=> C00740[c] + C00009[c]	O-Phospho-D-serine[c] + H2O[c] <=> D-Serine[c] + Orthophosphate[c]		["3.1.3.3"]		Athe_1322	peg.1810	WP_015907794.1	D-O-Phosphoserine phosphohydrolase	-	Gene-associated	TRUE
R02864	C00748[c] + (2) C00080[c] <=> C14818[c] + C05778[c]	Siroheme[c] + (2) H+[c] <=> Fe2+[c] + Sirohydrochlorin[c]		["4.99.1.4"]		Athe_1196	peg.1681	WP_015907690.1	S-Adenosyl-L-methionine:uroporphyrin-III C-methyltransferase	Porphyrin and chlorophyll metabolism	Gene-associated	TRUE
R02869	C01137[c] + C00315[c] <=> C00170[c] + C00750[c] + C00080[c]	S-Adenosylmethioninamine[c] + Spermidine[c] <=> 5'-Methylthioadenosine[c] + Spermine[c] + H+[c]		["2.5.1.16", "2.5.1.22"]		Athe_1314	peg.1802	WP_015907789.1	S-adenosylmethioninamine:spermidine 3-aminopropyltransferase	Cysteine and methionine metabolism	Gene-associated	TRUE
R02887_kz	C02013[c] + (2) C00001[c] => (2) C00031[c] + C00185[c]	Cellotetraose[c] + (2) H2O[c] => (2) D-Glucose[c] + Cellobiose[c]		["3.2.1.21"]		Athe_0458	peg.878	WP_015907053.1	1,4-beta-D-Glucan glucohydrolase	Sugar metabolism	Gene-associated	TRUE
R02918	C00002[c] + C00082[c] + C00787[c] <=> C00020[c] + C00013[c] + C02839[c]	ATP[c] + L-Tyrosine[c] + tRNA(Tyr)[c] <=> AMP[c] + Diphosphate[c] + L-Tyrosyl-tRNA(Tyr)[c]		["6.1.1.1"]		Athe_0886	peg.1349	WP_015907422.1	L-Tyrosine:tRNA(Tyr) ligase (AMP-forming)	Aminoacyl-tRNA biosynthesis	Gene-associated	TRUE
R02926	C05399[c] + C00001[c] <=> C00794[c] + C00124[c]	Melibiitol[c] + H2O[c] <=> D-Sorbitol[c] + D-Galactose[c]		["3.2.1.22"]		Athe_1104 or Athe_0468	peg.1585 or peg.888	WP_015907610.1 or WP_015907063.1	Melibiitol galactohydrolase	Galactose metabolism	Gene-associated	TRUE
R02971	C00002[c] + C00831[c] <=> C00008[c] + C01134[c] + C00080[c]	ATP[c] + Pantetheine[c] <=> ADP[c] + |Pantetheine 4'-phosphate[c]| + H+[c]		["2.7.1.33", "2.7.1.34"]		Athe_0544	peg.975	WP_015907127.1	ATP:pantothenate 4'-phosphotransferase	Pantothenate and CoA biosynthesis	Gene-associated	TRUE
R02984	C00842[c] <=> C02097[c]	dTDP-glucose[c] <=> dTDP-galactose[c]		["5.1.3.2"]		Athe_0940 or Athe_1148	peg.1410 or peg.1631	WP_015907467.1 or WP_015907648.1	dTDPglucose 4-epimerase	-	Gene-associated	TRUE
R02985	C08325[c] + C00001[c] => C00844[c] + C00031[c]	Amygdalin[c] + H2O[c] => Prunasin[c] + D-Glucose[c]		["3.2.1.21", "3.2.1.117"]		Athe_0458	peg.878	WP_015907053.1	amygdalin beta-glucosidase	Cyanoamino acid metabolism	Gene-associated	TRUE
R03005	C00002[c] + C01185[c] + C00080[c] <=> C00013[c] + C00857[c]	ATP[c] + |Nicotinate D-ribonucleotide[c]| + H+[c] <=> Diphosphate[c] + Deamino-NAD+[c]		["2.7.7.1", "2.7.7.18"]		Athe_1250	peg.1737	WP_015907740.1	ATP:nicotinamide-nucleotide adenylyltransferase	Nicotinate and nicotinamide metabolism	Gene-associated	TRUE
R03013	C01100[c] + C00001[c] <=> C00860[c] + C00009[c]	|L-Histidinol phosphate[c]| + H2O[c] <=> L-Histidinol[c] + Orthophosphate[c]		["3.1.3.15"]		Athe_1711	peg.2220	WP_015908134.1	L-histidinol-phosphate phosphohydrolase	Histidine metabolism	Gene-associated	TRUE
R03014	C00002[c] + C00861[c] <=> C00008[c] + C01131[c] + C00080[c]	ATP[c] + L-Rhamnulose[c] <=> ADP[c] + |L-Rhamnulose 1-phosphate[c]| + H+[c]		["2.7.1.5"]		Athe_0841	peg.1301	WP_015907384.1	ATP:L-rhamnulose 1-phosphotransferase	Fructose and mannose metabolism	Gene-associated	TRUE
R03018	C00002[c] + C00864[c] <=> C00008[c] + C03492[c] + C00080[c]	ATP[c] + Pantothenate[c] <=> ADP[c] + D-4'-Phosphopantothenate[c] + H+[c]		["2.7.1.33"]		Athe_0544	peg.975	WP_015907127.1	ATP:pantothenate 4'-phosphotransferase	Pantothenate and CoA biosynthesis	Gene-associated	TRUE
R03024	C03360[c] + C00001[c] <=> C00870[c] + C00009[c] + C00080[c]	|4-Nitrophenyl phosphate[c]| + H2O[c] <=> 4-Nitrophenol[c] + Orthophosphate[c] + H+[c]		["3.1.3.1", "3.1.3.2", "3.1.3.41"]		Athe_2754	peg.359	WP_015909045.1	4-nitrophenyl phosphate phosphohydrolase	Aminobenzoate degradation	Gene-associated	TRUE
R03035	C00002[c] + C01134[c] + C00080[c] <=> C00013[c] + C00882[c]	ATP[c] + |Pantetheine 4'-phosphate[c]| + H+[c] <=> Diphosphate[c] + Dephospho-CoA[c]		["2.7.7.3"]		Athe_1227	peg.1714	WP_015907719.1	ATP:pantetheine-4'-phosphate adenylyltransferase	Pantothenate and CoA biosynthesis	Gene-associated	TRUE
R03038	C00002[c] + C00041[c] + C01635[c] <=> C00020[c] + C00013[c] + C00886[c]	ATP[c] + L-Alanine[c] + tRNA(Ala)[c] <=> AMP[c] + Diphosphate[c] + L-Alanyl-tRNA[c]		["6.1.1.7"]		Athe_1331	peg.1819	WP_015907803.1	L-Alanine:tRNA(Ala) ligase (AMP-forming)	Aminoacyl-tRNA biosynthesis	Gene-associated	TRUE
R03066	C01300[c] + C00568[c] => C00921[c] + C00001[c]	2-Amino-4-hydroxy-6-hydroxymethyl-7,8-dihydropteridine[c] + 4-Aminobenzoate[c] => Dihydropteroate[c] + H2O[c]		["2.5.1.15"]		Athe_0210	peg.608	WP_015906831.1	2-amino-4-hydroxy-6-hydroxymethyl-7,8-dihydropteridine:4-aminobenzoate 2-amino-4-hydroxydihydropteridine-6-methenyltransferase	Folate biosynthesis	Gene-associated	TRUE
R03067	C04807[c] + C00568[c] => C00013[c] + C00921[c]	2-Amino-7,8-dihydro-4-hydroxy-6-(diphosphooxymethyl)pteridine[c] + 4-Aminobenzoate[c] => Diphosphate[c] + Dihydropteroate[c]		["2.5.1.15"]		Athe_0210	peg.608	WP_015906831.1	2-amino-4-hydroxy-6-hydroxymethyl-7,8-dihydropteridine-diphosphate:4-aminobenzoate 2-amino-4-hydroxydihydropteridine-6-methenyltransferase	Folate biosynthesis	Gene-associated	TRUE
R03083	C04691[c] <=> C00944[c] + C00009[c]	|2-Dehydro-3-deoxy-D-arabino-heptonate 7-phosphate[c]| <=> 3-Dehydroquinate[c] + Orthophosphate[c]		["4.2.3.4"]		Athe_1350	peg.1838	WP_015907820.1	2-Dehydro-3-deoxy-D-arabino-heptonate 7-phosphate phosphate-lyase (cyclyzing)	Phenylalanine, tyrosine and tryptophan biosynthesis	Gene-associated	TRUE
R03084	C00944[c] <=> C02637[c] + C00001[c]	3-Dehydroquinate[c] <=> 3-Dehydroshikimate[c] + H2O[c]		["4.2.1.10"]		Athe_1698	peg.2207	WP_015908122.1	3-Dehydroquinate hydro-lyase	Phenylalanine, tyrosine and tryptophan biosynthesis	Gene-associated	TRUE
R03132	C00080[c] + C00979[c] + C00320[c] <=> C05824[c] + C00033[c] + (2) C00080[c]	H+[c] + O-Acetyl-L-serine[c] + Thiosulfate[c] <=> S-Sulfo-L-cysteine[c] + Acetate[c] + (2) H+[c]		["2.5.1.47"]		Athe_1615	peg.2123	WP_015908048.1	O3-acetyl-L-serine acetate-lyase (adding hydrogen sulfide)	Cysteine and methionine metabolism	Gene-associated	TRUE
R03163	C01019[c] <=> C01721[c]	|L-Fucose (6-Deoxy-L-galactose)[c]| <=> L-Fuculose[c]		["5.3.1.3", "5.3.1.25"]		Athe_2073	peg.2619	WP_015908427.1	L-fucose aldose-ketose-isomerase	Fructose and mannose metabolism	Gene-associated	TRUE
R03165	C01024[c] <=> C01051[c] + C00001[c]	Hydroxymethylbilane[c] <=> |Uroporphyrinogen III[c]| + H2O[c]		["4.2.1.75"]		Athe_1199	peg.1685	WP_015907693.1	Hydroxymethylbilane hydro-lyase(cyclizing)	Porphyrin and chlorophyll metabolism	Gene-associated	TRUE
R03171	C00671[c] + C00010[c] + C00003[c] => C15980[c] + C00011[c] + C00004[c]	|(S)-3-Methyl-2-oxopentanoic acid[c]| + CoA[c] + NAD+[c] => (S)-2-Methylbutanoyl-CoA[c] + CO2[c] + NADH[c]		["1.2.1.25"]		Athe_0702 and Athe_0703 and Athe_0704	peg.1156 and peg.1157 and peg.1158	WP_015907259.1 and WP_015907260.1 and WP_015907261.1	(S)-3-methyl-2-oxopentanoate:NAD+ 2-oxidoreductase (CoA-methylbutanoylating)	Valine, leucine and isoleucine degradation	Gene-associated	TRUE
R03182	C00002[c] + C01037[c] + C00011[c] <=> C00008[c] + C00009[c] + C01909[c] + (3) C00080[c]	ATP[c] + 7,8-Diaminononanoate[c] + CO2[c] <=> ADP[c] + Orthophosphate[c] + Dethiobiotin[c] + (3) H+[c]		["6.3.3.3"]		Athe_2543	peg.78	WP_015908861.1	7,8-Diaminononanoate:carbon-dioxide cyclo-ligase	Biotin metabolism	Gene-associated	TRUE
R03191	C04631[c] + C00004[c] + C00080[c] => C01050[c] + C00003[c]	UDP-N-acetyl-3-(1-carboxyvinyl)-D-glucosamine[c] + NADH[c] + H+[c] => UDP-N-acetylmuramate[c] + NAD+[c]		["1.3.1.98"]		Athe_0319	peg.730	WP_015906924.1	UDP-N-acetylmuramate:NADP+ oxidoreductase	Amino sugar and nucleotide sugar metabolism	Gene-associated	TRUE
R03192	C04631[c] + C00005[c] + C00080[c] => C01050[c] + C00006[c]	UDP-N-acetyl-3-(1-carboxyvinyl)-D-glucosamine[c] + NADPH[c] + H+[c] => UDP-N-acetylmuramate[c] + NADP+[c]		["1.3.1.98"]		Athe_0319	peg.730	WP_015906924.1	UDP-N-acetylmuramate:NADP+ oxidoreductase	Amino sugar and nucleotide sugar metabolism	Gene-associated	TRUE
R03193	C00002[c] + C01050[c] + C00041[c] <=> C00008[c] + C00009[c] + C01212[c] + C00080[c]	ATP[c] + UDP-N-acetylmuramate[c] + L-Alanine[c] <=> ADP[c] + Orthophosphate[c] + UDP-N-acetylmuramoyl-L-alanine[c] + H+[c]		["6.3.2.8"]		Athe_2401	peg.2983	WP_015908719.1	UDP-N-acetylmuramate:L-alanine ligase (ADP-forming)	D-Glutamine and D-glutamate metabolism	Gene-associated	TRUE
R03194	(2) C00019[c] + C01051[c] <=> (2) C00021[c] + C02463[c] + C00080[c]	(2) S-Adenosyl-L-methionine[c] + |Uroporphyrinogen III[c]| <=> (2) S-Adenosyl-L-homocysteine[c] + |Precorrin 2[c]| + H+[c]		["2.1.1.107"]		Athe_1199	peg.1685	WP_015907693.1	S-adenosyl-L-methionine:uroporphyrin-III C-methyltransferase	Porphyrin and chlorophyll metabolism	Gene-associated	TRUE
R03197	C01051[c] + (4) C00080[c] <=> C03263[c] + (4) C00011[c]	|Uroporphyrinogen III[c]| + (4) H+[c] <=> |Coproporphyrinogen III[c]| + (4) CO2[c]		["4.1.1.37"]		Athe_0848	peg.1308	WP_015907391.1	Uroporphyrinogen-III carboxy-lyase	Porphyrin and chlorophyll metabolism	Gene-associated	TRUE
R03217	C01077[c] + C00097[c] <=> C02291[c] + C00033[c] + C00080[c]	O-Acetyl-L-homoserine[c] + L-Cysteine[c] <=> L-Cystathionine[c] + Acetate[c] + H+[c]		["2.5.1.48"]		Athe_1124 or Athe_1190	peg.1606 or peg.1675	WP_015907625.1 or WP_015907685.1	O-Acetyl-L-homoserine succinate-lyase (adding cysteine)	Cysteine and methionine metabolism	Gene-associated	TRUE
R03223	C04752[c] + C04327[c] + C00080[c] <=> C00013[c] + C01081[c]	|4-Amino-5-hydroxymethyl-2-methylpyrimidine diphosphate[c]| + 4-Methyl-5-(2-phosphooxyethyl)thiazole[c] + H+[c] <=> Diphosphate[c] + |Thiamin monophosphate[c]|		["2.5.1.3"]		Athe_0372	peg.785	WP_015906973.1	2-methyl-4-amino-5-hydroxymethylpyrimidine-diphosphate:4-methyl-5-(2-phosphoethyl)-thiazole 2-methyl-4-aminopyridine-5-methenyltransferase	Thiamine metabolism	Gene-associated	TRUE
R03231	C00019[c] + C01092[c] <=> C04425[c] + C01037[c]	S-Adenosyl-L-methionine[c] + 8-Amino-7-oxononanoate[c] <=> S-Adenosyl-4-methylthio-2-oxobutanoate[c] + 7,8-Diaminononanoate[c]		["2.6.1.62"]		Athe_2542	peg.77	WP_015908860.1	S-Adenosyl-L-methionine:8-amino-7-oxononanoate aminotransferase	Biotin metabolism	Gene-associated	TRUE
R03232	C04261[c] + C00095[e] => C00615[c] + C01094[c]	|Protein N(pi)-phospho-L-histidine[c]| + D-Fructose[e] => |Protein histidine[c]| + |D-Fructose 1-phosphate[c]|		2.7.1.202		Athe_0148 and Athe_0149	peg.543 and peg.544	WP_015906778.1 and WP_015906779.1	fructose uptake (PTS system)	Transmembrane	Gene-associated	TRUE
R03241	C00002[c] + C01721[c] <=> C00008[c] + C01099[c] + C00080[c]	ATP[c] + L-Fuculose[c] <=> ADP[c] + |L-Fuculose 1-phosphate[c]| + H+[c]		["2.7.1.51"]		Athe_0841	peg.1301	WP_015907384.1	ATP:L-fuculose 1-phosphotransferase	Fructose and mannose metabolism	Gene-associated	TRUE
R03243	C01100[c] + C00026[c] <=> C01267[c] + C00025[c]	|L-Histidinol phosphate[c]| + 2-Oxoglutarate[c] <=> |3-(Imidazol-4-yl)-2-oxopropyl phosphate[c]| + L-Glutamate[c]		["2.6.1.9"]		Athe_1477	peg.1970	WP_015907936.1	5-Amino-2-oxopentanoate:2-oxoglutarate aminotransferase	Histidine metabolism	Gene-associated	TRUE
R03260	C01118[c] + C00097[c] <=> C02291[c] + C00042[c] + C00080[c]	O-Succinyl-L-homoserine[c] + L-Cysteine[c] <=> L-Cystathionine[c] + Succinate[c] + H+[c]		["2.5.1.48"]		Athe_1124 or Athe_1190	peg.1606 or peg.1675	WP_015907625.1 or WP_015907685.1	O-Succinyl-L-homoserine succinate-lyase (adding cysteine)	Cysteine and methionine metabolism	Gene-associated	TRUE
R03269	C04352[c] + C00080[c] <=> C01134[c] + C00011[c]	(R)-4'-Phosphopantothenoyl-L-cysteine[c] + H+[c] <=> |Pantetheine 4'-phosphate[c]| + CO2[c]		["4.1.1.36"]		Athe_1037	peg.1518	WP_015907550.1	N-[(R)-4'-Phosphopantothenoyl]-L-cysteine carboxy-lyase	Pantothenate and CoA biosynthesis	Gene-associated	TRUE
R03291	C04281[c] + C00004[c] + (2) C00080[c] => C01157[c] + C00003[c]	L-1-Pyrroline-3-hydroxy-5-carboxylate[c] + NADH[c] + (2) H+[c] => Hydroxyproline[c] + NAD+[c]		["1.5.1.2"]		Athe_1339	peg.1827	WP_015907810.1	trans-4-Hydroxy-L-proline:NAD+ 5-oxidoreductase	Arginine and proline metabolism	Gene-associated	TRUE
R03293	C04281[c] + C00005[c] + (2) C00080[c] => C01157[c] + C00006[c]	L-1-Pyrroline-3-hydroxy-5-carboxylate[c] + NADPH[c] + (2) H+[c] => Hydroxyproline[c] + NADP+[c]		["1.5.1.2"]		Athe_1339	peg.1827	WP_015907810.1	trans-4-Hydroxy-L-proline:NADP+ 5-oxidoreductase	Arginine and proline metabolism	Gene-associated	TRUE
R03313	C01165[c] + C00009[c] + C00006[c] <=> C03287[c] + C00005[c] + C00080[c]	|L-Glutamate 5-semialdehyde[c]| + Orthophosphate[c] + NADP+[c] <=> |L-Glutamyl 5-phosphate[c]| + NADPH[c] + H+[c]		["1.2.1.41"]		Athe_1644	peg.2153	WP_015908071.1	L-glutamate-5-semialdehyde:NADP+ 5-oxidoreductase (phosphorylating)	Arginine and proline metabolism	Gene-associated	TRUE
R03348	C01185[c] + C00013[c] + C00011[c] <=> C03722[c] + C00119[c] + (2) C00080[c]	|Nicotinate D-ribonucleotide[c]| + Diphosphate[c] + CO2[c] <=> Quinolinate[c] + |5-Phospho-alpha-D-ribose 1-diphosphate[c]| + (2) H+[c]		["2.4.2.19"]		Athe_1214	peg.1701	WP_015907706.1	Nicotinate-nucleotide:pyrophosphate phosphoribosyltransferase (carboxylating)	Nicotinate and nicotinamide metabolism	Gene-associated	TRUE
R03443	C01250[c] + C00009[c] + C00006[c] <=> C04133[c] + C00005[c] + C00080[c]	|N-Acetyl-L-glutamate 5-semialdehyde[c]| + Orthophosphate[c] + NADP+[c] <=> |N-Acetyl-L-glutamate 5-phosphate[c]| + NADPH[c] + H+[c]		["1.2.1.38"]		Athe_1079	peg.1560	WP_015907589.1	N-acetyl-L-glutamate-5-semialdehyde:NADP+ 5-oxidoreductase (phosphrylating)	Arginine biosynthesis	Gene-associated	TRUE
R03457	C04666[c] <=> C01267[c] + C00001[c]	|D-erythro-1-(Imidazol-4-yl)glycerol 3-phosphate[c]| <=> |3-(Imidazol-4-yl)-2-oxopropyl phosphate[c]| + H2O[c]		["4.2.1.19"]		Athe_1476	peg.1969	WP_015907935.1	D-erythro-1-(Imidazol-4-yl)glycerol 3-phosphate hydro-lyase	Histidine metabolism	Gene-associated	TRUE
R03458	C04454[c] + C00006[c] <=> C01268[c] + C00005[c] + C00080[c]	5-Amino-6-(5'-phospho-D-ribitylamino)uracil[c] + NADP+[c] <=> 5-Amino-6-(5'-phosphoribosylamino)uracil[c] + NADPH[c] + H+[c]		["1.1.1.193"]		Athe_0564	peg.996	WP_015907144.1	5-amino-6-(5-phosphoribitylamino)uracil:NADP+ 1'-oxidoreductase	Riboflavin metabolism	Gene-associated	TRUE
R03459	C01304[c] + C00001[c] <=> C01268[c] + C00014[c]	2,5-Diamino-6-(5-phospho-D-ribosylamino)pyrimidin-4(3H)-one[c] + H2O[c] <=> 5-Amino-6-(5'-phosphoribosylamino)uracil[c] + Ammonia[c]		["3.5.4.26"]		Athe_0564	peg.996	WP_015907144.1	2,5-Diamino-6-hydroxy-4-(5-phosphoribosylamino)-pyrimidine 2-aminohydrolase	Riboflavin metabolism	Gene-associated	TRUE
R03460	C00074[c] + C03175[c] <=> C00009[c] + C01269[c]	Phosphoenolpyruvate[c] + |Shikimate 3-phosphate[c]| <=> Orthophosphate[c] + 5-O-(1-Carboxyvinyl)-3-phosphoshikimate[c]		["2.5.1.19"]		Athe_0843	peg.1303	WP_015907386.1	Phosphoenolpyruvate:3-phosphoshikimate 5-O-(1-carboxyvinyl)-transferase	Phenylalanine, tyrosine and tryptophan biosynthesis	Gene-associated	TRUE
R03471	C00002[c] + C01279[c] <=> C00008[c] + C04556[c] + C00080[c]	ATP[c] + 4-Amino-5-hydroxymethyl-2-methylpyrimidine[c] <=> ADP[c] + 4-Amino-2-methyl-5-(phosphooxymethyl)pyrimidine[c] + H+[c]		["2.7.1.49"]		Athe_0381	peg.796	WP_015906980.1	ATP:4-amino-5-hydroxymethyl-2-methylpyrimidine 5-phosphotransferase	Thiamine metabolism	Gene-associated	TRUE
R03472	C03373[c] + C00019[c] <=> C04556[c] + C05198[c] + C00073[c] + C00058[c] + (3) C00080[c] + C00237[c]	|Aminoimidazole ribotide[c]| + S-Adenosyl-L-methionine[c] <=> 4-Amino-2-methyl-5-(phosphooxymethyl)pyrimidine[c] + 5'-Deoxyadenosine[c] + L-Methionine[c] + Formate[c] + (3) H+[c] + CO[c]		["4.1.99.17"]		Athe_0373	peg.786	WP_015906974.1	5-amino-1-(5-phospho-D-ribosyl)imidazole formate-lyase (decarboxylating, 4-amino-2-methyl-5-phosphomethylpyrimidine-forming)	Thiamine metabolism	Gene-associated	TRUE
R03503	C00002[c] + C01300[c] <=> C00020[c] + C04807[c] + C00080[c]	ATP[c] + 2-Amino-4-hydroxy-6-hydroxymethyl-7,8-dihydropteridine[c] <=> AMP[c] + 2-Amino-7,8-dihydro-4-hydroxy-6-(diphosphooxymethyl)pteridine[c] + H+[c]		["2.7.6.3"]		Athe_0212	peg.610	WP_015906833.1	ATP:2-amino-4-hydroxy-6-hydroxymethyl-7,8-dihydropteridine 6'-pyrophosphotransferase	Folate biosynthesis	Gene-associated	TRUE
R03508	C01302[c] + C00080[c] <=> C03506[c] + C00011[c] + C00001[c]	|1-(2-Carboxyphenylamino)-1-deoxy-D-ribulose 5-phosphate[c]| + H+[c] <=> |Indoleglycerol phosphate[c]| + CO2[c] + H2O[c]		["4.1.1.48"]		Athe_1693	peg.2202	WP_015908117.1	1-(2-Carboxyphenylamino)-1-deoxy-D-ribulose-5-phosphate carboxy-lyase(cyclizing)	Phenylalanine, tyrosine and tryptophan biosynthesis	Gene-associated	TRUE
R03509	C04302[c] <=> C01302[c]	N-(5-Phospho-D-ribosyl)anthranilate[c] <=> |1-(2-Carboxyphenylamino)-1-deoxy-D-ribulose 5-phosphate[c]|		["5.3.1.24"]		Athe_1692	peg.2201	WP_015908116.1	N-(5-Phospho-beta-D-ribosyl)anthranilate ketol-isomerase	Phenylalanine, tyrosine and tryptophan biosynthesis	Gene-associated	TRUE
R03531	C01345[c] + C00001[c] <=> C06196[c] + C00013[c] + C00080[c]	dITP[c] + H2O[c] <=> |2'-Deoxyinosine 5'-phosphate[c]| + Diphosphate[c] + H+[c]		["3.6.1.66", "3.6.1.-"]		Athe_0838	peg.1298	WP_015907381.1	2'-Deoxyinosine-5'-triphosphate pyrophosphohydrolase	Purine metabolism	Gene-associated	TRUE
R03601	C00979[c] + C01528[c] <=> C05688[c] + C00033[c] + C00080[c]	O-Acetyl-L-serine[c] + |Hydrogen selenide[c]| <=> L-Selenocysteine[c] + Acetate[c] + H+[c]		["2.5.1.47"]		Athe_1615	peg.2123	WP_015908048.1	O3-Acetyl-L-serine acetate-lyase (adding hydrogen sulfide)	-	Gene-associated	TRUE
R03634	C01613[c] + C00001[c] <=> C00492[c] + C00124[c]	Stachyose[c] + H2O[c] <=> Raffinose[c] + D-Galactose[c]		["3.2.1.22"]		Athe_1104 or Athe_0468	peg.1585 or peg.888	WP_015907610.1 or WP_015907063.1	alpha-galactosidase	Galactose metabolism	Gene-associated	TRUE
R03646	C00002[c] + C00062[c] + C01636[c] <=> C00020[c] + C00013[c] + C02163[c]	ATP[c] + L-Arginine[c] + tRNA(Arg)[c] <=> AMP[c] + Diphosphate[c] + L-Arginyl-tRNA(Arg)[c]		["6.1.1.19"]		Athe_2036	peg.2582	WP_015908397.1	L-Arginine:tRNA(Arg) ligase (AMP-forming)	Aminoacyl-tRNA biosynthesis	Gene-associated	TRUE
R03647	C00002[c] + C00049[c] + C01637[c] <=> C00020[c] + C00013[c] + C06113[c]	ATP[c] + L-Aspartate[c] + tRNA(Asn)[c] <=> AMP[c] + Diphosphate[c] + L-Aspartyl-tRNA(Asn)[c]		["6.1.1.23"]		Athe_0593	peg.1026	WP_015907172.1	L-Aspartate:tRNAAsp ligase (AMP-forming)	Aminoacyl-tRNA biosynthesis	Gene-associated	TRUE
R03650	C00002[c] + C00097[c] + C01639[c] <=> C00020[c] + C00013[c] + C03125[c]	ATP[c] + L-Cysteine[c] + tRNA(Cys)[c] <=> AMP[c] + Diphosphate[c] + L-Cysteinyl-tRNA(Cys)[c]		["6.1.1.16"]		Athe_2253	peg.2818	WP_015908585.1	L-Cysteine:tRNA(Cys) ligase (AMP-forming)	Aminoacyl-tRNA biosynthesis	Gene-associated	TRUE
R03651	C00002[c] + C00025[c] + C01640[c] <=> C00020[c] + C00013[c] + C06112[c]	ATP[c] + L-Glutamate[c] + tRNA(Gln)[c] <=> AMP[c] + Diphosphate[c] + L-Glutamyl-tRNA(Gln)[c]		["6.1.1.24"]		Athe_2255	peg.2820	WP_015908587.1	L-Glutamate:tRNA(Gln) ligase (AMP-forming)	Aminoacyl-tRNA biosynthesis	Gene-associated	TRUE
R03654	C00002[c] + C00037[c] + C01642[c] <=> C00020[c] + C00013[c] + C02412[c]	ATP[c] + Glycine[c] + tRNA(Gly)[c] <=> AMP[c] + Diphosphate[c] + Glycyl-tRNA(Gly)[c]		["6.1.1.14"]		Athe_1410	peg.1903	WP_015907876.1	glycine:tRNA(Gly) ligase (AMP-forming)	Aminoacyl-tRNA biosynthesis	Gene-associated	TRUE
R03655	C00002[c] + C00135[c] + C01643[c] <=> C00020[c] + C00013[c] + C02988[c]	ATP[c] + L-Histidine[c] + tRNA(His)[c] <=> AMP[c] + Diphosphate[c] + L-Histidyl-tRNA(His)[c]		["6.1.1.21"]		Athe_0592	peg.1025	WP_015907171.1	L-Histidine:tRNA(His) ligase (AMP-forming)	Aminoacyl-tRNA biosynthesis	Gene-associated	TRUE
R03656	C00002[c] + C00407[c] + C01644[c] <=> C00020[c] + C00013[c] + C03127[c]	ATP[c] + L-Isoleucine[c] + tRNA(Ile)[c] <=> AMP[c] + Diphosphate[c] + L-Isoleucyl-tRNA(Ile)[c]		["6.1.1.5"]		Athe_1349	peg.1837	WP_015907819.1	L-Isoleucine:tRNA(Ile) ligase (AMP-forming)	Aminoacyl-tRNA biosynthesis	Gene-associated	TRUE
R03657	C00002[c] + C00123[c] + C01645[c] <=> C00020[c] + C00013[c] + C02047[c]	ATP[c] + L-Leucine[c] + tRNA(Leu)[c] <=> AMP[c] + Diphosphate[c] + L-Leucyl-tRNA[c]		["6.1.1.4"]		Athe_1254	peg.1741	WP_015907743.1	L-Leucine:tRNA(Leu) ligase (AMP-forming)	Aminoacyl-tRNA biosynthesis	Gene-associated	TRUE
R03658	C00002[c] + C00047[c] + C01646[c] <=> C00020[c] + C00013[c] + C01931[c]	ATP[c] + L-Lysine[c] + tRNA(Lys)[c] <=> AMP[c] + Diphosphate[c] + L-Lysyl-tRNA[c]		["6.1.1.6"]		Athe_0659	peg.1102	WP_015907229.1	L-lysine:tRNALys ligase (AMP-forming)	Aminoacyl-tRNA biosynthesis	Gene-associated	TRUE
R03659	C00002[c] + C00073[c] + C01647[c] <=> C00020[c] + C00013[c] + C02430[c]	ATP[c] + L-Methionine[c] + tRNA(Met)[c] <=> AMP[c] + Diphosphate[c] + L-Methionyl-tRNA[c]		["6.1.1.10"]		Athe_0307	peg.718	WP_015906913.1	L-Methionine:tRNAMet ligase (AMP-forming)	Aminoacyl-tRNA biosynthesis	Gene-associated	TRUE
R03660	C00002[c] + C00079[c] + C01648[c] <=> C00020[c] + C00013[c] + C03511[c]	ATP[c] + L-Phenylalanine[c] + tRNA(Phe)[c] <=> AMP[c] + Diphosphate[c] + L-Phenylalanyl-tRNA(Phe)[c]		["6.1.1.20"]		Athe_1283 and Athe_1284	peg.1770 and peg.1771	WP_013430381.1 and WP_015907766.1	L-Phenylalanine:tRNA(Ala) ligase (AMP-forming)	Aminoacyl-tRNA biosynthesis	Gene-associated	TRUE
R03661	C00002[c] + C00148[c] + C01649[c] <=> C00020[c] + C00013[c] + C02702[c]	ATP[c] + L-Proline[c] + tRNA(Pro)[c] <=> AMP[c] + Diphosphate[c] + L-Prolyl-tRNA(Pro)[c]		["6.1.1.15"]		Athe_0572	peg.1005	WP_015907151.1	L-proline:tRNA(Pro) ligase (AMP-forming)	Aminoacyl-tRNA biosynthesis	Gene-associated	TRUE
R03662	C00002[c] + C00065[c] + C01650[c] <=> C00020[c] + C00013[c] + C02553[c]	ATP[c] + L-Serine[c] + tRNA(Ser)[c] <=> AMP[c] + Diphosphate[c] + L-Seryl-tRNA(Ser)[c]		["6.1.1.11"]		Athe_0872	peg.1335	WP_015907409.1	L-Serine:tRNA(Ser) ligase (AMP-forming)	Aminoacyl-tRNA biosynthesis	Gene-associated	TRUE
R03663	C00002[c] + C00188[c] + C01651[c] <=> C00020[c] + C00013[c] + C02992[c]	ATP[c] + L-Threonine[c] + tRNA(Thr)[c] <=> AMP[c] + Diphosphate[c] + L-Threonyl-tRNA(Thr)[c]		["6.1.1.3"]		Athe_0801	peg.1260	WP_015907351.1	L-Threonine:tRNA(Thr) ligase (AMP-forming)	Aminoacyl-tRNA biosynthesis	Gene-associated	TRUE
R03664	C00002[c] + C00078[c] + C01652[c] <=> C00020[c] + C00013[c] + C03512[c]	ATP[c] + L-Tryptophan[c] + tRNA(Trp)[c] <=> AMP[c] + Diphosphate[c] + L-Tryptophanyl-tRNA(Trp)[c]		["6.1.1.2"]		Athe_0792	peg.1251	WP_015907342.1	L-Tryptophan -tRNA(Trp) ligase (AMP-forming)	Aminoacyl-tRNA biosynthesis	Gene-associated	TRUE
R03665	C00002[c] + C00183[c] + C01653[c] <=> C00020[c] + C00013[c] + C02554[c]	ATP[c] + L-Valine[c] + tRNA(Val)[c] <=> AMP[c] + Diphosphate[c] + L-Valyl-tRNA(Val)[c]		["6.1.1.9"]		Athe_1491	peg.1984	WP_015907947.1	L-Valine:tRNAVal ligase (AMP-forming)	Aminoacyl-tRNA biosynthesis	Gene-associated	TRUE
R03789	C01977[c] + C01449[c] <=> C01978[c] + C00242[c]	|tRNA guanine[c]| + Queuine[c] <=> |tRNA queuine[c]| + Guanine[c]		["2.4.2.29"]		Athe_0382	peg.797	WP_015906981.1	tRNA-guanosine34:queuine tRNA-D-ribosyltransferase	Queuosine biosynthesis	Gene-associated	TRUE
R03801	C02013[c] + C00001[c] => C06219[c] + C00031[c]	Cellotetraose[c] + H2O[c] => Cellotriose[c] + D-Glucose[c]		["3.2.1.74"]		Athe_1865	peg.2375	WP_015908248.1	1,4-beta-D-Glucan glucohydrolase	-	Gene-associated	TRUE
R03802	C06218[c] + C00001[c] => C02013[c] + C00031[c]	Cellopentaose[c] + H2O[c] => Cellotetraose[c] + D-Glucose[c]		["3.2.1.74"]		Athe_1865	peg.2375	WP_015908248.1	1,4-beta-D-Glucan glucohydrolase	-	Gene-associated	TRUE
R03896	C02612[c] <=> C02226[c] + C00001[c]	(R)-2-Methylmalate[c] <=> 2-Methylmaleate[c] + H2O[c]		["4.2.1.35"]		Athe_2100 and Athe_2101	peg.2651 and peg.2652	WP_015908449.1 and WP_015908450.1	(R)-2-Methylmalate hydro-lyase (2-methylmaleate-forming)	Valine, leucine and isoleucine biosynthesis	Gene-associated	TRUE
R03898	C02226[c] + C00001[c] <=> C06032[c]	2-Methylmaleate[c] + H2O[c] <=> D-erythro-3-Methylmalate[c]		["4.2.1.35"]		Athe_2100 and Athe_2101	peg.2651 and peg.2652	WP_015908449.1 and WP_015908450.1	2-methylmaleate hydratase	Valine, leucine and isoleucine biosynthesis	Gene-associated	TRUE
R03905	C02282[c] + C00025[c] + C00009[c] + C00008[c] + C00080[c] <=> C06112[c] + C00064[c] + C00002[c] + C00001[c]	Glutaminyl-tRNA[c] + L-Glutamate[c] + Orthophosphate[c] + ADP[c] + H+[c] <=> L-Glutamyl-tRNA(Gln)[c] + L-Glutamine[c] + ATP[c] + H2O[c]		["6.3.5.7"]		Athe_0760 and Athe_0761 and Athe_0762	peg.1218 and peg.1219 and peg.1220	WP_015907313.1 and WP_015907314.1 and WP_015907315.1	Glu-tRNA(Gln):L-glutamine amido-ligase(ADP-forming)	Aminoacyl-tRNA biosynthesis	Gene-associated	TRUE
R03940	C02430[c] + C00234[c] <=> C00101[c] + C03294[c] + C00080[c]	L-Methionyl-tRNA[c] + 10-Formyltetrahydrofolate[c] <=> Tetrahydrofolate[c] + N-Formylmethionyl-tRNA[c] + H+[c]		["2.1.2.9"]		Athe_1040	peg.1521	WP_015907553.1	10-Formyltetrahydrofolate:L-methionyl-tRNA N-formyltransferase	One carbon pool by folate; Aminoacyl-tRNA biosynthesis	Gene-associated	TRUE
R03947	C02463[c] + C00003[c] <=> C05778[c] + C00004[c] + (2) C00080[c]	|Precorrin 2[c]| + NAD+[c] <=> Sirohydrochlorin[c] + NADH[c] + (2) H+[c]		["1.3.1.76"]		Athe_1196	peg.1681	WP_015907690.1	S-Adenosyl-L-methionine:uroporphyrin-III C-methyltransferase	Porphyrin and chlorophyll metabolism	Gene-associated	TRUE
R03968	C02504[c] <=> C02631[c] + C00001[c]	alpha-Isopropylmalate[c] <=> 2-Isopropylmaleate[c] + H2O[c]		["4.2.1.33"]		Athe_2100 and Athe_2101	peg.2651 and peg.2652	WP_015908449.1 and WP_015908450.1	2-Isopropylmalate hydro-lyase	Valine, leucine and isoleucine biosynthesis	Gene-associated	TRUE
R04001	C04411[c] <=> C02631[c] + C00001[c]	(2R,3S)-3-Isopropylmalate[c] <=> 2-Isopropylmaleate[c] + H2O[c]		["4.2.1.33"]		Athe_2100 and Athe_2101	peg.2651 and peg.2652	WP_015908449.1 and WP_015908450.1	3-Isopropylmalate hydro-lyase	Valine, leucine and isoleucine biosynthesis	Gene-associated	TRUE
R04035	C02739[c] + C00001[c] <=> C02741[c] + C00013[c] + (2) C00080[c]	1-(5-Phospho-D-ribosyl)-ATP[c] + H2O[c] <=> Phosphoribosyl-AMP[c] + Diphosphate[c] + (2) H+[c]		["3.6.1.31"]		Athe_1472	peg.1965	WP_015907931.1	Phosphoribosyl-ATP pyrophosphohydrolase	Histidine metabolism	Gene-associated	TRUE
R04037	C02741[c] + C00001[c] <=> C04896[c]	Phosphoribosyl-AMP[c] + H2O[c] <=> 5-(5-Phospho-D-ribosylaminoformimino)-1-(5-phosphoribosyl)-imidazole-4-carboxamide[c]		["3.5.4.19"]		Athe_1472	peg.1965	WP_015907931.1	1-(5-phospho-D-ribosyl)-AMP 1,6-hydrolase	Histidine metabolism	Gene-associated	TRUE
R04109	C02987[c] + C00005[c] + C00080[c] => C03741[c] + C01641[c] + C00006[c]	L-Glutamyl-tRNA(Glu)[c] + NADPH[c] + H+[c] => (S)-4-Amino-5-oxopentanoate[c] + tRNA(Glu)[c] + NADP+[c]		1.2.1.70		Athe_1195	peg.1680	WP_015907689.1	L-glutamate-semialdehyde: NADP+ oxidoreductase(L-glutamyl-tRNA(Glu)-forming)	Porphyrin and chlorophyll metabolism	Gene-associated	TRUE
R04112	C02999[c] + C00001[c] <=> C02713[c] + C00041[c]	N-Acetylmuramoyl-Ala[c] + H2O[c] <=> N-Acetylmuramate[c] + L-Alanine[c]		["3.5.1.28"]		Athe_1560 or Athe_0430 or Athe_1080 or Athe_1793 or Athe_1064	peg.2055 or peg.850 or peg.1561 or peg.2304 or peg.1545	WP_015908004.1 or WP_041727320.1 or WP_015907590.1 or WP_013429926.1 or WP_015907577.1	N-Acetylmuramoyl-Ala amidohydrolase	-	Gene-associated	TRUE
R04144	C00002[c] + C03090[c] + C00037[c] <=> C00008[c] + C00009[c] + C03838[c] + C00080[c]	ATP[c] + 5-Phosphoribosylamine[c] + Glycine[c] <=> ADP[c] + Orthophosphate[c] + 5'-Phosphoribosylglycinamide[c] + H+[c]		["6.3.4.13"]		Athe_1444	peg.1936	WP_015907904.1	5-Phospho-D-ribosylamine:glycine ligase (ADP-forming)	Purine metabolism	Gene-associated	TRUE
R04173	C01005[c] + C00026[c] <=> C03232[c] + C00025[c]	|O-Phospho-L-serine (Pser)[c]| + 2-Oxoglutarate[c] <=> 3-Phosphonooxypyruvate[c] + L-Glutamate[c]		["2.6.1.52"]		Athe_2126	peg.2681	WP_015908471.1	3-Phosphoserine:2-oxoglutarate aminotransferase	Glycine, serine and threonine metabolism	Gene-associated	TRUE
R04198	C20258[c] + C00004[c] + C00080[c] => C03972[c] + C00003[c] + C00001[c]	(2S,4S)-4-Hydroxy-2,3,4,5-tetrahydrodipicolinate[c] + NADH[c] + H+[c] => 2,3,4,5-Tetrahydrodipicolinate[c] + NAD+[c] + H2O[c]		["1.17.1.8"]		Athe_1133	peg.1616	WP_015907633.1	2,3,4,5-tetrahydrodipicolinate:NAD+ 4-oxidoreductase	Monobactam biosynthesis	Gene-associated	TRUE
R04199	C20258[c] + C00005[c] + C00080[c] => C03972[c] + C00006[c] + C00001[c]	(2S,4S)-4-Hydroxy-2,3,4,5-tetrahydrodipicolinate[c] + NADPH[c] + H+[c] => 2,3,4,5-Tetrahydrodipicolinate[c] + NADP+[c] + H2O[c]		["1.17.1.8"]		Athe_1133	peg.1616	WP_015907633.1	2,3,4,5-tetrahydrodipicolinate:NADP+ 4-oxidoreductase	Monobactam biosynthesis	Gene-associated	TRUE
R04206	C03356[c] <=> C04309[c] + C00001[c]	3-Phospho-D-erythronate[c] <=> Phosphoenol-4-deoxy-3-tetrulosonate[c] + H2O[c]		["4.2.1.11"]		Athe_1403	peg.1897	WP_015907869.1	3-Phospho-D-erythronate hydro-lyase	-	Gene-associated	TRUE
R04208	C00002[c] + C04640[c] <=> C00008[c] + C00009[c] + C03373[c] + C00080[c]	ATP[c] + 2-(Formamido)-N1-(5'-phosphoribosyl)acetamidine[c] <=> ADP[c] + Orthophosphate[c] + |Aminoimidazole ribotide[c]| + H+[c]		["6.3.3.1"]		Athe_1447	peg.1939	WP_015907907.1	2-(Formamido)-N1-(5-phosphoribosyl)acetamidine cyclo-ligase (ADP-forming)	Purine metabolism	Gene-associated	TRUE
R04212	C03402[c] + C00025[c] + C00009[c] + C00008[c] + C00080[c] <=> C06113[c] + C00064[c] + C00002[c] + C00001[c]	L-Asparaginyl-tRNA(Asn)[c] + L-Glutamate[c] + Orthophosphate[c] + ADP[c] + H+[c] <=> L-Aspartyl-tRNA(Asn)[c] + L-Glutamine[c] + ATP[c] + H2O[c]		["6.3.5.6"]		Athe_0760 and Athe_0761 and Athe_0762	peg.1218 and peg.1219 and peg.1220	WP_015907313.1 and WP_015907314.1 and WP_015907315.1	Asp-tRNA(Asn):L-glutamine amido-ligase (ADP-forming)	Aminoacyl-tRNA biosynthesis	Gene-associated	TRUE
R04231	C00063[c] + C03492[c] + C00097[c] => C00055[c] + C00013[c] + C04352[c] + C00080[c]	CTP[c] + D-4'-Phosphopantothenate[c] + L-Cysteine[c] => CMP[c] + Diphosphate[c] + (R)-4'-Phosphopantothenoyl-L-cysteine[c] + H+[c]		["6.3.2.5"]		Athe_1037	peg.1518	WP_015907550.1	(R)-4'-Phosphopantothenate:L-cysteine ligase	Pantothenate and CoA biosynthesis	Gene-associated	TRUE
R04292	C03722[c] + (2) C00001[c] + C00009[c] <=> C05840[c] + C00111[c]	Quinolinate[c] + (2) H2O[c] + Orthophosphate[c] <=> Iminoaspartate[c] + |Glycerone phosphate[c]|		["2.5.1.72"]		Athe_1212	peg.1699	WP_015907704.1	glycerone phosphate:iminosuccinate alkyltransferase (cyclizing)	Nicotinate and nicotinamide metabolism	Gene-associated	TRUE
R04325	C00234[c] + C03838[c] <=> C00101[c] + C04376[c] + C00080[c]	10-Formyltetrahydrofolate[c] + 5'-Phosphoribosylglycinamide[c] <=> Tetrahydrofolate[c] + 5'-Phosphoribosyl-N-formylglycinamide[c] + H+[c]		["2.1.2.2"]		Athe_1446	peg.1938	WP_015907906.1	10-Formyltetrahydrofolate:5'-phosphoribosylglycinamide formyltransferase	Purine metabolism	Gene-associated	TRUE
R04326	C03838[c] + C00445[c] + C00001[c] <=> C04376[c] + C00101[c] + (2) C00080[c]	5'-Phosphoribosylglycinamide[c] + 5,10-Methenyltetrahydrofolate[c] + H2O[c] <=> 5'-Phosphoribosyl-N-formylglycinamide[c] + Tetrahydrofolate[c] + (2) H+[c]		["2.1.2.2"]		Athe_1446	peg.1938	WP_015907906.1	phosphoribosylglycinamide formyltransferase	One carbon pool by folate	Gene-associated	TRUE
R04377	C04046[c] + C00029[c] => C06040[c] + C00015[c] + C00080[c]	3-D-Glucosyl-1,2-diacylglycerol[c] + UDP-glucose[c] => Diglucosyldiacylglycerol[c] + UDP[c] + H+[c]		2.4.1.315		Athe_1794	peg.2306	WP_015908186.1	UDP-alpha-D-glucose:1,2-diacyl-3-O-(beta-D-glucopyranosyl)-sn-glycerol 6-glucosyltransferase	-	Gene-associated	TRUE
R04378	C04677[c] + C00013[c] <=> C04051[c] + C00119[c]	1-(5'-Phosphoribosyl)-5-amino-4-imidazolecarboxamide[c] + Diphosphate[c] <=> 5-Amino-4-imidazolecarboxyamide[c] + |5-Phospho-alpha-D-ribose 1-diphosphate[c]|		["2.4.2.7"]		Athe_1952	peg.2471	WP_013429776.1	1-(5'-Phosphoribosyl)-5-amino-4-imidazolecarboxamide:pyrophosphate phosphoribosyltransferase	Purine metabolism	Gene-associated	TRUE
R04383	C04053[c] <=> C04349[c]	5-Dehydro-4-deoxy-D-glucuronate[c] <=> (4S)-4,6-Dihydroxy-2,5-dioxohexanoate[c]		["5.3.1.17"]		Athe_2384	peg.2966	WP_015908706.1	5-Dehydro-4-deoxy-D-glucuronate ketol-isomerase	Pentose and glucuronate interconversions	Gene-associated	TRUE
R04391	C00002[c] + C04079[c] <=> C00008[c] + C04352[c] + C00080[c]	ATP[c] + N-((R)-Pantothenoyl)-L-cysteine[c] <=> ADP[c] + (R)-4'-Phosphopantothenoyl-L-cysteine[c] + H+[c]		["2.7.1.33"]		Athe_0544	peg.975	WP_015907127.1	ATP:pantothenate 4'-phosphotransferase	Pantothenate and CoA biosynthesis	Gene-associated	TRUE
R04405	C04489[c] + C00155[c] <=> C04144[c] + C00073[c]	5-Methyltetrahydropteroyltri-L-glutamate[c] + L-Homocysteine[c] <=> Tetrahydropteroyltri-L-glutamate[c] + L-Methionine[c]		["2.1.1.14"]		Athe_2549	peg.86	WP_015908866.1	5-Methyltetrahydropteroyltri-L-glutamate:L-homocysteine S-methyltransferase	Cysteine and methionine metabolism	Gene-associated	TRUE
R04420	C04188[c] <=> C04582[c]	|S-Methyl-5-thio-D-ribose 1-phosphate[c]| <=> |S-Methyl-5-thio-D-ribulose 1-phosphate[c]|		["5.3.1.23"]		Athe_1360	peg.1849	WP_015907830.1	5-Methylthio-5-deoxy-D-ribose-1-phosphate ketol-isomerase	Cysteine and methionine metabolism	Gene-associated	TRUE
R04426	C04411[c] + C00003[c] <=> C04236[c] + C00004[c] + C00080[c]	(2R,3S)-3-Isopropylmalate[c] + NAD+[c] <=> (2S)-2-Isopropyl-3-oxosuccinate[c] + NADH[c] + H+[c]	9532798, 32059844	["1.1.1.85"]		Athe_2099	peg.2650	WP_015908448.1	(2R,3S)-3-isopropylmalate:NAD+ oxidoreductase	Valine, leucine and isoleucine biosynthesis	Gene-associated	TRUE
R04440	C04272[c] + C00006[c] <=> C04181[c] + C00005[c] + C00080[c]	(R)-2,3-Dihydroxy-3-methylbutanoate[c] + NADP+[c] <=> |3-Hydroxy-3-methyl-2-oxobutanoic acid[c]| + NADPH[c] + H+[c]		["1.1.1.86"]		Athe_0504	peg.935	WP_013431057.1	(R)-2,3-Dihydroxy-3-methylbutanoate:NADP+ oxidoreductase (isomerizing)	Valine, leucine and isoleucine biosynthesis	Gene-associated	TRUE
R04441	C04272[c] <=> C00141[c] + C00001[c]	(R)-2,3-Dihydroxy-3-methylbutanoate[c] <=> |3-Methyl-2-oxobutanoic acid[c]| + H2O[c]		["4.2.1.9"]		Athe_0665	peg.1110	WP_015907235.1	(R)-2,3-Dihydroxy-3-methylbutanoate hydro-lyase	Valine, leucine and isoleucine biosynthesis	Gene-associated	TRUE
R04457	C04732[c] + C15556[c] <=> C04332[c] + (2) C00001[c] + C00009[c] + C00080[c]	5-Amino-6-(1-D-ribitylamino)uracil[c] + |L-3,4-Dihydroxybutan-2-one 4-phosphate[c]| <=> 6,7-Dimethyl-8-(D-ribityl)lumazine[c] + (2) H2O[c] + Orthophosphate[c] + H+[c]		["2.5.1.78"]		Athe_0561	peg.993	WP_015907141.1	5-amino-6-(D-ribitylamino)uracil butanedionetransferase	Riboflavin metabolism	Gene-associated	TRUE
R04463	C00002[c] + C04376[c] + C00064[c] + C00001[c] <=> C00008[c] + C00009[c] + C04640[c] + C00025[c] + C00080[c]	ATP[c] + 5'-Phosphoribosyl-N-formylglycinamide[c] + L-Glutamine[c] + H2O[c] <=> ADP[c] + Orthophosphate[c] + 2-(Formamido)-N1-(5'-phosphoribosyl)acetamidine[c] + L-Glutamate[c] + H+[c]		["6.3.5.3"]		Athe_1449 and Athe_1450 and Athe_1451	peg.1941 and peg.1942 and peg.1943	WP_015907909.1 and WP_015907910.1 and WP_013430231.1	5'-Phosphoribosylformylglycinamide:L-glutamine amido-ligase (ADP-forming)	Purine metabolism	Gene-associated	TRUE
R04509	C00002[c] + C04556[c] <=> C00008[c] + C04752[c]	ATP[c] + 4-Amino-2-methyl-5-(phosphooxymethyl)pyrimidine[c] <=> ADP[c] + |4-Amino-5-hydroxymethyl-2-methylpyrimidine diphosphate[c]|		["2.7.4.7"]		Athe_0381	peg.796	WP_015906980.1	ATP:4-amino-2-methyl-5-phosphomethylpyrimidine phosphotransferase	Thiamine metabolism	Gene-associated	TRUE
R04519	C05898[c] + C11827_kz1[c] + C00080[c] => C04574[c] + C11827_kz2[c]	Undecaprenyl-diphospho-N-acetylmuramoyl-(N-acetylglucosamine)-L-alanyl-D-glutamyl-meso-2,6-diaminopimeloyl-D-alanyl-D-alanine[c] + |[GlcNAc-(1->4)-Mur2Ac(oyl-L-Ala-g-D-Glu-A2pm-D-Ala-D-Ala)]n-diphosphoundecaprenol (Peptidoglycan n)[c]| + H+[c] => |di-trans,poly-cis-Undecaprenyl diphosphate[c]| + |[GlcNAc-(1->4)-Mur2Ac(oyl-L-Ala-g-D-Glu-A2pm-D-Ala-D-Ala)]n-diphosphoundecaprenol (Peptidoglycan n+1)…		2.4.1.129		Athe_2648	peg.204	WP_015908958.1	peptidoglycan glycosyltransferase	-	Gene-associated	TRUE
R04559	C04823[c] <=> C00122[c] + C04677[c]	1-(5'-Phosphoribosyl)-5-amino-4-(N-succinocarboxamide)-imidazole[c] <=> Fumarate[c] + 1-(5'-Phosphoribosyl)-5-amino-4-imidazolecarboxamide[c]		["4.3.2.2"]		Athe_1129	peg.1611	WP_015907630.1	1-(5'-Phosphoribosyl)-5-amino-4-(N-succinocarboxamide)-imidazole AMP-lyase	Purine metabolism	Gene-associated	TRUE
R04560	C00234[c] + C04677[c] <=> C00101[c] + C04734[c]	10-Formyltetrahydrofolate[c] + 1-(5'-Phosphoribosyl)-5-amino-4-imidazolecarboxamide[c] <=> Tetrahydrofolate[c] + 1-(5'-Phosphoribosyl)-5-formamido-4-imidazolecarboxamide[c]		["2.1.2.3"]		Athe_1445	peg.1937	WP_015907905.1	10-Formyltetrahydrofolate:5'-phosphoribosyl-5-amino-4-imidazolecarboxamide formyltransferase	Purine metabolism	Gene-associated	TRUE
R04573	C00002[c] + C05892[c] + C00993[c] <=> C00008[c] + C00009[c] + C04702[c] + C00080[c]	ATP[c] + UDP-N-acetylmuramoyl-L-alanyl-gamma-D-glutamyl-L-lysine[c] + D-Alanyl-D-alanine[c] <=> ADP[c] + Orthophosphate[c] + UDPMurNAc(oyl-L-Ala-D-gamma-Glu-L-Lys-D-Ala-D-Ala)[c] + H+[c]		["6.3.2.10"]		Athe_0774	peg.1233	WP_015907327.1	UDP-N-acetylmuramoyl-L-alanyl-D-glutamyl-L-lysine:alanyl-D-alanine ligase (ADP-forming)	Peptidoglycan biosynthesis	Gene-associated	TRUE
R04591	C00002[c] + C04751[c] + C00049[c] <=> C00008[c] + C00009[c] + C04823[c] + C00080[c]	ATP[c] + 1-(5-Phospho-D-ribosyl)-5-amino-4-imidazolecarboxylate[c] + L-Aspartate[c] <=> ADP[c] + Orthophosphate[c] + 1-(5'-Phosphoribosyl)-5-amino-4-(N-succinocarboxamide)-imidazole[c] + H+[c]		["6.3.2.6"]		Athe_1452	peg.1944	WP_015907911.1	1-(5-Phosphoribosyl)-5-amino-4-carboxyimidazole:L-aspartate ligase (ADP-forming)	Purine metabolism	Gene-associated	TRUE
R04617	C00002[c] + C04877[c] + C00993[c] <=> C00008[c] + C00009[c] + C04882[c] + C00080[c]	ATP[c] + UDP-N-acetylmuramoyl-L-alanyl-gamma-D-glutamyl-meso-2,6-diaminopimelate[c] + D-Alanyl-D-alanine[c] <=> ADP[c] + Orthophosphate[c] + UDP-N-acetylmuramoyl-L-alanyl-D-glutamyl-6-carboxy-L-lysyl-D-alanyl-D-alanine[c] + H+[c]		["6.3.2.10"]		Athe_0774	peg.1233	WP_015907327.1	UDP-N-acetylmuramoyl-L-alanyl-D-glutamyl-meso-2,6-diaminoheptanedioate:D-alanyl-D-alanine ligase(ADP-forming)	Lysine biosynthesis	Gene-associated	TRUE
R04620	C04895[c] + (3) C00001[c] <=> C04874[c] + (3) C00009[c] + (2) C00080[c]	|7,8-Dihydroneopterin 3'-triphosphate[c]| + (3) H2O[c] <=> 2-Amino-4-hydroxy-6-(D-erythro-1,2,3-trihydroxypropyl)-7,8-dihydropteridine[c] + (3) Orthophosphate[c] + (2) H+[c]		["3.1.3.1"]		Athe_2754	peg.359	WP_015909045.1	2-Amino-4-hydroxy-6-(erythro-1,2,3-trihydroxypropyl) dihydropteridine triphosphate phosphohydrolase (alkaline optimum)	Folate biosynthesis	Gene-associated	TRUE
R04639	C06148[c] => C04895[c] + C00001[c]	2,5-Diamino-6-(5'-triphosphoryl-3',4'-trihydroxy-2'-oxopentyl)-amino-4-oxopyrimidine[c] => |7,8-Dihydroneopterin 3'-triphosphate[c]| + H2O[c]		["3.5.4.16"]		Athe_0441	peg.861	WP_015907036.1	2-amino-4-hydroxy-6-(erythro-1,2,3-trihydroxypropyl) dihydropteridine triphosphate hydrolase	Folate biosynthesis	Gene-associated	TRUE
R04640	C04896[c] <=> C04916[c]	5-(5-Phospho-D-ribosylaminoformimino)-1-(5-phosphoribosyl)-imidazole-4-carboxamide[c] <=> N-(5'-Phospho-D-1'-ribulosylformimino)-5-amino-1-(5''-phospho-D-ribosyl)-4-imidazolecarboxamide[c]		["5.3.1.16"]		Athe_1474	peg.1967	WP_015907933.1	N-(5'-phospho-D-ribosylformimino)-5-amino-1- (5''-phospho-D-ribosyl)-4-imidazolecarboxamide ketol-isomerase	Histidine metabolism	Gene-associated	TRUE
R04672	C06010[c] + C00068[c] + C00080[c] <=> C05125[c] + C00022[c]	(S)-2-Acetolactate[c] + |Thiamin diphosphate[c]| + H+[c] <=> |2-(alpha-Hydroxyethyl)thiamine diphosphate[c]| + Pyruvate[c]		["2.2.1.6"]		(Athe_0502 or Athe_0666) and Athe_0503	(peg.933 or peg.1111) and peg.934	(WP_015907090.1 or WP_015907236.1) and WP_015907091.1	(S)-2-Acetolactate pyruvate-lyase (carboxylating)	-	Gene-associated	TRUE
R04751	C05270[c] + C00016[c] + C00080[c] <=> C05271[c] + C01352[c]	Hexanoyl-CoA[c] + FAD[c] + H+[c] <=> trans-Hex-2-enoyl-CoA[c] + FADH2[c]		["1.3.3.6", "1.3.8.1", "1.3.8.7", "1.3.8.8", "1.3.99.-"]		Athe_1232	peg.1719	WP_015907723.1	hexanoyl-CoA:electron-transfer flavoprotein 2,3-oxidoreductase	Fatty acid degradation	Gene-associated	TRUE
R04771	C00002[c] + C05335[c] + C00001[c] <=> C00009[c] + C00013[c] + C05691[c]	ATP[c] + L-Selenomethionine[c] + H2O[c] <=> Orthophosphate[c] + Diphosphate[c] + Se-Adenosylselenomethionine[c]		["2.5.1.6"]		Athe_0686	peg.1139	WP_013430869.1	ATP:L-selenomethione S-adenosyltransferase	-	Gene-associated	TRUE
R04773	C00002[c] + C05335[c] + C01647[c] <=> C00020[c] + C00013[c] + C05336[c]	ATP[c] + L-Selenomethionine[c] + tRNA(Met)[c] <=> AMP[c] + Diphosphate[c] + Selenomethionyl-tRNA(Met)[c]		["6.1.1.10"]		Athe_0307	peg.718	WP_015906913.1	Selenomethionine:tRNAMet ligase (AMP-forming)	Aminoacyl-tRNA biosynthesis	Gene-associated	TRUE
R04783	C05403[c] + C00001[c] <=> C05394[c] + C00031[c]	3-Ketolactose[c] + H2O[c] <=> 3-Keto-beta-D-galactose[c] + D-Glucose[c]		["3.2.1.23"]		Athe_0857 or Athe_1927	peg.1317 or peg.2445	WP_041727352.1 or WP_015908307.1	3-Ketolactose galactohydrolase	-	Gene-associated	TRUE
R04929	C00002[c] + C05697[c] + (2) C00080[c] <=> C00013[c] + C05686[c]	ATP[c] + Selenate[c] + (2) H+[c] <=> Diphosphate[c] + Adenylylselenate[c]		["2.7.7.4"]		Athe_1193 and Athe_1194	peg.1678 and peg.1679	WP_015907687.1 and WP_015907688.1	ATP:selenate adenylyltransferase	Selenocompound metabolism	Gene-associated	TRUE
R04936	C05692[c] + C00001[c] <=> C00212[c] + C05698[c]	Se-Adenosyl-L-selenohomocysteine[c] + H2O[c] <=> Adenosine[c] + Selenohomocysteine[c]		["3.3.1.1"]		Athe_0883	peg.1346	WP_079504052.1	Se-Adenosylselenohomocysteine hydrolase	-	Gene-associated	TRUE
R04944	C05702[c] + C05688[c] <=> C05699[c] + C00009[c]	O-Phosphorylhomoserine[c] + L-Selenocysteine[c] <=> L-Selenocystathionine[c] + Orthophosphate[c]		["2.5.1.48"]		Athe_1124 or Athe_1190	peg.1606 or peg.1675	WP_015907625.1 or WP_015907685.1	O-phosphorylhomoserine:selenocysteine Se-(3-amino-3-carboxypropyl)transferase	Selenocompound metabolism	Gene-associated	TRUE
R04945	C01077[c] + C05688[c] <=> C05699[c] + C00033[c] + C00080[c]	O-Acetyl-L-homoserine[c] + L-Selenocysteine[c] <=> L-Selenocystathionine[c] + Acetate[c] + H+[c]		["2.5.1.48"]		Athe_1124 or Athe_1190	peg.1606 or peg.1675	WP_015907625.1 or WP_015907685.1	O-Acetylhomoserine succinate-lyase (adding cysteine)	-	Gene-associated	TRUE
R04946	C01118[c] + C05688[c] <=> C05699[c] + C00042[c] + C00080[c]	O-Succinyl-L-homoserine[c] + L-Selenocysteine[c] <=> L-Selenocystathionine[c] + Succinate[c] + H+[c]		["2.5.1.48"]		Athe_1124 or Athe_1190	peg.1606 or peg.1675	WP_015907625.1 or WP_015907685.1	O4-succinyl-L-homoserine:L-selenocysteine Se-(3-amino-3-carboxypropyl)transferase	Selenocompound metabolism	Gene-associated	TRUE
R04972	C05766[c] + (4) C00080[c] <=> C05768[c] + (4) C00011[c]	|Uroporphyrinogen I[c]| + (4) H+[c] <=> |Coproporphyrinogen I[c]| + (4) CO2[c]		["4.1.1.37"]		Athe_0848	peg.1308	WP_015907391.1	Uroporphyrinogen I carboxy-lyase	Porphyrin and chlorophyll metabolism	Gene-associated	TRUE
R04998	C05839[c] + C00001[c] => C05838[c] + C00031[c]	cis-beta-D-Glucosyl-2-hydroxycinnamate[c] + H2O[c] => cis-2-Hydroxycinnamate[c] + D-Glucose[c]		["3.2.1.21"]		Athe_0458	peg.878	WP_015907053.1	beta-D-Glucosyl-2-coumarinate glucohydrolase	Phenylpropanoid biosynthesis	Gene-associated	TRUE
R05030	C00002[c] + C05893[c] + C00014[c] <=> C00008[c] + C00009[c] + C05894[c]	ATP[c] + Undecaprenyl-diphospho-N-acetylmuramoyl-(N-acetylglucosamine)-L-alanyl-gamma-D-glutamyl-L-lysyl-D-alanyl-D-alanine[c] + Ammonia[c] <=> ADP[c] + Orthophosphate[c] + Undecaprenyl-diphospho-N-acetylmuramoyl-(N-acetylglucosamine)-L-alanyl-D-isoglutaminyl-L-lysyl-D-alanyl-D-alanine[c]		6.3.5.13		Athe_1784 and Athe_1785	peg.2295 and peg.2296	WP_015908179.1 and WP_015908180.1	lipid II isoglutaminyl synthase (glutamine-hydrolysing)	Peptidoglycan biosynthesis	Gene-associated	TRUE
R05032	C05897[c] + C00043[c] <=> C05898[c] + C00015[c] + C00080[c]	Undecaprenyl-diphospho-N-acetylmuramoyl-L-alanyl-D-glutamyl-meso-2,6-diaminopimeloyl-D-alanyl-D-alanine[c] + UDP-N-acetyl-alpha-D-glucosamine[c] <=> Undecaprenyl-diphospho-N-acetylmuramoyl-(N-acetylglucosamine)-L-alanyl-D-glutamyl-meso-2,6-diaminopimeloyl-D-alanyl-D-alanine[c] + UDP[c] + H+[c]		["2.4.1.227"]		Athe_0778	peg.1237	WP_015907331.1	UDP-N-acetyl-D-glucosamine:undecaprenyl-diphospho-N-acetylmuramoyl-L-alanyl-gamma-D-glutamyl-meso-2,6-diaminopimeloyl-D-alanyl-D-alanine 4-beta-N-acetylglucosaminlytransferase	Peptidoglycan biosynthesis	Gene-associated	TRUE
R05046	C05922[c] + C00001[c] => C05923[c] + C00058[c] + C00080[c]	|Formamidopyrimidine nucleoside triphosphate[c]| + H2O[c] => |2,5-Diaminopyrimidine nucleoside triphosphate[c]| + Formate[c] + H+[c]		["3.5.4.16"]		Athe_0441	peg.861	WP_015907036.1	formamidopyrimidine nucleoside triphosphate amidohydrolase	Folate biosynthesis	Gene-associated	TRUE
R05048	C05923[c] => C06148[c]	|2,5-Diaminopyrimidine nucleoside triphosphate[c]| => 2,5-Diamino-6-(5'-triphosphoryl-3',4'-trihydroxy-2'-oxopentyl)-amino-4-oxopyrimidine[c]		["3.5.4.16"]		Athe_0441	peg.861	WP_015907036.1	2,5-diaminopyrimidine nucleoside triphosphate mutase	Folate biosynthesis	Gene-associated	TRUE
R05052	C05947[c] + C00026[c] <=> C05946[c] + C00025[c]	L-erythro-4-Hydroxyglutamate[c] + 2-Oxoglutarate[c] <=> (4R)-4-Hydroxy-2-oxoglutarate[c] + L-Glutamate[c]		["2.6.1.1", "2.6.1.23"]		Athe_1128 and Athe_1414	peg.1610 and peg.1906	WP_015907629.1 and WP_015907879.1	L-erythro-4-hydroxyglutamate:2-oxoglutarate aminotransferase	Arginine and proline metabolism	Gene-associated	TRUE
R05068	C06007[c] + C00006[c] <=> C14463[c] + C00005[c] + C00080[c]	(R)-2,3-Dihydroxy-3-methylpentanoate[c] + NADP+[c] <=> (R)-3-Hydroxy-3-methyl-2-oxopentanoate[c] + NADPH[c] + H+[c]		["1.1.1.86"]		Athe_0504	peg.935	WP_013431057.1	(R)-2,3-Dihydroxy-3-methylpentanoate:NADP+ oxidoreductase (isomerizing)	Valine, leucine and isoleucine biosynthesis	Gene-associated	TRUE
R05069	C06006[c] <=> C14463[c]	(S)-2-Aceto-2-hydroxybutanoate[c] <=> (R)-3-Hydroxy-3-methyl-2-oxopentanoate[c]		["1.1.1.86", "5.4.99.3"]		Athe_0504	peg.935	WP_013431057.1	(S)-2-Aceto-2-hydroxybutanoate:NADP+ oxidoreductase (isomerizing)	Valine, leucine and isoleucine biosynthesis	Gene-associated	TRUE
R05070	C06007[c] <=> C00671[c] + C00001[c]	(R)-2,3-Dihydroxy-3-methylpentanoate[c] <=> |(S)-3-Methyl-2-oxopentanoic acid[c]| + H2O[c]		["4.2.1.9"]		Athe_0665	peg.1110	WP_015907235.1	(R)-2,3-Dihydroxy-3-methylpentanoate hydro-lyase	Valine, leucine and isoleucine biosynthesis	Gene-associated	TRUE
R05071	C06010[c] <=> C04181[c]	(S)-2-Acetolactate[c] <=> |3-Hydroxy-3-methyl-2-oxobutanoic acid[c]|		["1.1.1.86", "5.4.99.3"]		Athe_0504	peg.935	WP_013431057.1	(S)-2-Acetolactate methylmutase	Valine, leucine and isoleucine biosynthesis	Gene-associated	TRUE
R05085	C06055[c] + C00026[c] <=> C06054[c] + C00025[c]	O-Phospho-4-hydroxy-L-threonine[c] + 2-Oxoglutarate[c] <=> 2-Oxo-3-hydroxy-4-phosphobutanoate[c] + L-Glutamate[c]		["2.6.1.52"]		Athe_2126	peg.2681	WP_015908471.1	O-Phospho-4-hydroxy-L-threonine:2-oxoglutarate aminotransferase	Vitamin B6 metabolism	Gene-associated	TRUE
R05086	C06055[c] + C00001[c] <=> C06056[c] + C00009[c]	O-Phospho-4-hydroxy-L-threonine[c] + H2O[c] <=> 4-Hydroxy-L-threonine[c] + Orthophosphate[c]		["4.2.3.1"]		Athe_0655	peg.1097	WP_015907227.1	O-Phospho-4-hydroxy-L-threonine phospho-lyase (adding water)	Vitamin B6 metabolism	Gene-associated	TRUE
R05141	C06216[c] + C00001[c] => C06217[c] + C00031[c]	Celloheptaose[c] + H2O[c] => Cellohexaose[c] + D-Glucose[c]		["3.2.1.74"]		Athe_1865	peg.2375	WP_015908248.1	1,4-beta-D-Glucan glucohydrolase	-	Gene-associated	TRUE
R05142	C06217[c] + C00001[c] => C06218[c] + C00031[c]	Cellohexaose[c] + H2O[c] => Cellopentaose[c] + D-Glucose[c]		["3.2.1.74"]		Athe_1865	peg.2375	WP_015908248.1	1,4-beta-D-Glucan glucohydrolase	-	Gene-associated	TRUE
R05168	C06376[c] + C00001[c] <=> C06377[c] + C00033[c]	|N-Acetyl-D-galactosamine 6-phosphate[c]| + H2O[c] <=> |D-Galactosamine 6-phosphate[c]| + Acetate[c]		["3.5.1.25"]		Athe_0096	peg.481	WP_015906735.1	N-acetyl-D-galactosamine 6-phosphate amidohydrolase	Galactose metabolism	Gene-associated	TRUE
R05332	C00024[c] + C06156[c] <=> C00010[c] + C04501[c] + C00080[c]	Acetyl-CoA[c] + |alpha-D-Glucosamine 1-phosphate[c]| <=> CoA[c] + |N-Acetyl-alpha-D-glucosamine 1-phosphate[c]| + H+[c]		["2.3.1.157"]		Athe_0635	peg.1076	WP_015907209.1	Acetyl-CoA:D-glucosamine-1-phosphate N-acetyltransferase	Amino sugar and nucleotide sugar metabolism	Gene-associated	TRUE
R05549	C05404[c] + C00001[c] <=> C00124[c] + C05402[c]	|D-Gal alpha 1->6D-Gal alpha 1->6D-Glucose[c]| + H2O[c] <=> D-Galactose[c] + Melibiose[c]		["3.2.1.22"]		Athe_1104 or Athe_0468	peg.1585 or peg.888	WP_015907610.1 or WP_015907063.1	alpha-galactosidase	Galactose metabolism	Gene-associated	TRUE
R05553	C11355[c] => C00568[c] + C00022[c] + C00080[c]	4-Amino-4-deoxychorismate[c] => 4-Aminobenzoate[c] + Pyruvate[c] + H+[c]		["4.1.3.38"]		Athe_2216	peg.2778	WP_015908551.1	4-amino-4-deoxychorismate pyruvate-lyase	Folate biosynthesis	Gene-associated	TRUE
R05577	C01638[c] + C00049[c] + C00002[c] <=> C02984[c] + C00013[c] + C00020[c]	tRNA(Asp)[c] + L-Aspartate[c] + ATP[c] <=> L-Aspartyl-tRNA(Asp)[c] + Diphosphate[c] + AMP[c]		["6.1.1.12", "6.1.1.23"]		Athe_0593	peg.1026	WP_015907172.1	L-Aspartate:tRNA(Asp) ligase (AMP-forming)	Aminoacyl-tRNA biosynthesis	Gene-associated	TRUE
R05578	C01641[c] + C00025[c] + C00002[c] <=> C02987[c] + C00013[c] + C00020[c]	tRNA(Glu)[c] + L-Glutamate[c] + ATP[c] <=> L-Glutamyl-tRNA(Glu)[c] + Diphosphate[c] + AMP[c]		["6.1.1.17", "6.1.1.24"]		Athe_0941 or Athe_2255	peg.1411 or peg.2820	WP_015907468.1 or WP_015908587.1	L-glutamate:tRNA(Glu) ligase (AMP-forming)	Aminoacyl-tRNA biosynthesis	Gene-associated	TRUE
R05605	C04442[c] <=> C00118[c] + C00022[c]	2-Keto-3-deoxy-6-phosphogluconate[c] <=> |D-Glyceraldehyde 3-phosphate[c]| + Pyruvate[c]		["4.1.2.14"]		Athe_2386 or Athe_2390	peg.2968 or peg.2972	WP_015908708.1 or WP_015908713.1	2-dehydro-3-deoxy-6-phospho-D-gluconate D-glyceraldehyde-3-phosphate-lyase (pyruvate-forming)	Pentose phosphate pathway	Gene-associated	TRUE
R05606	C00514[c] <=> C00204[c] + C00001[c]	D-Mannonate[c] <=> 2-Keto-3-deoxy-D-gluconate[c] + H2O[c]		["4.2.1.8"]		Athe_0856	peg.1316	WP_015907398.1	D-mannonate hydro-lyase	Pentose and glucuronate interconversions	Gene-associated	TRUE
R05627	C04574[c] + C00001[c] <=> C17556[c] + C00009[c] + C00080[c]	|di-trans,poly-cis-Undecaprenyl diphosphate[c]| + H2O[c] <=> |di-trans,poly-cis-Undecaprenyl phosphate[c]| + Orthophosphate[c] + H+[c]		["3.6.1.27"]		Athe_1834	peg.2346	WP_015908222.1	undecaprenyl-diphosphate phosphohydrolase	Peptidoglycan biosynthesis	Gene-associated	TRUE
R05629	C04702[c] + C17556[c] <=> C00105[c] + C04851[c]	UDPMurNAc(oyl-L-Ala-D-gamma-Glu-L-Lys-D-Ala-D-Ala)[c] + |di-trans,poly-cis-Undecaprenyl phosphate[c]| <=> UMP[c] + MurAc(oyl-L-Ala-D-gamma-Glu-L-Lys-D-Ala-D-Ala)-diphospho-undecaprenol[c]		["2.7.8.13"]		Athe_0775	peg.1234	WP_015907328.1	UDPMurAc(oyl-L-Ala-D-gamma-Glu-L-Lys-D-Ala-D-Ala):undecaprenyl-phosphate phospho-N-acetylmuramoyl-pentapeptide-transferase	Peptidoglycan biosynthesis	Gene-associated	TRUE
R05630	C04882[c] + C17556[c] <=> C00105[c] + C05897[c]	UDP-N-acetylmuramoyl-L-alanyl-D-glutamyl-6-carboxy-L-lysyl-D-alanyl-D-alanine[c] + |di-trans,poly-cis-Undecaprenyl phosphate[c]| <=> UMP[c] + Undecaprenyl-diphospho-N-acetylmuramoyl-L-alanyl-D-glutamyl-meso-2,6-diaminopimeloyl-D-alanyl-D-alanine[c]		["2.7.8.13"]		Athe_0775	peg.1234	WP_015907328.1	UDP-N-acetylmuramoyl-L-alanyl-gamma-D-glutamyl-meso-2,6-diaminopimeloyl-D-alanyl-D-alanine:undecaprenyl-phosphate phospho-N-acetylmuramoyl-pentapeptide-transferase	Peptidoglycan biosynthesis	Gene-associated	TRUE
R05633	C11434[c] + C00063[c] + C00080[c] <=> C11435[c] + C00013[c]	|2-C-Methyl-D-erythritol 4-phosphate[c]| + CTP[c] + H+[c] <=> |4-(Cytidine 5'-diphospho)-2-C-methyl-D-erythritol[c]| + Diphosphate[c]		["2.7.7.60"]		Athe_1522	peg.2017	WP_015907972.1	CTP: 2-C-Methyl-D-erythritol 4-phosphate cytidylyltransferase	Terpenoid backbone biosynthesis	Gene-associated	TRUE
R05634	C11435[c] + C00002[c] <=> C11436[c] + C00008[c] + C00080[c]	|4-(Cytidine 5'-diphospho)-2-C-methyl-D-erythritol[c]| + ATP[c] <=> |2-Phospho-4-(cytidine 5'-diphospho)-2-C-methyl-D-erythritol[c]| + ADP[c] + H+[c]		["2.7.1.148"]		Athe_1538	peg.2033	WP_015907983.1	ATP:4-(Cytidine 5'-diphospho)-2-C-methyl-D-erythritol 2-phosphotransferase	Terpenoid backbone biosynthesis	Gene-associated	TRUE
R05636	C00022[c] + C00118[c] + C00080[c] <=> C11437[c] + C00011[c]	Pyruvate[c] + |D-Glyceraldehyde 3-phosphate[c]| + H+[c] <=> |1-deoxy-D-xylulose 5-phosphate[c]| + CO2[c]		["2.2.1.7"]		Athe_1288	peg.1776	WP_015907770.1	1-Deoxy-D-xylulose-5-phosphate pyruvate-lyase (carboxylating)	Thiamine metabolism,Terpenoid backbone biosynthesis	Gene-associated	TRUE
R05637	C11436[c] <=> C11453[c] + C00055[c]	|2-Phospho-4-(cytidine 5'-diphospho)-2-C-methyl-D-erythritol[c]| <=> |2-C-Methyl-D-erythritol 2,4-cyclodiphosphate[c]| + CMP[c]		["4.6.1.12"]		Athe_1137	peg.1621	WP_015907637.1	2-Phospho-4-(cytidine 5'-diphospho)-2-C-methyl-D-erythritol CMP-lyase (cyclizing)	Terpenoid backbone biosynthesis	Gene-associated	TRUE
R05662	C04851[c] + C00043[c] <=> C05893[c] + C00015[c] + C00080[c]	MurAc(oyl-L-Ala-D-gamma-Glu-L-Lys-D-Ala-D-Ala)-diphospho-undecaprenol[c] + UDP-N-acetyl-alpha-D-glucosamine[c] <=> Undecaprenyl-diphospho-N-acetylmuramoyl-(N-acetylglucosamine)-L-alanyl-gamma-D-glutamyl-L-lysyl-D-alanyl-D-alanine[c] + UDP[c] + H+[c]		["2.4.1.227"]		Athe_0778	peg.1237	WP_015907331.1	UDP-N-acetyl-D-glucosamine:N-acetyl-alpha-D-muramyl(oyl-L-Ala-gamma-D-Glu-L-Lys-D-Ala-D-Ala)-diphosphoundecaprenol 4-beta-N-acetylglucosaminlytransferase	Peptidoglycan biosynthesis	Gene-associated	TRUE
R05679	C00111[c] + C00004[c] + C00080[c] => C00623[c] + C00003[c]	|Glycerone phosphate[c]| + NADH[c] + H+[c] => |sn-Glycerol 1-phosphate[c]| + NAD+[c]		["1.1.1.261"]		Athe_0802	peg.1261	WP_015907352.1	sn-glycerol-1-phosphate:NAD 2-oxidoreductase	Glycerophospholipid metabolism	Gene-associated	TRUE
R05680	C00111[c] + C00005[c] + C00080[c] => C00623[c] + C00006[c]	|Glycerone phosphate[c]| + NADPH[c] + H+[c] => |sn-Glycerol 1-phosphate[c]| + NADP+[c]		["1.1.1.261"]		Athe_0802	peg.1261	WP_015907352.1	sn-glycerol-1-phosphate:NADP 2-oxidoreductase	Glycerophospholipid metabolism	Gene-associated	TRUE
R05688	C11434[c] + C00006[c] <=> C11437[c] + C00005[c] + C00080[c]	|2-C-Methyl-D-erythritol 4-phosphate[c]| + NADP+[c] <=> |1-deoxy-D-xylulose 5-phosphate[c]| + NADPH[c] + H+[c]		["1.1.1.267"]		Athe_1810	peg.2322	WP_015908201.1	1-Deoxy-D-xylulose-5-phosphate isomeroreductase	Terpenoid backbone biosynthesis	Gene-associated	TRUE
R05711	C04203[c] + C00292[c] + (2) C00006[c] <=> C03764[c] + (2) C00005[c] + (2) C00080[c]	N,N-Dimethyl-1,4-phenylenediamine[c] + Aniline[c] + (2) NADP+[c] <=> para-(Dimethylamino)azobenzene[c] + (2) NADPH[c] + (2) H+[c]		["1.7.1.6"]		Athe_0927	peg.1397	WP_015907456.1	N,N-dimethyl-1,4-phenylenediamine, aniline:NADP+ oxidoreductase	-	Gene-associated	TRUE
R05743	C00340[c] + C00704[c] + (2) C00080[c] <=> C00435[c] + C00027[c]	|Reduced rubredoxin[c]| + O2.-[c] + (2) H+[c] <=> |Oxidized rubredoxin[c]| + |Hydrogen peroxide[c]|		1.15.1.2		Athe_1492	peg.1985	WP_013430190.1	rubredoxin:superoxide oxidoreductase	-	Gene-associated	TRUE
R05789	C11536[c] + C00001[c] <=> C11537[c] + C00009[c]	(2R)-O-Phospho-3-sulfolactate[c] + H2O[c] <=> (2R)-3-Sulfolactate[c] + Orthophosphate[c]		["3.1.3.71"]		Athe_0305	peg.716	WP_015906911.1	(R)-2-phospho-3-sulfolactate phosphohydrolase	Methane metabolism	Gene-associated	TRUE
R05839	C00534[c] + C00026[c] <=> C00250[c] + C00217[c]	Pyridoxamine[c] + 2-Oxoglutarate[c] <=> Pyridoxal[c] + D-Glutamate[c]		["2.6.1.54"]		Athe_1910	peg.2426	WP_015908291.1	pyridoxamine:2-oxoglutarate aminotransferase	Vitamin B6 metabolism	Gene-associated	TRUE
R05850	C01101[c] <=> C00231[c]	|L-Ribulose 5-phosphate[c]| <=> |D-Xylulose 5-phosphate[c]|		["5.1.3.4"]		Athe_2227	peg.2791	WP_015908560.1	L-ribulose-5-phosphate 4-epimerase	Pentose and glucuronate interconversions	Gene-associated	TRUE
R05884	C11811[c] + (2) C00138[c] + (2) C00080[c] <=> C00129[c] + (2) C00139[c] + C00001[c]	|1-Hydroxy-2-methyl-2-butenyl 4-diphosphate[c]| + (2) |Reduced ferredoxin (2[4Fe-4S]) (Fdred)[c]| + (2) H+[c] <=> |Isopentenyl diphosphate[c]| + (2) |Oxidized ferredoxin (2[4Fe-4S]) (Fdox)[c]| + H2O[c]		["1.17.7.4"]		Athe_1327	peg.1815	WP_015907799.1	isopentenyl-diphosphate:ferredoxin oxidoreductase	Terpenoid backbone biosynthesis	Gene-associated	TRUE
R06178	C05893[c] + C11826_kz1[c] <=> C04574[c] + C11826_kz2[c]	Undecaprenyl-diphospho-N-acetylmuramoyl-(N-acetylglucosamine)-L-alanyl-gamma-D-glutamyl-L-lysyl-D-alanyl-D-alanine[c] + |[GlcNAc-(1->4)-Mur2Ac(oyl-L-Ala-g-D-Glu-L-Lys-D-Ala-D-Ala)]n-diphosphoundecaprenol (Peptidoglycan n)[c]| <=> |di-trans,poly-cis-Undecaprenyl diphosphate[c]| + |[GlcNAc-(1->4)-Mur2Ac(oyl-L-Ala-g-D-Glu-L-Lys-D-Ala-D-Ala)]n-diphosphoundecaprenol (Peptidoglycan n+1)[c]|		2.4.1.129		Athe_2648	peg.204	WP_015908958.1	peptidoglycan glycosyltransferase	-	Gene-associated	TRUE
R06447	C00448[c] + (8) C00129[c] <=> C04574[c] + (8) C00013[c]	|trans,trans-Farnesyl diphosphate[c]| + (8) |Isopentenyl diphosphate[c]| <=> |di-trans,poly-cis-Undecaprenyl diphosphate[c]| + (8) Diphosphate[c]		["2.5.1.31"]		Athe_1812	peg.2324	WP_015908203.1	(2E,6E)-farnesyl-diphosphate:isopentenyl-diphosphate cistransferase (adding 8 isopentenyl units)	Terpenoid backbone biosynthesis	Gene-associated	TRUE
R06513	C00842[c] <=> C11907[c] + C00001[c]	dTDP-glucose[c] <=> dTDP-4-oxo-6-deoxy-D-glucose[c] + H2O[c]		["4.2.1.46"]		Athe_0056	peg.436	WP_012660728.1	dTDPglucose 4,6-hydro-lyase	Streptomycin biosynthesis	Gene-associated	TRUE
R06514	C11907[c] <=> C00688[c]	dTDP-4-oxo-6-deoxy-D-glucose[c] <=> dTDP-4-dehydro-beta-L-rhamnose[c]		["5.1.3.13"]		Athe_0055	peg.435	WP_012660727.1	dTDP-4-dehydro-6-deoxy-alpha-D-glucose 3,5-epimerase	Streptomycin biosynthesis	Gene-associated	TRUE
R06590	C12214[c] + C00117[c] <=> C12215[c] + C05382[c]	|Aminofructose 6-phosphate[c]| + |D-Ribose 5-phosphate[c]| <=> |Iminoerythrose 4-phosphate[c]| + |Sedoheptulose 7-phosphate[c]|		["2.2.1.1"]		(Athe_2059 and Athe_2060) or Athe_2328	(peg.2605 and peg.2606) or peg.2903	(WP_015908415.1 and WP_015908416.1) or WP_015908653.1	sedoheptulose-7-phosphate:D-glyceraldehyde-3-phosphate glycolaldehydetransferase	Biosynthesis of ansamycins	Gene-associated	TRUE
R06613	C00143[c] + C00365[c] + C00005[c] + C00080[c] <=> C00101[c] + C00364[c] + C00006[c]	5,10-Methylenetetrahydrofolate[c] + dUMP[c] + NADPH[c] + H+[c] <=> Tetrahydrofolate[c] + dTMP[c] + NADP+[c]		["2.1.1.148"]		Athe_2044	peg.2590	WP_015908403.1	5,10-methylenetetrahydrofolate,NADPH:dUMP C-methyltransferase	Pyrimidine metabolism	Gene-associated	TRUE
R06895	C03263[c] + (2) C00019[c] <=> C01079[c] + (2) C00011[c] + (2) C00073[c] + (2) C05198[c]	|Coproporphyrinogen III[c]| + (2) S-Adenosyl-L-methionine[c] <=> |Protoporphyrinogen IX[c]| + (2) CO2[c] + (2) L-Methionine[c] + (2) 5'-Deoxyadenosine[c]		["1.3.98.3"]		Athe_1554	peg.2049	WP_015907998.1	coproporphyrinogen-III:S-adenosyl-L-methionine oxidoreductase(decarboxylating)	Porphyrin and chlorophyll metabolism	Gene-associated	TRUE
R07133	C01096[c] + C00003[c] <=> C00085[c] + C00004[c] + C00080[c]	|Sorbitol 6-phosphate[c]| + NAD+[c] <=> |D-Fructose 6-phosphate[c]| + NADH[c] + H+[c]		["1.1.1.140"]		Athe_0698	peg.1152	WP_015907255.1	D-sorbitol-6-phosphate:NAD+ 2-oxidoreductase	-	Gene-associated	TRUE
R07159	C00118[c] + C00001[c] + (2) C00139[c] => C00197[c] + (3) C00080[c] + (2) C00138[c]	|D-Glyceraldehyde 3-phosphate[c]| + H2O[c] + (2) |Oxidized ferredoxin (2[4Fe-4S]) (Fdox)[c]| => 3-Phospho-D-glycerate[c] + (3) H+[c] + (2) |Reduced ferredoxin (2[4Fe-4S]) (Fdred)[c]|	31097544	["1.2.7.6"]		Athe_0820 and Athe_0821	peg.1279 and peg.1280	WP_013403731.1 and WP_015907364.1	D-glyceraldehyde-3-phosphate:ferredoxin oxidoreductase (GOR)	Glycolysis / Gluconeogenesis	Gene-associated	TRUE
R07161	C00331[c] + C00010[c] + (2) C00139[c] <=> C15489[c] + C00011[c] + (2) C00138[c] + C00080[c]	Indolepyruvate[c] + CoA[c] + (2) |Oxidized ferredoxin (2[4Fe-4S]) (Fdox)[c]| <=> S-2-(Indol-3-yl)acetyl-CoA[c] + CO2[c] + (2) |Reduced ferredoxin (2[4Fe-4S]) (Fdred)[c]| + H+[c]		1.2.7.8		(Athe_1506 and Athe_1505) or (Athe_1009 and Athe_1008)	(peg.1999 and peg.1998) or (peg.1489 and peg.1488)	(WP_015907959.1 and WP_015907958.1) or (WP_015907524.1 and WP_015907523.1)	3-(indol-3-yl)pyruvate:ferredoxin oxidoreductase (decarboxylating,CoA-indole-acetylating)	-	Gene-associated	TRUE
R07168	C00143[c] + C00004[c] + C00080[c] => C00440[c] + C00003[c]	5,10-Methylenetetrahydrofolate[c] + NADH[c] + H+[c] => 5-Methyltetrahydrofolate[c] + NAD+[c]		["1.5.1.20"]		Athe_0325	peg.736	WP_015906930.1	5-methyltetrahydrofolate:NAD+ oxidoreductase	One carbon pool by folate	Gene-associated	TRUE
R07175	(2) C00010[c] + C00006[c] <=> C02015[c] + C00005[c] + C00080[c]	(2) CoA[c] + NADP+[c] <=> CoA-disulfide[c] + NADPH[c] + H+[c]		["1.8.1.14"]		peg.2268	peg.2268	WP_041727164.1	CoA:NADP+ oxidoreductase	-	Gene-associated	TRUE
R07237	C00019[c] + C01051[c] <=> C00021[c] + C15527[c] + C00080[c]	S-Adenosyl-L-methionine[c] + |Uroporphyrinogen III[c]| <=> S-Adenosyl-L-homocysteine[c] + |Precorrin 1[c]| + H+[c]		["2.1.1.107"]		Athe_1199	peg.1685	WP_015907693.1	S-adenosyl-L-methionine:uroporphyrinogen-III C-methyltransferase	-	Gene-associated	TRUE
R07238	C00019[c] + C15527[c] <=> C00021[c] + C02463[c]	S-Adenosyl-L-methionine[c] + |Precorrin 1[c]| <=> S-Adenosyl-L-homocysteine[c] + |Precorrin 2[c]|		["2.1.1.107"]		Athe_1199	peg.1685	WP_015907693.1	S-adenosyl-L-methionine:precorrin-1 C-methyltransferase	-	Gene-associated	TRUE
R07264_kz	C19632[c] + C00009[c] <=> C00031[c] + C00103[c]	Kojibiose[c] + Orthophosphate[c] <=> D-Glucose[c] + |D-Glucose 1-phosphate[c]|		["2.4.1.230"]		Athe_0398	peg.813	WP_015906997.1	2-alpha-D-glucosyl-D-glucose:phosphate beta-D-glucosyltransferase	Sugar metabolism	Gene-associated	TRUE
R07280	C04454[c] + C00001[c] <=> C04732[c] + C00009[c]	5-Amino-6-(5'-phospho-D-ribitylamino)uracil[c] + H2O[c] <=> 5-Amino-6-(1-D-ribitylamino)uracil[c] + Orthophosphate[c]		["3.1.3.104"]					5-amino-6-(5-phospho-D-ribitylamino)uracil phosphohydrolase	Riboflavin metabolism	Gap-filling	TRUE
R07281	C00199[c] <=> C15556[c] + C00058[c] + C00080[c]	|D-Ribulose 5-phosphate[c]| <=> |L-3,4-Dihydroxybutan-2-one 4-phosphate[c]| + Formate[c] + H+[c]		["4.1.99.12"]		Athe_0562	peg.994	WP_015907142.1	D-ribulose 5-phosphate formate-lyase (L-3,4-dihydroxybutan-2-one 4-phosphate-forming)	Riboflavin metabolism	Gene-associated	TRUE
R07399	C00024[c] + C00022[c] + C00001[c] <=> C02612[c] + C00010[c] + C00080[c]	Acetyl-CoA[c] + Pyruvate[c] + H2O[c] <=> (R)-2-Methylmalate[c] + CoA[c] + H+[c]		["2.3.1.182"]		Athe_0507	peg.938	WP_015907094.1	(R)-citramalate synthase	Valine, leucine and isoleucine biosynthesis	Gene-associated	TRUE
R07404	C00002[c] + C03373[c] + C00288[c] <=> C00008[c] + C00009[c] + C15667[c] + (2) C00080[c]	ATP[c] + |Aminoimidazole ribotide[c]| + HCO3-[c] <=> ADP[c] + Orthophosphate[c] + 5-Carboxyamino-1-(5-phospho-D-ribosyl)imidazole[c] + (2) H+[c]		["6.3.4.18"]		Athe_1177	peg.1662	WP_015907672.1	5-amino-1-(5-phospho-D-ribosyl)imidazole:carbon-dioxide ligase (ADP-forming)	Purine metabolism	Gene-associated	TRUE
R07405	C15667[c] <=> C04751[c]	5-Carboxyamino-1-(5-phospho-D-ribosyl)imidazole[c] <=> 1-(5-Phospho-D-ribosyl)-5-amino-4-imidazolecarboxylate[c]		["5.4.99.18"]		Athe_1178	peg.1663	WP_015907673.1	5-carboxyamino-1-(5-phospho-D-ribosyl)imidazole carboxymutase	Purine metabolism	Gene-associated	TRUE
R07413	C02273[c] + C00001[c] <=> (2) C00333[c]	Digalacturonate[c] + H2O[c] <=> (2) D-Galacturonate[c]		["3.2.1.67"]		Athe_1569 or Athe_2028	peg.2066 or peg.2574	WP_015908011.1 or WP_015908389.1	exo-polygalacturonase	Pentose and glucuronate interconversions	Gene-associated	TRUE
R07456	C00118[c] + C00199[c] + C00064[c] => C00018[c] + C00025[c] + C00009[c] + (3) C00001[c] + C00080[c]	|D-Glyceraldehyde 3-phosphate[c]| + |D-Ribulose 5-phosphate[c]| + L-Glutamine[c] => |Pyridoxal phosphate[c]| + L-Glutamate[c] + Orthophosphate[c] + (3) H2O[c] + H+[c]		["4.3.3.6"]		Athe_1909 and Athe_1908	peg.2425 and peg.2424	WP_013429831.1 and WP_015908290.1	D-ribulose 5-phosphate,D-glyceraldehyde 3-phosphate pyridoxal 5'-phosphate-lyase	Vitamin B6 metabolism	Gene-associated	TRUE
R07605	C16675[c] + (2) C00006[c] <=> C15996[c] + (2) C00005[c] + (3) C00080[c]	7-Aminomethyl-7-carbaguanine[c] + (2) NADP+[c] <=> 7-Cyano-7-carbaguanine[c] + (2) NADPH[c] + (3) H+[c]		["1.7.1.13"]		Athe_2643	peg.199	WP_013291477.1	7-aminomethyl-7-carbaguanine:NADP+ oxidoreductase	Folate biosynthesis	Gene-associated	TRUE
R07613	C00666[c] + C00026[c] <=> C03972[c] + C00025[c] + C00001[c] + C00080[c]	LL-2,6-Diaminoheptanedioate[c] + 2-Oxoglutarate[c] <=> 2,3,4,5-Tetrahydrodipicolinate[c] + L-Glutamate[c] + H2O[c] + H+[c]		["2.6.1.83"]		Athe_0546	peg.977	WP_015907128.1	LL-2,6-diaminoheptanedioate:2-oxoglutarate aminotransferase	Lysine biosynthesis	Gene-associated	TRUE
R08127	C04900[c] + C00001[c] <=> C12632[c] + C00191[c]	|Luteolin 7-O-[beta-D-glucuronosyl-(1->2)-beta-D-glucuronide]-4'-O-beta-D-glucuronide[c]| + H2O[c] <=> |Luteolin 7-O-[beta-D-glucuronosyl-(1->2)-beta-D-glucuronide][c]| + D-Glucuronate[c]		["3.2.1.31"]		Athe_2086	peg.2636	WP_079504033.1	beta-D-glucuronoside glucuronosohydrolase	Flavone and flavonol biosynthesis	Gene-associated	TRUE
R08198	C02630[c] + C00003[c] <=> C00026[c] + C00004[c] + C00080[c]	2-Hydroxyglutarate[c] + NAD+[c] <=> 2-Oxoglutarate[c] + NADH[c] + H+[c]		["1.1.1.95"]		Athe_2125 or Athe_1994	peg.2680 or peg.2522	WP_015908470.1 or WP_015908365.1	phosphoglycerate dehydrogenase	-	Gene-associated	TRUE
R08210	C00235[c] + (2) C00139[c] + C00001[c] <=> C11811[c] + (2) C00138[c] + (2) C00080[c]	|Dimethylallyl diphosphate[c]| + (2) |Oxidized ferredoxin (2[4Fe-4S]) (Fdox)[c]| + H2O[c] <=> |1-Hydroxy-2-methyl-2-butenyl 4-diphosphate[c]| + (2) |Reduced ferredoxin (2[4Fe-4S]) (Fdred)[c]| + (2) H+[c]		["1.17.7.4"]		Athe_1327	peg.1815	WP_015907799.1	dimethylallyl diphosphate:ferredoxin oxidoreductase	Terpenoid backbone biosynthesis	Gene-associated	TRUE
R08218	C00002[c] + C00065[c] + C16636[c] <=> C00020[c] + C00013[c] + C06481[c]	ATP[c] + L-Serine[c] + tRNA(Sec)[c] <=> AMP[c] + Diphosphate[c] + L-Seryl-tRNA(Sec)[c]		["6.1.1.11"]		Athe_0872	peg.1335	WP_015907409.1	L-serine:tRNASec ligase (AMP-forming)	Aminoacyl-tRNA biosynthesis	Gene-associated	TRUE
R08221	C16635[c] + C00001[c] <=> C12739[c] + C00014[c]	5'-Deoxy-5-fluorocytidine[c] + H2O[c] <=> 5'-Deoxy-5-fluorouridine[c] + Ammonia[c]		["3.5.4.5"]		Athe_1777	peg.2288	WP_015908172.1	5'-deoxy-5-fluorocytidine aminohydrolase	Drug metabolism - other enzymes	Gene-associated	TRUE
R08231	C07649[c] + C00119[c] <=> C16634[c] + C00013[c]	5-FU[c] + |5-Phospho-alpha-D-ribose 1-diphosphate[c]| <=> |5-Fluorouridine monophosphate[c]| + Diphosphate[c]		["2.4.2.10"]		Athe_1382	peg.1873	WP_015907851.1	5-fluorouridine monophosphate:diphosphate phospho-alpha-D-ribosyl-transferase	Drug metabolism - other enzymes	Gene-associated	TRUE
R08237	C02380[c] + C00119[c] <=> C04646[c] + C00013[c]	6-Mercaptopurine[c] + |5-Phospho-alpha-D-ribose 1-diphosphate[c]| <=> 6-Thioinosine-5'-monophosphate[c] + Diphosphate[c]		["2.4.2.8"]		Athe_0641	peg.1082	WP_015907214.1	6-thioinosine 5'-monophosphate:diphosphate phospho-D-ribosyltransferase	Drug metabolism - other enzymes	Gene-associated	TRUE
R08238	C16614[c] + C00119[c] <=> C16615[c] + C00013[c]	6-Methylmercaptopurine[c] + |5-Phospho-alpha-D-ribose 1-diphosphate[c]| <=> |6-Methylthiopurine 5'-monophosphate ribonucleotide[c]| + Diphosphate[c]		["2.4.2.8"]		Athe_0641	peg.1082	WP_015907214.1	6-methylthiopurine 5'-monophosphate ribonucleotide:diphosphate phospho-D-ribosyltransferase	Drug metabolism - other enzymes	Gene-associated	TRUE
R08240	C04646[c] + C00003[c] + C00001[c] <=> C16618[c] + C00004[c] + C00080[c]	6-Thioinosine-5'-monophosphate[c] + NAD+[c] + H2O[c] <=> |6-Thioxanthine 5'-monophosphate[c]| + NADH[c] + H+[c]		["1.1.1.205"]		Athe_1639	peg.2148	WP_015908066.1	6-thioinosine 5'-monophosphate:NAD+ oxidoreductase	Drug metabolism - other enzymes	Gene-associated	TRUE
R08244	C16618[c] + C00002[c] + C00064[c] + C00001[c] <=> C16619[c] + C00020[c] + C00013[c] + C00025[c] + (2) C00080[c]	|6-Thioxanthine 5'-monophosphate[c]| + ATP[c] + L-Glutamine[c] + H2O[c] <=> |6-Thioguanosine monophosphate[c]| + AMP[c] + Diphosphate[c] + L-Glutamate[c] + (2) H+[c]		["6.3.5.2"]		Athe_1432	peg.1924	WP_015907894.1	6-thioxanthine 5'-monophosphate:L-glutamine amido-ligase (AMP-forming)	Drug metabolism - other enzymes	Gene-associated	TRUE
R08245	C07648[c] + C00119[c] <=> C16619[c] + C00013[c]	Thioguanine[c] + |5-Phospho-alpha-D-ribose 1-diphosphate[c]| <=> |6-Thioguanosine monophosphate[c]| + Diphosphate[c]		["2.4.2.8"]		Athe_0641	peg.1082	WP_015907214.1	6-thioguanosine monophosphate:diphosphate phospho-D-ribosyltransferase	Drug metabolism - other enzymes	Gene-associated	TRUE
R08260	C11376[c] + C00001[c] <=> C11173[c] + C00191[c]	|SN38 glucuronide[c]| + H2O[c] <=> SN-38[c] + D-Glucuronate[c]		["3.2.1.31"]		Athe_2086	peg.2636	WP_079504033.1	SN38 glucuronide glucuronosohydrolase	Drug metabolism - other enzymes	Gene-associated	TRUE
R08359	C01137[c] + C01672[c] <=> C00170[c] + C16565[c] + C00080[c]	S-Adenosylmethioninamine[c] + Cadaverine[c] <=> 5'-Methylthioadenosine[c] + Aminopropylcadaverine[c] + H+[c]		["2.5.1.16"]		Athe_1314	peg.1802	WP_015907789.1	S-adenosylmethioninamine:cadaverine 3-aminopropyltransferase	Glutathione metabolism	Gene-associated	TRUE
R08368	C15586[c] + C00009[c] <=> C15587[c] + C00620[c]	N-D-Ribosylpurine[c] + Orthophosphate[c] <=> Purine[c] + |alpha-D-Ribose 1-phosphate[c]|		["2.4.2.1"]		Athe_1772	peg.2283	WP_015908167.1	purine-nucleoside:phosphate ribosyltransferase	-	Gene-associated	TRUE
R08553	C00020[c] + C00094[c] + C00016[c] + (2) C00080[c] <=> C00224[c] + C01352[c]	AMP[c] + Sulfite[c] + FAD[c] + (2) H+[c] <=> |Adenylyl sulfate[c]| + FADH2[c]		["1.8.99.2"]		Athe_1191 and Athe_1192	peg.1676 and peg.1677	WP_015907686.1 and WP_013430461.1	AMP,sulfite:acceptor oxidoreductase (adenosine-5'-phosphosulfate-forming)	Sulfur metabolism	Gene-associated	TRUE
R08575	C05382[c] + C00118[c] <=> C00279[c] + C00085[c]	|Sedoheptulose 7-phosphate[c]| + |D-Glyceraldehyde 3-phosphate[c]| <=> |D-Erythrose 4-phosphate[c]| + |D-Fructose 6-phosphate[c]|		["2.2.1.2"]		Athe_1489	peg.1982	WP_013430193.1	sedoheptulose-7-phosphate:D-glyceraldehyde-3-phosphate glyceronetransferase	-	Gene-associated	TRUE
R08612_kz	C02492_kz[e] + C00001[e] => (2) C17207_kz[e]	1,4-beta-D-Mannan(n=8)[e] + H2O[e] => (2) 1,4-beta-D-Mannooligosaccharide(n=4)[e]		["3.2.1.78"]		Athe_1865 or Athe_1866 or Athe_1859	peg.2375 or peg.2376 or peg.2379	WP_015908248.1 or WP_015908249.1 or WP_015908242.1	Mannan endo-1,4-beta-mannosidase (secreted)	Sugar metabolism	Gene-associated	TRUE
R08614_kz	C17207_kz[c] + (3) C00001[c] => (4) C00159[c]	1,4-beta-D-Mannooligosaccharide(n=4)[c] + (3) H2O[c] => (4) D-Mannose[c]		["3.2.1.78", "3.2.1.25"]		Athe_0234 and Athe_0227	peg.633 and peg.625	WP_015906854.1 and WP_015906847.1	1,4-beta-D-Mannooligosaccharide mannohydrolase	Sugar metabolism	Gene-associated	TRUE
R08648	C00022[c] + C00109[c] + C00080[c] => C06006[c] + C00011[c]	Pyruvate[c] + 2-Oxobutanoate[c] + H+[c] => (S)-2-Aceto-2-hydroxybutanoate[c] + CO2[c]		["2.2.1.6"]		(Athe_0502 or Athe_0666) and Athe_0503	(peg.933 or peg.1111) and peg.934	(WP_015907090.1 or WP_015907236.1) and WP_015907091.1	pyruvate:2-oxobutanoate acetaldehydetransferase (decarboxylating)	Valine, leucine and isoleucine biosynthesis	Gene-associated	TRUE
R08689	C00080[c] + C11453[c] + (2) C00138[c] <=> C11811[c] + C00001[c] + (2) C00139[c]	H+[c] + |2-C-Methyl-D-erythritol 2,4-cyclodiphosphate[c]| + (2) |Reduced ferredoxin (2[4Fe-4S]) (Fdred)[c]| <=> |1-Hydroxy-2-methyl-2-butenyl 4-diphosphate[c]| + H2O[c] + (2) |Oxidized ferredoxin (2[4Fe-4S]) (Fdox)[c]|		["1.17.7.1"]		Athe_1808	peg.2320	WP_015908199.1	(E)-4-hydroxy-3-methylbut-2-en-1-yl-diphosphate:oxidized ferredoxin oxidoreductase(hydrating)	Terpenoid backbone biosynthesis	Gene-associated	TRUE
R08924	C00002[c] + C00288[c] + C00136[c] <=> C00008[c] + C00009[c] + C18026[c] + C00080[c]	ATP[c] + HCO3-[c] + Butanoyl-CoA[c] <=> ADP[c] + Orthophosphate[c] + (2S)-Ethylmalonyl-CoA[c] + H+[c]		["6.4.1.3"]		Athe_1316	peg.1804	WP_013430349.1	butanoyl-CoA:carbon-dioxide ligase (ADP-forming)	-	Gene-associated	TRUE
R09030	C02962[c] <=> C18096[c]	|D-Allose 6-phosphate[c]| <=> |D-Allulose 6-phosphate[c]|		["5.3.1.6"]		Athe_0632	peg.1073	WP_015907207.1	D-allose-6-phosphate aldose-ketose-isomerase	Fructose and mannose metabolism	Gene-associated	TRUE
R09099	C00065[c] + C01217[c] <=> C04377[c] + C00037[c] + C00001[c]	L-Serine[c] + 5,6,7,8-Tetrahydromethanopterin[c] <=> 5,10-Methylenetetrahydromethanopterin[c] + Glycine[c] + H2O[c]		["2.1.2.1"]		Athe_1060	peg.1541	WP_015907573.1	5,10-methylenetetrahydromethanopterin:glycine hydroxymethyltransferase	Methane metabolism	Gene-associated	TRUE
R09365	C05698[c] + C04489[c] <=> C05335[c] + C04144[c]	Selenohomocysteine[c] + 5-Methyltetrahydropteroyltri-L-glutamate[c] <=> L-Selenomethionine[c] + Tetrahydropteroyltri-L-glutamate[c]		["2.1.1.13", "2.1.1.14"]		Athe_2549 or Athe_0324	peg.86 or peg.735	WP_015908866.1 or WP_015906929.1	5-methyltetrahydropteroyltri-L-glutamate:L-selenohomocysteine Se-methyltransferase	Selenocompound metabolism	Gene-associated	TRUE
R09394	C00044[c] + C00019[c] + C00004[c] => C21310[c] + C05198[c] + C00073[c] + C00003[c]	GTP[c] + S-Adenosyl-L-methionine[c] + NADH[c] => |(8S)-3',8-Cyclo-7,8-dihydroguanosine 5'-triphosphate[c]| + 5'-Deoxyadenosine[c] + L-Methionine[c] + NAD+[c]		4.1.99.22		Athe_0829	peg.1289	WP_041727351.1	GTP 3',8-cyclase	-	Gene-associated	TRUE
R09592	C00002[c] + C19709[c] + C00049[c] <=> C00008[c] + C00009[c] + C19710[c] + C00080[c]	ATP[c] + [L-Asp(4-L-Arg)]n[c] + L-Aspartate[c] <=> ADP[c] + Orthophosphate[c] + [L-Asp(4-L-Arg)]n-L-Asp[c] + H+[c]		6.3.2.29		Athe_0527	peg.958	WP_015907111.1	cyanophycin:L-aspartate ligase (ADP-forming)	-	Gene-associated	TRUE
R09593	C00002[c] + C19710[c] + C00062[c] <=> C00008[c] + C00009[c] + C19713[c] + C00080[c]	ATP[c] + [L-Asp(4-L-Arg)]n-L-Asp[c] + L-Arginine[c] <=> ADP[c] + Orthophosphate[c] + [L-Asp(4-L-Arg)]n+1[c] + H+[c]		6.3.2.30		Athe_0527	peg.958	WP_015907111.1	cyanophycin:L-arginine ligase (ADP-forming)	-	Gene-associated	TRUE
R09660	C00170[c] + C00001[c] <=> C19787[c] + C00014[c]	5'-Methylthioadenosine[c] + H2O[c] <=> 5'-S-Methyl-5'-thioinosine[c] + Ammonia[c]		["3.5.4.31"]		Athe_0884	peg.1347	WP_015907420.1	S-methyl-5'-thioadenosine amidohydrolase	Cysteine and methionine metabolism	Gene-associated	TRUE
R09726	C00002[c] + C05924[c] + C00080[c] <=> C00013[c] + C19848[c]	ATP[c] + Molybdopterin[c] + H+[c] <=> Diphosphate[c] + |Adenylated molybdopterin[c]|		["2.7.7.75"]		Athe_0831	peg.1291	WP_015907374.1	ATP:molybdopterin adenylyltransferase	Folate biosynthesis	Gene-associated	TRUE
R09735	C19848[c] + C06232[c] + C00080[c] <=> C18237[c] + C00020[c] + C00001[c]	|Adenylated molybdopterin[c]| + Molybdate[c] + H+[c] <=> |Molybdoenzyme molybdenum cofactor[c]| + AMP[c] + H2O[c]		["2.10.1.1"]		Athe_0827 or Athe_0828	peg.1287 or peg.1288	WP_015907370.1 or WP_015907371.1	adenylyl-molybdopterin:molybdate molybdate transferase (AMP-forming)	Folate biosynthesis	Gene-associated	TRUE
R09942	C01674[c] + C00009[c] <=> C00140[c] + C04501[c]	Chitobiose[c] + Orthophosphate[c] <=> N-Acetyl-D-glucosamine[c] + |N-Acetyl-alpha-D-glucosamine 1-phosphate[c]|		["2.4.1.280"]		Athe_0459	peg.879	WP_015907054.1	N,N'-diacetylchitobiose:phosphate N-acetyl-D-glucosaminyltransferase	Amino sugar and nucleotide sugar metabolism	Gene-associated	TRUE
R09952	C20251[c] <=> C00691[c]	1-Keto-D-chiro-inositol[c] <=> 2-Inosose[c]		["5.3.99.11"]		Athe_0345	peg.756	WP_015906946.1	2,4,6/3,5-pentahydroxycyclohexanone 2-isomerase	Inositol phosphate metabolism	Gene-associated	TRUE
R09959	C04895[c] + C00001[c] <=> C20239[c] + C00084[c] + C00536[c] + (2) C00080[c]	|7,8-Dihydroneopterin 3'-triphosphate[c]| + H2O[c] <=> 6-Carboxy-5,6,7,8-tetrahydropterin[c] + Acetaldehyde[c] + Triphosphate[c] + (2) H+[c]		["4.1.2.50"]		Athe_0440	peg.860	WP_015907035.1	7,8-dihydroneopterin 3'-triphosphate acetaldehyde-lyase (6-carboxy-5,6,7,8-tetrahydropterin and triphosphate-forming)	Folate biosynthesis	Gene-associated	TRUE
R09978	C20248[c] + C00014[c] + C00002[c] <=> C15996[c] + C00008[c] + C00009[c] + C00001[c]	7-Carboxy-7-carbaguanine[c] + Ammonia[c] + ATP[c] <=> 7-Cyano-7-carbaguanine[c] + ADP[c] + Orthophosphate[c] + H2O[c]		["6.3.4.20"]		Athe_0191	peg.588	WP_015906813.1	7-carboxy-7-carbaguanine:ammonia ligase (ADP-forming)	Folate biosynthesis	Gene-associated	TRUE
R10002	C20239[c] <=> C20248[c] + C00014[c]	6-Carboxy-5,6,7,8-tetrahydropterin[c] <=> 7-Carboxy-7-carbaguanine[c] + Ammonia[c]		["4.3.99.3"]		Athe_0196	peg.593	WP_015906818.1	6-carboxy-5,6,7,8-tetrahydropterin ammonia-lyase	Folate biosynthesis	Gene-associated	TRUE
R10035	C05143[c] + C00001[c] => C03742[c] + C00031[c]	Dhurrin[c] + H2O[c] => (S)-4-Hydroxymandelonitrile[c] + D-Glucose[c]		["3.2.1.21"]		Athe_0458	peg.878	WP_015907053.1	beta-D-glucoside glucohydrolase	-	Gene-associated	TRUE
R10039	C08334[c] + C00001[c] => C18796[c] + C00031[c]	Lotaustralin[c] + H2O[c] => (2R)-2-Hydroxy-2-methylbutanenitrile[c] + D-Glucose[c]		["3.2.1.21"]		Athe_0458	peg.878	WP_015907053.1	beta-D-glucoside glucohydrolase	-	Gene-associated	TRUE
R10040	C01594[c] + C00001[c] => C02659[c] + C00031[c]	Linamarin[c] + H2O[c] => |Acetone cyanohydrin[c]| + D-Glucose[c]		["3.2.1.21"]		Athe_0458	peg.878	WP_015907053.1	beta-D-glucoside glucohydrolase	-	Gene-associated	TRUE
R10089	C00117[c] + C00118[c] + C00064[c] => C00018[c] + C00025[c] + (3) C00001[c] + C00009[c] + C00080[c]	|D-Ribose 5-phosphate[c]| + |D-Glyceraldehyde 3-phosphate[c]| + L-Glutamine[c] => |Pyridoxal phosphate[c]| + L-Glutamate[c] + (3) H2O[c] + Orthophosphate[c] + H+[c]		["4.3.3.6"]		Athe_1909 and Athe_1908	peg.2425 and peg.2424	WP_013429831.1 and WP_015908290.1	D-ribose 5-phosphate,D-glyceraldehyde 3-phosphate pyridoxal 5'-phosphate-lyase (glutamine-hydrolyzing)	-	Gene-associated	TRUE
R10147	C00441[c] + C00022[c] <=> C20258[c] + C00001[c] + C00080[c]	|L-Aspartate 4-semialdehyde[c]| + Pyruvate[c] <=> (2S,4S)-4-Hydroxy-2,3,4,5-tetrahydrodipicolinate[c] + H2O[c] + H+[c]		["4.3.3.7"]		Athe_1134	peg.1617	WP_015907634.1	L-aspartate-4-semialdehyde hydro-lyase [adding pyruvate and cyclizing	Monobactam biosynthesis	Gene-associated	TRUE
R10170	C04411[c] <=> C02504[c]	(2R,3S)-3-Isopropylmalate[c] <=> alpha-Isopropylmalate[c]		["4.2.1.33"]		Athe_2100 and Athe_2101	peg.2651 and peg.2652	WP_015908449.1 and WP_015908450.1	(2R,3S)-3-isopropylmalate hydro-lyase (2-isopropylmaleate-forming)	2-Oxocarboxylic acid metabolism	Gene-associated	TRUE
R10209	C01977[c] + C16675[c] <=> C20446[c] + C00242[c]	|tRNA guanine[c]| + 7-Aminomethyl-7-carbaguanine[c] <=> |tRNA 7-aminomethyl-7-carbaguanine[c]| + Guanine[c]		["2.4.2.29"]		Athe_0382	peg.797	WP_015906981.1	tRNA-guanosine34:7-aminomethyl-7-carbaguanine tRNA-D-ribosyltransferase	Queuosine biosynthesis	Gene-associated	TRUE
R10244	C20463[c] + C00009[c] <=> C15587[c] + C00672[c]	|Purine deoxyribonucleoside[c]| + Orthophosphate[c] <=> Purine[c] + |2-Deoxy-D-ribose 1-phosphate[c]|		["2.4.2.1"]		Athe_1772	peg.2283	WP_015908167.1	purine-deoxynucleoside:phosphate ribosyltransferase	-	Gene-associated	TRUE
R10339	C04807[c] + C20559[c] <=> C20562[c] + C00013[c]	2-Amino-7,8-dihydro-4-hydroxy-6-(diphosphooxymethyl)pteridine[c] + |4-(beta-D-Ribofuranosyl)aniline 5'-phosphate[c]| <=> |N-[(7,8-Dihydropterin-6-yl)methyl]-4-(beta-D-ribofuranosyl)aniline 5'-phosphate[c]| + Diphosphate[c]		["2.5.1.105"]		Athe_0500	peg.931	WP_015907088.1	(7,8-dihydropterin-6-yl)methyl diphosphate:4-(beta-D-ribofuranosyl)aniline 5'-phosphate 6-hydroxymethyl-7,8-dihydropterintransferase	-	Gene-associated	TRUE
R10712	C04752[c] + C20247[c] + (2) C00080[c] <=> C01081[c] + C00013[c] + C00011[c]	|4-Amino-5-hydroxymethyl-2-methylpyrimidine diphosphate[c]| + |2-(2-Carboxy-4-methylthiazol-5-yl)ethyl phosphate[c]| + (2) H+[c] <=> |Thiamin monophosphate[c]| + Diphosphate[c] + CO2[c]		["2.5.1.3"]		Athe_0372	peg.785	WP_015906973.1	2-methyl-4-amino-5-hydroxymethylpyrimidine-diphosphate:2-(2-carboxy-4-methylthiazol-5-yl)ethyl phosphate 2-methyl-4-aminopyrimidine-5-methenyltransferase	Thiamine metabolism	Gene-associated	TRUE
R10807	C06040[c] + C00029[c] => C20860[c] + C00015[c] + C00080[c]	Diglucosyldiacylglycerol[c] + UDP-glucose[c] => Triglucosyldiacylglycerol[c] + UDP[c] + H+[c]		2.4.1.315		Athe_1794	peg.2306	WP_015908186.1	UDP-alpha-D-glucose:diglucosyldiacylglycerol 6-glucosyltransferase	-	Gene-associated	TRUE
R10810	C20861[c] <=> C20236[c]	Mannobiose[c] <=> 4-O-beta-D-Mannopyranosyl-D-glucopyranose[c]	23093406	["5.1.3.11"]		Athe_2557	peg.94	WP_015908874.1	beta-1,4-mannobiose 2-epimerase	-	Gene-associated	TRUE
R10811_kz	C17207_kz[c] + (2) C00009[c] <=> C20861[c] + (2) C00636[c]	1,4-beta-D-Mannooligosaccharide(n=4)[c] + (2) Orthophosphate[c] <=> Mannobiose[c] + (2) |D-Mannose 1-phosphate[c]|		["2.4.1.319"]		Athe_2555	peg.92	WP_015908872.1	1,4-beta-D-mannooligosaccharide:phosphate alpha-D-mannosyltransferase	Sugar metabolism	Gene-associated	TRUE
R10859	C11453[c] + C02745[c] => C11811[c] + C00001[c] + C02869[c] + C00080[c]	|2-C-Methyl-D-erythritol 2,4-cyclodiphosphate[c]| + |Reduced flavodoxin[c]| => |1-Hydroxy-2-methyl-2-butenyl 4-diphosphate[c]| + H2O[c] + |Oxidized flavodoxin[c]| + H+[c]		1.17.7.3		Athe_1808	peg.2320	WP_015908199.1	(E)-4-hydroxy-3-methylbut-2-en-1-yl-diphosphate:oxidized flavodoxin oxidoreductase	Terpenoid backbone biosynthesis	Gene-associated	TRUE
R10867	C04865[c] + C00001[c] <=> C04053[c] + C04255[c]	|4-Deoxy-beta-D-gluc-4-enuronosyl-(1,3)-N-acetyl-D-galactosamine 6-sulfate[c]| + H2O[c] <=> 5-Dehydro-4-deoxy-D-glucuronate[c] + |N-Acetyl-D-galactosamine 6-sulfate[c]|		["3.2.1.180"]		Athe_0099	peg.484	WP_079503994.1	beta-D-4-deoxy-Delta4-GlcAp-(1->3)-D-GalNAc6S hydrolase	-	Gene-associated	TRUE
R11307_kz	C00760_kz[e] + (54) C00001[e] => (54) C02013[e] + C00185[e]	Cellulose(n=218)[e] + (54) H2O[e] => (54) Cellotetraose[e] + Cellobiose[e]		["3.2.1.4"]		Athe_1866 or Athe_1857 or Athe_1859 or Athe_1867 or Athe_0594	peg.2376 or peg.2377 or peg.2379 or peg.2380 or peg.1027	WP_015908249.1 or WP_015908240.1 or WP_015908242.1 or WP_015908250.1 or WP_015907173.1	celluase / Beta-1,4-glucanase (secreted)	Sugar metabolism	Gene-associated	TRUE
R11308_kz	C02013[e] + C00001[e] => (2) C00185[e]	Cellotetraose[e] + H2O[e] => (2) Cellobiose[e]		["3.2.1.4"]		Athe_1866 or Athe_1857 or Athe_1859 or Athe_1867 or Athe_0594	peg.2376 or peg.2377 or peg.2379 or peg.2380 or peg.1027	WP_015908249.1 or WP_015908240.1 or WP_015908242.1 or WP_015908250.1 or WP_015907173.1	celluase / Beta-1,4-glucanase (secreted)	Sugar metabolism	Gene-associated	TRUE
R11308_kz2	C02013[e] + (3) C00001[e] => (4) C00031[e]	Cellotetraose[e] + (3) H2O[e] => (4) D-Glucose[e]		["3.2.1.4"]		Athe_1866 or Athe_1857 or Athe_1859 or Athe_1867 or Athe_0594	peg.2376 or peg.2377 or peg.2379 or peg.2380 or peg.1027	WP_015908249.1 or WP_015908240.1 or WP_015908242.1 or WP_015908250.1 or WP_015907173.1	celluase / Beta-1,4-glucanase (secreted)	Sugar metabolism	Gene-associated	TRUE
R11312	C00080[c] + C04752[c] + C20246[c] + C00080[c] <=> C00013[c] + C01081[c] + C00011[c]	H+[c] + |4-Amino-5-hydroxymethyl-2-methylpyrimidine diphosphate[c]| + |2-[(2R,5Z)-2-Carboxy-4-methylthiazol-5(2H)-ylidene]ethyl phosphate[c]| + H+[c] <=> Diphosphate[c] + |Thiamin monophosphate[c]| + CO2[c]		["2.5.1.3"]		Athe_0372	peg.785	WP_015906973.1	thiamine phosphate synthase	-	Gene-associated	TRUE
R11323	C00459[c] + C00001[c] => C00364[c] + C00013[c] + C00080[c]	dTTP[c] + H2O[c] => dTMP[c] + Diphosphate[c] + H+[c]	12657645	["3.6.1.8"]		Athe_0647	peg.1089	WP_015907220.1	dTTP diphosphohydrolase	Pyrimidine metabolism	Gene-associated	TRUE
R11372	C21310[c] + C00001[c] <=> C18239[c] + C00013[c]	|(8S)-3',8-Cyclo-7,8-dihydroguanosine 5'-triphosphate[c]| + H2O[c] <=> |Precursor Z[c]| + Diphosphate[c]		["4.6.1.17"]		Athe_0830	peg.1290	WP_015907373.1	(8S)-3',8-cyclo-7,8-dihydroguanosine 5'-triphosphate lyase (cyclic pyranopterin phosphate-forming)	Folate biosynthesis	Gene-associated	TRUE
R11398_kz	C21336[c] + C00009[c] <=> C00159[c] + C00636[c]	beta-1,2-Mannobiose[c] + Orthophosphate[c] <=> D-Mannose[c] + |D-Mannose 1-phosphate[c]|	25500577	["2.4.1.339"]		Athe_0536	peg.967	WP_015907120.1	beta-D-mannopyranosyl-(1->2)-D-mannopyranose:phosphate alpha-D-mannosyltransferase	Sugar metabolism	Gene-associated	TRUE
R11581	C18237[c] + C00044[c] + (3) C00080[c] <=> C19871[c] + C00013[c]	|Molybdoenzyme molybdenum cofactor[c]| + GTP[c] + (3) H+[c] <=> |Guanylyl molybdenum cofactor[c]| + Diphosphate[c]		["2.7.7.77"]		Athe_1216	peg.1703	WP_015907708.1	GTP:molybdenum cofactor guanylyltransferase	Folate biosynthesis	Gene-associated	TRUE
R11624	C00558[c] <=> C00905[c]	D-Tagaturonate[c] <=> D-Fructuronate[c]		["5.1.2.7"]		Athe_2389	peg.2971	WP_015908711.1	D-tagaturonate 3-epimerase	Sugar metabolism	Gene-associated	TRUE
R11633	C00044[c] + C00058[c] + C00080[c] <=> C00286[c] + C00011[c] + C00001[c]	GTP[c] + Formate[c] + H+[c] <=> dGTP[c] + CO2[c] + H2O[c]		["1.1.98.6"]		Athe_0548	peg.979	WP_015907130.1	GTP:formate 2'-oxidoreductase	Purine metabolism	Gene-associated	TRUE
R11634	C00002[c] + C00058[c] + C00080[c] <=> C00131[c] + C00011[c] + C00001[c]	ATP[c] + Formate[c] + H+[c] <=> dATP[c] + CO2[c] + H2O[c]		["1.1.98.6"]		Athe_0548	peg.979	WP_015907130.1	ATP:formate 2'-oxidoreductase	Purine metabolism	Gene-associated	TRUE
R11635	C00075[c] + C00058[c] + C00080[c] <=> C00460[c] + C00011[c] + C00001[c]	UTP[c] + Formate[c] + H+[c] <=> dUTP[c] + CO2[c] + H2O[c]		["1.1.98.6"]		Athe_0548	peg.979	WP_015907130.1	UTP:formate 2'-oxidoreductase	Pyrimidine metabolism	Gene-associated	TRUE
R11636	C00063[c] + C00058[c] + C00080[c] <=> C00458[c] + C00011[c] + C00001[c]	CTP[c] + Formate[c] + H+[c] <=> dCTP[c] + CO2[c] + H2O[c]		["1.1.98.6"]		Athe_0548	peg.979	WP_015907130.1	CTP:formate 2'-oxidoreductase	Pyrimidine metabolism	Gene-associated	TRUE
R11719	C04895[c] <=> C01300[c] + C21615[c]	|7,8-Dihydroneopterin 3'-triphosphate[c]| <=> 2-Amino-4-hydroxy-6-hydroxymethyl-7,8-dihydropteridine[c] + |Glycolaldehyde triphosphate[c]|		4.1.2.60		Athe_0440	peg.860	WP_015907035.1	dihydroneopterin triphosphate aldolase (PTS III)	-	Gene-associated	TRUE
R12152	C04916[c] + C00014[c] => C04677[c] + C04666[c] + C00001[c]	N-(5'-Phospho-D-1'-ribulosylformimino)-5-amino-1-(5''-phospho-D-ribosyl)-4-imidazolecarboxamide[c] + Ammonia[c] => 1-(5'-Phosphoribosyl)-5-amino-4-imidazolecarboxamide[c] + |D-erythro-1-(Imidazol-4-yl)glycerol 3-phosphate[c]| + H2O[c]		["4.3.2.10"]		Athe_1473	peg.1966	WP_015907932.1	L-glutamine amidohydrolase	Histidine metabolism	Gene-associated	TRUE
Ram106B	rhaos[c] + C00001[c] => (2) C00507[c]	|Rhamnose oligosaccharides(n=2)[c]| + H2O[c] => (2) L-Rhamnose[c]		["3.2.1.41"]		Athe_2581	peg.128	WP_015908894.1	alpha-L-rhamnosidase	Sugar metabolism	Gene-associated	TRUE
RhiN	POS2[c] + C00001[c] => C04053[c] + C00507[c]	|pectin oligosaccharides 2(rhamnose-glucuronate)[c]| + H2O[c] => 5-Dehydro-4-deoxy-D-glucuronate[c] + L-Rhamnose[c]		["3.2.1.172"]		Athe_2381	peg.2963	WP_015908703.1	rhamnogalacturonyl hydrolase	Sugar metabolism	Gene-associated	TRUE
RibU	C00255[e] + C00002[c] + C00001[c] => C00255[c] + C00008[c] + C00009[c] + C00080[c]	Riboflavin[e] + ATP[c] + H2O[c] => Riboflavin[c] + ADP[c] + Orthophosphate[c] + H+[c]	16585736, 23359690		2.A.87.1.3	Athe_1221 and Athe_1686 and Athe_1687 and Athe_1688	peg.1708 and peg.2195 and peg.2196 and peg.2197	WP_015907713.1 and WP_015908111.1 and WP_015908112.1 and WP_015908113.1	riboflavin uptake (ECF)	Transmembrane	Gene-associated	TRUE
TECA1S45_Cbes	(45) C00513[c] + C00043[c] + C01170[c] => (45) C00055[c] + gtca1_45_cbes[c] + (46) C00080[c] + C00015[c] + C00105[c]	(45) CDP-glycerol[c] + UDP-N-acetyl-alpha-D-glucosamine[c] + UDP-N-acetyl-D-mannosamine[c] => (45) CMP[c] + |Glycerol teichoic acid (n=45), unlinked, unsubstituted[c]| + (46) H+[c] + UDP[c] + UMP[c]				Athe_0835 and Athe_2062 and Athe_0053	peg.1295 and peg.2608 and peg.433	WP_015907378.1 and WP_015908418.1 and WP_012660725.1	glycerol teichoic acid (n=45), unlinked, unsubstituted	Cell Envelope Biosynthesis	Gene-associated	TRUE
TECA2S45_Cbes	(45) C00133[c] + (45) C00002[c] + (45) C00513[c] + (45) C00001[c] + C00043[c] + C01170[c] => (45) C00020[c] + (45) C00055[c] + gtca2_45_cbes[c] + (91) C00080[c] + (45) C00013[c] + C00015[c] + C00105[c]	(45) D-Alanine[c] + (45) ATP[c] + (45) CDP-glycerol[c] + (45) H2O[c] + UDP-N-acetyl-alpha-D-glucosamine[c] + UDP-N-acetyl-D-mannosamine[c] => (45) AMP[c] + (45) CMP[c] + |Glycerol teichoic acid (n=45), unlinked, D-ala substituted[c]| + (91) H+[c] + (45) Diphosphate[c] + UDP[c] + UMP[c]				Athe_0835 and Athe_2062 and Athe_0053	peg.1295 and peg.2608 and peg.433	WP_015907378.1 and WP_015908418.1 and WP_012660725.1	glycerol teichoic acid (n=45), unlinked, D-ala substituted	Cell Envelope Biosynthesis	Gene-associated	TRUE
TECA3S45_Cbes	(45) C00513[c] + C00001[c] + C00043[c] + C01170[c] + (45) C00029[c] => (45) C00055[c] + gtca3_45_cbes[c] + (91) C00080[c] + (46) C00015[c] + C00105[c]	(45) CDP-glycerol[c] + H2O[c] + UDP-N-acetyl-alpha-D-glucosamine[c] + UDP-N-acetyl-D-mannosamine[c] + (45) UDP-glucose[c] => (45) CMP[c] + |Glycerol teichoic acid (n=45), unlinked, glucose substituted[c]| + (91) H+[c] + (46) UDP[c] + UMP[c]				Athe_0835 and Athe_2062 and Athe_0053	peg.1295 and peg.2608 and peg.433	WP_015907378.1 and WP_015908418.1 and WP_012660725.1	glycerol teichoic acid (n=45), unlinked, glucose substituted	Cell Envelope Biosynthesis	Gene-associated	TRUE
TECA4S_Cbes	(30) C00001[c] + (30) C00203[c] + (30) C00029[c] => (60) C00080[c] + tcam_cbes[c] + (30) C00015[c] + (30) C00105[c]	(30) H2O[c] + (30) UDP-N-acetyl-D-galactosamine[c] + (30) UDP-glucose[c] => (60) H+[c] + |Minor teichoic acid (acetylgalactosamine glucose phosphate, n=30)[c]| + (30) UDP[c] + (30) UMP[c]							minor teichoic acid synthesis (n=30)	Cell Envelope Biosynthesis	Gap-filling	TRUE
THZPSN	C00002[c] + C00097[c] + C11437[c] + C00082[c] => C04327[c] + C00041[c] + C00020[c] + C00011[c] + C00001[c] + C00013[c] + C17467[c] + C00080[c]	ATP[c] + L-Cysteine[c] + |1-deoxy-D-xylulose 5-phosphate[c]| + L-Tyrosine[c] => 4-Methyl-5-(2-phosphooxyethyl)thiazole[c] + L-Alanine[c] + AMP[c] + CO2[c] + H2O[c] + Diphosphate[c] + |4-Hydroxy-benzyl alcohol[c]| + H+[c]		["2.8.1.7, 2.7.7.73, 2.8.1.4, 4.1.99.19, 2.8.1.10"]		(Athe_1547 or Athe_1714) and Athe_0371 and Athe_1546 and Athe_1288 and Athe_0370 and Athe_0369	(peg.2042 or peg.2223) and peg.784 and peg.2041 and peg.1776 and peg.783 and peg.782	(WP_015907992.1 or WP_015908136.1) and WP_015906972.1 and WP_015907991.1 and WP_015907770.1 and WP_015906971.1 and WP_015906970.1	Thiazole phosphate synthesis	Thiamine biosynthesis	Gene-associated	TRUE
TP_CO	C00237[c] <=> C00237[e]	CO[c] <=> CO[e]							CO diffusion	Transmembrane	Spontaneous	TRUE
TP_CO2	C00011[c] <=> C00011[e]	CO2[c] <=> CO2[e]							CO2 diffusion	Transmembrane	Spontaneous	TRUE
TP_H2	C00282[c] => C00282[e]	Hydrogen[c] => Hydrogen[e]							H2 diffusion	Transmembrane	Spontaneous	TRUE
TP_NH3	C00014[c] <=> C00014[e]	Ammonia[c] <=> Ammonia[e]							NH3 diffusion	Transmembrane	Spontaneous	TRUE
ThiT	C00378[e] + C00080[c] => C00378[c] + C00080[e]	Thiamine[e] + H+[c] => Thiamine[c] + H+[e]	18776013		2.A.88.3.2	Athe_0037	peg.417	WP_012660709.1	Thiamine uptake (ECF)	Transmembrane	Gene-associated	TRUE
TrkH	C00238[e] + C00080[e] => C00238[c] + C00080[c]	|Potassium cation[e]| + H+[e] => |Potassium cation[c]| + H+[c]			2.A.38.1.4	Athe_0240 and (Athe_0242 or Athe_0243)	peg.639 and (peg.641 or peg.642)	WP_015906860.1 and (WP_013431228.1 or WP_013431227.1)	potassium uptake	Transmembrane	Gene-associated	TRUE
XLBASE	C01630[c] + C00001[c] => (2) C00181[c]	Xylobiose[c] + H2O[c] => (2) D-Xylose[c]		["3.2.1.37"]		Athe_0184 or Athe_0187 or Athe_2354	peg.581 or peg.584 or peg.2930	WP_015906808.1 or - or WP_015908678.1	D-xylose xylohydrolase	Sugar metabolism	Gene-associated	TRUE
XOSASE	XOS[c] + C00001[c] => (2) C01630[c]	Xylan-oligosaccharides[c] + H2O[c] => (2) Xylobiose[c]		["3.2.1.8"]		(Athe_0185 or Athe_0186 or Athe_2724) and (Athe_2722 or Athe_2723)	(peg.582 or peg.583 or peg.330) and (peg.328 or peg.329)	(WP_015906809.1 or WP_015906810.1 or WP_015909020.1) and (WP_015909018.1 or WP_015909019.1	Endo-1,4-beta-xylanase	Sugar metabolism	Gene-associated	TRUE
XylS	XGOS-xxxg[c] + (3) C00001[c] => (3) C00181[c] + C02013[c]	XXXG-xyloglucan-oligosaccharides[c] + (3) H2O[c] => (3) D-Xylose[c] + Cellotetraose[c]		["3.2.1.177"]		Athe_2057	peg.2603	WP_015908413.1	alpha-xylosidase (XGOS-xxxg)	Sugar metabolism	Gene-associated	TRUE
Xylase	C00707_kz[e] + (2) C00001[e] => (2) XOS[e] + AXOS[e]	Xylan[e] + (2) H2O[e] => (2) Xylan-oligosaccharides[e] + Arabinoxylan-oligosaccharides[e]		["3.2.1.55", "3.2.1.8"]		Athe_0182 or Athe_0183 or Athe_0618 or (Athe_0088 and Athe_0089)	peg.579 or peg.580 or peg.1057 or (peg.472 and peg.473)	WP_015906806.1 or WP_015906807.1 or WP_015907195.1 or ( WP_015906727.1 and WP_015906728.1)	Endo-1,4-beta-xylanase (secreted)	Sugar metabolism	Gene-associated	TRUE
XyloseABC	C00001[c] + C00002[c] + C00181[e] => C00008[c] + C00009[c] + C00181[c] + C00080[c]	H2O[c] + ATP[c] + D-Xylose[e] => ADP[c] + Orthophosphate[c] + D-Xylose[c] + H+[c]			3.A.1.2	(Athe_0105 and Athe_0106 and Athe_0107) or (Athe_2264 and Athe_2265 and Athe_2266 or Athe_2268)	(peg.490 and peg.491 and peg.492) or (peg.2831 and peg.2832 and peg.2833 or peg.2836)	WP_015906742.1 and WP_015906743.1 and WP_015906744.1) or (WP_015908596.1 and WP_015908597.1 and WP_015908598.1 or WP_015908599.1)	D-xylose transport via ABC system	Transmembrane	Gene-associated	TRUE
Zn2efflux	C00038[c] + C00080[e] => C00038[e] + C00080[c]	|Zinc cation[c]| + H+[e] => |Zinc cation[e]| + H+[c]			2.A.4.7	Athe_0589	peg.1022	WP_015907168.1	Zn2+ uptake via proton symport	Transmembrane	Gene-associated	TRUE
axosABC	AXOS[e] + C00002[c] + C00001[c] => AXOS[c] + C00008[c] + C00009[c] + C00080[c]	Arabinoxylan-oligosaccharides[e] + ATP[c] + H2O[c] => Arabinoxylan-oligosaccharides[c] + ADP[c] + Orthophosphate[c] + H+[c]				(Athe_1803 and Athe_0179 and Athe_0180 and Athe_0181) or (Athe_1803 and Athe_2374 and Athe_2375 and Athe_2376)	(peg.2315 and peg.576 and peg.577 and peg.578) or (peg.2315 and peg.2954 and peg.2955 and peg.2956)	(WP_015908194.1 and WP_015906804.1 and WP_015906805.1 and WP_013431280.1) or (WP_015908194.1 and WP_015908697.1 and WP_015908698.1 and WP_015908699.1)	Arabinoxylan oligosaccharides transport via ABC system	Transmembrane	Gene-associated	TRUE
caEfflux	C00076[c] + (2) C00080[e] + C00002[c] + C00001[c] => C00076[e] + (2) C00080[c] + C00008[c] + C00009[c] + C00080[c]	|Calcium cation[c]| + (2) H+[e] + ATP[c] + H2O[c] => |Calcium cation[e]| + (2) H+[c] + ADP[c] + Orthophosphate[c] + H+[c]	21421919		3.A.3.2.21	Athe_1524	peg.2019	WP_015907974.1	Calcium-translocating P-type ATPase, PMCA-type	Transmembrane	Gene-associated	TRUE
carb_met	(0.760375) C00182_kz[c] => carbohydrate[c]	(0.760375) Glycogen[c] => Carbohydrate[c]							Carbohydarte	Biomass	Biomass	TRUE
celbABC	C00185[e] + C00002[c] + C00001[c] => C00185[c] + C00008[c] + C00009[c] + C00080[c]	Cellobiose[e] + ATP[c] + H2O[c] => Cellobiose[c] + ADP[c] + Orthophosphate[c] + H+[c]				Athe_1803 and Athe_0595 and Athe_0596 and Athe_0597 and Athe_0598	peg.2315 and peg.1029 and peg.1030 and peg.1031 and peg.1032	WP_015908194.1 and WP_015907174.1 and WP_015907175.1 and WP_015907176.1 and WP_015907177.1	cellobiose transport via ABC system	Transmembrane	Gene-associated	TRUE
cellwall_met	(0.454148) peptido_cbes[c] + (0.016146) gtca1_45_cbes[c] + (0.010482) gtca2_45_cbes[c] + (0.008118) gtca3_45_cbes[c] + (0.013872) tcam_cbes[c] + (1.005532) C00002[c] + (1.005532) C00001[c] => cellwall_Cbes[c] + (1.005532) C00008[c] + (1.005532) C00009[c] + (1.005532) C00080[c]	(0.454148) Peptidoglycan[c] + (0.016146) |Glycerol teichoic acid (n=45), unlinked, unsubstituted[c]| + (0.010482) |Glycerol teichoic acid (n=45), unlinked, D-ala substituted[c]| + (0.008118) |Glycerol teichoic acid (n=45), unlinked, glucose substituted[c]| + (0.013872) |Minor teichoic acid (acetylgalactosamine glucose phosphate, n=30)[c]| + (1.005532) ATP[c] + (1.005532) H2O[c] => |cell wall[c]| …							Cell wall	Biomass	Biomass	TRUE
coEfflux	C00175[c] + C00001[c] + C00002[c] => C00175[e] + C00008[c] + C00009[c] + C00080[c]	|Cobalt ion[c]| + H2O[c] + ATP[c] => |Cobalt ion[e]| + ADP[c] + Orthophosphate[c] + H+[c]	12779235		3.A.3.6.10	Athe_0314 or Athe_2280	peg.725 or peg.2848	WP_015906919.1 or WP_041727209.1	Co2+ exporting P-type ATPase	Transmembrane	Gene-associated	TRUE
cosABC	C02013[e] + C00002[c] + C00001[c] => C02013[c] + C00008[c] + C00009[c] + C00080[c]	Cellotetraose[e] + ATP[c] + H2O[c] => Cellotetraose[c] + ADP[c] + Orthophosphate[c] + H+[c]				Athe_1803 and Athe_0595 and Athe_0596 and Athe_0597 and Athe_0598	peg.2315 and peg.1029 and peg.1030 and peg.1031 and peg.1032	WP_015908194.1 and WP_015907174.1 and WP_015907175.1 and WP_015907176.1 and WP_015907177.1	cellulose oligosaccharides (Cellotetraose) transport via ABC system	Transmembrane	Gene-associated	TRUE
cuEfflux	C00070[e] + C00002[c] + C00001[c] => C00070[c] + C00008[c] + C00009[c] + C00080[c]	Copper[e] + ATP[c] + H2O[c] => Copper[c] + ADP[c] + Orthophosphate[c] + H+[c]	16151212		3.A.3.5.15	Athe_2280	peg.2848	WP_041727209.1	copper(II)(Cu2+) export ATPase	Transmembrane	Gene-associated	TRUE
cysT	C00097[e] + C00080[e] => C00097[c] + C00080[c]	L-Cysteine[e] + H+[e] => L-Cysteine[c] + H+[c]							Cysteine transport via proton symport	Transmembrane	Gap-filling	TRUE
dna_met	(0.665299) C00131[c] + (0.665299) C00459[c] + (0.361714) C00286[c] + (0.361714) C00458[c] + (4.108052) C00002[c] + (4.108052) C00001[c] => dna[c] + (4.108052) C00008[c] + (4.108052) C00009[c] + (2.054026) C00013[c]	(0.665299) dATP[c] + (0.665299) dTTP[c] + (0.361714) dGTP[c] + (0.361714) dCTP[c] + (4.108052) ATP[c] + (4.108052) H2O[c] => DNA[c] + (4.108052) ADP[c] + (4.108052) Orthophosphate[c] + (2.054026) Diphosphate[c]							DNA	Biomass	Biomass	TRUE
fe2t	C14818[e] + C00044[c] + C00001[c] => C14818[c] + C00035[c] + C00009[c] + C00080[c]	Fe2+[e] + GTP[c] + H2O[c] => Fe2+[c] + GDP[c] + Orthophosphate[c] + H+[c]	26684538		9.A.8.1.14	Athe_1562 and Athe_1563 and Athe_1564	peg.2057 and peg.2058 and peg.2059	WP_013430127.1 and WP_015908006.1 and WP_013403073.1	Ferrous iron (Fe2+) uptake system, FeoB	Transmembrane	Gene-associated	TRUE
fucABC	C01019[e] + C00001[c] + C00002[c] => C01019[c] + C00008[c] + C00009[c] + C00080[c]	|L-Fucose (6-Deoxy-L-galactose)[e]| + H2O[c] + ATP[c] => |L-Fucose (6-Deoxy-L-galactose)[c]| + ADP[c] + Orthophosphate[c] + H+[c]							fucose transport via ABC system	Transmembrane	Gap-filling	TRUE
glyASE	C00182_kz[e] + C00001[e] => (2) C01935_kz[e]	Glycogen[e] + H2O[e] => (2) Maltodextrin(n=4)[e]		["3.2.1.41, 3.2.1.1"]		(Athe_0610 or Athe_2593) and Athe_0609	(peg.1046 or peg.141) and peg.1045	WP_015907188.1 or WP_013429333.1 or WP_015907187.1	glycogen hydrolysis	Sugar metabolism	Gene-associated	TRUE
h2ot	C00001[e] <=> C00001[c]	H2O[e] <=> H2O[c]							H2O diffusion	Transmembrane	Spontaneous	TRUE
hco3	C00011[c] + C00001[c] <=> C00288[c] + C00080[c]	CO2[c] + H2O[c] <=> HCO3-[c] + H+[c]							non-enzymatic ionization of CO2 to HCO3-	Ionization	Spontaneous	TRUE
hco3ABC	C00288[e] + C00002[c] + C00001[c] => C00288[c] + C00008[c] + C00009[c] + C00080[c]	HCO3-[e] + ATP[c] + H2O[c] => HCO3-[c] + ADP[c] + Orthophosphate[c] + H+[c]			3.A.1.16.3	Athe_1183 and Athe_1184	peg.1668 and peg.1669	WP_015907678.1 and WP_041727131.1	bicarbonate uptake via ABC system	Transmembrane	Gene-associated	TRUE
ileABC	C00002[c] + C00001[c] + C00407[e] => C00008[c] + C00009[c] + C00407[c] + C00080[c]	ATP[c] + H2O[c] + L-Isoleucine[e] => ADP[c] + Orthophosphate[c] + L-Isoleucine[c] + H+[c]			3.A.1.4.1	Athe_1384 and Athe_1385 and Athe_1386 and Athe_1387 and (Athe_1388 or Athe_0523)	peg.1875 and peg.1876 and peg.1877 and peg.1878 and peg.1879 and (peg.1880 or peg.954)	WP_015907853.1 and WP_015907854.1 and WP_015907855.1 and WP_015907856.1 and (WP_015907857.1 or WP_015907108.1)	isoleucine oligosacchrides transport via ABC system	Transmembrane	Gene-associated	TRUE
kojABC	C19632[e] + C00002[c] + C00001[c] => C19632[c] + C00008[c] + C00009[c] + C00080[c]	Kojibiose[e] + ATP[c] + H2O[c] => Kojibiose[c] + ADP[c] + Orthophosphate[c] + H+[c]			3.A.1.1	Athe_1803 and Athe_0399 and Athe_0400 and Athe_0401	peg.2315 and peg.814 and peg.815 and peg.816	WP_015908194.1 and WP_015906998.1 and WP_015906999.1 and WP_015907000.1	Kojibiose oligosacchrides transport via ABC system	Transmembrane	Gene-associated	TRUE
lacABC	C00243[e] + C00001[c] + C00002[c] => C00243[c] + C00008[c] + C00009[c] + C00080[c]	Lactose[e] + H2O[c] + ATP[c] => Lactose[c] + ADP[c] + Orthophosphate[c] + H+[c]							lactose transport via ABC system	Transmembrane	Gap-filling	TRUE
leuABC	C00002[c] + C00001[c] + C00123[e] => C00008[c] + C00009[c] + C00123[c] + C00080[c]	ATP[c] + H2O[c] + L-Leucine[e] => ADP[c] + Orthophosphate[c] + L-Leucine[c] + H+[c]			3.A.1.4.1	Athe_1384 and Athe_1385 and Athe_1386 and Athe_1387 and (Athe_1388 or Athe_0523)	peg.1875 and peg.1876 and peg.1877 and peg.1878 and peg.1879 and (peg.1880 or peg.954)	WP_015907853.1 and WP_015907854.1 and WP_015907855.1 and WP_015907856.1 and (WP_015907857.1 or WP_015907108.1)	leucine oligosacchrides transport via ABC system	Transmembrane	Gene-associated	TRUE
lipid_met	(0.039599) C03892[c] => lipids[c]	(0.039599) Phosphatidylglycerophosphate[c] => Lipids[c]							Phosphatidic acid	Biomass	Biomass	TRUE
lta_met	(0.000225) lipo1_24_cbes[c] + (0.000201) lipo2_24_cbes[c] + (0.000597) lipo3_24_cbes[c] + (0.000483) lipo4_24_cbes[c] + (0.003012) C00002[c] + (0.003012) C00001[c] => lta_Cbes[c] + (0.003012) C00008[c] + (0.003012) C00009[c] + (0.003012) C00080[c]	(0.000225) |Lipoteichoic acid (n=24), linked, glucose substituted, C. bescii specific[c]| + (0.000201) |Lipoteichoic acid (n=24), linked, N-acetyl-D-glucosamine, C. bescii specific[c]| + (0.000597) |Lipoteichoic acid (n=24), linked, D-alanine substituted, C. bescii specific[c]| + (0.000483) |Lipoteichoic acid (n=24), linked, unsubstituted, C. bescii specific[c]| + (0.003012) ATP[c] + (0.003012) H…							Lipoteichoic acids	Biomass	Biomass	TRUE
malABC	C00208[e] + C00002[c] + C00001[c] => C00208[c] + C00008[c] + C00009[c] + C00080[c]	Maltose[e] + ATP[c] + H2O[c] => Maltose[c] + ADP[c] + Orthophosphate[c] + H+[c]				(Athe_1803 and Athe_2574 and Athe_2577 and Athe_2578) or (Athe_1803 and Athe_2308 and Athe_2309 and Athe_2310)	(peg.2315 and peg.121 and peg.124 and peg.125) or (peg.2315 and peg.2881 and peg.2882 and peg.2883)	(WP_015908194.1 and WP_015908887.1 and WP_015908890.1 and WP_015908891.1) or (WP_015908194.1 and WP_015908635.1 and WP_015908636.1 and WP_015908637.1)	Maltose transport via ABC system	Transmembrane	Gene-associated	TRUE
malateT	C00149[e] + C00080[e] => C00149[c] + C00080[c]	(S)-Malate[e] + H+[e] => (S)-Malate[c] + H+[c]			2.A.16	Athe_2212	peg.2774	WP_015908547.1	Malate uptake via proton symport	Transmembrane	Gene-associated	TRUE
manABC	C00159[e] + C00001[c] + C00002[c] => C00159[c] + C00008[c] + C00009[c] + C00080[c]	D-Mannose[e] + H2O[c] + ATP[c] => D-Mannose[c] + ADP[c] + Orthophosphate[c] + H+[c]							mannose transport via ABC system	Transmembrane	Gap-filling	TRUE
mdosABC	C01935_kz[e] + C00002[c] + C00001[c] => C01935_kz[c] + C00008[c] + C00009[c] + C00080[c]	Maltodextrin(n=4)[e] + ATP[c] + H2O[c] => Maltodextrin(n=4)[c] + ADP[c] + Orthophosphate[c] + H+[c]				(Athe_1803 and Athe_2574 and Athe_2577 and Athe_2578) or (Athe_1803 and Athe_2308 and Athe_2309 and Athe_2310)	(peg.2315 and peg.121 and peg.124 and peg.125) or (peg.2315 and peg.2881 and peg.2882 and peg.2883)	(WP_015908194.1 and WP_015908887.1 and WP_015908890.1 and WP_015908891.1) or (WP_015908194.1 and WP_015908635.1 and WP_015908636.1 and WP_015908637.1)	Maltodextrin transport via ABC system	Transmembrane	Gene-associated	TRUE
melibABC	C05402[e] + C00001[c] + C00002[c] => C05402[c] + C00008[c] + C00009[c] + C00080[c]	Melibiose[e] + H2O[c] + ATP[c] => Melibiose[c] + ADP[c] + Orthophosphate[c] + H+[c]							melibiose transport via ABC system	Transmembrane	Gap-filling	TRUE
moABC	C06232[e] + C00002[c] + C00001[c] => C06232[c] + C00008[c] + C00009[c] + C00080[c]	Molybdate[e] + ATP[c] + H2O[c] => Molybdate[c] + ADP[c] + Orthophosphate[c] + H+[c]			3.A.1.14.11	Athe_0273 and Athe_0274 and Athe_0275	peg.674 and peg.675 and peg.676	WP_015906887.1 and WP_015906888.1 and WP_015906889.1	molybdate transport via ABC system	Transmembrane	Gene-associated	TRUE
mosABC	C17207_kz[e] + C00002[c] + C00001[c] => C17207_kz[c] + C00008[c] + C00009[c] + C00080[c]	1,4-beta-D-Mannooligosaccharide(n=4)[e] + ATP[c] + H2O[c] => 1,4-beta-D-Mannooligosaccharide(n=4)[c] + ADP[c] + Orthophosphate[c] + H+[c]				Athe_1803 and Athe_2552 and Athe_2553 and Athe_2554	peg.2315 and peg.89 and peg.90 and peg.91	WP_015908194.1 and WP_015908869.1 and WP_015908870.1 and WP_015908871.1	mannose oligosaccharides transport via ABC system	Transmembrane	Gene-associated	TRUE
nh4	C01342[c] <=> C00014[c] + C00080[c]	NH4+[c] <=> Ammonia[c] + H+[c]							non-enzymatic ionization of NH4+	Ionization	Spontaneous	TRUE
nh4t	C01342[e] <=> C01342[c]	NH4+[e] <=> NH4+[c]			1.A.11.1	Athe_2068	peg.2614	WP_015908423.1	Ammonium transporter (Ion Channel)	Transmembrane	Gene-associated	TRUE
niUpt	C19609[e] + C00002[c] + C00001[c] => C19609[c] + C00008[c] + C00009[c] + C00080[c]	Nickel(2+)[e] + ATP[c] + H2O[c] => Nickel(2+)[c] + ADP[c] + Orthophosphate[c] + H+[c]	24366337		3.A.1.23.5	peg.1318 and peg.1319 and Athe_0859 and Athe_0860	peg.1318 and peg.1319 and peg.1320 and peg.1321	WP_041727097.1 and WP_041727099.1 and WP_015907400.1 and WP_015907401.1	nickel (II) uptake	Transmembrane	Gene-associated	TRUE
piABC	C00009[e] + C00002[c] + C00001[c] => (2) C00009[c] + C00008[c] + C00080[c]	Orthophosphate[e] + ATP[c] + H2O[c] => (2) Orthophosphate[c] + ADP[c] + H+[c]	24318969		3.A.1.7.5	(Athe_2753 or Athe_1161) and Athe_1162 and Athe_1163 and Athe_1483	(peg.358 or peg.1644) and peg.1645 and peg.1646 and peg.1976	(WP_015909044.1 or WP_015907659.1) and WP_015907660.1 and WP_015907661.1 and WP_013430199.1	Phosphate transport via ABC system	Transmembrane	Gene-associated	TRUE
piH	C00013[c] + C00001[c] => (2) C00009[c] + C00080[e]	Diphosphate[c] + H2O[c] => (2) Orthophosphate[c] + H+[e]			3.A.10.2.3	Athe_0756	peg.1212	WP_015907309.1	V-type proton pumping membrane-bound pyrophosphatase	Transmembrane	Gene-associated	TRUE
pit	C00009[e] + C01330[e] => C00009[c] + C01330[c]	Orthophosphate[e] + |Sodium cation[e]| => Orthophosphate[c] + |Sodium cation[c]|			2.A.20.1	Athe_1485	peg.1978	WP_015907942.1	inorganic phosphate uptake porter (Low affinity)	Transmembrane	Gene-associated	TRUE
posABC	POS[e] + C00002[c] + C00001[c] => POS[c] + C00008[c] + C00009[c] + C00080[c]	|pectin oligosaccharides[e]| + ATP[c] + H2O[c] => |pectin oligosaccharides[c]| + ADP[c] + Orthophosphate[c] + H+[c]			3.A.1.1.9	Athe_1803 and ((Athe_2030 and Athe_2031 and (Athe_2029 or Athe_2032)) or (Athe_2330 and Athe_2331 and Athe_2332))	peg.2315 and ((peg.2576 and peg.2577 and (peg.2575 or peg.2578)) or (peg.2905 and peg.2906 and peg.2907))	WP_015908194.1 and ((WP_015908391.1 and WP_015908392.1 and (WP_015908390.1 or WP_015908393.1)) or (WP_015908655.1 and WP_015908656.1 and WP_013429291.1))	pectin oligosacchrides transport via ABC system	Transmembrane	Gene-associated	TRUE
posABC-2	POS2[e] + C00002[c] + C00001[c] => POS2[c] + C00008[c] + C00009[c] + C00080[c]	|pectin oligosaccharides 2(rhamnose-glucuronate)[e]| + ATP[c] + H2O[c] => |pectin oligosaccharides 2(rhamnose-glucuronate)[c]| + ADP[c] + Orthophosphate[c] + H+[c]			3.A.1.1.9	Athe_1803 and ((Athe_2030 and Athe_2031 and (Athe_2029 or Athe_2032)) or (Athe_2330 and Athe_2331 and Athe_2332))	peg.2315 and ((peg.2576 and peg.2577 and (peg.2575 or peg.2578)) or (peg.2905 and peg.2906 and peg.2907))	WP_015908194.1 and ((WP_015908391.1 and WP_015908392.1 and (WP_015908390.1 or WP_015908393.1)) or (WP_015908655.1 and WP_015908656.1 and WP_013429291.1))	pectin oligosacchrides 2 transport via ABC system	Transmembrane	Gene-associated	TRUE
pro_met	(0.431137) C00886[c] + (0.310706) C02163[c] + (0.381591) C03402[c] + (0.387095) C02984[c] + (0.08587) C03125[c] + (0.57862) C02987[c] + (0.219853) C02282[c] + (0.448335) C02412[c] + (0.104865) C02988[c] + (0.706951) C03127[c] + (0.713167) C02047[c] + (0.696724) C01931[c] + (0.168588) C02430[c] + (0.385845) C03511[c] + (0.244153) C02702[c] + (0.449438) C02553[c] + (0.340128) C02992[c] + (0.068072)…	(0.431137) L-Alanyl-tRNA[c] + (0.310706) L-Arginyl-tRNA(Arg)[c] + (0.381591) L-Asparaginyl-tRNA(Asn)[c] + (0.387095) L-Aspartyl-tRNA(Asp)[c] + (0.08587) L-Cysteinyl-tRNA(Cys)[c] + (0.57862) L-Glutamyl-tRNA(Glu)[c] + (0.219853) Glutaminyl-tRNA[c] + (0.448335) Glycyl-tRNA(Gly)[c] + (0.104865) L-Histidyl-tRNA(His)[c] + (0.706951) L-Isoleucyl-tRNA(Ile)[c] + (0.713167) L-Leucyl-tRNA[c] + (0.696724) L-…							Protein	Biomass	Biomass	TRUE
rhaABC	C00507[e] + C00001[c] + C00002[c] => C00507[c] + C00008[c] + C00009[c] + C00080[c]	L-Rhamnose[e] + H2O[c] + ATP[c] => L-Rhamnose[c] + ADP[c] + Orthophosphate[c] + H+[c]							rhamnose transport via ABC system	Transmembrane	Gap-filling	TRUE
rhaosABC	rhaos[e] + C00002[c] + C00001[c] => rhaos[c] + C00008[c] + C00009[c] + C00080[c]	|Rhamnose oligosaccharides(n=2)[e]| + ATP[c] + H2O[c] => |Rhamnose oligosaccharides(n=2)[c]| + ADP[c] + Orthophosphate[c] + H+[c]				Athe_1803 and Athe_2079 and Athe_2080 and Athe_2081	peg.2315 and peg.2628 and peg.2629 and peg.2630	WP_015908194.1 and WP_041727423.1 and WP_013429600.1 and WP_015908434.1	Rhamnose oligosaccharide transport via ABC system	Transmembrane	Gene-associated	TRUE
rna_met	(4.704) C00002[c] + (0.579924) C00075[c] + (0.423535) C00044[c] + (0.287381) C00063[c] + (3.99656) C00001[c] => rna[c] + (3.99656) C00008[c] + (3.99656) C00009[c] + (1.99828) C00013[c]	(4.704) ATP[c] + (0.579924) UTP[c] + (0.423535) GTP[c] + (0.287381) CTP[c] + (3.99656) H2O[c] => RNA[c] + (3.99656) ADP[c] + (3.99656) Orthophosphate[c] + (1.99828) Diphosphate[c]							RNA	Biomass	Biomass	TRUE
sink_biomass	Biomass[c] =>	Biomass[c] =>							Biomass accumulation	Biomass	Biomass	TRUE
sink_dads	C05198[c] =>	5'-Deoxyadenosine[c] =>							5'-Deoxyadenosine sink	Thiamine metabolism	Gap-filling	TRUE
sink_gatp	C21615[c] =>	|Glycolaldehyde triphosphate[c]| =>							Glycolaldehyde triphosphate sink	Folate biosynthesis	Gap-filling	TRUE
sink_hybenalcohol	C17467[c] =>	|4-Hydroxy-benzyl alcohol[c]| =>							4-Hydroxy-benzyl alcohol sink	Thiamine biosynthesis	Gap-filling	TRUE
sink_preQ1	C16675[c] =>	7-Aminomethyl-7-carbaguanine[c] =>							7-Aminomethyl-7-carbaguanine	Queuosine biosynthesis	Gap-filling	TRUE
sink_suc	C00042[c] =>	Succinate[c] =>							Succinate sink	Citrate cycle (TCA cycle)	Gap-filling	TRUE
starchASE	C00369_kz[e] + C00001[e] => (2) C01935_kz[e]	|Starch (n=4)[e]| + H2O[e] => (2) Maltodextrin(n=4)[e]		["3.2.1.41, 3.2.1.1"]		(Athe_0610 or Athe_2593) and Athe_0609	(peg.1046 or peg.141) and peg.1045	WP_015907188.1 or WP_013429333.1 or WP_015907187.1	starch hydrolysis	Sugar metabolism	Gene-associated	TRUE
trace_met	(0.011106) C00234[c] + (0.249633) C00016[c] + (0.429313) C00061[c] + (0.27295) C00010[c] + (0.019097) C00003[c] + (0.020052) C00004[c] + (0.024989) C00006[c] + (0.005553) C00005[c] + (3.990535) C00238[c] + (1.485084) C00305[c] + (0.298312) C14818[c] + (0.138957) C00076[c] + (3.623175) C01330[c] + (0.084898) C00038[c] + (0.399821) C00009[c] + (0.006192) C00068[c] => trace[c]	(0.011106) 10-Formyltetrahydrofolate[c] + (0.249633) FAD[c] + (0.429313) FMN[c] + (0.27295) CoA[c] + (0.019097) NAD+[c] + (0.020052) NADH[c] + (0.024989) NADP+[c] + (0.005553) NADPH[c] + (3.990535) |Potassium cation[c]| + (1.485084) |Magnesium cation[c]| + (0.298312) Fe2+[c] + (0.138957) |Calcium cation[c]| + (3.623175) |Sodium cation[c]| + (0.084898) |Zinc cation[c]| + (0.399821) Orthophosphate[…							Trace element	Biomass	Biomass	TRUE
trehABC	C01083[e] + C00002[c] + C00001[c] => C01083[c] + C00008[c] + C00009[c] + C00080[c]	alpha,alpha-Trehalose[e] + ATP[c] + H2O[c] => alpha,alpha-Trehalose[c] + ADP[c] + Orthophosphate[c] + H+[c]			3.A.1.1	Athe_1803 and Athe_0399 and Athe_0400 and Athe_0401	peg.2315 and peg.814 and peg.815 and peg.816	WP_015908194.1 and WP_015906998.1 and WP_015906999.1 and WP_015907000.1	Trehalose oligosacchrides transport via ABC system	Transmembrane	Gene-associated	TRUE
uraUpt	C00106[e] + C00080[e] => C00106[c] + C00080[c]	Uracil[e] + H+[e] => Uracil[c] + H+[c]	21423164		2.A.40.1.1	Athe_1374	peg.1864	WP_015907843.1	Uracil uptake	Transmembrane	Gene-associated	TRUE
valABC	C00002[c] + C00001[c] + C00183[e] => C00008[c] + C00009[c] + C00183[c] + C00080[c]	ATP[c] + H2O[c] + L-Valine[e] => ADP[c] + Orthophosphate[c] + L-Valine[c] + H+[c]			3.A.1.4.1	Athe_1384 and Athe_1385 and Athe_1386 and Athe_1387 and (Athe_1388 or Athe_0523)	peg.1875 and peg.1876 and peg.1877 and peg.1878 and peg.1879 and (peg.1880 or peg.954)	WP_015907853.1 and WP_015907854.1 and WP_015907855.1 and WP_015907856.1 and (WP_015907857.1 or WP_015907108.1)	valine oligosacchrides transport via ABC system	Transmembrane	Gene-associated	TRUE
vb12ABC	C05776[e] + C00002[c] + C00001[c] => C05776[c] + C00008[c] + C00009[c] + C00080[c]	|Vitamin B12[e]| + ATP[c] + H2O[c] => |Vitamin B12[c]| + ADP[c] + Orthophosphate[c] + H+[c]			3.A.1.13.1	Athe_1895 and Athe_1894 and Athe_1896	peg.2411 and peg.2410 and peg.2412	WP_015908277.1 and WP_015908276.1 and WP_015908278.1	Vitamin B12 uptake via ABC system	Transmembrane	Gene-associated	TRUE
wo4ABC	C20679[e] + C00002[c] + C00001[c] => C20679[c] + C00008[c] + C00009[c] + C00080[c]	Tungstate[e] + ATP[c] + H2O[c] => Tungstate[c] + ADP[c] + Orthophosphate[c] + H+[c]			3.A.1.6.2	Athe_0824 and Athe_0825 and Athe_0826	peg.1284 and peg.1285 and peg.1286	WP_015907367.1 and WP_015907368.1 and WP_015907369.1	Tungstate uptake vis ABC system	Transmembrane	Gene-associated	TRUE
xgosABC-1	XGOS-xxxg[e] + C00002[c] + C00001[c] => XGOS-xxxg[c] + C00008[c] + C00009[c] + C00080[c]	XXXG-xyloglucan-oligosaccharides[e] + ATP[c] + H2O[c] => XXXG-xyloglucan-oligosaccharides[c] + ADP[c] + Orthophosphate[c] + H+[c]				Athe_1803 and Athe_2052 and Athe_2053 and Athe_2054	peg.2315 and peg.2598 and peg.2599 and peg.2600	WP_015908194.1 and WP_015908408.1 and WP_015908409.1 and WP_015908410.1	XXXG Xyloglucan oligosaccharides transport via ABC system	Transmembrane	Gene-associated	TRUE
xgosABC-2	XGOS-xllg[e] + C00002[c] + C00001[c] => XGOS-xllg[c] + C00008[c] + C00009[c] + C00080[c]	XLLG-xyloglucan-oligosaccharides[e] + ATP[c] + H2O[c] => XLLG-xyloglucan-oligosaccharides[c] + ADP[c] + Orthophosphate[c] + H+[c]				Athe_1803 and Athe_2052 and Athe_2053 and Athe_2054	peg.2315 and peg.2598 and peg.2599 and peg.2600	WP_015908194.1 and WP_015908408.1 and WP_015908409.1 and WP_015908410.1	XLLG Xyloglucan oligosaccharides transport via ABC system	Transmembrane	Gene-associated	TRUE
xosABC	XOS[e] + C00002[c] + C00001[c] => XOS[c] + C00008[c] + C00009[c] + C00080[c]	Xylan-oligosaccharides[e] + ATP[c] + H2O[c] => Xylan-oligosaccharides[c] + ADP[c] + Orthophosphate[c] + H+[c]				(Athe_1803 and Athe_0174 and Athe_0175 and Athe_0176) or (Athe_1803 and Athe_0614 and Athe_0615 and Athe_0616) or (Athe_1803 and (Athe_0847 or Athe_0849) and Athe_0850 and Athe_0851)	(peg.2315 and peg.571 and peg.572 and peg.573) or (peg.2315 and peg.1053 and peg.1054 and peg.1055) or (peg.2315 and (peg.1307 or peg.1309) and peg.1310 and peg.1311)	(WP_015908194.1 and WP_015906801.1 and WP_013431286.1 and WP_013431285.1) or (WP_015908194.1 and WP_015907191.1 and WP_015907192.1 and WP_015907193.1) or (WP_015908194.1 and (WP_015907390.1 or WP_015907392.1) and WP_015907393.1 and WP_013430735.1)	Xylan oligosaccharides transport via ABC system	Transmembrane	Gene-associated	TRUE
xosABC-2	XOS2[e] + C00002[c] + C00001[c] => XOS2[c] + C00008[c] + C00009[c] + C00080[c]	(4O-Me)GlcAalpha(1-2)[(Xylbeta(1-3))n](Xylbeta(1-3)m)[e] + ATP[c] + H2O[c] => (4O-Me)GlcAalpha(1-2)[(Xylbeta(1-3))n](Xylbeta(1-3)m)[c] + ADP[c] + Orthophosphate[c] + H+[c]				(Athe_1803 and Athe_0174 and Athe_0175 and Athe_0176) or (Athe_1803 and Athe_0614 and Athe_0615 and Athe_0616) or (Athe_1803 and (Athe_0847 or Athe_0849) and Athe_0850 and Athe_0851)	(peg.2315 and peg.571 and peg.572 and peg.573) or (peg.2315 and peg.1053 and peg.1054 and peg.1055) or (peg.2315 and (peg.1307 or peg.1309) and peg.1310 and peg.1311)	(WP_015908194.1 and WP_015906801.1 and WP_013431286.1 and WP_013431285.1) or (WP_015908194.1 and WP_015907191.1 and WP_015907192.1 and WP_015907193.1) or (WP_015908194.1 and (WP_015907390.1 or WP_015907392.1) and WP_015907393.1 and WP_013430735.1)	Xylan oligosaccharides (with (1->2)-alpha-D-(4-O-methyl)glucuronosyl) transport via ABC system	Transmembrane	Gene-associated	TRUE
znABC	C00038[e] + C00002[c] + C00001[c] => C00038[c] + C00008[c] + C00009[c] + C00080[c]	|Zinc cation[e]| + ATP[c] + H2O[c] => |Zinc cation[c]| + ADP[c] + Orthophosphate[c] + H+[c]	28596134(3.A.1.15.3, AdcABC); 12426338(3.A.1.15.11, Zinc uptake)		3.A.1.15	Athe_2190 and Athe_2191 and Athe_2192	peg.2746 and peg.2747 and peg.2748	WP_015908527.1 and WP_015908528.1 and WP_015908529.1	Zinc uptake via ABC system	Transmembrane	Gene-associated	TRUE
znEfflux	C00038[c] + C00001[c] + C00002[c] => C00038[e] + C00008[c] + C00009[c] + C00080[c]	|Zinc cation[c]| + H2O[c] + ATP[c] => |Zinc cation[e]| + ADP[c] + Orthophosphate[c] + H+[c]	12779235		3.A.3.6.10	Athe_0314	peg.725	WP_015906919.1	Zn2+ exporting P-type ATPase	Transmembrane	Gene-associated	TRUE
R07160	C00141[c] + C00010[c] + (2) C00139[c] => C00630[c] + C00011[c] + (2) C00138[c] + C00080[c]	|3-Methyl-2-oxobutanoic acid[c]| + CoA[c] + (2) |Oxidized ferredoxin (2[4Fe-4S]) (Fdox)[c]| => 2-Methylpropanoyl-CoA[c] + CO2[c] + (2) |Reduced ferredoxin (2[4Fe-4S]) (Fdred)[c]| + H+[c]		1.2.7.7		Athe_1096 and Athe_1097 and Athe_1098	peg.1577 and peg.1578 and peg.1579	WP_041727367.1 and WP_015907604.1 and WP_015907605.1	3-methyl-2-oxobutanoate:ferredoxin oxidoreductase (VOR)	Branch chain amino acid metabolism	Gene-associated	TRUE
R08566	C00233[c] + C00010[c] + (2) C00139[c] => C02939[c] + C00011[c] + (2) C00138[c] + C00080[c]	4-Methyl-2-oxopentanoate[c] + CoA[c] + (2) |Oxidized ferredoxin (2[4Fe-4S]) (Fdox)[c]| => 3-Methylbutanoyl-CoA[c] + CO2[c] + (2) |Reduced ferredoxin (2[4Fe-4S]) (Fdred)[c]| + H+[c]		1.2.7.7		Athe_1096 and Athe_1097 and Athe_1098	peg.1577 and peg.1578 and peg.1579	WP_041727367.1 and WP_015907604.1 and WP_015907605.1	4-methyl-2-oxopentanoate:ferredoxin oxidoreductase (VOR)	Branch chain amino acid metabolism	Gene-associated	TRUE
R08567	C00671[c] + C00010[c] + (2) C00139[c] => C15980[c] + C00011[c] + (2) C00138[c] + C00080[c]	|(S)-3-Methyl-2-oxopentanoic acid[c]| + CoA[c] + (2) |Oxidized ferredoxin (2[4Fe-4S]) (Fdox)[c]| => (S)-2-Methylbutanoyl-CoA[c] + CO2[c] + (2) |Reduced ferredoxin (2[4Fe-4S]) (Fdred)[c]| + H+[c]		1.2.7.7		Athe_1096 and Athe_1097 and Athe_1098	peg.1577 and peg.1578 and peg.1579	WP_041727367.1 and WP_015907604.1 and WP_015907605.1	(S)-3-methyl-2-oxopentanoate:ferredoxin oxidoreductase (VOR)	Branch chain amino acid metabolism	Gene-associated	TRUE

## Sheet: Genes
Gene	Reaction_List
Athe_0031	R00674#R02722
Athe_0037	ThiT
Athe_0046	R01135
Athe_0053	TECA1S45_Cbes#TECA2S45_Cbes#TECA3S45_Cbes
Athe_0054	R02328
Athe_0055	R06514
Athe_0056	R06513
Athe_0060	R02777
Athe_0078	R00256#R00573
Athe_0088	Xylase
Athe_0089	Xylase
Athe_0096	R02059#R05168
Athe_0099	R10867
Athe_0105	GaltABC#GlcABC#XyloseABC
Athe_0106	GaltABC#GlcABC#XyloseABC
Athe_0107	GaltABC#GlcABC#XyloseABC
Athe_0143	R02112_kz
Athe_0147	R02071
Athe_0148	R03232
Athe_0149	R03232
Athe_0151	R02628
Athe_0152	AXE
Athe_0165	R00801#R01718
Athe_0174	xosABC#xosABC-2
Athe_0175	xosABC#xosABC-2
Athe_0176	xosABC#xosABC-2
Athe_0179	axosABC
Athe_0180	axosABC
Athe_0181	axosABC
Athe_0182	R01762#Xylase
Athe_0183	Xylase
Athe_0184	R01433_kz#XLBASE
Athe_0185	XOSASE
Athe_0186	XOSASE
Athe_0187	R01433_kz#XLBASE
Athe_0191	R09978
Athe_0196	R10002
Athe_0207	R00660
Athe_0209	R01074
Athe_0210	R03066#R03067
Athe_0212	R03503
Athe_0213	KAS11#KAS12#KAS13#KAS17_1#KAS17_2#KAS1OH3#KAS2#KAS3#KAS6#KAS8
Athe_0219	R00936#R00939#R02236
Athe_0223	R00189#R00256
Athe_0227	R08614_kz
Athe_0228	R01790_kz
Athe_0233	R00883#R01818
Athe_0234	R08614_kz
Athe_0240	TrkH
Athe_0242	TrkH
Athe_0243	TrkH
Athe_0245	QueA
Athe_0273	moABC
Athe_0274	moABC
Athe_0275	moABC
Athe_0305	R05789
Athe_0307	R03659#R04773
Athe_0314	coEfflux#znEfflux
Athe_0319	R03191#R03192
Athe_0324	R00946#R09365
Athe_0325	R01224#R07168
Athe_0344	R01183
Athe_0345	R09952
Athe_0369	THZPSN
Athe_0370	THZPSN
Athe_0371	THZPSN
Athe_0372	R03223#R10712#R11312
Athe_0373	R03472
Athe_0381	R03471#R04509
Athe_0382	R03789#R10209
Athe_0393	R00431
Athe_0397	R02728
Athe_0398	R07264_kz
Athe_0399	kojABC#trehABC
Athe_0400	kojABC#trehABC
Athe_0401	kojABC#trehABC
Athe_0403	R02727
Athe_0415	R02727
Athe_0430	R04112
Athe_0431	R02734
Athe_0440	R09959#R11719
Athe_0441	R00424#R00428#R04639#R05046#R05048
Athe_0448	R02112_kz
Athe_0458	R00306#R02558#R02887_kz#R02985#R04998#R10035#R10039#R10040
Athe_0459	R00952#R09942
Athe_0460	R00952
Athe_0468	GOSASE#R01101#R01103#R01104#R01194#R01329#R02926#R03634#R05549
Athe_0474	R00490
Athe_0500	R10339
Athe_0502	R00014#R04672#R08648
Athe_0503	R00014#R04672#R08648
Athe_0504	R04440#R05068#R05069#R05071
Athe_0505	R01213
Athe_0507	R07399
Athe_0510	R01082
Athe_0512	R02094#R02098
Athe_0518	R00351
Athe_0523	ileABC#leuABC#valABC
Athe_0524	R01325#R01900
Athe_0525	R00709
Athe_0527	R09592#R09593
Athe_0531	R00517#R00964#R00968
Athe_0536	R11398_kz
Athe_0537	R00868
Athe_0544	R02971#R03018#R04391
Athe_0546	R07613
Athe_0548	R11633#R11634#R11635#R11636
Athe_0552	R00299#R01326
Athe_0554	R01555
Athe_0555	R02421
Athe_0556	R00948
Athe_0557	R00948
Athe_0558	R02110#R02110_kz
Athe_0561	R04457
Athe_0562	R00425#R07281
Athe_0563	R00066
Athe_0564	R03458#R03459
Athe_0567	R01639
Athe_0572	R03661
Athe_0589	Cd2efflux#Co2efflux#Zn2efflux
Athe_0592	R03655
Athe_0593	R03647#R05577
Athe_0594	R11307_kz#R11308_kz#R11308_kz2
Athe_0595	celbABC#cosABC
Athe_0596	celbABC#cosABC
Athe_0597	celbABC#cosABC
Athe_0598	celbABC#cosABC
Athe_0603	R01432
Athe_0609	16GLACANASE#glyASE#starchASE
Athe_0610	14GLACANASE#glyASE#starchASE
Athe_0614	xosABC#xosABC-2
Athe_0615	xosABC#xosABC-2
Athe_0616	xosABC#xosABC-2
Athe_0618	Xylase
Athe_0619	R00771#R00772
Athe_0621	R01068#R01829#R02568
Athe_0630	R00660
Athe_0632	R01056#R09030
Athe_0633	R00966
Athe_0634	R01663
Athe_0635	R00416#R05332
Athe_0636	R01049
Athe_0641	R00190#R01132#R01229#R02142#R08237#R08238#R08245
Athe_0643	R00253
Athe_0644	BF-Nfn
Athe_0645	BF-Nfn
Athe_0647	MazG#R00004#R00087#R00426#R00515#R00662#R01668#R01855#R11323
Athe_0655	R01466#R05086
Athe_0656	MgtE
Athe_0657	MntH
Athe_0659	R03658
Athe_0664	R01090#R01214#R02199
Athe_0665	R01209#R04441#R05070
Athe_0666	R00014#R04672#R08648
Athe_0686	R00177#R04771
Athe_0695	R02262
Athe_0696	R01785#R02263
Athe_0698	R07133
Athe_0702	R01210#R01651#R03171
Athe_0703	R01210#R01651#R03171
Athe_0704	R01210#R01651#R03171
Athe_0706	R02437
Athe_0707	R01761
Athe_0711	R01856
Athe_0752	12DAG3PS
Athe_0756	piH
Athe_0760	R03905#R04212
Athe_0761	R03905#R04212
Athe_0762	R03905#R04212
Athe_0773	R02788
Athe_0774	R04573#R04617
Athe_0775	R05629#R05630
Athe_0776	R02783
Athe_0778	R05032#R05662
Athe_0779	R00660
Athe_0789	R01280
Athe_0790	R00451
Athe_0792	R03664
Athe_0801	R03663
Athe_0802	R05679#R05680
Athe_0820	R07159
Athe_0821	R07159
Athe_0824	wo4ABC
Athe_0825	wo4ABC
Athe_0826	wo4ABC
Athe_0827	R09735
Athe_0828	R09735
Athe_0829	R09394
Athe_0830	R11372
Athe_0831	R09726
Athe_0835	TECA1S45_Cbes#TECA2S45_Cbes#TECA3S45_Cbes
Athe_0838	R02720#R03531
Athe_0841	R01902#R03014#R03241
Athe_0843	R03460
Athe_0844	R00732#R01728
Athe_0845	R01826
Athe_0846	R00694#R00734
Athe_0847	GlcnABC#xosABC#xosABC-2
Athe_0848	R03197#R04972
Athe_0849	GlcnABC#xosABC#xosABC-2
Athe_0850	GlcnABC#xosABC#xosABC-2
Athe_0851	GlcnABC#xosABC#xosABC-2
Athe_0854	AguX
Athe_0855	R02454
Athe_0856	R05606
Athe_0857	Bgal#GOSASE#R01100#R04783
Athe_0859	niUpt
Athe_0860	niUpt
Athe_0861	R01724
Athe_0872	R03662#R08218
Athe_0874	R01196#R01199
Athe_0875	R01196#R01199
Athe_0876	R01196#R01199
Athe_0877	R01196#R01199
Athe_0878	R00691#R01373
Athe_0883	R00192#R04936
Athe_0884	R00193#R09660
Athe_0886	R02918
Athe_0927	R05711
Athe_0930	R00842
Athe_0938	R00502
Athe_0939	R01092
Athe_0940	R00291#R00418#R02984
Athe_0941	R05578
Athe_0982	R01220#R01655
Athe_0984	R01801
Athe_0985	R02322
Athe_1004	R01658#R02003#R02061
Athe_1008	R07161
Athe_1009	R07161
Athe_1010	R02539
Athe_1035	R00332#R02090
Athe_1037	R03269#R04231
Athe_1040	R03940
Athe_1046	R02135
Athe_1047	R01529
Athe_1055	R00161#R00549
Athe_1060	R00945#R09099
Athe_1064	R04112
Athe_1078	R02649
Athe_1079	R03443
Athe_1080	R04112
Athe_1082	MBH
Athe_1083	MBH
Athe_1084	MBH
Athe_1085	MBH
Athe_1086	MBH
Athe_1087	MBH
Athe_1096	R07160#R08566#R08567
Athe_1097	R07160#R08566#R08567
Athe_1098	R07160#R08566#R08567
Athe_1103	AbfA
Athe_1104	GOSASE#R01101#R01103#R01104#R01194#R01329#R02926#R03634#R05549
Athe_1117	EpxqR
Athe_1124	R00651#R00999#R01287#R01288#R02508#R03217#R03260#R04944#R04945#R04946
Athe_1125	R01776
Athe_1128	R00355#R00895#R00896#R05052
Athe_1129	R01083#R04559
Athe_1133	R04198#R04199
Athe_1134	R10147
Athe_1135	R02291
Athe_1137	R05637
Athe_1148	R00291#R00418#R02984
Athe_1151	R00289
Athe_1152	KAS11#KAS12#KAS13#KAS17_1#KAS17_2#KAS1OH3#KAS2#KAS3#KAS6#KAS8
Athe_1153	12DAG3PS
Athe_1154	KAS11#KAS12#KAS13#KAS17_1#KAS17_2#KAS1OH3#KAS2#KAS3#KAS6#KAS8
Athe_1155	R01626
Athe_1156	KAS11#KAS12#KAS13#KAS17_1#KAS17_2#KAS1OH3#KAS2#KAS3#KAS6#KAS8
Athe_1157	KAS11#KAS12#KAS13#KAS17_1#KAS17_2#KAS1OH3#KAS2#KAS3#KAS6#KAS8
Athe_1158	KAS11#KAS12#KAS13#KAS17_1#KAS17_2#KAS1OH3#KAS2#KAS3#KAS6#KAS8
Athe_1161	piABC
Athe_1162	piABC
Athe_1163	piABC
Athe_1172	R00143
Athe_1173	R00143
Athe_1177	R07404
Athe_1178	R07405
Athe_1183	hco3ABC
Athe_1184	hco3ABC
Athe_1190	R00651#R00999#R01287#R01288#R02508#R03217#R03260#R04944#R04945#R04946
Athe_1191	R08553
Athe_1192	R08553
Athe_1193	R00529#R04929
Athe_1194	R00529#R04929
Athe_1195	R04109
Athe_1196	R02864#R03947
Athe_1198	R00084
Athe_1199	R03165#R03194#R07237#R07238
Athe_1200	R00036
Athe_1201	R02272
Athe_1212	R04292
Athe_1213	R00481_zws
Athe_1214	R03348
Athe_1216	R11581
Athe_1221	RibU
Athe_1227	R03035
Athe_1232	R01175#R04751
Athe_1238	R00421
Athe_1248	R01086
Athe_1249	R01954
Athe_1250	R00137#R03005
Athe_1254	R03657
Athe_1260	R02301
Athe_1265	R00756
Athe_1266	R00200
Athe_1275	R02240
Athe_1279	R01714
Athe_1283	R03660
Athe_1284	R03660
Athe_1288	R05636#THZPSN
Athe_1295	BF-H2ase
Athe_1296	BF-H2ase
Athe_1297	BF-H2ase
Athe_1298	BF-H2ase
Athe_1299	BF-H2ase
Athe_1314	R01920#R02869#R08359
Athe_1315	R01157
Athe_1316	R00742#R01859#R08924
Athe_1322	R00582#R02853
Athe_1324	R01715
Athe_1325	R00512#R01665
Athe_1326	12DAG3PS
Athe_1327	R05884#R08210
Athe_1331	R03038
Athe_1333	R00104
Athe_1339	R01248#R01251#R03291#R03293
Athe_1342	R01054
Athe_1349	R03656
Athe_1350	R03083
Athe_1360	R04420
Athe_1361	R01402
Athe_1374	uraUpt
Athe_1375	R01397
Athe_1376	R01993
Athe_1377	R00965
Athe_1378	R00256#R00575
Athe_1379	R01869
Athe_1380	R01869
Athe_1382	R01870#R08231
Athe_1384	ileABC#leuABC#valABC
Athe_1385	ileABC#leuABC#valABC
Athe_1386	ileABC#leuABC#valABC
Athe_1387	ileABC#leuABC#valABC
Athe_1388	ileABC#leuABC#valABC
Athe_1402	R01482#R01983
Athe_1403	R00658#R04206
Athe_1404	R01518
Athe_1405	PGK2#R01015#R01512
Athe_1406	R01061
Athe_1409	R00206
Athe_1410	R03654
Athe_1414	R00355#R00895#R00896#R05052
Athe_1418	R02100
Athe_1423	ATPSYN
Athe_1424	ATPSYN
Athe_1425	ATPSYN
Athe_1426	ATPSYN
Athe_1427	ATPSYN
Athe_1428	ATPSYN
Athe_1429	ATPSYN
Athe_1430	ATPSYN
Athe_1432	R00256#R01230#R08244
Athe_1440	R00130
Athe_1444	R04144
Athe_1445	R01127#R04560
Athe_1446	R04325#R04326
Athe_1447	R04208
Athe_1448	R01072
Athe_1449	R04463
Athe_1450	R00256#R01579#R04463
Athe_1451	R04463
Athe_1452	R04591
Athe_1459	R02030
Athe_1471	R00885
Athe_1472	R04035#R04037
Athe_1473	R00256#R12152
Athe_1474	R04640
Athe_1475	R00256
Athe_1476	R03457
Athe_1477	R03243
Athe_1478	R01158
Athe_1479	R01071
Athe_1483	piABC
Athe_1485	pit
Athe_1489	R08575
Athe_1490	R00942#R02237
Athe_1491	R03665
Athe_1492	R05743
Athe_1493	R00315#R01353
Athe_1494	R00230#R00921
Athe_1504	R02539
Athe_1505	R07161
Athe_1506	R07161
Athe_1507	R02539
Athe_1522	R05633
Athe_1524	caEfflux
Athe_1538	R05634
Athe_1539	R00256#R00578
Athe_1540	R00256#R00575
Athe_1541	R00256#R00575
Athe_1542	R01398
Athe_1546	THZPSN
Athe_1547	THZPSN
Athe_1554	R06895
Athe_1560	R04112
Athe_1562	fe2t
Athe_1563	fe2t
Athe_1564	fe2t
Athe_1569	R07413
Athe_1615	R00897#R03132#R03601
Athe_1639	R01130#R08240
Athe_1644	R03313
Athe_1645	R00239
Athe_1686	FolT#RibU
Athe_1687	FolT#RibU
Athe_1688	FolT#RibU
Athe_1690	R02340#R02722
Athe_1691	R00674#R02722
Athe_1692	R03509
Athe_1693	R03508
Athe_1694	R01073
Athe_1695	R00985#R00986
Athe_1696	R00985#R00986
Athe_1698	R03084
Athe_1700	R02412
Athe_1708	R01196#R01199
Athe_1709	R01196#R01199
Athe_1711	R03013
Athe_1714	THZPSN
Athe_1725	R00127
Athe_1752	R01818
Athe_1755	MntH
Athe_1772	R01561#R01863#R01969#R02147#R02294#R02295#R02297#R02484#R02557#R02748#R08368#R10244
Athe_1773	R01057#R02749
Athe_1774	R01066
Athe_1775	R01570#R01876#R02296#R02298#R02484
Athe_1777	R01878#R02485#R08221
Athe_1779	DeoABC
Athe_1780	DeoABC
Athe_1781	DeoABC
Athe_1782	R01402
Athe_1783	DeoABC
Athe_1784	R00256#R05030
Athe_1785	R00256#R05030
Athe_1793	R04112
Athe_1794	R02689#R04377#R10807
Athe_1803	axosABC#celbABC#cosABC#kojABC#malABC#mdosABC#mosABC#posABC#posABC-2#rhaosABC#trehABC#xgosABC-1#xgosABC-2#xosABC#xosABC-2
Athe_1805	R00619
Athe_1808	R08689#R10859
Athe_1810	R05688
Athe_1811	R01799
Athe_1812	R06447
Athe_1814	R00158
Athe_1824	R00764
Athe_1834	R05627
Athe_1837	R02283
Athe_1853	PECASE
Athe_1854	PECASE
Athe_1855	PECASE
Athe_1857	R11307_kz#R11308_kz#R11308_kz2
Athe_1859	R08612_kz#R11307_kz#R11308_kz#R11308_kz2
Athe_1860	CelF
Athe_1865	R01444#R03801#R03802#R05141#R05142#R08612_kz
Athe_1866	R08612_kz#R11307_kz#R11308_kz#R11308_kz2
Athe_1867	R11307_kz#R11308_kz#R11308_kz2
Athe_1889	R02413
Athe_1894	vb12ABC
Athe_1895	vb12ABC
Athe_1896	vb12ABC
Athe_1903	R00401
Athe_1906	R01625
Athe_1908	R00256#R07456#R10089
Athe_1909	R00256#R07456#R10089
Athe_1910	R01580#R05839
Athe_1911	R02733
Athe_1918	R00342#R00703
Athe_1927	Bgal#GOSASE#R01100#R04783
Athe_1933	ANTIMt1#ARSNAt1#ARSt1
Athe_1946	R00414#R00420#R02707
Athe_1951	R00429
Athe_1952	R00190#R01229#R04378
Athe_1959	R01775
Athe_1960	R01771
Athe_1961	R00480
Athe_1979	R00489
Athe_1980	R02473
Athe_1981	R01216#R01226
Athe_1982	R02472
Athe_1994	R01513#R08198
Athe_1997	R00847
Athe_2028	R07413
Athe_2029	posABC#posABC-2
Athe_2030	posABC#posABC-2
Athe_2031	posABC#posABC-2
Athe_2032	posABC#posABC-2
Athe_2034	R00114#R00256
Athe_2035	R02539
Athe_2036	R03646
Athe_2038	R00260
Athe_2039	R01150
Athe_2044	R06613
Athe_2047	KAS11#KAS12#KAS13#KAS17_1#KAS17_2#KAS1OH3#KAS2#KAS3#KAS6#KAS8
Athe_2050	R00566
Athe_2052	xgosABC-1#xgosABC-2
Athe_2053	xgosABC-1#xgosABC-2
Athe_2054	xgosABC-1#xgosABC-2
Athe_2057	XylS
Athe_2059	R01067#R01641#R06590
Athe_2060	R01067#R01641#R06590
Athe_2062	TECA1S45_Cbes#TECA2S45_Cbes#TECA3S45_Cbes
Athe_2068	nh4t
Athe_2071	R01514
Athe_2072	FUCASE#FUCASE2
Athe_2073	R03163
Athe_2079	rhaosABC
Athe_2080	rhaosABC
Athe_2081	rhaosABC
Athe_2086	R08127#R08260
Athe_2099	R00994#R04426
Athe_2100	R03896#R03898#R03968#R04001#R10170
Athe_2101	R03896#R03898#R03968#R04001#R10170
Athe_2115	R02735
Athe_2118	R00760
Athe_2122	R00178
Athe_2125	R01513#R08198
Athe_2126	R04173#R05085
Athe_2184	12DAG3PS
Athe_2190	znABC
Athe_2191	znABC
Athe_2192	znABC
Athe_2203	R01030#R01470
Athe_2207	R00371
Athe_2208	R00943
Athe_2212	malateT
Athe_2216	R05553
Athe_2217	R01716
Athe_2218	R01716
Athe_2226	R00351
Athe_2227	R05850
Athe_2229	R01526#R02439
Athe_2253	R03650
Athe_2254	R00586
Athe_2255	R03651#R05578
Athe_2264	ArabABC#GaltABC#XyloseABC
Athe_2265	ArabABC#GaltABC#XyloseABC
Athe_2266	ArabABC#GaltABC#XyloseABC
Athe_2268	ArabABC#GaltABC#XyloseABC
Athe_2280	coEfflux#cuEfflux
Athe_2308	malABC#mdosABC
Athe_2309	malABC#mdosABC
Athe_2310	malABC#mdosABC
Athe_2323	R00768
Athe_2324	R02060
Athe_2328	R01067#R01641#R06590
Athe_2330	posABC#posABC-2
Athe_2331	posABC#posABC-2
Athe_2332	posABC#posABC-2
Athe_2333	R02036
Athe_2334	R02454
Athe_2335	HemG
Athe_2354	R01433_kz#XLBASE
Athe_2355	Lac-symp
Athe_2360	R00114#R00256
Athe_2363	MgCaAT
Athe_2364	CaNaEx
Athe_2370	GOSASE
Athe_2371	AbfA
Athe_2374	axosABC
Athe_2375	axosABC
Athe_2376	axosABC
Athe_2380	R02360_kz
Athe_2381	RhiN
Athe_2383	R01542
Athe_2384	R04383
Athe_2385	R01541
Athe_2386	R05605
Athe_2388	R02454
Athe_2389	R11624
Athe_2390	R05605
Athe_2391	R01737
Athe_2401	R03193
Athe_2541	R01078
Athe_2542	R03231
Athe_2543	R03182
Athe_2544	BioY
Athe_2549	R04405#R09365
Athe_2552	mosABC
Athe_2553	mosABC
Athe_2554	mosABC
Athe_2555	R10811_kz
Athe_2557	R01445_kz#R10810
Athe_2574	malABC#mdosABC
Athe_2576	R01555
Athe_2577	malABC#mdosABC
Athe_2578	malABC#mdosABC
Athe_2579	R02112_kz
Athe_2581	Ram106B
Athe_2593	14GLACANASE#glyASE#starchASE
Athe_2643	R07605
Athe_2648	PPTGS_Cbes#R04519#R06178
Athe_2722	R01433_kz#XOSASE
Athe_2723	R01433_kz#XOSASE
Athe_2724	XOSASE
Athe_2746	R01082
Athe_2753	piABC
Athe_2754	R01010#R02135#R03024#R04620
peg.1318	niUpt
peg.1319	niUpt
peg.2268	R07175

## Sheet: Compounds
id	name	charge	formula	in_model
AX	acetylxylan	0	C26H40O20	TRUE
AXOS	Arabinoxylan-oligosaccharides	0	C35H58O29	TRUE
Biomass	Biomass	0	R	TRUE
C00001	H2O	0	H2O	TRUE
C00002	ATP	-4	C10H12N5O13P3	TRUE
C00003	NAD+	-1	C21H26N7O14P2	TRUE
C00004	NADH	-2	C21H27N7O14P2	TRUE
C00005	NADPH	-4	C21H26N7O17P3	TRUE
C00006	NADP+	-3	C21H25N7O17P3	TRUE
C00008	ADP	-3	C10H12N5O10P2	TRUE
C00009	Orthophosphate	-2	HO4P	TRUE
C00010	CoA	-4	C21H32N7O16P3S	TRUE
C00011	CO2	0	CO2	TRUE
C00013	Diphosphate	-3	HO7P2	TRUE
C00014	Ammonia	0	H3N	TRUE
C00015	UDP	-3	C9H11N2O12P2	TRUE
C00016	FAD	-3	C27H30N9O15P2	TRUE
C00018	Pyridoxal phosphate	-2	C8H8NO6P	TRUE
C00019	S-Adenosyl-L-methionine	1	C15H23N6O5S	TRUE
C00020	AMP	-2	C10H12N5O7P	TRUE
C00021	S-Adenosyl-L-homocysteine	0	C14H20N6O5S	TRUE
C00022	Pyruvate	-1	C3H3O3	TRUE
C00024	Acetyl-CoA	-4	C23H34N7O17P3S	TRUE
C00025	L-Glutamate	-1	C5H8NO4	TRUE
C00026	2-Oxoglutarate	-2	C5H4O5	TRUE
C00027	Hydrogen peroxide	0	H2O2	TRUE
C00029	UDP-glucose	-2	C15H22N2O17P2	TRUE
C00031	D-Glucose	0	C6H12O6	TRUE
C00033	Acetate	-1	C2H3O2	TRUE
C00035	GDP	-3	C10H12N5O11P2	TRUE
C00036	Oxaloacetate	-2	C4H2O5	TRUE
C00037	Glycine	0	C2H5NO2	TRUE
C00038	Zinc cation	2	Zn	TRUE
C00041	L-Alanine	0	C3H7NO2	TRUE
C00042	Succinate	-2	C4H4O4	TRUE
C00043	UDP-N-acetyl-alpha-D-glucosamine	-2	C17H25N3O17P2	TRUE
C00044	GTP	-4	C10H12N5O14P3	TRUE
C00047	L-Lysine	1	C6H15N2O2	TRUE
C00049	L-Aspartate	-1	C4H6NO4	TRUE
C00052	UDP-alpha-D-galactose	-2	C15H22N2O17P2	TRUE
C00054	Adenosine 3',5'-bisphosphate	-4	C10H11N5O10P2	TRUE
C00055	CMP	-2	C9H12N3O8P	TRUE
C00058	Formate	-1	CHO2	TRUE
C00059	Sulfate	-2	O4S	TRUE
C00061	FMN	-3	C17H18N4O9P	TRUE
C00062	L-Arginine	1	C6H15N4O2	TRUE
C00063	CTP	-4	C9H12N3O14P3	TRUE
C00064	L-Glutamine	0	C5H10N2O3	TRUE
C00065	L-Serine	0	C3H7NO3	TRUE
C00067	Formaldehyde	0	CH2O	TRUE
C00068	Thiamin diphosphate	-2	C12H16N4O7P2S	TRUE
C00070	Copper	2	Cu	TRUE
C00073	L-Methionine	0	C5H11NO2S	TRUE
C00074	Phosphoenolpyruvate	-3	C3H2O6P	TRUE
C00075	UTP	-4	C9H11N2O15P3	TRUE
C00076	Calcium cation	2	Ca	TRUE
C00077	L-Ornithine	1	C5H13N2O2	TRUE
C00078	L-Tryptophan	0	C11H12N2O2	TRUE
C00079	L-Phenylalanine	0	C9H11NO2	TRUE
C00080	H+	1	H	TRUE
C00082	L-Tyrosine	0	C9H11NO3	TRUE
C00083	Malonyl-CoA	-5	C24H33N7O19P3S	TRUE
C00084	Acetaldehyde	0	C2H4O	TRUE
C00085	D-Fructose 6-phosphate	-2	C6H11O9P	TRUE
C00086	Urea	0	CH4N2O	TRUE
C00089	Sucrose	0	C12H22O11	TRUE
C00092	D-Glucose 6-phosphate	-2	C6H11O9P	TRUE
C00093	sn-Glycerol 3-phosphate	-2	C3H7O6P	TRUE
C00094	Sulfite	-1	HO3S	TRUE
C00095	D-Fructose	0	C6H12O6	TRUE
C00096	GDP-mannose	-2	C16H23N5O16P2	TRUE
C00097	L-Cysteine	0	C3H7NO2S	TRUE
C00099	beta-Alanine	0	C3H7NO2	TRUE
C00100	Propanoyl-CoA	-4	C24H36N7O17P3S	TRUE
C00101	Tetrahydrofolate	-2	C19H21N7O6	TRUE
C00103	D-Glucose 1-phosphate	-2	C6H11O9P	TRUE
C00105	UMP	-2	C9H11N2O9P	TRUE
C00106	Uracil	0	C4H4N2O2	TRUE
C00108	Anthranilate	-1	C7H6NO2	TRUE
C00109	2-Oxobutanoate	-1	C4H5O3	TRUE
C00111	Glycerone phosphate	-2	C3H5O6P	TRUE
C00112	CDP	-3	C9H12N3O11P2	TRUE
C00114	Choline	1	C5H14NO	TRUE
C00116	Glycerol	0	C3H8O3	TRUE
C00117	D-Ribose 5-phosphate	-2	C5H9O8P	TRUE
C00118	D-Glyceraldehyde 3-phosphate	-2	C3H5O6P	TRUE
C00119	5-Phospho-alpha-D-ribose 1-diphosphate	-5	C5H8O14P3	TRUE
C00120	Biotin	-1	C10H15N2O3S	TRUE
C00122	Fumarate	-2	C4H2O4	TRUE
C00123	L-Leucine	0	C6H13NO2	TRUE
C00124	D-Galactose	0	C6H12O6	TRUE
C00129	Isopentenyl diphosphate	-3	C5H9O7P2	TRUE
C00130	IMP	-2	C10H11N4O8P	TRUE
C00131	dATP	-4	C10H12N5O12P3	TRUE
C00133	D-Alanine	0	C3H7NO2	TRUE
C00134	Putrescine	2	C4H14N2	TRUE
C00135	L-Histidine	0	C6H9N3O2	TRUE
C00136	Butanoyl-CoA	-4	C25H38N7O17P3S	TRUE
C00137	myo-Inositol	0	C6H12O6	TRUE
C00138	Reduced ferredoxin (2[4Fe-4S]) (Fdred)	2	Fe8S8X	TRUE
C00139	Oxidized ferredoxin (2[4Fe-4S]) (Fdox)	3	Fe8S8X	TRUE
C00140	N-Acetyl-D-glucosamine	0	C8H15NO6	TRUE
C00141	3-Methyl-2-oxobutanoic acid	-1	C5H7O3	TRUE
C00143	5,10-Methylenetetrahydrofolate	-2	C20H21N7O6	TRUE
C00144	GMP	-2	C10H12N5O8P	TRUE
C00147	Adenine	0	C5H5N5	TRUE
C00148	L-Proline	0	C5H9NO2	TRUE
C00149	(S)-Malate	-2	C4H4O5	TRUE
C00152	L-Asparagine	0	C4H8N2O3	TRUE
C00153	Nicotinamide	0	C6H6N2O	TRUE
C00154	Palmitoyl-CoA	-4	C37H62N7O17P3S	TRUE
C00155	L-Homocysteine	0	C4H9NO2S	TRUE
C00158	Citrate	-3	C6H5O7	TRUE
C00159	D-Mannose	0	C6H12O6	TRUE
C00163	Propanoate	-1	C3H5O2	TRUE
C00166	Phenylpyruvate	-1	C9H7O3	TRUE
C00169	Carbamoyl phosphate	-2	CH2NO5P	TRUE
C00170	5'-Methylthioadenosine	0	C11H15N5O3S	TRUE
C00175	Cobalt ion	2	Co	TRUE
C00178	Thymine	0	C5H6N2O2	TRUE
C00179	Agmatine	2	C5H16N4	TRUE
C00181	D-Xylose	0	C5H10O5	TRUE
C00182_kz	Glycogen	0	H2O(C24H40O20)2	TRUE
C00183	L-Valine	0	C5H11NO2	TRUE
C00184	Glycerone	0	C3H6O3	TRUE
C00185	Cellobiose	0	C12H22O11	TRUE
C00186	(S)-Lactate	-1	C3H5O3	TRUE
C00188	L-Threonine	0	C4H9NO3	TRUE
C00189	Ethanolamine	1	C2H8NO	TRUE
C00191	D-Glucuronate	-1	C6H9O7	TRUE
C00192	Hydroxylamine	0	H3NO	TRUE
C00197	3-Phospho-D-glycerate	-3	C3H4O7P	TRUE
C00199	D-Ribulose 5-phosphate	-2	C5H9O8P	TRUE
C00203	UDP-N-acetyl-D-galactosamine	-2	C17H25N3O17P2	TRUE
C00204	2-Keto-3-deoxy-D-gluconate	-1	C6H9O6	TRUE
C00208	Maltose	0	C12H22O11	TRUE
C00212	Adenosine	0	C10H13N5O4	TRUE
C00214	Thymidine	0	C10H14N2O5	TRUE
C00217	D-Glutamate	-1	C5H8NO4	TRUE
C00224	Adenylyl sulfate	-2	C10H12N5O10PS	TRUE
C00227	Acetyl phosphate	-2	C2H3O5P	TRUE
C00229	Acyl-carrier protein	-1	C11H21N2O7PRS	TRUE
C00231	D-Xylulose 5-phosphate	-2	C5H9O8P	TRUE
C00233	4-Methyl-2-oxopentanoate	-1	C6H9O3	TRUE
C00234	10-Formyltetrahydrofolate	-2	C20H21N7O7	TRUE
C00235	Dimethylallyl diphosphate	-3	C5H9O7P2	TRUE
C00236	3-Phospho-D-glyceroyl phosphate	-4	C3H4O10P2	TRUE
C00237	CO	0	CO	TRUE
C00238	Potassium cation	1	K	TRUE
C00239	dCMP	-2	C9H12N3O7P	TRUE
C00242	Guanine	0	C5H5N5O	TRUE
C00243	Lactose	0	C12H22O11	TRUE
C00249	Hexadecanoic acid	-1	C16H31O2	TRUE
C00250	Pyridoxal	0	C8H9NO3	TRUE
C00251	Chorismate	-2	C10H8O6	TRUE
C00252	Isomaltose	0	C12H22O11	TRUE
C00253	Nicotinate	-1	C6H4NO2	TRUE
C00254	Prephenate	-2	C10H8O6	TRUE
C00255	Riboflavin	-1	C17H19N4O6	TRUE
C00257	D-Gluconate	-1	C6H11O7	TRUE
C00258	D-Glycerate	-1	C3H5O4	TRUE
C00259	L-Arabinose	0	C5H10O5	TRUE
C00262	Hypoxanthine	0	C5H4N4O	TRUE
C00263	L-Homoserine	0	C4H9NO3	TRUE
C00266	Glycolaldehyde	0	C2H4O2	TRUE
C00269	CDP-diacylglycerol	-2	C1362H2672O319N3P39	TRUE
C00275	D-Mannose 6-phosphate	-2	C6H11O9P	TRUE
C00279	D-Erythrose 4-phosphate	-2	C4H7O7P	TRUE
C00282	Hydrogen	0	H2	TRUE
C00283	Hydrogen sulfide	0	H2S	TRUE
C00286	dGTP	-4	C10H12N5O13P3	TRUE
C00288	HCO3-	-1	CHO3	TRUE
C00292	Aniline	0	C6H7N	TRUE
C00294	Inosine	0	C10H12N4O5	TRUE
C00295	Orotate	-1	C5H3N2O4	TRUE
C00299	Uridine	0	C9H12N2O6	TRUE
C00301	ADP-ribose	-2	C15H21N5O14P2	TRUE
C00302	Glutamate	-1	C5H8NO4	TRUE
C00305	Magnesium cation	2	Mg	TRUE
C00309	D-Ribulose	0	C5H10O5	TRUE
C00310	D-Xylulose	0	C5H10O5	TRUE
C00311	Isocitrate	-3	C6H5O7	TRUE
C00312	L-Xylulose	0	C5H10O5	TRUE
C00314	Pyridoxine	0	C8H11NO3	TRUE
C00315	Spermidine	3	C7H22N3	TRUE
C00320	Thiosulfate	-1	HO3S2	TRUE
C00327	L-Citrulline	0	C6H13N3O3	TRUE
C00330	Deoxyguanosine	0	C10H13N5O4	TRUE
C00331	Indolepyruvate	-1	C11H8NO3	TRUE
C00333	D-Galacturonate	-1	C6H9O7	TRUE
C00337	(S)-Dihydroorotate	-1	C5H5N2O4	TRUE
C00340	Reduced rubredoxin	2	Fe1S0	TRUE
C00341	Geranyl diphosphate	-3	C10H17O7P2	TRUE
C00344	Phosphatidylglycerol	-1	C1356H2667O314P38	TRUE
C00345	6-Phospho-D-gluconate	-3	C6H10O10P	TRUE
C00352	D-Glucosamine 6-phosphate	-1	C6H13NO8P	TRUE
C00353	Geranylgeranyl diphosphate	-3	C20H33O7P2	TRUE
C00354	D-Fructose 1,6-bisphosphate	-4	C6H10O12P2	TRUE
C00357	N-Acetyl-D-glucosamine 6-phosphate	-2	C8H14NO9P	TRUE
C00360	dAMP	-2	C10H12N5O6P	TRUE
C00361	dGDP	-3	C10H12N5O10P2	TRUE
C00362	dGMP	-2	C10H12N5O7P	TRUE
C00363	dTDP	-3	C10H13N2O11P2	TRUE
C00364	dTMP	-2	C10H13N2O8P	TRUE
C00365	dUMP	-2	C9H11N2O8P	TRUE
C00369_kz	Starch (n=4)	0	H2O(C12H20O10)4	TRUE
C00372_kz	1,6-alpha-D-Glucan(n=4)	0	H2O(C12H20O10)4	TRUE
C00378	Thiamine	1	C12H17N4OS	TRUE
C00380	Cytosine	0	C4H5N3O	TRUE
C00385	Xanthine	0	C5H4N4O2	TRUE
C00387	Guanosine	0	C10H13N5O5	TRUE
C00392	Mannitol	0	C6H14O6	TRUE
C00396	Pyrimidine	0	C4H4N2	TRUE
C00407	L-Isoleucine	0	C6H13NO2	TRUE
C00409	Methanethiol	0	CH4S	TRUE
C00415	Dihydrofolate	-2	C19H19N7O6	TRUE
C00416	Phosphatidate / 1,2-Diacyl-sn-glycerol 3-phosphate	-2	C1353H2660O312P38	TRUE
C00417	cis-Aconitate	-3	C6H3O6	TRUE
C00424	(S)-Lactaldehyde	0	C3H6O2	TRUE
C00430	5-Aminolevulinate	0	C5H9NO3	TRUE
C00435	Oxidized rubredoxin	3	Fe1S0	TRUE
C00437	N-Acetylornithine	0	C7H14N2O3	TRUE
C00438	N-Carbamoyl-L-aspartate	-2	C5H6N2O5	TRUE
C00440	5-Methyltetrahydrofolate	-2	C20H23N7O6	TRUE
C00441	L-Aspartate 4-semialdehyde	0	C4H7NO3	TRUE
C00445	5,10-Methenyltetrahydrofolate	-1	C20H20N7O6	TRUE
C00447	Sedoheptulose 1,7-bisphosphate	-4	C7H12O13P2	TRUE
C00448	trans,trans-Farnesyl diphosphate	-3	C15H25O7P2	TRUE
C00455	Nicotinamide D-ribonucleotide	-1	C11H14N2O8P	TRUE
C00458	dCTP	-4	C9H12N3O13P3	TRUE
C00459	dTTP	-4	C10H13N2O14P3	TRUE
C00460	dUTP	-4	C9H11N2O14P3	TRUE
C00463	Indole	0	C8H7N	TRUE
C00466	Acetoin	0	C4H8O2	TRUE
C00469	Ethanol	0	C2H6O	TRUE
C00470_kz	Pectate	-2	H2O(C6H8O6)8(C12H15O9)2	TRUE
C00475	Cytidine	0	C9H13N3O5	TRUE
C00492	Raffinose	0	C18H32O16	TRUE
C00493	Shikimate	-1	C7H9O5	TRUE
C00498	ADP-glucose	-2	C16H23N5O15P2	TRUE
C00504	Folate	-2	C19H17N7O6	TRUE
C00507	L-Rhamnose	0	C6H12O5	TRUE
C00508	L-Ribulose	0	C5H10O5	TRUE
C00513	CDP-glycerol	-2	C12H19N3O13P2	TRUE
C00514	D-Mannonate	-1	C6H11O7	TRUE
C00522	(R)-Pantoate	-1	C6H11O4	TRUE
C00526	Deoxyuridine	0	C9H12N2O5	TRUE
C00534	Pyridoxamine	1	C8H13N2O2	TRUE
C00536	Triphosphate	-5	O10P3	TRUE
C00542	Cystathionine	0	C7H14N2O4S	TRUE
C00558	D-Tagaturonate	-1	C6H9O7	TRUE
C00559	Deoxyadenosine	0	C10H13N5O3	TRUE
C00561	Mandelonitrile	0	C8H7NO	TRUE
C00568	4-Aminobenzoate	-1	C7H6NO2	TRUE
C00577	D-Glyceraldehyde	0	C3H6O3	TRUE
C00582	Phenylacetyl-CoA	-4	C29H38N7O17P3S	TRUE
C00615	Protein histidine	0	C7H8N4O2R2	TRUE
C00620	alpha-D-Ribose 1-phosphate	-2	C5H9O8P	TRUE
C00623	sn-Glycerol 1-phosphate	-2	C3H7O6P	TRUE
C00624	N-Acetyl-L-glutamate	-2	C7H9NO5	TRUE
C00630	2-Methylpropanoyl-CoA	-4	C25H38N7O17P3S	TRUE
C00631	2-Phospho-D-glycerate	-3	C3H4O7P	TRUE
C00636	D-Mannose 1-phosphate	-2	C6H11O9P	TRUE
C00641	1,2-Diacyl-sn-glycerol	0	C1353H2661O309P37	TRUE
C00645	N-Acetyl-D-mannosamine	0	C8H15NO6	TRUE
C00647	Pyridoxamine phosphate	-1	C8H12N2O5P	TRUE
C00655	Xanthosine 5'-phosphate	-2	C10H11N4O9P	TRUE
C00666	LL-2,6-Diaminoheptanedioate	0	C7H14N2O4	TRUE
C00670	sn-Glycero-3-phosphocholine	0	C8H20NO6P	TRUE
C00671	(S)-3-Methyl-2-oxopentanoic acid	-1	C6H9O3	TRUE
C00672	2-Deoxy-D-ribose 1-phosphate	-2	C5H9O7P	TRUE
C00673	2-Deoxy-D-ribose 5-phosphate	-2	C5H9O7P	TRUE
C00680	meso-2,6-Diaminoheptanedioate	0	C7H14N2O4	TRUE
C00683	(S)-Methylmalonyl-CoA	-5	C25H35N7O19P3S	TRUE
C00688	dTDP-4-dehydro-beta-L-rhamnose	-2	C16H22N2O15P2	TRUE
C00691	2-Inosose	0	C6H10O6	TRUE
C00692	UDP-N-acetylmuramoyl-L-alanyl-D-glutamate	-4	C28H39N5O23P2	TRUE
C00698	Cl-	-1	Cl	TRUE
C00700	XTP	-4	C10H11N4O15P3	TRUE
C00704	O2.-	-1	O2	TRUE
C00705	dCDP	-3	C9H12N3O10P2	TRUE
C00707_kz	Xylan	0	H2O(C5H8O4)7(C10H16O8)4	TRUE
C00718_kz	Amylose(n=8)	0	H2O(C6H10O5)8	TRUE
C00725	Lipoate	-1	C8H13O2S2	TRUE
C00740	D-Serine	0	C3H7NO3	TRUE
C00748	Siroheme	-8	C42H36N4O16Fe	TRUE
C00750	Spermine	4	C10H30N4	TRUE
C00760_kz	Cellulose(n=218)	0	H2O(C6H10O5)218	TRUE
C00787	tRNA(Tyr)	0	R	TRUE
C00794	D-Sorbitol	0	C6H14O6	TRUE
C00819	D-Glutamine	0	C5H10N2O3	TRUE
C00826	L-Arogenate	-1	C10H12NO5	TRUE
C00831	Pantetheine	0	C11H22N2O4S	TRUE
C00842	dTDP-glucose	-2	C16H24N2O16P2	TRUE
C00844	Prunasin	0	C14H17NO6	TRUE
C00857	Deamino-NAD+	-2	C21H24N6O15P2	TRUE
C00860	L-Histidinol	1	C6H12N3O	TRUE
C00861	L-Rhamnulose	0	C6H12O5	TRUE
C00864	Pantothenate	-1	C9H16NO5	TRUE
C00870	4-Nitrophenol	-1	C6H4NO3	TRUE
C00877	Crotonoyl-CoA	-4	C25H36N7O17P3S	TRUE
C00881	Deoxycytidine	0	C9H13N3O4	TRUE
C00882	Dephospho-CoA	-2	C21H33N7O13P2S	TRUE
C00886	L-Alanyl-tRNA	1	C3H6NOR	TRUE
C00905	D-Fructuronate	-1	C6H9O7	TRUE
C00921	Dihydropteroate	-1	C14H13N6O3	TRUE
C00931	Porphobilinogen	-1	C10H13N2O4	TRUE
C00944	3-Dehydroquinate	-1	C7H9O6	TRUE
C00957	Mercaptopyruvate	-1	C3H3O3S	TRUE
C00966	2-Dehydropantoate	-1	C6H9O4	TRUE
C00979	O-Acetyl-L-serine	0	C5H9NO4	TRUE
C00993	D-Alanyl-D-alanine	0	C6H12N2O3	TRUE
C01005	O-Phospho-L-serine (Pser)	-2	C3H6NO6P	TRUE
C01019	L-Fucose (6-Deoxy-L-galactose)	0	C6H12O5	TRUE
C01024	Hydroxymethylbilane	-8	C40H38N4O17	TRUE
C01037	7,8-Diaminononanoate	1	C9H21N2O2	TRUE
C01050	UDP-N-acetylmuramate	-3	C20H28N3O19P2	TRUE
C01051	Uroporphyrinogen III	-8	C40H36N4O16	TRUE
C01077	O-Acetyl-L-homoserine	0	C6H11NO4	TRUE
C01079	Protoporphyrinogen IX	-2	C34H38N4O4	TRUE
C01081	Thiamin monophosphate	-1	C12H16N4O4PS	TRUE
C01083	alpha,alpha-Trehalose	0	C12H22O11	TRUE
C01092	8-Amino-7-oxononanoate	0	C9H17NO3	TRUE
C01094	D-Fructose 1-phosphate	-2	C6H11O9P	TRUE
C01096	Sorbitol 6-phosphate	-2	C6H13O9P	TRUE
C01099	L-Fuculose 1-phosphate	-2	C6H11O8P	TRUE
C01100	L-Histidinol phosphate	-1	C6H11N3O4P	TRUE
C01101	L-Ribulose 5-phosphate	-2	C5H9O8P	TRUE
C01102	O-Phospho-L-homoserine	-2	C4H8NO6P	TRUE
C01103	Orotidine 5'-phosphate	-3	C10H10N2O11P	TRUE
C01118	O-Succinyl-L-homoserine	-1	C8H12NO6	TRUE
C01131	L-Rhamnulose 1-phosphate	-2	C6H11O8P	TRUE
C01134	Pantetheine 4'-phosphate	-2	C11H21N2O7PS	TRUE
C01137	S-Adenosylmethioninamine	2	C14H24N6O3S	TRUE
C01157	Hydroxyproline	0	C5H9NO3	TRUE
C01165	L-Glutamate 5-semialdehyde	0	C5H9NO3	TRUE
C01170	UDP-N-acetyl-D-mannosamine	-2	C17H25N3O17P2	TRUE
C01179	3-(4-Hydroxyphenyl)pyruvate	-1	C9H7O4	TRUE
C01185	Nicotinate D-ribonucleotide	-2	C11H12NO9P	TRUE
C01203	Oleoyl-[acyl-carrier protein]	-1	C29H53N2O8PRS	TRUE
C01209	Malonyl-[acyl-carrier protein]	-2	C14H22N2O10PRS	TRUE
C01212	UDP-N-acetylmuramoyl-L-alanine	-3	C23H33N4O20P2	TRUE
C01217	5,6,7,8-Tetrahydromethanopterin	-3	C30H42N6O16P	TRUE
C01233	sn-Glycero-3-phosphoethanolamine	0	C5H14NO6P	TRUE
C01235	alpha-D-Galactosyl-(1->3)-1D-myo-inositol	0	C12H22O11	TRUE
C01250	N-Acetyl-L-glutamate 5-semialdehyde	-1	C7H10NO4	TRUE
C01267	3-(Imidazol-4-yl)-2-oxopropyl phosphate	-2	C6H7N2O5P	TRUE
C01268	5-Amino-6-(5'-phosphoribosylamino)uracil	-2	C9H13N4O9P	TRUE
C01269	5-O-(1-Carboxyvinyl)-3-phosphoshikimate	-4	C10H9O10P	TRUE
C01279	4-Amino-5-hydroxymethyl-2-methylpyrimidine	0	C6H9N3O	TRUE
C01300	2-Amino-4-hydroxy-6-hydroxymethyl-7,8-dihydropteridine	0	C7H9N5O2	TRUE
C01302	1-(2-Carboxyphenylamino)-1-deoxy-D-ribulose 5-phosphate	-3	C12H13NO9P	TRUE
C01304	2,5-Diamino-6-(5-phospho-D-ribosylamino)pyrimidin-4(3H)-one	-2	C9H14N5O8P	TRUE
C01330	Sodium cation	1	Na	TRUE
C01342	NH4+	1	H4N	TRUE
C01345	dITP	-4	C10H11N4O13P3	TRUE
C01346	dUDP	-3	C9H11N2O11P2	TRUE
C01352	FADH2	-2	C27H33N9O15P2	TRUE
C01413	Cadmium	2	Cd	TRUE
C01449	Queuine	1	C12H16N5O3	TRUE
C01528	Hydrogen selenide	0	H2Se	TRUE
C01594	Linamarin	0	C10H17NO6	TRUE
C01613	Stachyose	0	C24H42O21	TRUE
C01630	Xylobiose	0	C10H18O9	TRUE
C01635	tRNA(Ala)	0	R	TRUE
C01636	tRNA(Arg)	0	R	TRUE
C01637	tRNA(Asn)	0	R	TRUE
C01638	tRNA(Asp)	0	R	TRUE
C01639	tRNA(Cys)	0	R	TRUE
C01640	tRNA(Gln)	0	R	TRUE
C01641	tRNA(Glu)	0	R	TRUE
C01642	tRNA(Gly)	0	R	TRUE
C01643	tRNA(His)	0	R	TRUE
C01644	tRNA(Ile)	0	R	TRUE
C01645	tRNA(Leu)	0	R	TRUE
C01646	tRNA(Lys)	0	R	TRUE
C01647	tRNA(Met)	0	R	TRUE
C01648	tRNA(Phe)	0	R	TRUE
C01649	tRNA(Pro)	0	R	TRUE
C01650	tRNA(Ser)	0	R	TRUE
C01651	tRNA(Thr)	0	R	TRUE
C01652	tRNA(Trp)	0	R	TRUE
C01653	tRNA(Val)	0	R	TRUE
C01672	Cadaverine	2	C5H16N2	TRUE
C01674	Chitobiose	0	C16H28N2O11	TRUE
C01721	L-Fuculose	0	C6H12O5	TRUE
C01762	Xanthosine	0	C10H12N4O6	TRUE
C01909	Dethiobiotin	-1	C10H17N2O3	TRUE
C01931	L-Lysyl-tRNA	2	C6H14N2OR	TRUE
C01935_kz	Maltodextrin(n=4)	0	H2O(C6H10O5)4	TRUE
C01977	tRNA guanine	-4	C20H26N5O20P3R2	TRUE
C01978	tRNA queuine	-3	C27H37N5O22P3R2	TRUE
C02013	Cellotetraose	0	C24H42O21	TRUE
C02015	CoA-disulfide	-8	C42H62N14O32P6S2	TRUE
C02047	L-Leucyl-tRNA	1	C6H12NOR	TRUE
C02097	dTDP-galactose	-2	C16H24N2O16P2	TRUE
C02163	L-Arginyl-tRNA(Arg)	2	C6H14N4OR	TRUE
C02226	2-Methylmaleate	-2	C5H4O4	TRUE
C02269	Deoxynucleoside	0	C5H9O3R	TRUE
C02273	Digalacturonate	-2	C12H16O13	TRUE
C02282	Glutaminyl-tRNA	1	C5H9N2O2R	TRUE
C02291	L-Cystathionine	0	C7H14N2O4S	TRUE
C02380	6-Mercaptopurine	0	C5H4N4S	TRUE
C02412	Glycyl-tRNA(Gly)	1	C2H4NOR	TRUE
C02430	L-Methionyl-tRNA	1	C5H10NOSR	TRUE
C02463	Precorrin 2	-7	C42H41N4O16	TRUE
C02474_kz	Arabinan(n=2)	0	H2O(C15H24O12)2	TRUE
C02492_kz	1,4-beta-D-Mannan(n=8)	0	H2O(C6H10O5)8	TRUE
C02504	alpha-Isopropylmalate	-2	C7H10O5	TRUE
C02532	O-Phospho-D-serine	-2	C3H6NO6P	TRUE
C02553	L-Seryl-tRNA(Ser)	1	C3H6NO2R	TRUE
C02554	L-Valyl-tRNA(Val)	1	C5H10NOR	TRUE
C02612	(R)-2-Methylmalate	-2	C5H6O5	TRUE
C02630	2-Hydroxyglutarate	-2	C5H6O5	TRUE
C02631	2-Isopropylmaleate	-2	C7H8O4	TRUE
C02637	3-Dehydroshikimate	-1	C7H7O5	TRUE
C02659	Acetone cyanohydrin	0	C4H7NO	TRUE
C02702	L-Prolyl-tRNA(Pro)	1	C5H8NOR	TRUE
C02713	N-Acetylmuramate	-1	C11H18NO8	TRUE
C02739	1-(5-Phospho-D-ribosyl)-ATP	-5	C15H20N5O20P4	TRUE
C02741	Phosphoribosyl-AMP	-4	C15H19N5O14P2	TRUE
C02745	Reduced flavodoxin	-2	C17H21N4O9P	TRUE
C02839	L-Tyrosyl-tRNA(Tyr)	1	C9H10NO2R	TRUE
C02869	Oxidized flavodoxin	-2	C17H19N4O9P	TRUE
C02876	Propanoyl phosphate	-2	C3H5O5P	TRUE
C02917	(S)-1,2-Propanediol	0	C3H8O2	TRUE
C02939	3-Methylbutanoyl-CoA	-4	C26H40N7O17P3S	TRUE
C02962	D-Allose 6-phosphate	-2	C6H11O9P	TRUE
C02984	L-Aspartyl-tRNA(Asp)	0	C4H5NO3R	TRUE
C02987	L-Glutamyl-tRNA(Glu)	0	C5H7NO3R	TRUE
C02988	L-Histidyl-tRNA(His)	1	C6H8N3OR	TRUE
C02992	L-Threonyl-tRNA(Thr)	1	C4H8NO2R	TRUE
C02999	N-Acetylmuramoyl-Ala	-1	C14H23N2O9	TRUE
C03033	beta-D-Glucuronoside	-1	C6H8O7R	TRUE
C03082	4-Phospho-L-aspartate	-2	C4H6NO7P	TRUE
C03090	5-Phosphoribosylamine	-1	C5H11NO7P	TRUE
C03125	L-Cysteinyl-tRNA(Cys)	1	C3H6NOSR	TRUE
C03127	L-Isoleucyl-tRNA(Ile)	1	C6H12NOR	TRUE
C03150	Nicotinamide-beta-riboside	1	C11H15N2O5	TRUE
C03169	Pyrimidine nucleoside	1	C9H13N2O4	TRUE
C03175	Shikimate 3-phosphate	-3	C7H8O8P	TRUE
C03232	3-Phosphonooxypyruvate	-3	C3H2O7P	TRUE
C03263	Coproporphyrinogen III	-4	C36H40N4O8	TRUE
C03287	L-Glutamyl 5-phosphate	-2	C5H8NO7P	TRUE
C03294	N-Formylmethionyl-tRNA	0	C6H9NO2SR	TRUE
C03319	dTDP-L-rhamnose	-2	C16H24N2O15P2	TRUE
C03356	3-Phospho-D-erythronate	-3	C4H6O8P	TRUE
C03360	4-Nitrophenyl phosphate	-2	C6H4NO6P	TRUE
C03373	Aminoimidazole ribotide	-1	C8H13N3O7P	TRUE
C03384	D-Galactose 1-phosphate	-2	C6H11O9P	TRUE
C03402	L-Asparaginyl-tRNA(Asn)	1	C4H7N2O2R	TRUE
C03406	N-(L-Arginino)succinate	-1	C10H17N4O6	TRUE
C03431	S-Inosyl-L-homocysteine	-1	C14H18N5O6S	TRUE
C03479	Folinic acid	-2	C20H21N7O7	TRUE
C03492	D-4'-Phosphopantothenate	-3	C9H15NO8P	TRUE
C03506	Indoleglycerol phosphate	-2	C11H12NO6P	TRUE
C03508	L-2-Amino-3-oxobutanoic acid	0	C4H7NO3	TRUE
C03511	L-Phenylalanyl-tRNA(Phe)	1	C9H10NOR	TRUE
C03512	L-Tryptophanyl-tRNA(Trp)	1	C11H11N2OR	TRUE
C03688	Apo-[acyl-carrier-protein]	0	HOR	TRUE
C03722	Quinolinate	-2	C7H3NO4	TRUE
C03741	(S)-4-Amino-5-oxopentanoate	0	C5H9NO3	TRUE
C03742	(S)-4-Hydroxymandelonitrile	0	C8H7NO2	TRUE
C03764	para-(Dimethylamino)azobenzene	0	C14H15N3	TRUE
C03794	N6-(1,2-Dicarboxyethyl)-AMP	-4	C14H14N5O11P	TRUE
C03838	5'-Phosphoribosylglycinamide	-1	C7H14N2O8P	TRUE
C03892	Phosphatidylglycerophosphate	-3	C1356H2666O317P39	TRUE
C03912	(S)-1-Pyrroline-5-carboxylate	-1	C5H6NO2	TRUE
C03972	2,3,4,5-Tetrahydrodipicolinate	-2	C7H7NO4	TRUE
C04039	2,3-Dihydroxy-3-methylbutanoate	-1	C5H9O4	TRUE
C04046	3-D-Glucosyl-1,2-diacylglycerol	0	C1359H2671O314P37	TRUE
C04051	5-Amino-4-imidazolecarboxyamide	0	C4H6N4O	TRUE
C04053	5-Dehydro-4-deoxy-D-glucuronate	-1	C6H7O6	TRUE
C04079	N-((R)-Pantothenoyl)-L-cysteine	-1	C12H21N2O6S	TRUE
C04088	Octadecanoyl-[acyl-carrier protein]	-1	C29H55N2O8PRS	TRUE
C04133	N-Acetyl-L-glutamate 5-phosphate	-3	C7H9NO8P	TRUE
C04144	Tetrahydropteroyltri-L-glutamate	-4	C29H33N9O12	TRUE
C04181	3-Hydroxy-3-methyl-2-oxobutanoic acid	-1	C5H7O4	TRUE
C04188	S-Methyl-5-thio-D-ribose 1-phosphate	-2	C6H11O7PS	TRUE
C04203	N,N-Dimethyl-1,4-phenylenediamine	0	C8H12N2	TRUE
C04236	(2S)-2-Isopropyl-3-oxosuccinate	-2	C7H8O5	TRUE
C04255	N-Acetyl-D-galactosamine 6-sulfate	-1	C8H14NO9S	TRUE
C04261	Protein N(pi)-phospho-L-histidine	-2	C7H7N4O5PR2	TRUE
C04272	(R)-2,3-Dihydroxy-3-methylbutanoate	-1	C5H9O4	TRUE
C04281	L-1-Pyrroline-3-hydroxy-5-carboxylate	-1	C5H6NO3	TRUE
C04302	N-(5-Phospho-D-ribosyl)anthranilate	-3	C12H13NO9P	TRUE
C04309	Phosphoenol-4-deoxy-3-tetrulosonate	-3	C4H4O7P	TRUE
C04327	4-Methyl-5-(2-phosphooxyethyl)thiazole	-2	C6H8NO4PS	TRUE
C04332	6,7-Dimethyl-8-(D-ribityl)lumazine	-1	C13H17N4O6	TRUE
C04349	(4S)-4,6-Dihydroxy-2,5-dioxohexanoate	-1	C6H7O6	TRUE
C04352	(R)-4'-Phosphopantothenoyl-L-cysteine	-3	C12H20N2O9PS	TRUE
C04376	5'-Phosphoribosyl-N-formylglycinamide	-2	C8H13N2O9P	TRUE
C04377	5,10-Methylenetetrahydromethanopterin	-3	C31H42N6O16P	TRUE
C04390	N6-Acetyl-LL-2,6-diaminoheptanedioate	-1	C9H15N2O5	TRUE
C04411	(2R,3S)-3-Isopropylmalate	-2	C7H10O5	TRUE
C04421	N-Succinyl-LL-2,6-diaminoheptanedioate	-2	C11H16N2O7	TRUE
C04425	S-Adenosyl-4-methylthio-2-oxobutanoate	0	C15H19N5O6S	TRUE
C04442	2-Keto-3-deoxy-6-phosphogluconate	-3	C6H8O9P	TRUE
C04454	5-Amino-6-(5'-phospho-D-ribitylamino)uracil	-2	C9H15N4O9P	TRUE
C04489	5-Methyltetrahydropteroyltri-L-glutamate	-4	C30H35N9O12	TRUE
C04494	Guanosine 3'-diphosphate 5'-triphosphate	-6	C10H12N5O20P5	TRUE
C04501	N-Acetyl-alpha-D-glucosamine 1-phosphate	-2	C8H14NO9P	TRUE
C04556	4-Amino-2-methyl-5-(phosphooxymethyl)pyrimidine	-2	C6H8N3O4P	TRUE
C04573	UDP-N-acetyl-2-amino-2-deoxy-D-glucuronate	-3	C17H22N3O18P2	TRUE
C04574	di-trans,poly-cis-Undecaprenyl diphosphate	-3	C55H89O7P2	TRUE
C04582	S-Methyl-5-thio-D-ribulose 1-phosphate	-2	C6H11O7PS	TRUE
C04631	UDP-N-acetyl-3-(1-carboxyvinyl)-D-glucosamine	-3	C20H26N3O19P2	TRUE
C04640	2-(Formamido)-N1-(5'-phosphoribosyl)acetamidine	-1	C8H15N3O8P	TRUE
C04646	6-Thioinosine-5'-monophosphate	-2	C10H11N4O7PS	TRUE
C04666	D-erythro-1-(Imidazol-4-yl)glycerol 3-phosphate	-2	C6H9N2O6P	TRUE
C04677	1-(5'-Phosphoribosyl)-5-amino-4-imidazolecarboxamide	-2	C9H13N4O8P	TRUE
C04691	2-Dehydro-3-deoxy-D-arabino-heptonate 7-phosphate	-3	C7H10O10P	TRUE
C04702	UDPMurNAc(oyl-L-Ala-D-gamma-Glu-L-Lys-D-Ala-D-Ala)	-3	C40H62N9O26P2	TRUE
C04732	5-Amino-6-(1-D-ribitylamino)uracil	0	C9H16N4O6	TRUE
C04734	1-(5'-Phosphoribosyl)-5-formamido-4-imidazolecarboxamide	-2	C10H13N4O9P	TRUE
C04751	1-(5-Phospho-D-ribosyl)-5-amino-4-imidazolecarboxylate	-3	C9H11N3O9P	TRUE
C04752	4-Amino-5-hydroxymethyl-2-methylpyrimidine diphosphate	-3	C6H8N3O7P2	TRUE
C04807	2-Amino-7,8-dihydro-4-hydroxy-6-(diphosphooxymethyl)pteridine	-3	C7H8N5O8P2	TRUE
C04823	1-(5'-Phosphoribosyl)-5-amino-4-(N-succinocarboxamide)-imidazole	-4	C13H15N4O12P	TRUE
C04851	MurAc(oyl-L-Ala-D-gamma-Glu-L-Lys-D-Ala-D-Ala)-diphospho-undecaprenol	-3	C86H140N7O21P2	TRUE
C04865	4-Deoxy-beta-D-gluc-4-enuronosyl-(1,3)-N-acetyl-D-galactosamine 6-sulfate	-2	C14H19NO14S	TRUE
C04874	2-Amino-4-hydroxy-6-(D-erythro-1,2,3-trihydroxypropyl)-7,8-dihydropteridine	0	C9H13N5O4	TRUE
C04877	UDP-N-acetylmuramoyl-L-alanyl-gamma-D-glutamyl-meso-2,6-diaminopimelate	-4	C35H51N7O26P2	TRUE
C04882	UDP-N-acetylmuramoyl-L-alanyl-D-glutamyl-6-carboxy-L-lysyl-D-alanyl-D-alanine	-4	C41H61N9O28P2	TRUE
C04895	7,8-Dihydroneopterin 3'-triphosphate	-4	C9H12N5O13P3	TRUE
C04896	5-(5-Phospho-D-ribosylaminoformimino)-1-(5-phosphoribosyl)-imidazole-4-carboxamide	-4	C15H21N5O15P2	TRUE
C04900	Luteolin 7-O-[beta-D-glucuronosyl-(1->2)-beta-D-glucuronide]-4'-O-beta-D-glucuronide	-3	C33H31O24	TRUE
C04916	N-(5'-Phospho-D-1'-ribulosylformimino)-5-amino-1-(5''-phospho-D-ribosyl)-4-imidazolecarboxamide	-4	C15H21N5O15P2	TRUE
C05125	2-(alpha-Hydroxyethyl)thiamine diphosphate	-1	C14H21N4O8P2S	TRUE
C05143	Dhurrin	0	C14H17NO7	TRUE
C05198	5'-Deoxyadenosine	0	C10H13N5O3	TRUE
C05270	Hexanoyl-CoA	-4	C27H42N7O17P3S	TRUE
C05271	trans-Hex-2-enoyl-CoA	-4	C27H40N7O17P3S	TRUE
C05335	L-Selenomethionine	0	C5H11NO2Se	TRUE
C05336	Selenomethionyl-tRNA(Met)	1	C5H10NOSeR	TRUE
C05382	Sedoheptulose 7-phosphate	-2	C7H13O10P	TRUE
C05394	3-Keto-beta-D-galactose	0	C6H10O6	TRUE
C05399	Melibiitol	0	C12H24O11	TRUE
C05400	Epimelibiose	0	C12H22O11	TRUE
C05401	3-beta-D-Galactosyl-sn-glycerol	0	C9H18O8	TRUE
C05402	Melibiose	0	C12H22O11	TRUE
C05403	3-Ketolactose	0	C12H20O11	TRUE
C05404	D-Gal alpha 1->6D-Gal alpha 1->6D-Glucose	0	C18H32O16	TRUE
C05512	Deoxyinosine	0	C10H12N4O4	TRUE
C05686	Adenylylselenate	-1	C10H13N5O10PSe	TRUE
C05688	L-Selenocysteine	0	C3H7NO2Se	TRUE
C05691	Se-Adenosylselenomethionine	1	C15H23N6O5Se	TRUE
C05692	Se-Adenosyl-L-selenohomocysteine	0	C14H20N6O5Se	TRUE
C05697	Selenate	-2	O4Se	TRUE
C05698	Selenohomocysteine	0	C4H9NO2Se	TRUE
C05699	L-Selenocystathionine	0	C7H14N2O4Se	TRUE
C05702	O-Phosphorylhomoserine	-2	C4H8NO6P	TRUE
C05761	Tetradecanoyl-[acp]	-1	C25H47N2O8PRS	TRUE
C05764	Hexadecanoyl-[acp]	-1	C27H51N2O8PRS	TRUE
C05766	Uroporphyrinogen I	-8	C40H36N4O16	TRUE
C05768	Coproporphyrinogen I	-4	C36H40N4O8	TRUE
C05776	Vitamin B12	0	C63H88CoN14O14P	TRUE
C05778	Sirohydrochlorin	-8	C42H38N4O16	TRUE
C05824	S-Sulfo-L-cysteine	-1	C3H6NO5S2	TRUE
C05838	cis-2-Hydroxycinnamate	-1	C9H7O3	TRUE
C05839	cis-beta-D-Glucosyl-2-hydroxycinnamate	-1	C15H17O8	TRUE
C05840	Iminoaspartate	-2	C4H3NO4	TRUE
C05841	Nicotinate D-ribonucleoside	0	C11H13NO6	TRUE
C05892	UDP-N-acetylmuramoyl-L-alanyl-gamma-D-glutamyl-L-lysine	-3	C34H52N7O24P2	TRUE
C05893	Undecaprenyl-diphospho-N-acetylmuramoyl-(N-acetylglucosamine)-L-alanyl-gamma-D-glutamyl-L-lysyl-D-alanyl-D-alanine	-3	C94H153N8O26P2	TRUE
C05894	Undecaprenyl-diphospho-N-acetylmuramoyl-(N-acetylglucosamine)-L-alanyl-D-isoglutaminyl-L-lysyl-D-alanyl-D-alanine	-2	C94H155N9O25P2	TRUE
C05897	Undecaprenyl-diphospho-N-acetylmuramoyl-L-alanyl-D-glutamyl-meso-2,6-diaminopimeloyl-D-alanyl-D-alanine	-4	C87H139N7O23P2	TRUE
C05898	Undecaprenyl-diphospho-N-acetylmuramoyl-(N-acetylglucosamine)-L-alanyl-D-glutamyl-meso-2,6-diaminopimeloyl-D-alanyl-D-alanine	-4	C95H152N8O28P2	TRUE
C05921	Biotinyl-5'-AMP	-1	C20H27N7O9PS	TRUE
C05922	Formamidopyrimidine nucleoside triphosphate	-4	C10H14N5O15P3	TRUE
C05923	2,5-Diaminopyrimidine nucleoside triphosphate	-4	C9H14N5O14P3	TRUE
C05924	Molybdopterin	-3	C10H11N5O6PS2	TRUE
C05946	(4R)-4-Hydroxy-2-oxoglutarate	-2	C5H4O6	TRUE
C05947	L-erythro-4-Hydroxyglutamate	-1	C5H8NO5	TRUE
C05980	Cardiolipin	-2	C2709H5326O625P76	TRUE
C06006	(S)-2-Aceto-2-hydroxybutanoate	-1	C6H9O4	TRUE
C06007	(R)-2,3-Dihydroxy-3-methylpentanoate	-1	C6H11O4	TRUE
C06010	(S)-2-Acetolactate	-1	C5H7O4	TRUE
C06032	D-erythro-3-Methylmalate	-2	C5H6O5	TRUE
C06040	Diglucosyldiacylglycerol	0	C1365H2681O319P37	TRUE
C06054	2-Oxo-3-hydroxy-4-phosphobutanoate	-3	C4H4O8P	TRUE
C06055	O-Phospho-4-hydroxy-L-threonine	-2	C4H8NO7P	TRUE
C06056	4-Hydroxy-L-threonine	0	C4H9NO4	TRUE
C06112	L-Glutamyl-tRNA(Gln)	0	C5H7NO3R	TRUE
C06113	L-Aspartyl-tRNA(Asn)	0	C4H5NO3R	TRUE
C06148	2,5-Diamino-6-(5'-triphosphoryl-3',4'-trihydroxy-2'-oxopentyl)-amino-4-oxopyrimidine	-4	C9H14N5O14P3	TRUE
C06156	alpha-D-Glucosamine 1-phosphate	-1	C6H13NO8P	TRUE
C06196	2'-Deoxyinosine 5'-phosphate	-2	C10H11N4O7P	TRUE
C06216	Celloheptaose	0	C42H72O36	TRUE
C06217	Cellohexaose	0	C36H62O31	TRUE
C06218	Cellopentaose	0	C30H52O26	TRUE
C06219	Cellotriose	0	C18H32O16	TRUE
C06232	Molybdate	-2	O4Mo	TRUE
C06376	N-Acetyl-D-galactosamine 6-phosphate	-2	C8H14NO9P	TRUE
C06377	D-Galactosamine 6-phosphate	-1	C6H13NO8P	TRUE
C06441	L-Xylulose 1-phosphate	-2	C5H9O8P	TRUE
C06481	L-Seryl-tRNA(Sec)	1	C3H6NO2R	TRUE
C06697	Arsenite	-1	H2O3As	TRUE
C07086	Phenylacetic acid	-1	C8H7O2	TRUE
C07648	Thioguanine	0	C5H5N5S	TRUE
C07649	5-FU	0	C4H3N2O2F	TRUE
C08325	Amygdalin	0	C20H27NO11	TRUE
C08334	Lotaustralin	0	C11H19NO6	TRUE
C09332	THF-L-glutamate	-3	C24H27N8O9	TRUE
C11173	SN-38	0	C22H20N2O5	TRUE
C11215	Arsenate ion	-2	HAsO4	TRUE
C11355	4-Amino-4-deoxychorismate	-1	C10H10NO5	TRUE
C11376	SN38 glucuronide	-1	C28H27N2O11	TRUE
C11434	2-C-Methyl-D-erythritol 4-phosphate	-2	C5H11O7P	TRUE
C11435	4-(Cytidine 5'-diphospho)-2-C-methyl-D-erythritol	-2	C14H23N3O14P2	TRUE
C11436	2-Phospho-4-(cytidine 5'-diphospho)-2-C-methyl-D-erythritol	-4	C14H22N3O17P3	TRUE
C11437	1-deoxy-D-xylulose 5-phosphate	-2	C5H9O7P	TRUE
C11453	2-C-Methyl-D-erythritol 2,4-cyclodiphosphate	-2	C5H10O9P2	TRUE
C11536	(2R)-O-Phospho-3-sulfolactate	-4	C3H3O9PS	TRUE
C11537	(2R)-3-Sulfolactate	-2	C3H4O6S	TRUE
C11811	1-Hydroxy-2-methyl-2-butenyl 4-diphosphate	-3	C5H9O8P2	TRUE
C11826_kz1	[GlcNAc-(1->4)-Mur2Ac(oyl-L-Ala-g-D-Glu-L-Lys-D-Ala-D-Ala)]n-diphosphoundecaprenol (Peptidoglycan n)	-4	C133H216N16O45P2	TRUE
C11826_kz2	[GlcNAc-(1->4)-Mur2Ac(oyl-L-Ala-g-D-Glu-L-Lys-D-Ala-D-Ala)]n-diphosphoundecaprenol (Peptidoglycan n+1)	-4	C172H280N24O64P2	TRUE
C11827_kz1	[GlcNAc-(1->4)-Mur2Ac(oyl-L-Ala-g-D-Glu-A2pm-D-Ala-D-Ala)]n-diphosphoundecaprenol (Peptidoglycan n)	-6	C135H214N16O49P2	TRUE
C11827_kz2	[GlcNAc-(1->4)-Mur2Ac(oyl-L-Ala-g-D-Glu-A2pm-D-Ala-D-Ala)]n-diphosphoundecaprenol (Peptidoglycan n+1)	-6	C175H278N24O70P2	TRUE
C11907	dTDP-4-oxo-6-deoxy-D-glucose	-2	C16H22N2O15P2	TRUE
C12214	Aminofructose 6-phosphate	-1	C6H13NO8P	TRUE
C12215	Iminoerythrose 4-phosphate	-1	C4H9NO6P	TRUE
C12486	Boric acid	0	H3BO3	TRUE
C12632	Luteolin 7-O-[beta-D-glucuronosyl-(1->2)-beta-D-glucuronide]	-2	C27H24O18	TRUE
C12739	5'-Deoxy-5-fluorouridine	0	C9H11FN2O5	TRUE
C14463	(R)-3-Hydroxy-3-methyl-2-oxopentanoate	-1	C6H9O4	TRUE
C14818	Fe2+	2	Fe	TRUE
C15489	S-2-(Indol-3-yl)acetyl-CoA	-4	C31H39N8O17P3S	TRUE
C15527	Precorrin 1	-8	C41H38N4O16	TRUE
C15556	L-3,4-Dihydroxybutan-2-one 4-phosphate	-2	C4H7O6P	TRUE
C15586	N-D-Ribosylpurine	0	C10H12N4O4	TRUE
C15587	Purine	0	C5H4N4	TRUE
C15667	5-Carboxyamino-1-(5-phospho-D-ribosyl)imidazole	-3	C9H11N3O9P	TRUE
C15980	(S)-2-Methylbutanoyl-CoA	-4	C26H40N7O17P3S	TRUE
C15996	7-Cyano-7-carbaguanine	0	C7H5N5O	TRUE
C16565	Aminopropylcadaverine	3	C8H24N3	TRUE
C16614	6-Methylmercaptopurine	0	C6H6N4S	TRUE
C16615	6-Methylthiopurine 5'-monophosphate ribonucleotide	-2	C11H13N4O7PS	TRUE
C16618	6-Thioxanthine 5'-monophosphate	-2	C10H11N4O8PS	TRUE
C16619	6-Thioguanosine monophosphate	-2	C10H12N5O7PS	TRUE
C16634	5-Fluorouridine monophosphate	-2	C9H10FN2O9P	TRUE
C16635	5'-Deoxy-5-fluorocytidine	0	C9H12FN3O4	TRUE
C16636	tRNA(Sec)	0	R	TRUE
C16675	7-Aminomethyl-7-carbaguanine	1	C7H10N5O	TRUE
C17207_kz	1,4-beta-D-Mannooligosaccharide(n=4)	0	C24H42O21	TRUE
C17467	4-Hydroxy-benzyl alcohol	0	C7H8O2	TRUE
C17556	di-trans,poly-cis-Undecaprenyl phosphate	-2	C55H89O4P	TRUE
C18026	(2S)-Ethylmalonyl-CoA	-5	C26H37N7O19P3S	TRUE
C18096	D-Allulose 6-phosphate	-2	C6H11O9P	TRUE
C181o7ACP	Fatty Acid anteiso-C18:1 omega-7 ACP	-1	C29H53N2O8PRS	TRUE
C18237	Molybdoenzyme molybdenum cofactor	-2	C10H10N5O8PS2Mo	TRUE
C18239	Precursor Z	-1	C10H13N5O8P	TRUE
C18796	(2R)-2-Hydroxy-2-methylbutanenitrile	0	C5H9NO	TRUE
C19609	Nickel(2+)	2	Ni	TRUE
C19610	Manganese(2+)	2	Mn	TRUE
C19632	Kojibiose	0	C12H22O11	TRUE
C19647	Epoxyqueuosine34 in tRNA	-3	C27H37N5O23P3R2	TRUE
C19709	[L-Asp(4-L-Arg)]n	0	C10H19N5O5	TRUE
C19710	[L-Asp(4-L-Arg)]n-L-Asp	-1	C14H23N6O8	TRUE
C19713	[L-Asp(4-L-Arg)]n+1	0	C20H36N10O9	TRUE
C19787	5'-S-Methyl-5'-thioinosine	0	C11H14N4O4S	TRUE
C19848	Adenylated molybdopterin	-3	C20H23N10O12P2S2	TRUE
C19871	Guanylyl molybdenum cofactor	0	C20H24MoN10O15P2S2	TRUE
C20236	4-O-beta-D-Mannopyranosyl-D-glucopyranose	0	C12H22O11	TRUE
C20239	6-Carboxy-5,6,7,8-tetrahydropterin	-1	C7H8N5O3	TRUE
C20246	2-[(2R,5Z)-2-Carboxy-4-methylthiazol-5(2H)-ylidene]ethyl phosphate	-3	C7H7NO6PS	TRUE
C20247	2-(2-Carboxy-4-methylthiazol-5-yl)ethyl phosphate	-3	C7H7NO6PS	TRUE
C20248	7-Carboxy-7-carbaguanine	-1	C7H5N4O3	TRUE
C20251	1-Keto-D-chiro-inositol	0	C6H10O6	TRUE
C20258	(2S,4S)-4-Hydroxy-2,3,4,5-tetrahydrodipicolinate	-2	C7H7NO5	TRUE
C20446	tRNA 7-aminomethyl-7-carbaguanine	-3	C22H31N5O20P3R2	TRUE
C20463	Purine deoxyribonucleoside	0	C10H12N4O3	TRUE
C20559	4-(beta-D-Ribofuranosyl)aniline 5'-phosphate	-2	C11H14NO7P	TRUE
C20562	N-[(7,8-Dihydropterin-6-yl)methyl]-4-(beta-D-ribofuranosyl)aniline 5'-phosphate	-2	C18H21N6O8P	TRUE
C20679	Tungstate	-2	O4W	TRUE
C20860	Triglucosyldiacylglycerol	0	C1371H2691O324P37	TRUE
C20861	Mannobiose	0	C12H22O11	TRUE
C21310	(8S)-3',8-Cyclo-7,8-dihydroguanosine 5'-triphosphate	-4	C10H12N5O14P3	TRUE
C21336	beta-1,2-Mannobiose	0	C12H22O11	TRUE
C21615	Glycolaldehyde triphosphate	-4	C2H3O11P3	TRUE
GOS	Galactose oligosaccharides	0	H2O(C6H10O5)4	TRUE
POS	pectin oligosaccharides	0	H2O(C6H8O6)4	TRUE
POS2	pectin oligosaccharides 2(rhamnose-glucuronate)	-1	C12H17O10	TRUE
XGOS-xllg	XLLG-xyloglucan-oligosaccharides	0	C51H86O43	TRUE
XGOS-xxxg	XXXG-xyloglucan-oligosaccharides	0	C39H66O33	TRUE
XOS	Xylan-oligosaccharides	0	H2O(C5H8O4)4	TRUE
XOS2	(4O-Me)GlcAalpha(1-2)[(Xylbeta(1-3))n](Xylbeta(1-3)m)	-1	C26H41O23	TRUE
antim	Antimonite	0	H3O3Sb	TRUE
carbohydrate	Carbohydrate	0	R	TRUE
cellwall_Cbes	cell wall	0	R	TRUE
dna	DNA	0	R	TRUE
fa11ACP	Fatty Acid iso-C17:0 ACP	-1	C28H53N2O8PRS	TRUE
fa12ACP	Fatty Acid anteiso-C17:0 ACP	-1	C28H53N2O8PRS	TRUE
fa1oh3ACP	Fatty Acid iso-C14:0 3-OH ACP	-1	C25H47N2O9PRS	TRUE
fa3ACP	Fatty Acid iso-C15:0-ACP	-1	C26H49N2O8PRS	TRUE
fa6ACP	Fatty Acid iso-C16:0 ACP	-1	C27H51N2O8PRS	TRUE
gtca1_45_cbes	Glycerol teichoic acid (n=45), unlinked, unsubstituted	-45	C151H297N2O238P46	TRUE
gtca2_45_cbes	Glycerol teichoic acid (n=45), unlinked, D-ala substituted	-45	C286H612N47O328P46	TRUE
gtca3_45_cbes	Glycerol teichoic acid (n=45), unlinked, glucose substituted	-45	C421H749N2O464P46	TRUE
ksi	keratan sulfate I (fucosides)	0	C247H393N17O213S12X	TRUE
ksi_deg1	keratan sulfate I, degradation product 1	0	C241H383N17O209S12X	TRUE
lipids	Lipids	0	R	TRUE
lipo1_24_cbes	Lipoteichoic acid (n=24), linked, glucose substituted, C. bescii specific	-2400	C22965H41081O24319P2437	TRUE
lipo2_24_cbes	Lipoteichoic acid (n=24), linked, N-acetyl-D-glucosamine, C. bescii specific	-2400	C27765H48281O24319P2437N2400	TRUE
lipo3_24_cbes	Lipoteichoic acid (n=24), linked, D-alanine substituted, C. bescii specific	-2400	C15765H33881O17119P2437N2400	TRUE
lipo4_24_cbes	Lipoteichoic acid (n=24), linked, unsubstituted, C. bescii specific	-2400	C8565H17081O12319P2437	TRUE
lta_Cbes	Lipoteichoic acid	0	R	TRUE
peptido_cbes	Peptidoglycan	-2	C40H62O21N8	TRUE
protein	Protein	0	R	TRUE
quetrna	Queuosine34 tRNA	-3	C27H37N5O22P3R2	TRUE
rhaos	Rhamnose oligosaccharides(n=2)	0	C12H22O9	TRUE
rna	RNA	0	R	TRUE
s2l2fn2m2masn	PA6 (fucosides)	0	C90H145N6O65X	TRUE
s2l2n2m2masn	de-Fuc form of PA6	0	C84H135N6O61X	TRUE
tcam_cbes	Minor teichoic acid (acetylgalactosamine glucose phosphate, n=30)	-30	C420H750N30O420P30	TRUE
trace	Trace elements	0	R	TRUE
C00297	sulfide	-2	S	TRUE

## Sheet: BOF
Biomass objective function formulation for Caldicellulosiruptor bescii
OVERALL
Requirements for the production of 1g cell dry weight (gDW Cell)
Biomass components	Metabolite ID	Weight percentage (%, g/gDW Cell)	Stoichiometry (g/gDW Cell)	Data Source
Protein	protein	27.4 ± 0.1	0.274	Experimentally measured
DNA	dna	0.9 ± 0.2	0.009	Experimentally measured
RNA	rna	7.7 ± 0.6	0.077	Experimentally measured
Lipids	lipids	17.8 ± 3.7	0.178	Experimentally measured
Carbohydrate	carbohydrate	6.6 ± 0.6	0.066	Experimentally measured
Lipoteichoic acid	lta_Cbes	3.04	0.0304	Introduced from iYO844 (Bacillus subtilis model) (pmid: 17573341)
Cell Wall components	cellwall_Cbes	22.42	0.2242	Introduced from iYO844 (Bacillus subtilis model) (pmid: 17573341)
Trace (Ions and metabolites)	trace	3.6	0.036	Ions (metals): experimentally measured; Metabolites: introduced from iYO844 (Bacillus subtilis model, pmid 17573341), Clostridium acetobutylicum ATCC 824 model (pmid 18758767) and iJO1366 (Escherichia coli model, pmid 21988831)
Sum			0.8946
Biomass_Cbescii	(0.009) dna[c] + (0.077) rna[c] + (0.274) protein[c] + (0.036) trace[c] + (0.178) lipids[c] + (0.066) carbohydrate[c] + (0.0304) lta_Cbes[c] + (0.2242) cellwall_Cbes[c] => Biomass[c]
PROTEIN
Requirements for the production of 1g protein dry weight (gDW protein).
Amino Acids			Metabolite ID	Count in the genome CDS	Composition (P, mmol/mmol)	MW (g/mmol)	P*MW (g/mmol Protein)	trna(aa) ID	aa-trna(aa) ID	Stoichiometry (mmol/gDW protein)
L-Alanine	Ala	A	C00041	49661	0.056892	0.089093	0.00506868	C01635	C00886	0.431137
L-Arginine	Arg	R	C00062	35789	0.0410002	0.174201	0.00714227	C01636	C02163	0.310706
L-Asparagine	Asn	N	C00152	43954	0.0503541	0.132118	0.00665268	C01637	C03402	0.381591
L-Aspartate	Asp	D	C00049	44588	0.0510804	0.133103	0.00679895	C01638	C02984	0.387095
L-Cysteine	Cys	C	C00097	9891	0.0113312	0.121158	0.00137287	C01639	C03125	0.08587
L-Glutamate	Glu	E	C00025	66649	0.0763536	0.147129	0.0112338	C01641	C02987	0.57862
L-Glutamine	Gln	Q	C00064	25324	0.0290114	0.146145	0.00423987	C01640	C02282	0.219853
L-Glycine	Gly	G	C00037	51642	0.0591615	0.075067	0.00444108	C01642	C02412	0.448335
L-Histidine	His	H	C00135	12079	0.0138378	0.155155	0.002147	C01643	C02988	0.104865
L-Isoleucine	Ile	I	C00407	81431	0.093288	0.131173	0.0122369	C01644	C03127	0.706951
L-Leucine	Leu	L	C00123	82147	0.0941083	0.131173	0.0123445	C01645	C02047	0.713167
L-Lysine	Lys	K	C00047	80253	0.0919385	0.146188	0.0134403	C01646	C01931	0.696724
L-Methionine	Met	M	C00073	19419	0.0222466	0.149211	0.00331943	C01647	C02430	0.168588
L-Phenylalanine	Phe	F	C00079	44444	0.0509154	0.165189	0.00841066	C01648	C03511	0.385845
L-Proline	Pro	P	C00148	28123	0.0322179	0.115131	0.00370928	C01649	C02702	0.244153
L-Serine	Ser	S	C00065	51769	0.059307	0.105093	0.00623275	C01650	C02553	0.449438
L-Threonine	Thr	T	C00188	39178	0.0448826	0.119119	0.00534637	C01651	C02992	0.340128
L-Tryptophan	Trp	W	C00078	7841	0.00898271	0.204225	0.00183449	C01652	C03512	0.068072
L-Tyrosine	Tyr	Y	C00082	37321	0.0427552	0.181189	0.00774678	C00787	C02839	0.324006
L-Valine	Val	V	C00183	61396	0.0703357	0.117146	0.00823955	C01653	C02554	0.533015
Sum:				872899		Molecular weight of protein in C. bescii model:	0.131958			7.57816	15.1563
pro_met:	(0.431137) C00886[c] + (0.310706) C02163[c] + (0.381591) C03402[c] + (0.387095) C02984[c] + (0.08587) C03125[c] + (0.57862) C02987[c] + (0.219853) C02282[c] + (0.448335) C02412[c] + (0.104865) C02988[c] + (0.706951) C03127[c] + (0.713167) C02047[c] + (0.696724) C01931[c] + (0.168588) C02430[c] + (0.385845) C03511[c] + (0.244153) C02702[c] + (0.449438) C02553[c] + (0.340128) C02992[c] + (0.068072)…
Note: amino acid composition is based on count of amino acids in C. bescii coding DNA sequence (CDS)
DNA
Requirements for the production of 1g DNA dry weight (gDW DNA).
dNTP	Metabolite ID	Composition (p, mmol/mmol DNA)	MW (g/mmol)	p * MW (g/mmol DNA)	Stoichiometry (mmol/gDW DNA)
dATP	C00131	0.3239	0.491182	0.159094	0.665299
dTTP	C00459	0.3239	0.482168	0.156174	0.665299
dGTP	C00286	0.1761	0.507181	0.0893146	0.361714
dCTP	C00458	0.1761	0.467157	0.0822663	0.361714
Sum:			Molecular weight of DNA in C. bescii model:	0.486849	2.05403	4.10805
dna_met	(0.665299) C00131[c] + (0.665299) C00459[c] + (0.361714) C00286[c] + (0.361714) C00458[c] + (4.108052) C00002[c] + (4.108052) C00001[c] => dna[c] + (4.108052) C00008[c] + (4.108052) C00009[c] + (2.054026) C00013[c]
Note: DNA composition is based on GC content, G+C=35.22%, of the C. bescii genome (GCA_900184165.1).
RNA
Requirements for the production of 1g RNA dry weight (gDW RNA).
NTP	Metabolite ID	Count in the genome CDS	Composition (p, mmol/mmol)	MW (g/mmol)	p * MW (g/mmol DNA)	Stoichiometry (mmol/gDW RNA)
ATP	C00002	930409	0.354024	0.507181	0.179554	0.70744	4.704
UTP	C00075	762703	0.290212	0.484141	0.140503	0.579924
GTP	C00044	557024	0.21195	0.52318	0.110888	0.423535
CTP	C00063	377957	0.143814	0.483156	0.0694847	0.287381
Sum:		2628093		Molecular weight of DNA in C. bescii model:	0.50043	1.99828	3.99656
rna_met	(4.704) C00002[c] + (0.579924) C00075[c] + (0.423535) C00044[c] + (0.287381) C00063[c] + (3.99656) C00001[c] => rna[c] + (3.99656) C00008[c] + (3.99656) C00009[c] + (1.99828) C00013[c]
Note: RNA composition is based on count of nucleotides in coding sequence (CDS) of C. bescii genome
LIPIDS
Requirements for the production of 1g lipids dry weight (gDW lipids).
Fatty Acids (FAs)*	Metabolite ID of FA-ACP**	Mole percentage (%, mol/mol total FAs)	Stoichiometry (mmol FA/ mmol DAG3P)***
C14:0	C05761	3.08	3
C16:0	C05764	12.22	12
C18:0	C04088	4.75	5
C18:1ω9c	C01203	1.77	2
C18:1ω7c	C181o7ACP	1.37	1
iso-C15:0	fa3ACP	7.09	7
iso-C16:0	fa6ACP	2.25	2
iso-C17:0	fa11ACP	35.48	35
anteiso-C17:0	fa12ACP	0.86	1
iso-C14:0 3-OH	fa1oh3ACP	7.75	8
Sum:			76
Glycerol-3-phosphate	C00093	--	38
Equation of synthesizing 1,2-Diacyl-sn-glycerol 3-phosphate from different FA-ACPs:															() [c]			3.02805	(3.028054) [c]		0	(0) [c]
12DAG3PS	(3) C05761[c] + (12) C05764[c] + (5) C04088[c] + (2) C01203[c] + C181o7ACP[c] + (7) fa3ACP[c] + (2) fa6ACP[c] + (35) fa11ACP[c] + fa12ACP[c] + (8) fa1oh3ACP[c] + (38) C00093[c] + (74) C00080[c] => C00416[c] + (76) C00229[c]										MW of lipids (g of lipid/ mmol of lipid):	0
Component	Metabolite ID	Composition (g/g)	Molecular weight (g/mmol)	Stoichiometry (mmol/ gDW lipids)
Phosphatidylglycerophosphate	C03892	1	25.2534	0.0395987
lipid_met	(0.039599) C03892[c] => lipids[c]
* C. bescii fatty acids composition was based on experimental measured data (pmid 25342112)
** FA-ACP: fatty acid bound to ACP
*** DAG3P: 1,2-Diacyl-sn-glycerol 3-phosphate; In C. bescii model, one mole DAG3P represents 100 copies of the metabolite and the reactions involving this metabolite have the stoichiometric coefficients appropriately scaled.
CARBOHYDRATE
Component	Metabolic ID	MW (g/mmol)	Mol composition (P, mmol/mmol carbohydrate)	P*MW (g /mmol carbohydrate)	Stoichiometry (mmol / gDW carbohydrate)
Glycogen	C00182_kz	1.31514	1	1.31514	0.760375
			Molecular weight of carbohydrate in C. bescii model:	1.31514
carb_met	(0.760375) C00369_kz[c] => carbohydrate[c]
LIPOTEICHOIC ACIDS
Component*	Metabolic ID	Composition (μmol/gDW Cell)*	Stoichiometry (mmol/gDW lipoteichoic acid )
Lipoteichoic acid (n=24), linked, glucose substituted	lipo1_24_cbes	0.006837	0.000225
Lipoteichoic acid (n=24), linked, N-acetyl-D-glucosamine	lipo2_24_cbes	0.006123	0.000201
Lipoteichoic acid (n=24), linked, D-alanine substituted	lipo3_24_cbes	0.018162	0.000597
Lipoteichoic acid (n=24), linked, unsubstituted	lipo4_24_cbes	0.014676	0.000483
Sum:			0.001506	0.003012
lta_met	(0.000225) lipo1_24_cbes[c] + (0.000201) lipo2_24_cbes[c] + (0.000597) lipo3_24_cbes[c] + (0.000483) lipo4_24_cbes[c] + (0.003012) C00002[c] + (0.003012) C00001[c] => lta_Cbes[c] + (0.003012) C00008[c] + (0.003012) C00009[c] + (0.003012) C00080[c]
* Because of the absence of data specific for C. bescii, lipotecichoic acids composition data was adapted from B. subtilis model (pmid: 17573341)
CELL WALL
Component*	Metabolic ID	Composition (μmol/gDW Cell)*	Stoichiometry (mmol/gDW cell wall)
Peptidoglycan	peptido_cbes	101.82	0.454148
Glycerol teichoic acid (n=45), unlinked, unsubstituted	gtca1_45_cbes	3.62	0.016146
Glycerol teichoic acid (n=45), unlinked, D-ala substituted	gtca2_45_cbes	2.35	0.010482
Glycerol teichoic acid (n=45), unlinked, glucose substituted	gtca3_45_cbes	1.82	0.008118
Minor teichoic acid (acetylgalactosamine glucose phosphate, n=30)	tcam_cbes	3.11	0.013872
Sum:			0.502766	1.00553
cellwall_met	(0.454148) peptido_cbes[c] + (0.016146) gtca1_45_cbes[c] + (0.010482) gtca2_45_cbes[c] + (0.008118) gtca3_45_cbes[c] + (0.013872) tcam_cbes[c] + (1.005532) C00002[c] + (1.005532) C00001[c] => cellwall_Cbes[c] + (1.005532) C00008[c] + (1.005532) C00009[c] + (1.005532) C00080[c]
* Because of the absence of data specific for C. bescii, cell wall composition data was adapted from B. subtilis model (pmid: 17573341)
TRACE (IONS AND METABOLITES)
https://link.springer.com/article/10.1007%2Fs00253-008-1654-4
https://static-content.springer.com/esm/art%3A10.1007%2Fs00253-008-1654-4/MediaObjects/253_2008_1654_MOESM2_ESM.pdf
Component	Metabolic ID	MW (g/mmol)	Stoichiometry in prior models (mmol/gDW Cell)	Content (g/gDW Cell)	Composition in trace (g/gDW Trace Element)	Stoichiometry (mmol/gDW Trace Element)	Data Source
Folate	C00234	0.473439	0.0004	0.000189376	0.00525808	0.011106	Introduced from iYO844 (Bacillus subtilis model) (pmid: 17573341)
FAD	C00016	0.78555	0.0089908	0.00706272	0.196099	0.249633	Introduced from Clostridium acetobutylicum ATCC 824 model (pmid 18758767)
FMN	C00061	0.456344	0.0154622	0.00705608	0.195915	0.429313	Introduced from Clostridium acetobutylicum ATCC 824 model (pmid 18758767)
CoA	C00010	0.767534	0.0098306	0.00754532	0.209499	0.27295	Introduced from Clostridium acetobutylicum ATCC 824 model (pmid 18758767)
NAD	C00003	0.664433	0.000687805	0.000457	0.0126888	0.019097	Experiemntally measured
NADH	C00004	0.665441	0.000722195	0.000480578	0.0133434	0.020052	Experiemntally measured
NADP	C00006	0.744413	0.0009	0.000669972	0.018602	0.024989	Introduced from iYO844 (Bacillus subtilis model) (pmid: 17573341)
NADPH	C00005	0.745421	0.0002	0.000149084	0.00413938	0.005553	Introduced from iYO844 (Bacillus subtilis model) (pmid: 17573341)
K+	C00238	0.0389637	NA	0.0056	0.155486	3.99053	Experiemntally measured
Mg2+	C00305	0.024305	NA	0.0013	0.036095	1.48508	Experiemntally measured
Fe2+	C14818	0.055845	NA	0.0006	0.0166592	0.298312	Experiemntally measured
Ca2+	C00076	0.0399626	NA	0.0002	0.00555307	0.138957	Experiemntally measured
Na+	C01330	0.0229898	NA	0.003	0.0832961	3.62317	Experiemntally measured
Zn2+	C00038	0.065409	NA	0.0002	0.00555307	0.084898	Experiemntally measured
Phosphate	C00009	0.0979952	0.0144	0.00141113	0.0391806	0.399821	Introduced from iYO844 (Bacillus subtilis model) (pmid: 17573341)
Thiamine diphosphate	C00068	0.425314	0.000223	9.48451e-05	0.00263341	0.006192	Introduced from iJO1366 (Escherichia coli model) (pmid 21988831)
Sum:				0.0360161
trace_met	(0.011106) C00234[c] + (0.249633) C00016[c] + (0.429313) C00061[c] + (0.27295) C00010[c] + (0.019097) C00003[c] + (0.020052) C00004[c] + (0.024989) C00006[c] + (0.005553) C00005[c] + (3.990535) C00238[c] + (1.485084) C00305[c] + (0.298312) C14818[c] + (0.138957) C00076[c] + (3.623175) C01330[c] + (0.084898) C00038[c] + (0.399821) C00009[c] + (0.006192) C00068[c] => trace[c]

## Sheet: Engineerred_reactions
Added reactions for C. bescii engineered ethanol strain (MACB1062)
reaction ID	equation	translated_equation	genes	name	PMID
R00228	C00024[c] + C00004[c] + C00080[c] <=> C00084[c] + C00010[c] + C00003[c]	Acetyl-CoA[c] + NADH[c] + H+[c] <=> Acetaldehyde[c] + CoA[c] + NAD+[c]	engineered_AdhE (from Clostridium thermocellum)	bifunctional alcohol dehydrogenase	30009131
R00754	C00084[c] + C00004[c] + C00080[c] <=> C00469[c] + C00003[c]	Acetaldehyde[c] + NADH[c] + H+[c] <=> Ethanol[c] + NAD+[c]	engineered_AdhE (from Clostridium thermocellum)	bifunctional alcohol dehydrogenase	30009131
Rnf_Na	(2) C00138[c] + C00003[c] + C00080[c] + C01330[c] => (2) C00139[c] + C00004[c] + C01330[e]	(2) |Reduced ferredoxin (2[4Fe-4S]) (Fdred)[c]| + NAD+[c] + H+[c] + |Sodium cation[c]| => (2) |Oxidized ferredoxin (2[4Fe-4S]) (Fdox)[c]| + NADH[c] + |Sodium cation[e]|	engineered_Rnf (from Thermoanaerobacter sp. X514)	energy-conserving, reduced ferredoxin NAD oxidoreductase	30009131
