# Supplementary material for: Genome-Scale Metabolic Model of Caldicellulosiruptor bescii Reveals Optimal Metabolic Engineering Strategies for Bio-based Chemical Production
Source: mSystems. 2021 Jun 1;6(3):e01351-20. doi: 10.1128/mSystems.01351-20 (PMC8269263; doi:10.1128/mSystems.01351-20)
Supplement: DATA SET S2 [file msystems.01351-20-sd002.xlsx]

## Sheet: Index
Sheet name	Description
Enzyme_functions	Summary results of enzymatic assays used for the verification of metabolic functions in the C. bescii model
Model_simulations	Detailed simulation settings and results for the model validation shown in Figure 1
EX_DG25_DF25	Basal exchange constraints of the DG25 and DF25 media
EX_modified_DSMZ516_v1	Basal exchange constraints based on modified DSMZ516 medium version 1, which was used for the validation of WT growth simulations in cellulose (Reference: PMID 24316482).
EX_modified_DSMZ516_v2	Basal exchange constraints based on modified DSMZ516 medium version 2, which was used for the validation of ethanol yield simulations using engineered E1 strain (Reference: PMID 30009131).

## Sheet: Enzyme_functions
Summary results of enzymatic assays used for the verification of metabolic functions in the C. bescii model.
	Enzyme Assay (Abbreviation)	Substrates	Cofactors	Specific Activity (Units/mg)*	Confirmed reaction(s) in model	Method description
Experimental confirmed functions	Malate dehydrogenase (MDH)	Oxaloacetate	NADH	0.29	R00342	MDH activity was measured by the NADH-dependent oxidation of oxaloacetate to malate with 1 mM NADH and 2 mM oxaloacetate, no NADPH linked activity was observed. MDH assay was as described in the reference: https://jb.asm.org/content/169/9/4196.short.
	Pyruvate kinase (PK)	Phosphoenolpyruvate	ADP	0.59	R00200	PK reactions contained phosphoenolpyruvate (0.5 mM) with 0.5 mM ADP or GDP (no activity observed with GDP). PK assays were linked to pyruvate oxidoreductase (POR) by following the pyruvate dependent reduction of Methyl viologen (1 mM), and contained 50 mM EPPS buffer pH 7.0, 5 mM MgCl2, 5 mM KCl, 0.1 mM CoA, and 50 µM thiamine pyrophosphate in total volume of 2 mL.
	Pyruvate phosphate dikinase (PPDK)	Phosphoenolpyruvate	AMP	1.17	R00206	PPDK assays mimicked PK assays, with AMP and GMP replacing ADP and GDP (no activity observed with GMP).
	Phosphoenolpyruvate carboxykinase (PCK)	Phosphoenolpyruvate	GDP	> 0.02	R00431	PEPCK was measured in the forward direction with both GDP and ADP by linking oxaloacetate formation with NADH oxidation through the addition of L-MDH from pig heart (Roche, Manheim, Germany), as described previously: https://www.sciencedirect.com/science/article/abs/pii/0003269779905827. Alternatively, activity was determined discontinuously by measuring oxaloacetate formation by HPLC (Aminex HPX…
	2-ketoisovalerate oxidoreductase (VOR)	2-isovalerate	Ferredoxin (Methyl viologen)**	0.58 ± 0.36	R07160, R08566, R08567	VOR assays were performed as described in the previous publication: https://www.sciencedirect.com/science/article/pii/S0076687901310534?via%3Dihub, using 1 mM Methyl viologen and 5 mM 2-ketoisovalerate as substrates.
	Phosphoglycerate kinase (PGK)	3-phosphoglycerate	ATP / GTP	0.07 (ATP) / 0.21 (GTP)	R01512, PGK2	PGK was measured discontinuously in the reverse direction with 3-phosphoglycerate and ATP or GTP, measuring nucleotide hydrolysis by HPLC, with minor modifications to the described protocol: https://europepmc.org/article/med/2635862. Briefly, washed cytosolic extract was incubated at 70°C with 2.5 mM MgCl2, 2 mM 3-phosphoglycerate, and 100 µM ATP or GTP in 50 mM phosphate buffer pH 7 in a total v…
	Nucleoside diphosphate kinase (NDPK)	ATP	GDP	0.01	R00330	NMPK and NDPK were measured discontinuously by HPLC (Hydrosphere C18 column), measuring the appearance and disappearance of ATP, ADP, AMP, GTP, GDP, and GMP after incubation for 5 minutes at 70°C with cell extracts and MgCl2 in 50 mM phosphate buffer pH 7, as described in reference for NMPK (https://academic.oup.com/jb/article-abstract/144/2/245/2182510?redirectedFrom=fulltext) and NDPK (https://…
	Nucleoside monophosphate kinase (NMPK)	ATP	GMP	0.008	nmpk	NMPK and NDPK were measured discontinuously by HPLC (Hydrosphere C18 column), measuring the appearance and disappearance of ATP, ADP, AMP, GTP, GDP, and GMP after incubation for 5 minutes at 70°C with cell extracts and MgCl2 in 50 mM phosphate buffer pH 7, as described in reference for NMPK (https://academic.oup.com/jb/article-abstract/144/2/245/2182510?redirectedFrom=fulltext) and NDPK (https://…
Experimental excluded functions	Oxaloacetate decarboxylase (OAADC)	Oxaloacetate		N.D.	--	OAADC activity was measured in whole cell extracts by linking pyruvate formation with NADH oxidation through the addition of L-LDH from rabbit muscle (Roche, Mannheim, Germany), as described previously: https://febs.onlinelibrary.wiley.com/doi/full/10.1111/j.1432-1033.1981.tb05245.x.
	Phosphoenolpyruvate carboxylase (PEPC)	Phosphoenolpyruvate	GDP / ADP	N.D.	--	PEPC was measured as described previously, in the same fashion as PEPCK above, but without the addition of ADP or GDP. Reference: http://www.plantphysiol.org/content/86/2/325.
	Pyruvate carboxylase (PC)	Pyruvate	ATP	N.D.	--	PC was assayed in S100 similarly to PEPC, by linking oxaloacetate formation from pyruvate to NADH oxidation with pig heart L-MDH (Roche, Manheim, Germany). Reference: https://www.microbiologyresearch.org/content/journal/micro/10.1099/00221287-59-1-97.
	Malic enzyme (ME)	Malate / Pyruvate	NAD(P)H	0.008 ± 0.006	--	To avoid complications from the native LDH and MDH activities, the remaining assays were performed using Δldh extracts instead of the WT. Malic enzyme (ME) was assayed in both the forward and reverse directions as described previously, with both NADH and NADPH. Reference: https://www.sciencedirect.com/science/article/abs/pii/0141022985900407.
	2-ketoglutarate oxidoreductase (KGOR)	2-ketoglutarate	Ferredoxin (Methyl viologen)**	0.02 ± 0.01	--	KGOR assays were performed as described in the previous publication: https://www.sciencedirect.com/science/article/pii/S0076687901310534?via%3Dihub, using 1 mM Methyl viologen and 5 mM 2-ketoglutarate as substrates.
	Indole-3-pyruvate oxidoreductase (IOR)	Indole-3-pyruvate	Ferredoxin (Methyl viologen)**	0.04 ± 0.01	--	IOR assays were performed as described in the previous publication: https://www.sciencedirect.com/science/article/pii/S0076687901310534?via%3Dihub, using 1 mM Methyl viologen and 2.5 mM indole-3-pyruvate as substrates.
* Units represent either µmol cofactor oxidized/reduced or (for nucleotide linked reactions) phosphorylated per minute
** Methyl viologen was used as a stand-in for the biological cofactor ferredoxin in oxidoreductase assays
N.D.: not detected

## Sheet: Model_simulations
Detailed simulation settings and results for the model validation shown in Figure 1
Data shown in pink background are from experimental measurements; data shown in yellow background are from computational simulations of the C. bescii model.
Part 1. Comparison of experimental measured and computational predicted growth yields by using simple sugar Glucose and Fructose (Constraints used for Figure 1A).
index	Condition	Strain	Carbon source	Simulation Method	Simulation constraints (Based on experimental measured data)				Medium*	Medium file	Experimental measured total protein (μg/mL)		Converted experimental growth yields (gDW/L)**		Computational growth yields (gDW/L)
					carbon input (mM)	lactate (mM)	acetate (mM)	pyruvate (mM)			AVG	STD	AVG	STD
B0-G-b	WT-glucose	DSM 6725	Glucose	FBA	[-16.83, 1000]	[22.004, 1000]	[7.2906, 1000]	[0.1285, 1000]	DG25	EX_DG25.tsv	139.079	4.72133	0.525138	0.0188644	0.535452
B0-F-b	WT-fructose	DSM 6725	Fructose	FBA	[-11.11, 1000]	[10.0335, 1000]	[6.0107, 1000]	[0.1317, 1000]	DF25**	EX_DG25.tsv	145.13	11.6731	0.547938	0.0450594	0.646008
B2-G-b	dLDH-glucose	MACB 1034	Glucose	Moma2	[-12.75, 1000]	default ([0, 1000])	[19.7193, 1000]	[1.4254, 1000]	DG25	EX_DG25.tsv	99.0288	3.0839	0.374224	0.0126943	0.349025
B2-F-b	dLDH-fructose	MACB 1034	Fructose	Moma2	[-10, 1000]	default ([0, 1000])	[11.9424, 1000]	[0.4876, 1000]	DF25	EX_DG25.tsv	124.796	15.1929	0.471318	0.0583221	0.587716
Part 2. Comparison of experimental measured and computational predicted products production by using simple sugar Glucose and Fructose (Constraints used for Figure 1B-D).
index	Condition	Strain	Carbon source	Simulation Method	Simulation constraints (Based on experimental measured data)						Medium	Medium YAML file	Optimize	Experimental measured Lactate (mM)		Computational Lactate (EX_C00186[e]) (mM)	Experimental measured Acetate (mM)		Computational Acetate (EX_C00033[e]) (mM)	Experimental measured Pyruvate (mM)		Computational Pyruvate (EX_C00022[e]) (mM)
					carbon input (mM)	lactate (mM)	acetate (mM)	pyruvate (mM)	biomass (g/L)	ratio constraints				AVG	STD		AVG	STD		AVG	STD
B0-G-p	WT-glucose	DSM 6725	Glucose	FBA	[-16.83, 1000]	default ([0, 1000])	default ([0, 1000])	default ([0, 1000])	[0.5251, 1000]	acetate = 0.33133 * lactate pyruvate = 0.006 * lactate	DG25	EX_DG25.tsv	v(EX_acetate) + v(EX_Lactate) + v(EX_Pyruvate)	22.004	0.78	22.1071	7.2906	0.4895	7.32475	0.1285	0.0348	0.132643
B0-F-p	WT-fructose	DSM 6725	Fructose	FBA	[-11.11, 1000]	default ([0, 1000])	default ([0, 1000])	default ([0, 1000])	[0.5479, 1000]	Acetate = 0.5991 * Lactate Pyruvate = 0.01313 * Lactate	DF25	EX_DG25.tsv	v(EX_acetate) + v(EX_Lactate) + v(EX_Pyruvate)	10.0335	1.267	10.9023	6.0107	0.9574	6.53157	0.1317	0.0286	0.143147
B2-G-p	dLDH-glucose	MACB 1034	Glucose	FBA	[-12.75, 1000]	default ([0, 1000])	default ([0, 1000])	default ([0, 1000])	[0.3742, 1000]	pyruvate = 0.0723 * Acetate	DG25	EX_DG25.tsv	v(EX_acetate) + v(EX_Pyruvate)	--	--	0	19.7193	1.3008	28.6496	1.4254	0.1525	2.07137
B2-F-p	dLDH-fructose	MACB 1034	Fructose	FBA	[-10, 1000]	default ([0, 1000])	default ([0, 1000])	default ([0, 1000])	[0.4713, 1000]	pyruvate = 0.041* Aactate	DF25	EX_DG25.tsv	v(EX_acetate) + v(EX_Pyruvate)	--	--	0	11.9424	2.1145	20.1373	0.4876	0.1823	0.825629
Part 3. Comparison of experimental measured and computational predicted growth yields by using complex sugar Cellulose (n=218) (Constraints used for Figure 1E)
Index	Condition	Strain	Carbon source	Simulation Method	Simulation constraints (Based on experimental measured data)					Medium	Medium file	Optimize	Experimental measured total protein (μg/mL)	Converted experimental growth yields (gDW/L)**	Simulated growth yields (gDW/L)
					carbon input*** (mM)	lactate (mM)	acetate (mM)	cellobise left (mM)	glucose left (mM)
B0-C10-b	WT-Cellulose-10	DSM 6725	Cellulose(n=218)	FBA	[-0.2799, 1000]	[18.5, 1000]	[53.5, 1000]	[2, 1000]	[5.7, 1000]	modified DSMZ 516 v1**	EX_modified_DSMZ516_v1.tsv	biomass	269	1.01469	0.93915
B0-C50-b	WT-Cellulose-50	DSM 6725	Cellulose(n=218)	FBA	[-0.2969, 1000]	[23.1, 1000]	[35.4, 1000]	[2.4, 1000]	[32.9, 1000]	modified DSMZ 516 v1	EX_modified_DSMZ516_v1.tsv	biomass	162	0.611506	0.585307
* Detailed media information are shown in the sheet "EX_DG25_DF25", "EX_modified_DSMZ516_v1" and "EX_modified_DSMZ516_v2". Note, the only difference between DG25 and DF25 is the use of Glucose and Fructose, repectively, as sole carbon substrates.
** The converted experimental growth yields are based on the experimental measured correlation: Dryweight (y, mg) vs protein (x, mg): y = 3.7681x + 1.0739 (see Figure S5).
*** The carbon inputs for cellulose are used experiemntally measured cellulose consumption: 9.9g/L for B0-C10-b, 10.5g/L for B0-C50-b, and 11.8 g/L for E1-C-p. Molecular weight of cellulose (n=218) is 35364.58 mol/L based on calculation of molecular-weight-calculator (website:https://www.lenntech.com/calculators/molecular/molecular-weight-calculator.htm). So the consumption values were converted …
**** biomass 0.41g/L is calculated based on cell density (~5 × 10^8), single cell dry weight of Cbes is 8.2 × 10^(−10)mg based on literature: https://aem.asm.org/content/81/20/7159

## Sheet: EX_DG25_DF25
Basal exchange constraints of the DG25 and DF25 media
This exchange constrains were used as the basal medium for DG25 and DF25, which uses glucose and fructose, respectively, as the sole carbon source. The DG25 and DF25 media were used for the experimental validation of C. bescii wild-type and Δldh strain models.
Name	Compound ID	Concentration (mM)	Lower Limit	Upper Limit	Source	Note
Magnesium cation	C00305	3.47	-3.47	1000	Experimental medium
Chloride ion	C00698	37.476	-37.476	1000	Experimental medium
Water	C00001	unconstrained	-1000	1000	Not measured
Potassium ion	C00238	6.03	-6.03	1000	Experimental medium
Ammonium	C01342	24.11	-24.11	1000	Experimental medium
Calcium ion	C00076	0.950105	-0.950105	1000	Experimental medium
Sodium ion	C01330	41.9047	-41.9047	1000	Experimental medium
Tungstate	C20679	0.000164	-0.000164	1000	Experimental medium
Zinc ion	C00038	0.000514	-1000	1000	Unconstrained	Release Zn2+ in simulations, because it is not the limiting factor of the growth in C. bescii.
Manganese ion	C19610	0.000505	-0.000505	1000	Experimental medium
Proton	C00080	6.30957e-05	-6.30957e-05	1000	Based on pH 7.2
Boric acid	C12486	9.7e-05	-9.7e-05	1000	Experimental medium
Cobalt ion	C00175	0.000799	-0.000799	1000	Experimental medium
Copper ion	C00070	1.2e-05	-1.2e-05	1000	Experimental medium
Nickel ion	C19609	0.000101	-0.000101	1000	Experimental medium
Molybdate	C06232	0.000164	-0.000164	1000	Experimental medium
Ferrous ion	C14818	0.007545	-1000	1000	Experimental medium	Release Fe2+ in simulations, because it should not be the limiting factor of the growth in C. bescii.
Hydrogen carbonate	C00288	11.904	-11.904	1000	Experimental medium
Phosphate	C00009	1	-1	1000	Experimental medium
Uracil	C00106	0.02	-1000	1000	Experimental medium	Release uracil in simulations, because it should not be the limiting factor of the growth in C. bescii.
Biotin	C00120	8.18632e-05	-8.18632e-05	1000	Experimental medium
Folic acid	C00504	4.53104e-05	-4.53104e-05	1000	Experimental medium
Pyridoxine (VB6)	C00314	0.000486287	-0.000486287	1000	Experimental medium
Thiamine (VB1)	C00378	0.000148252	-0.000148252	1000	Experimental medium
Riboflavin (VB2)	C00255	0.000132852	-0.000132852	1000	Experimental medium
Nicotinic acid (Niacin, VB3)	C00253	0.000406141	-0.000406141	1000	Experimental medium
Pantothenate	C00864	0.000104924	-0.000104924	1000	Experimental medium
Cobalamin (VB12)	C05776	7.37809e-07	-7.37809e-07	1000	Experimental medium
p-Aminobenzoic acid	C00568	0.000364591	-0.000364591	1000	Experimental medium
Lipoic acid	C00725	0.00024233	-0.00024233	1000	Experimental medium
Cysteine	C00097	6.345	-6.345	1000	Experimental medium
D-Glucose	C00031	Varied in different conditions	0	1000	Experimental medium	Varied lower bound or change glucose to other carbon sources based on experimental data at different simulations
D-Fructose	C00095	Varied in different conditions	0	1000	Experimental medium	Varied lower bound or change fructose to other carbon sources based on experimental data at different simulations
Acetate	C00033	Varied (potential product)	0	1000	Experimental measured by-products	Varied lower bound based on experimental data at different simulations
(S)-Lactate	C00186	Varied (potential product)	0	1000	Experimental measured by-products	Varied lower bound based on experimental data at different simulations
CO2	C00011	Varied (potential product)	0	1000	Not measured
Hydrogen	C00282	ND (potential product)	0	1000	Not measured
Ethanol	C00469	Varied (engineered product)	0	1000	Experimental measured bio-products in engineered strain MACB1062	Varied lower bound based on experimental data at different simulations
(S)-1,2-Propanediol	C02917	ND (potential product)	0	1000	Not measured
Pyruvate	C00022	ND (potential product)	0	1000	Experimental measured by-products	Varied lower bound based on experimental data at different simulations
Acetoin	C00466	ND (potential product)	0	1000	Not measured
CO	C00237	ND (potential product)	0	1000	Not measured

## Sheet: EX_modified_DSMZ516_v1
Basal exchange constraints for the modified DSMZ 516 medium version 1 (reference: PMID 24316482, 19801388)
This exchange constrains were used for model valition of C. bescii wild-type strain grown on cellulose.
Name	Compound ID	Concentration (mM)	Lower Limit	Upper Limit	Source	Note
Water	C00001	unconstrained	-1000	1000	Not measured
Ammonium	C01342	6.16938	-6.16938	1000	Experimental medium
Chloride ion	C00698	15.7666	-15.7666	1000	Experimental medium
Potassium ion	C00238	5.45529	-5.45529	1000	Experimental medium
Phosphate	C00009	1.02873	-1.02873	1000	Experimental medium
Magnesium cation	C00305	1.62322	-1.62322	1000	Experimental medium
Calcium ion	C00076	0.952509	-0.952509	1000	Experimental medium
Biotin	C00120	8.2203e-05	-8.2203e-05	1000	Experimental medium
Folic acid	C00504	4.55187e-05	-4.5519e-05	1000	Experimental medium
Pyridoxine (VB6)	C00314	0.000486287	-0.000486287	1000	Experimental medium
Thiamine (VB1)	C00378	0.000165667	-0.000165667	1000	Experimental medium
Riboflavin (VB2)	C00255	0.000133205	-0.000133205	1000	Experimental medium
Nicotinic acid (Niacin, VB3)	C00253	0.0004095	-0.0004095	1000	Experimental medium
Pantothenate	C00864	0.000192819	-0.000192819	1000	Experimental medium
Cobalamin (VB12)	C05776	7.37811e-07	-7.38e-07	1000	Experimental medium
p-Aminobenzoic acid	C00568	0.000364591	-0.000364591	1000	Experimental medium
Lipoic acid	C00725	0.0002886	-0.0002886	1000	Experimental medium
Ferrous ion	C14818	0.00754489	-1000	1000	Experimental medium	Release Fe2+ in simulations, because it should not be the limiting factor of the growth in C. bescii.
Zinc ion	C00038	0.000513573	-1000	1000	Experimental medium	Release Zn2+ in simulations, because it should not be the limiting factor of the growth in C. bescii.
Manganese ion	C19610	0.000505306	-0.000505306	1000	Experimental medium
Boric acid	C12486	9.70403e-05	-9.704e-05	1000	Experimental medium
Cobalt ion	C00175	0.000798554	-0.000798554	1000	Experimental medium
Copper ion	C00070	1.17316e-05	-1.1732e-05	1000	Experimental medium
Nickel ion	C19609	0.000100972	-0.000100972	1000	Experimental medium
Molybdate	C06232	0.000148791	-0.000148791	1000	Experimental medium
Sodium ion	C01330	24.7176	-24.7176	1000	Experimental medium
Cysteine	C00097	4.12677	-4.12677	1000	Experimental medium
Sulfide	C00297	6.40697	-6.40697	1000	Experimental medium
Hydrogen carbonate	C00288	11.9033	-11.9033	1000	Experimental medium
Proton	C00080	6.30957e-05	-6.3096e-05	1000	Based on pH 7.2
Cellulose(n=218)	C00760_kz	Varied based on experimental settings	0	1000	Experimental medium	Varied lower bound based on experimental data at different simulations
(S)-Lactate	C00186	Varied (potential product)	0	1000	Experimental measured by-products	Varied lower bound based on experimental data at different simulations
Acetate	C00033	Varied (potential product)	0	1000	Experimental measured by-products	Varied lower bound based on experimental data at different simulations
Pyruvate	C00022	Varied (potential product)	0	1000	Experimental measured by-products	Varied lower bound based on experimental data at different simulations
Ethanol	C00469	Varied (potential product)	0	1000	Experimental measured ethanol production	Varied lower bound based on experimental data at different simulations
Hydrogen	C00282	ND (potential product)	0	1000	Not measured
CO2	C00011	ND (potential product)	0	1000	Not measured
Acetoin	C00466	ND (potential product)	0	1000	Not measured
CO	C00237	ND (potential product)	0	1000	Not measured
(S)-1,2-Propanediol	C02917	ND (potential product)	0	1000	Not measured

## Sheet: EX_modified_DSMZ516_v2
Default exchange constraints for modified DSMZ 516 medium version 2 (reference: PMID 30009131, 27208106)
Exchange constrains applied in the engineered E1 strain (MACB1062) for the production of ethanol using cellulose.
Name	Compound ID	Concentration (mM)	Lower Limit	Upper Limit	Source	Note
Water	C00001	unconstrained	-1000	1000	Not measured
Ammonium	C01342	6.16938	-6.16938	1000	Experimental medium
Chloride ion	C00698	22.111	-22.111	1000	Experimental medium
Potassium ion	C00238	5.42656	-5.42656	1000	Experimental medium
Phosphate	C00009	1	-1	1000	Experimental medium
Magnesium cation	C00305	1.62322	-1.62322	1000	Experimental medium
Calcium ion	C00076	0.952509	-0.952509	1000	Experimental medium
Biotin	C00120	8.2203e-05	-8.2203e-05	1000	Experimental medium
Folic acid	C00504	4.55187e-05	-4.5519e-05	1000	Experimental medium
Pyridoxine (VB6)	C00314	0.000486287	-0.000486287	1000	Experimental medium
Thiamine (VB1)	C00378	0.000165667	-0.000165667	1000	Experimental medium
Riboflavin (VB2)	C00255	0.000133205	-0.000133205	1000	Experimental medium
Nicotinic acid (Niacin, VB3)	C00253	0.0004095	-0.0004095	1000	Experimental medium
Pantothenate	C00864	0.000192819	-0.000192819	1000	Experimental medium
Cobalamin (VB12)	C05776	7.37811e-07	-7.38e-07	1000	Experimental medium
p-Aminobenzoic acid	C00568	0.000364591	-0.000364591	1000	Experimental medium
Lipoic acid	C00725	0.0002886	-0.0002886	1000	Experimental medium
Ferrous ion	C14818	0.00754489	-1000	1000	Experimental medium	Release Fe2+ in simulations, because it should not be the limiting factor of the growth in C. bescii.
Zinc ion	C00038	0.000513573	-1000	1000	Experimental medium	Release Zn2+ in simulations, because it should not be the limiting factor of the growth in C. bescii.
Manganese ion	C19610	0.000505306	-0.000505306	1000	Experimental medium
Boric acid	C12486	9.70403e-05	-9.704e-05	1000	Experimental medium
Cobalt ion	C00175	0.000798554	-0.000798554	1000	Experimental medium
Copper ion	C00070	1.17316e-05	-1.1732e-05	1000	Experimental medium
Nickel ion	C19609	0.000100972	-0.000100972	1000	Experimental medium
Molybdate	C06232	0.000148791	-0.000148791	1000	Experimental medium
Sodium ion	C01330	11.904	-11.904	1000	Experimental medium
Tungstate	C20679	0.00016	-0.00016	1000	Experimental medium
Cysteine	C00097	6.34437	-6.34437	1000	Experimental medium
Hydrogen carbonate	C00288	11.9033	-11.9033	1000	Experimental medium
Proton	C00080	6.30957e-05	-6.3096e-05	1000	Based on pH 7.2
Uracil	C00106	0.02	-1000	1000	Unconstrained	Release uracil in simulations, because it should not be the limiting factor of the growth in C. bescii.
Cellulose(n=218)	C00760_kz	Varied based on experimental settings	0	1000	Experimental medium	Varied lower bound based on experimental data at different simulations
(S)-Lactate	C00186	Varied (potential product)	0	1000	Experimental measured by-products	Varied lower bound based on experimental data at different simulations
Acetate	C00033	Varied (potential product)	0	1000	Experimental measured by-products	Varied lower bound based on experimental data at different simulations
Pyruvate	C00022	ND (potential product)	0	1000	Experimental measured by-products	Varied lower bound based on experimental data at different simulations
Ethanol	C00469	Varied (potential product)	0	1000	Experimental measured ethanol production	Varied lower bound based on experimental data at different simulations
Hydrogen	C00282	ND (potential product)	0	1000	Not measured
CO2	C00011	ND (potential product)	0	1000	Not measured
Acetoin	C00466	ND (potential product)	0	1000	Not measured
CO	C00237	ND (potential product)	0	1000	Not measured
(S)-1,2-Propanediol	C02917	ND (potential product)	0	1000	Not measured
D-Glucose	C00031	Varied (potential product)	0	1000	Experimental measured by-products	Varied lower bound based on experimental data at different simulations
