# Supplementary material for: Genome-Scale Metabolic Model of Caldicellulosiruptor bescii Reveals Optimal Metabolic Engineering Strategies for Bio-based Chemical Production
Source: mSystems. 2021 Jun 1;6(3):e01351-20. doi: 10.1128/mSystems.01351-20 (PMC8269263; doi:10.1128/mSystems.01351-20)
Supplement: DATA SET S3 [file msystems.01351-20-sd003.xlsx]

## Sheet: Index
Sheet name	Description
Model_set_up	Model configurations for the minimal network and FVA simulations when constraining three different levels of the ethanol production: (i) no-ethanol, (ii) half-maximum, (iii) maximum.
Summary_essential_rxn	Summary of essential reactions (exclude exchange reactions) revealed by the minimal network and FVA simulations
Summary_non-essential_rxn	Summary of non-essential reactions (exclude exchange reactions) revealed by the minimal network and FVA simulations
E1M-mn_0_vs_50_vs_99.99	Classification of Core-essential, Conditionally-essential, and Non-essential reactions among 1000 simulations under each threshold of ethanol production.
FVA_99.99	FVA results when ethanol productions was constrained to the maximum.
FVA_50	FVA results when ethanol production was constrained to at least half maximum.
FVA_0	FVA results when ethanol production was not constrained.

## Sheet: Model_set_up
Model configuations of the minimal network and FVA simulations under the no-ethanol, half-maximum, and maximum-ethanol productions.
Index	Simulate strain	Medium *	Carbon source	Simulation			Model constraints		Optimized reaction	Threshold	Model modification
				Function	type	Repeats	Carbon source ** (EX_C00760_kz[e])	Biomass ***
E1M-mn_99.99	WT+AdhE+Rnf_Na	EX_modified_DSMZ516_v2	Cellulose (n=218)	randomsparse	reactions	1000	[-0.3337, 1000]	[0.41, 1000]	EX_C00469[e]	0.9999	ADD engineered gene to the model (no deletion of LDH or PyrE): AdhE (R00228, R00754), Rnf_Na (Rnf_Na)
E1M-mn_50	WT+AdhE+Rnf_Na	EX_modified_DSMZ516_v2	Cellulose (n=218)	randomsparse	reactions	1000	[-0.3337, 1000]	[0.41, 1000]	EX_C00469[e]	0.5	ADD engineered gene to the model (no deletion of LDH or PyrE): AdhE (R00228, R00754), Rnf_Na (Rnf_Na)
E1M-mn_0	WT+AdhE+Rnf_Na	EX_modified_DSMZ516_v2	Cellulose (n=218)	randomsparse	reactions	1000	[-0.3337, 1000]	[0.41, 1000]	EX_C00469[e]	0	ADD engineered gene to the model (no deletion of LDH or PyrE): AdhE (R00228, R00754), Rnf_Na (Rnf_Na)
* Detailed medium inforamation is in Data S2.
** experiemntally measured cellulose consumption: 11.8g/L, cellulose. Molecular weight is 35364.58 based on calculation in website:https://www.lenntech.com/calculators/molecular/molecular-weight-calculator.htm. So 11.8g/L was converted it to 0.3337 mM based on the molecular weight of the carbon source.
*** biomass 0.41g/L is calculated based on cell density (~5 × 10^8) and the single cell dry weight of Cbes, 8.2 × 10^(−10)mg/cell according to: https://aem.asm.org/content/81/20/7159

## Sheet: Summary_essential_rxn
Summary of essential reactions (exclude exchange reactions) revealed by the minimal network and FVA simulations
Part I: Conditionally-essential at no-ethanol but Core-essential at half-maximum ethanol productions:
Classification	rxn_id	Enzyme	gene_associations	pathway	equation	Flux range (0%)	Flux range (50%)	Flux range (99.99%)
Ethanol production	R01196	POR	(Athe_0874 and Athe_0875 and Athe_0876 and Athe_0877) or (Athe_1708 and Athe_1709)	Glycolysis / Gluconeogenesis	(2) |Oxidized ferredoxin (2[4Fe-4S]) (Fdox)[c]| + Pyruvate[c] + CoA[c] <=> (2) |Reduced ferredoxin (2[4Fe-4S]) (Fdred)[c]| + Acetyl-CoA[c] + CO2[c] + H+[c]	[-26.3126, 142.1336]	[57.4381, 142.1336]	[142.0187, 142.1304]
	R00228	engineered_AdhE	engineered_AdhE	engineered ethanol production	Acetyl-CoA[c] + NADH[c] + H+[c] <=> Acetaldehyde[c] + CoA[c] + NAD+[c]	[0, 139.5845]	[69.7923, 139.5845]	[139.5706, 139.5845]
	R00754	engineered_AdhE	engineered_AdhE	engineered ethanol production	Acetaldehyde[c] + NADH[c] + H+[c] <=> Ethanol[c] + NAD+[c]	[0, 139.5845]	[69.7923, 139.5845]	[139.5706, 139.5845]
Diffusion reactions	ETOHt1	Ethanol diffusion	--	Transmembrane	Ethanol[c] <=> Ethanol[e]	[0, 139.5845]	[69.7923, 139.5845]	[139.5706, 139.5845]
	TP_CO2	CO2 diffusion	--	Transmembrane	CO2[c] <=> CO2[e]	[0, 420.4946]	[29.201, 280.91]	[141.2697, 141.3534]
Part 2: Conditionally-essential at half-maximum but Core-essential at maximum ethanol productions:
Classification	rxn_id	Enzyme	gene_associations	pathway	equation	Flux range (0%)	Flux range (50%)	Flux range (99.99%)
Energy metabolism	ATPSYN	ATP synthase	Athe_1423 and Athe_1424 and Athe_1425 and Athe_1426 and Athe_1427 and Athe_1428 and Athe_1429 and Athe_1430	Energy metabolism	(4) H+[c] + ATP[c] + H2O[c] <=> (5) H+[e] + ADP[c] + Orthophosphate[c]	[-184.2225, 45.8463]	[-184.2225, 45.7842]	[-184.211, -23.9045]
	BF-H2ase	BF-H2ase	Athe_1295 and Athe_1296 and Athe_1297 and Athe_1298 and Athe_1299	Energy metabolism	(3) H+[c] + NADH[c] + (2) |Reduced ferredoxin (2[4Fe-4S]) (Fdred)[c]| <=> (2) Hydrogen[c] + NAD+[c] + (2) |Oxidized ferredoxin (2[4Fe-4S]) (Fdox)[c]|	[-460.1229, 418.7536]	[-460.1229, 209.3768]	[-460.096, -59.194]
	MBH	MBH	Athe_1082 and Athe_1083 and Athe_1084 and Athe_1085 and Athe_1086 and Athe_1087	Energy metabolism	(2) |Reduced ferredoxin (2[4Fe-4S]) (Fdred)[c]| + (3) H+[c] => Hydrogen[c] + (2) |Oxidized ferredoxin (2[4Fe-4S]) (Fdox)[c]| + H+[e]	[0, 920.2458]	[0, 920.2458]	[118.4671, 920.1919]
	BF-Nfn	BF-Nfn	Athe_0644 and Athe_0645	Energy metabolism	NADH[c] + (2) |Reduced ferredoxin (2[4Fe-4S]) (Fdred)[c]| + (2) NADP+[c] + H+[c] <=> NAD+[c] + (2) |Oxidized ferredoxin (2[4Fe-4S]) (Fdox)[c]| + (2) NADPH[c]	[-137.2095, 164.2689]	[-67.4172, 126.1531]	[2.3611, 82.5349]
	R00230	PTA	Athe_1494	Pyruvate metabolism	Acetyl-CoA[c] + Orthophosphate[c] <=> CoA[c] + |Acetyl phosphate[c]|	[-28.3563, 140.0899]	[-14.3979, 70.2976]	[0.4044, 0.5161]
	R00315	AckA	Athe_1493	Pyruvate metabolism	ADP[c] + |Acetyl phosphate[c]| <=> ATP[c] + Acetate[c]	[-28.3563, 140.0899]	[-14.3979, 70.2976]	[0.4044, 0.5161]
	R00431	PCK	Athe_0393	Glycolysis / Gluconeogenesis	GDP[c] + Phosphoenolpyruvate[c] + CO2[c] <=> GTP[c] + Oxaloacetate[c]	[-138.422, 559.2902]	[-68.6298, 559.0589]	[1.1486, 454.3727]
Amino acid metabolism	R00480		Athe_1961	Glycine, serine and threonine metabolism	ATP[c] + L-Aspartate[c] <=> ADP[c] + 4-Phospho-L-aspartate[c]	[-138.7395, 70.6451]	[-68.9473, 35.7489]	[0.831, 0.859]
	R02291		Athe_1135	Glycine, serine and threonine metabolism	|L-Aspartate 4-semialdehyde[c]| + Orthophosphate[c] + NADP+[c] <=> 4-Phospho-L-aspartate[c] + NADPH[c] + H+[c]	[-70.6451, 138.7395]	[-35.7489, 68.9473]	[-0.859, -0.831]
	R01775		Athe_1959	Glycine, serine and threonine metabolism	L-Homoserine[c] + NADP+[c] <=> |L-Aspartate 4-semialdehyde[c]| + NADPH[c] + H+[c]	[-70.5251, 138.8595]	[-35.6289, 69.0673]	[-0.739, -0.711]
	R01776		Athe_1125	Cysteine and methionine metabolism	Acetyl-CoA[c] + L-Homoserine[c] <=> CoA[c] + O-Acetyl-L-homoserine[c]	[-138.8978, 70.4868]	[-69.1055, 35.5907]	[0.6728, 0.7007]
	R00999		Athe_1124 or Athe_1190	Cysteine and methionine metabolism	O-Succinyl-L-homoserine[c] + H2O[c] <=> 2-Oxobutanoate[c] + Succinate[c] + Ammonia[c] + (2) H+[c]	[-138.9167, 70.4679]	[-69.1244, 35.5718]	[0.6539, 0.6818]
	R00994		Athe_2099	Valine, leucine and isoleucine biosynthesis	D-erythro-3-Methylmalate[c] + NAD+[c] <=> 2-Oxobutanoate[c] + CO2[c] + NADH[c]	[-70.3856, 138.999]	[-35.4894, 69.2068]	[-0.5995, -0.5716]
	R03898		Athe_2100 and Athe_2101	Valine, leucine and isoleucine biosynthesis	2-Methylmaleate[c] + H2O[c] <=> D-erythro-3-Methylmalate[c]	[-70.3856, 138.999]	[-35.4894, 69.2068]	[-0.5995, -0.5716]
	R03896		Athe_2100 and Athe_2101	Valine, leucine and isoleucine biosynthesis	(R)-2-Methylmalate[c] <=> 2-Methylmaleate[c] + H2O[c]	[-70.3856, 138.999]	[-35.4894, 69.2068]	[-0.5995, -0.5716]
	R07399		Athe_0507	Valine, leucine and isoleucine biosynthesis	Acetyl-CoA[c] + Pyruvate[c] + H2O[c] <=> (R)-2-Methylmalate[c] + CoA[c] + H+[c]	[-70.3856, 138.999]	[-35.4894, 69.2068]	[-0.5995, -0.5716]
Pyrimidine metabolism	R01397		Athe_1375	Pyrimidine metabolism	|Carbamoyl phosphate[c]| + L-Aspartate[c] <=> Orthophosphate[c] + N-Carbamoyl-L-aspartate[c] + H+[c]	[0, 0.0694]	[0, 0.0694]	[0.0033, 0.0312]
	R01993		Athe_1376	Pyrimidine metabolism	(S)-Dihydroorotate[c] + H2O[c] <=> N-Carbamoyl-L-aspartate[c] + H+[c]	[-0.0694, 0]	[-0.0694, 0]	[-0.0312, -0.0033]
	R01869		Athe_1379 and Athe_1380	Pyrimidine metabolism	(S)-Dihydroorotate[c] + NAD+[c] <=> Orotate[c] + H+[c] + NADH[c]	[0, 0.0694]	[0, 0.0694]	[0.0033, 0.0312]
	R01870	PyrE	Athe_1382	Pyrimidine metabolism	|Orotidine 5'-phosphate[c]| + Diphosphate[c] <=> Orotate[c] + |5-Phospho-alpha-D-ribose 1-diphosphate[c]|	[-0.0694, 0]	[-0.0694, 0]	[-0.0312, -0.0033]
	R00965		Athe_1377	Pyrimidine metabolism	|Orotidine 5'-phosphate[c]| + H+[c] => UMP[c] + CO2[c]	[0, 0.0694]	[0, 0.0694]	[0.0033, 0.0312]
Non-enzymatic reaction	hco3	-	--	Ionization	CO2[c] + H2O[c] <=> HCO3-[c] + H+[c]	[-10.4231, 3.3658]	[-10.4231, 3.3658]	[1.4836, 1.5151]
Transporter	ACt6	protonated acetate diffusion	--	Transmembrane	Acetate[c] + H+[c] <=> Acetate[e] + H+[e]	[0, 210.5578]	[0, 105.8694]	[1.0583, 1.1979]

## Sheet: Summary_non-essential_rxn
Summary of the non-essential reactions (exclude exchange reactions) revealed by the minimal network and FVA simulations
Conditionally-essential at half-maximum but Non-essential at maximum ethanol productions:
Classification	rxn_id	gene_associations	pathway	equation	Flux range (0%)	Flux range (50%)	Flux range (99.99%)
Cytosolic reactions	R00703	Athe_1918	Glycolysis / Gluconeogenesis	(S)-Lactate[c] + NAD+[c] <=> Pyruvate[c] + NADH[c] + H+[c]	[-140.3719, 0]	[-70.5796, 0]	[-0.0419, 0]
	Acetoin-Syn	--	Pyruvate metabolism	(S)-2-Acetolactate[c] + H+[c] => Acetoin[c] + CO2[c]	[0, 83.7507]	[0, 41.8754]	[0, 0.0084]
	R00964	Athe_0531	Pyrimidine metabolism	ATP[c] + Uridine[c] => ADP[c] + UMP[c] + H+[c]	[0, 0.0694]	[0, 0.0694]	[0, 0.0279]
	R00968	Athe_0531	Pyrimidine metabolism	GTP[c] + Uridine[c] => GDP[c] + UMP[c] + H+[c]	[0, 0.0694]	[0, 0.0694]	[0, 0.0279]
	R01057	Athe_1773	Pentose phosphate pathway	|alpha-D-Ribose 1-phosphate[c]| <=> |D-Ribose 5-phosphate[c]|	[-0.0694, 0]	[-0.0694, 0]	[-0.0279, 0]
	R01876	Athe_1775	Pyrimidine metabolism	Uridine[c] + Orthophosphate[c] <=> Uracil[c] + |alpha-D-Ribose 1-phosphate[c]|	[-0.0694, 0]	[-0.0694, 0]	[-0.0279, 0]
	R00966	Athe_0633	Pyrimidine metabolism	Uracil[c] + |5-Phospho-alpha-D-ribose 1-diphosphate[c]| => UMP[c] + Diphosphate[c]	[0, 0.0694]	[0, 0.0694]	[0, 0.0279]
Transporter	Lac-symp	Athe_2355	Transmembrane	(S)-Lactate[c] + H+[c] => (S)-Lactate[e] + H+[e]	[0, 140.3719]	[0, 70.5796]	[0, 0.0419]
	Acetoin-t	--	Transmembrane	Acetoin[c] => Acetoin[e]	[0, 83.7507]	[0, 41.8754]	[0, 0.0084]
	PYRt2	--	Transmembrane	H+[c] + Pyruvate[c] <=> H+[e] + Pyruvate[e]	[0, 144.9356]	[0, 84.6955]	[0, 0.0838]
	TP_H2	--	Transmembrane	Hydrogen[c] => Hydrogen[e]	[0, 837.5072]	[0, 418.7536]	[0, 0.0838]
	uraUpt	Athe_1374	Transmembrane	Uracil[e] + H+[e] => Uracil[c] + H+[c]	[0, 0.0694]	[0, 0.0694]	[0, 0.0279]
	hco3ABC	Athe_1183 and Athe_1184	Transmembrane	HCO3-[e] + ATP[c] + H2O[c] => HCO3-[c] + ADP[c] + Orthophosphate[c] + H+[c]	[0, 11.9033]	[0, 11.9033]	[0, 0.0209]

## Sheet: E1M-mn_0_vs_50_vs_99.99
Classification of Core-essential, Conditionally-essential, and Non-essential reactions among 1000 simulations under each threshold of ethanol production.
rxn_id	classification_0	in_minimal_network	not_in_minimal_network	classification_50	in_minimal_network	not_in_minimal_network	classification_99.99	in_minimal_network	not_in_minimal_network	ec	gene_associations	subsystem	equation	0_vs_50	50_vs_99.99
R09726	Non-essential	0	1000	Non-essential	0	1000	Non-essential	0	1000	["2.7.7.75"]	Athe_0831	Folate biosynthesis	ATP[c] + Molybdopterin[c] + H+[c] <=> Diphosphate[c] + |Adenylated molybdopterin[c]|	0_Non-essential_50_Non-essential	50_Non-essential_99.99_Non-essential
R10244	Non-essential	0	1000	Non-essential	0	1000	Non-essential	0	1000	["2.4.2.1"]	Athe_1772	-	|Purine deoxyribonucleoside[c]| + Orthophosphate[c] <=> Purine[c] + |2-Deoxy-D-ribose 1-phosphate[c]|	0_Non-essential_50_Non-essential	50_Non-essential_99.99_Non-essential
R11398_kz	Non-essential	0	1000	Non-essential	0	1000	Non-essential	0	1000	["2.4.1.339"]	Athe_0536	Sugar metabolism	beta-1,2-Mannobiose[c] + Orthophosphate[c] <=> D-Mannose[c] + |D-Mannose 1-phosphate[c]|	0_Non-essential_50_Non-essential	50_Non-essential_99.99_Non-essential
R04591	Core-essential	1000	0	Core-essential	1000	0	Core-essential	1000	0	["6.3.2.6"]	Athe_1452	Purine metabolism	ATP[c] + 1-(5-Phospho-D-ribosyl)-5-amino-4-imidazolecarboxylate[c] + L-Aspartate[c] <=> ADP[c] + Orthophosphate[c] + 1-(5'-Phosphoribosyl)-5-amino-4-(N-succinocarboxamide)-imidazole[c] + H+[c]	0_Core-essential_50_Core-essential	50_Core-essential_99.99_Core-essential
R04945	Conditionally-essential	309	691	Conditionally-essential	258	742	Conditionally-essential	344	656	["2.5.1.48"]	Athe_1124 or Athe_1190	-	O-Acetyl-L-homoserine[c] + L-Selenocysteine[c] <=> L-Selenocystathionine[c] + Acetate[c] + H+[c]	0_Conditionally-essential_50_Conditionally-essential	50_Conditionally-essential_99.99_Conditionally-essential
R04944	Non-essential	0	1000	Non-essential	0	1000	Non-essential	0	1000	["2.5.1.48"]	Athe_1124 or Athe_1190	Selenocompound metabolism	O-Phosphorylhomoserine[c] + L-Selenocysteine[c] <=> L-Selenocystathionine[c] + Orthophosphate[c]	0_Non-essential_50_Non-essential	50_Non-essential_99.99_Non-essential
R04946	Conditionally-essential	309	691	Conditionally-essential	258	742	Conditionally-essential	344	656	["2.5.1.48"]	Athe_1124 or Athe_1190	Selenocompound metabolism	O-Succinyl-L-homoserine[c] + L-Selenocysteine[c] <=> L-Selenocystathionine[c] + Succinate[c] + H+[c]	0_Conditionally-essential_50_Conditionally-essential	50_Conditionally-essential_99.99_Conditionally-essential
R07238	Non-essential	0	1000	Non-essential	0	1000	Non-essential	0	1000	["2.1.1.107"]	Athe_1199	-	S-Adenosyl-L-methionine[c] + |Precorrin 1[c]| <=> S-Adenosyl-L-homocysteine[c] + |Precorrin 2[c]|	0_Non-essential_50_Non-essential	50_Non-essential_99.99_Non-essential
Bgal	Non-essential	0	1000	Non-essential	0	1000	Non-essential	0	1000	["3.2.1.23"]	Athe_1927 or Athe_0857	Sugar metabolism	XLLG-xyloglucan-oligosaccharides[c] + (2) H2O[c] => XXXG-xyloglucan-oligosaccharides[c] + (2) D-Galactose[c]	0_Non-essential_50_Non-essential	50_Non-essential_99.99_Non-essential
R03968	Conditionally-essential	311	689	Conditionally-essential	336	664	Conditionally-essential	337	663	["4.2.1.33"]	Athe_2100 and Athe_2101	Valine, leucine and isoleucine biosynthesis	alpha-Isopropylmalate[c] <=> 2-Isopropylmaleate[c] + H2O[c]	0_Conditionally-essential_50_Conditionally-essential	50_Conditionally-essential_99.99_Conditionally-essential
R07237	Non-essential	0	1000	Non-essential	0	1000	Non-essential	0	1000	["2.1.1.107"]	Athe_1199	-	S-Adenosyl-L-methionine[c] + |Uroporphyrinogen III[c]| <=> S-Adenosyl-L-homocysteine[c] + |Precorrin 1[c]| + H+[c]	0_Non-essential_50_Non-essential	50_Non-essential_99.99_Non-essential
R04640	Core-essential	1000	0	Core-essential	1000	0	Core-essential	1000	0	["5.3.1.16"]	Athe_1474	Histidine metabolism	5-(5-Phospho-D-ribosylaminoformimino)-1-(5-phosphoribosyl)-imidazole-4-carboxamide[c] <=> N-(5'-Phospho-D-1'-ribulosylformimino)-5-amino-1-(5''-phospho-D-ribosyl)-4-imidazolecarboxamide[c]	0_Core-essential_50_Core-essential	50_Core-essential_99.99_Core-essential
R03038	Core-essential	1000	0	Core-essential	1000	0	Core-essential	1000	0	["6.1.1.7"]	Athe_1331	Aminoacyl-tRNA biosynthesis	ATP[c] + L-Alanine[c] + tRNA(Ala)[c] <=> AMP[c] + Diphosphate[c] + L-Alanyl-tRNA[c]	0_Core-essential_50_Core-essential	50_Core-essential_99.99_Core-essential
R00742	Core-essential	1000	0	Core-essential	1000	0	Core-essential	1000	0	["6.4.1.2"]	Athe_1316	Fatty acid biosynthesis	ATP[c] + Acetyl-CoA[c] + HCO3-[c] <=> ADP[c] + Orthophosphate[c] + Malonyl-CoA[c] + H+[c]	0_Core-essential_50_Core-essential	50_Core-essential_99.99_Core-essential
R02728	Conditionally-essential	746	254	Conditionally-essential	733	267	Conditionally-essential	742	258	["5.4.2.6"]	Athe_0397	Glycolysis / Gluconeogenesis	|D-Glucose 1-phosphate[c]| <=> |D-Glucose 6-phosphate[c]|	0_Conditionally-essential_50_Conditionally-essential	50_Conditionally-essential_99.99_Conditionally-essential
znABC	Core-essential	1000	0	Core-essential	1000	0	Core-essential	1000	0		Athe_2190 and Athe_2191 and Athe_2192	Transmembrane	|Zinc cation[e]| + ATP[c] + H2O[c] => |Zinc cation[c]| + ADP[c] + Orthophosphate[c] + H+[c]	0_Core-essential_50_Core-essential	50_Core-essential_99.99_Core-essential
R03035	Core-essential	1000	0	Core-essential	1000	0	Core-essential	1000	0	["2.7.7.3"]	Athe_1227	Pantothenate and CoA biosynthesis	ATP[c] + |Pantetheine 4'-phosphate[c]| + H+[c] <=> Diphosphate[c] + Dephospho-CoA[c]	0_Core-essential_50_Core-essential	50_Core-essential_99.99_Core-essential
R10170	Conditionally-essential	689	311	Conditionally-essential	664	336	Conditionally-essential	663	337	["4.2.1.33"]	Athe_2100 and Athe_2101	2-Oxocarboxylic acid metabolism	(2R,3S)-3-Isopropylmalate[c] <=> alpha-Isopropylmalate[c]	0_Conditionally-essential_50_Conditionally-essential	50_Conditionally-essential_99.99_Conditionally-essential
R00428	Conditionally-essential	201	799	Conditionally-essential	176	824	Conditionally-essential	215	785	["3.5.4.16"]	Athe_0441	Folate biosynthesis	GTP[c] + H2O[c] => |Formamidopyrimidine nucleoside triphosphate[c]|	0_Conditionally-essential_50_Conditionally-essential	50_Conditionally-essential_99.99_Conditionally-essential
R00586	Core-essential	1000	0	Core-essential	1000	0	Core-essential	1000	0	["2.3.1.30"]	Athe_2254	Cysteine and methionine metabolism	L-Serine[c] + Acetyl-CoA[c] <=> O-Acetyl-L-serine[c] + CoA[c]	0_Core-essential_50_Core-essential	50_Core-essential_99.99_Core-essential
R03191	Conditionally-essential	505	495	Conditionally-essential	518	482	Conditionally-essential	498	502	["1.3.1.98"]	Athe_0319	Amino sugar and nucleotide sugar metabolism	UDP-N-acetyl-3-(1-carboxyvinyl)-D-glucosamine[c] + NADH[c] + H+[c] => UDP-N-acetylmuramate[c] + NAD+[c]	0_Conditionally-essential_50_Conditionally-essential	50_Conditionally-essential_99.99_Conditionally-essential
R00582	Core-essential	1000	0	Core-essential	1000	0	Core-essential	1000	0	["3.1.3.3"]	Athe_1322	Glycine, serine and threonine metabolism	|O-Phospho-L-serine (Pser)[c]| + H2O[c] <=> L-Serine[c] + Orthophosphate[c]	0_Core-essential_50_Core-essential	50_Core-essential_99.99_Core-essential
R11719	Core-essential	1000	0	Core-essential	1000	0	Core-essential	1000	0	4.1.2.60	Athe_0440	-	|7,8-Dihydroneopterin 3'-triphosphate[c]| <=> 2-Amino-4-hydroxy-6-hydroxymethyl-7,8-dihydropteridine[c] + |Glycolaldehyde triphosphate[c]|	0_Core-essential_50_Core-essential	50_Core-essential_99.99_Core-essential
R00420	Conditionally-essential	662	338	Conditionally-essential	670	330	Conditionally-essential	653	347	["5.1.3.14"]	Athe_1946	Amino sugar and nucleotide sugar metabolism	UDP-N-acetyl-alpha-D-glucosamine[c] <=> UDP-N-acetyl-D-mannosamine[c]	0_Conditionally-essential_50_Conditionally-essential	50_Conditionally-essential_99.99_Conditionally-essential
R00421	Non-essential	0	1000	Non-essential	0	1000	Non-essential	0	1000	["1.1.1.136"]	Athe_1238	Amino sugar and nucleotide sugar metabolism	UDP-N-acetyl-alpha-D-glucosamine[c] + (2) NAD+[c] + H2O[c] <=> UDP-N-acetyl-2-amino-2-deoxy-D-glucuronate[c] + (2) NADH[c] + (3) H+[c]	0_Non-essential_50_Non-essential	50_Non-essential_99.99_Non-essential
R00426	Conditionally-essential	79	921	Conditionally-essential	127	873	Conditionally-essential	154	846	["3.6.1.8"]	Athe_0647	Purine metabolism	GTP[c] + H2O[c] => GMP[c] + Diphosphate[c] + H+[c]	0_Conditionally-essential_50_Conditionally-essential	50_Conditionally-essential_99.99_Conditionally-essential
R00424	Conditionally-essential	799	201	Conditionally-essential	824	176	Conditionally-essential	785	215	["3.5.4.16"]	Athe_0441	-	GTP[c] + H2O[c] => |7,8-Dihydroneopterin 3'-triphosphate[c]| + Formate[c] + H+[c]	0_Conditionally-essential_50_Conditionally-essential	50_Conditionally-essential_99.99_Conditionally-essential
R00425	Core-essential	1000	0	Core-essential	1000	0	Core-essential	1000	0	["3.5.4.25"]	Athe_0562	Riboflavin metabolism	GTP[c] + (3) H2O[c] => Formate[c] + 2,5-Diamino-6-(5-phospho-D-ribosylamino)pyrimidin-4(3H)-one[c] + Diphosphate[c] + (2) H+[c]	0_Core-essential_50_Core-essential	50_Core-essential_99.99_Core-essential
R02558	Non-essential	0	1000	Non-essential	0	1000	Non-essential	0	1000	["3.2.1.21", "3.2.1.118"]	Athe_0458	Cyanoamino acid metabolism	Prunasin[c] + H2O[c] => Mandelonitrile[c] + D-Glucose[c]	0_Non-essential_50_Non-essential	50_Non-essential_99.99_Non-essential
EX_C00698[e]	Non-essential	0	1000	Non-essential	0	1000	Non-essential	0	1000	-	-	Exchange	Cl-[e] <=>	0_Non-essential_50_Non-essential	50_Non-essential_99.99_Non-essential
R06447	Non-essential	0	1000	Non-essential	0	1000	Non-essential	0	1000	["2.5.1.31"]	Athe_1812	Terpenoid backbone biosynthesis	|trans,trans-Farnesyl diphosphate[c]| + (8) |Isopentenyl diphosphate[c]| <=> |di-trans,poly-cis-Undecaprenyl diphosphate[c]| + (8) Diphosphate[c]	0_Non-essential_50_Non-essential	50_Non-essential_99.99_Non-essential
EX_C00255[e]	Non-essential	0	1000	Non-essential	0	1000	Non-essential	0	1000	-	-	Exchange	Riboflavin[e] <=>	0_Non-essential_50_Non-essential	50_Non-essential_99.99_Non-essential
R01641	Core-essential	1000	0	Core-essential	1000	0	Core-essential	1000	0	["2.2.1.1"]	(Athe_2059 and Athe_2060) or Athe_2328	Pentose phosphate pathway	|Sedoheptulose 7-phosphate[c]| + |D-Glyceraldehyde 3-phosphate[c]| <=> |D-Ribose 5-phosphate[c]| + |D-Xylulose 5-phosphate[c]|	0_Core-essential_50_Core-essential	50_Core-essential_99.99_Core-essential
KAS13	Core-essential	1000	0	Core-essential	1000	0	Core-essential	1000	0	["2.3.1.180, 1.1.1.100, 4.2.1.59, 1.3.1.10, 2.3.1.179"]	Athe_1154 and Athe_1156 and Athe_2047 and Athe_0213 and Athe_1158 and Athe_1157 and Athe_1152	Fatty acid biosynthesis	(24) H+[c] + (16) NADPH[c] + Acetyl-CoA[c] + (8) |Malonyl-[acyl-carrier protein][c]| => |Octadecanoyl-[acyl-carrier protein][c]| + (16) NADP+[c] + CoA[c] + (7) |Acyl-carrier protein[c]| + (8) H2O[c] + (8) CO2[c]	0_Core-essential_50_Core-essential	50_Core-essential_99.99_Core-essential
KAS12	Core-essential	1000	0	Core-essential	1000	0	Core-essential	1000	0	["2.3.1.180, 1.1.1.100, 4.2.1.59, 1.3.1.10, 2.3.1.179"]	Athe_1154 and Athe_1156 and Athe_2047 and Athe_0213 and Athe_1158 and Athe_1157 and Athe_1152	Fatty acid biosynthesis	(18) H+[c] + (12) NADPH[c] + (S)-2-Methylbutanoyl-CoA[c] + (6) |Malonyl-[acyl-carrier protein][c]| => |Fatty Acid anteiso-C17:0 ACP[c]| + (12) NADP+[c] + CoA[c] + (5) |Acyl-carrier protein[c]| + (6) H2O[c] + (6) CO2[c]	0_Core-essential_50_Core-essential	50_Core-essential_99.99_Core-essential
G5SADs	Core-essential	1000	0	Core-essential	1000	0	Core-essential	1000	0			Arginine and proline metabolism	|L-Glutamate 5-semialdehyde[c]| <=> (S)-1-Pyrroline-5-carboxylate[c] + H2O[c] + H+[c]	0_Core-essential_50_Core-essential	50_Core-essential_99.99_Core-essential
R02298	Non-essential	0	1000	Non-essential	0	1000	Non-essential	0	1000	["2.4.2.2"]	Athe_1775	-	|Pyrimidine nucleoside[c]| + Orthophosphate[c] <=> Pyrimidine[c] + |alpha-D-Ribose 1-phosphate[c]| + H+[c]	0_Non-essential_50_Non-essential	50_Non-essential_99.99_Non-essential
EX_C00760_kz[e]	Core-essential	1000	0	Core-essential	1000	0	Core-essential	1000	0	-	-	Exchange	Cellulose(n=218)[e] <=>	0_Core-essential_50_Core-essential	50_Core-essential_99.99_Core-essential
fe2t	Core-essential	1000	0	Core-essential	1000	0	Core-essential	1000	0		Athe_1562 and Athe_1563 and Athe_1564	Transmembrane	Fe2+[e] + GTP[c] + H2O[c] => Fe2+[c] + GDP[c] + Orthophosphate[c] + H+[c]	0_Core-essential_50_Core-essential	50_Core-essential_99.99_Core-essential
R04391	Non-essential	0	1000	Non-essential	0	1000	Non-essential	0	1000	["2.7.1.33"]	Athe_0544	Pantothenate and CoA biosynthesis	ATP[c] + N-((R)-Pantothenoyl)-L-cysteine[c] <=> ADP[c] + (R)-4'-Phosphopantothenoyl-L-cysteine[c] + H+[c]	0_Non-essential_50_Non-essential	50_Non-essential_99.99_Non-essential
R02291	Conditionally-essential	874	126	Conditionally-essential	875	125	Core-essential	1000	0	["1.2.1.11"]	Athe_1135	Glycine, serine and threonine metabolism	|L-Aspartate 4-semialdehyde[c]| + Orthophosphate[c] + NADP+[c] <=> 4-Phospho-L-aspartate[c] + NADPH[c] + H+[c]	0_Conditionally-essential_50_Conditionally-essential	50_Conditionally-essential_99.99_Core-essential
R02297	Non-essential	0	1000	Non-essential	0	1000	Non-essential	0	1000	["2.4.2.1", "2.4.2.-"]	Athe_1772	Purine metabolism	Xanthosine[c] + Orthophosphate[c] <=> Xanthine[c] + |alpha-D-Ribose 1-phosphate[c]|	0_Non-essential_50_Non-essential	50_Non-essential_99.99_Non-essential
Co2efflux	Non-essential	0	1000	Non-essential	0	1000	Non-essential	0	1000		Athe_0589	Transmembrane	|Cobalt ion[c]| + H+[e] => |Cobalt ion[e]| + H+[c]	0_Non-essential_50_Non-essential	50_Non-essential_99.99_Non-essential
R02295	Non-essential	0	1000	Non-essential	0	1000	Non-essential	0	1000	["2.4.2.1"]	Athe_1772	Nicotinate and nicotinamide metabolism	|Nicotinate D-ribonucleoside[c]| + Orthophosphate[c] <=> Nicotinate[c] + |alpha-D-Ribose 1-phosphate[c]| + H+[c]	0_Non-essential_50_Non-essential	50_Non-essential_99.99_Non-essential
R02294	Non-essential	0	1000	Non-essential	0	1000	Non-essential	0	1000	["2.4.2.1"]	Athe_1772	Nicotinate and nicotinamide metabolism	Nicotinamide-beta-riboside[c] + Orthophosphate[c] <=> Nicotinamide[c] + |alpha-D-Ribose 1-phosphate[c]| + H+[c]	0_Non-essential_50_Non-essential	50_Non-essential_99.99_Non-essential
EX_C00070[e]	Non-essential	0	1000	Non-essential	0	1000	Non-essential	0	1000	-	-	Exchange	Copper[e] <=>	0_Non-essential_50_Non-essential	50_Non-essential_99.99_Non-essential
R00143	Non-essential	0	1000	Non-essential	0	1000	Non-essential	0	1000	["1.7.1.10", "1.7.99.1"]	Athe_1172 and Athe_1173	Nitrogen metabolism	Ammonia[c] + NAD+[c] + H2O[c] <=> Hydroxylamine[c] + NADH[c] + H+[c]	0_Non-essential_50_Non-essential	50_Non-essential_99.99_Non-essential
R02454	Non-essential	0	1000	Non-essential	0	1000	Non-essential	0	1000	["1.1.1.57"]	Athe_0855 or Athe_2334 or Athe_2388	Pentose and glucuronate interconversions	D-Fructuronate[c] + NADH[c] + H+[c] <=> D-Mannonate[c] + NAD+[c]	0_Non-essential_50_Non-essential	50_Non-essential_99.99_Non-essential
R00066	Core-essential	1000	0	Core-essential	1000	0	Core-essential	1000	0	["2.5.1.9"]	Athe_0563	Riboflavin metabolism	(2) 6,7-Dimethyl-8-(D-ribityl)lumazine[c] + H+[c] => Riboflavin[c] + 5-Amino-6-(1-D-ribitylamino)uracil[c]	0_Core-essential_50_Core-essential	50_Core-essential_99.99_Core-essential
valABC	Non-essential	0	1000	Non-essential	0	1000	Non-essential	0	1000		Athe_1384 and Athe_1385 and Athe_1386 and Athe_1387 and (Athe_1388 or Athe_0523)	Transmembrane	ATP[c] + H2O[c] + L-Valine[e] => ADP[c] + Orthophosphate[c] + L-Valine[c] + H+[c]	0_Non-essential_50_Non-essential	50_Non-essential_99.99_Non-essential
R11312	Non-essential	0	1000	Non-essential	0	1000	Non-essential	0	1000	["2.5.1.3"]	Athe_0372	-	(2) H+[c] + |4-Amino-5-hydroxymethyl-2-methylpyrimidine diphosphate[c]| + |2-[(2R,5Z)-2-Carboxy-4-methylthiazol-5(2H)-ylidene]ethyl phosphate[c]| <=> Diphosphate[c] + |Thiamin monophosphate[c]| + CO2[c]	0_Non-essential_50_Non-essential	50_Non-essential_99.99_Non-essential
R00734	Conditionally-essential	483	517	Conditionally-essential	490	510	Conditionally-essential	486	514	["2.6.1.1", "2.6.1.5", "2.6.1.9", "2.6.1.57"]	Athe_0846	Ubiquinone and other terpenoid-quinone biosynthesis	L-Tyrosine[c] + 2-Oxoglutarate[c] <=> 3-(4-Hydroxyphenyl)pyruvate[c] + L-Glutamate[c]	0_Conditionally-essential_50_Conditionally-essential	50_Conditionally-essential_99.99_Conditionally-essential
R00732	Conditionally-essential	517	483	Conditionally-essential	510	490	Conditionally-essential	514	486	["1.3.1.43", "1.3.1.79"]	Athe_0844	Phenylalanine, tyrosine and tryptophan biosynthesis	L-Arogenate[c] + NAD+[c] => L-Tyrosine[c] + CO2[c] + NADH[c]	0_Conditionally-essential_50_Conditionally-essential	50_Conditionally-essential_99.99_Conditionally-essential
R11308_kz	Conditionally-essential	250	750	Conditionally-essential	282	718	Conditionally-essential	269	731	["3.2.1.4"]	Athe_1866 or Athe_1857 or Athe_1859 or Athe_1867 or Athe_0594	Sugar metabolism	Cellotetraose[e] + H2O[e] => (2) Cellobiose[e]	0_Conditionally-essential_50_Conditionally-essential	50_Conditionally-essential_99.99_Conditionally-essential
R06895	Non-essential	0	1000	Non-essential	0	1000	Non-essential	0	1000	["1.3.98.3"]	Athe_1554	Porphyrin and chlorophyll metabolism	|Coproporphyrinogen III[c]| + (2) S-Adenosyl-L-methionine[c] <=> |Protoporphyrinogen IX[c]| + (2) CO2[c] + (2) L-Methionine[c] + (2) 5'-Deoxyadenosine[c]	0_Non-essential_50_Non-essential	50_Non-essential_99.99_Non-essential
FolT	Non-essential	0	1000	Non-essential	0	1000	Non-essential	0	1000		Athe_1686 and Athe_1687 and Athe_1688	Transmembrane	Folate[e] + ATP[c] + H2O[c] => Folate[c] + ADP[c] + Orthophosphate[c] + H+[c]	0_Non-essential_50_Non-essential	50_Non-essential_99.99_Non-essential
EX_C19610[e]	Non-essential	0	1000	Non-essential	0	1000	Non-essential	0	1000	-	-	Exchange	Manganese(2+)[e] <=>	0_Non-essential_50_Non-essential	50_Non-essential_99.99_Non-essential
EX_C00238[e]	Core-essential	1000	0	Core-essential	1000	0	Core-essential	1000	0	-	-	Exchange	|Potassium cation[e]| <=>	0_Core-essential_50_Core-essential	50_Core-essential_99.99_Core-essential
kojABC	Non-essential	0	1000	Non-essential	0	1000	Non-essential	0	1000		Athe_1803 and Athe_0399 and Athe_0400 and Athe_0401	Transmembrane	Kojibiose[e] + ATP[c] + H2O[c] => Kojibiose[c] + ADP[c] + Orthophosphate[c] + H+[c]	0_Non-essential_50_Non-essential	50_Non-essential_99.99_Non-essential
EX_C01330[e]	Core-essential	1000	0	Core-essential	1000	0	Core-essential	1000	0	-	-	Exchange	|Sodium cation[e]| <=>	0_Core-essential_50_Core-essential	50_Core-essential_99.99_Core-essential
R06590	Non-essential	0	1000	Non-essential	0	1000	Non-essential	0	1000	["2.2.1.1"]	(Athe_2059 and Athe_2060) or Athe_2328	Biosynthesis of ansamycins	|Aminofructose 6-phosphate[c]| + |D-Ribose 5-phosphate[c]| <=> |Iminoerythrose 4-phosphate[c]| + |Sedoheptulose 7-phosphate[c]|	0_Non-essential_50_Non-essential	50_Non-essential_99.99_Non-essential
lipid_met	Core-essential	1000	0	Core-essential	1000	0	Core-essential	1000	0			Biomass	(0.039599) Phosphatidylglycerophosphate[c] => Lipids[c]	0_Core-essential_50_Core-essential	50_Core-essential_99.99_Core-essential
mdosABC	Non-essential	0	1000	Non-essential	0	1000	Non-essential	0	1000		(Athe_1803 and Athe_2574 and Athe_2577 and Athe_2578) or (Athe_1803 and Athe_2308 and Athe_2309 and Athe_2310)	Transmembrane	Maltodextrin(n=4)[e] + ATP[c] + H2O[c] => Maltodextrin(n=4)[c] + ADP[c] + Orthophosphate[c] + H+[c]	0_Non-essential_50_Non-essential	50_Non-essential_99.99_Non-essential
R10810	Non-essential	0	1000	Non-essential	0	1000	Non-essential	0	1000	["5.1.3.11"]	Athe_2557	-	Mannobiose[c] <=> 4-O-beta-D-Mannopyranosyl-D-glucopyranose[c]	0_Non-essential_50_Non-essential	50_Non-essential_99.99_Non-essential
R08924	Non-essential	0	1000	Non-essential	0	1000	Non-essential	0	1000	["6.4.1.3"]	Athe_1316	-	ATP[c] + HCO3-[c] + Butanoyl-CoA[c] <=> ADP[c] + Orthophosphate[c] + (2S)-Ethylmalonyl-CoA[c] + H+[c]	0_Non-essential_50_Non-essential	50_Non-essential_99.99_Non-essential
R09099	Non-essential	0	1000	Non-essential	0	1000	Non-essential	0	1000	["2.1.2.1"]	Athe_1060	Methane metabolism	L-Serine[c] + 5,6,7,8-Tetrahydromethanopterin[c] <=> 5,10-Methylenetetrahydromethanopterin[c] + Glycine[c] + H2O[c]	0_Non-essential_50_Non-essential	50_Non-essential_99.99_Non-essential
R03460	Core-essential	1000	0	Core-essential	1000	0	Core-essential	1000	0	["2.5.1.19"]	Athe_0843	Phenylalanine, tyrosine and tryptophan biosynthesis	Phosphoenolpyruvate[c] + |Shikimate 3-phosphate[c]| <=> Orthophosphate[c] + 5-O-(1-Carboxyvinyl)-3-phosphoshikimate[c]	0_Core-essential_50_Core-essential	50_Core-essential_99.99_Core-essential
R01762	Non-essential	0	1000	Non-essential	0	1000	Non-essential	0	1000	3.2.1.55	Athe_0182	-	Arabinan(n=2)[e] + (5) H2O[e] => (6) L-Arabinose[e]	0_Non-essential_50_Non-essential	50_Non-essential_99.99_Non-essential
R01761	Non-essential	0	1000	Non-essential	0	1000	Non-essential	0	1000	["5.3.1.4"]	Athe_0707	Pentose and glucuronate interconversions	L-Arabinose[c] <=> L-Ribulose[c]	0_Non-essential_50_Non-essential	50_Non-essential_99.99_Non-essential
R03217	Conditionally-essential	314	686	Conditionally-essential	340	660	Conditionally-essential	339	661	["2.5.1.48"]	Athe_1124 or Athe_1190	Cysteine and methionine metabolism	O-Acetyl-L-homoserine[c] + L-Cysteine[c] <=> L-Cystathionine[c] + Acetate[c] + H+[c]	0_Conditionally-essential_50_Conditionally-essential	50_Conditionally-essential_99.99_Conditionally-essential
R01482	Non-essential	0	1000	Non-essential	0	1000	Non-essential	0	1000	["5.3.1.12"]	Athe_1402	Pentose and glucuronate interconversions	D-Glucuronate[c] <=> D-Fructuronate[c]	0_Non-essential_50_Non-essential	50_Non-essential_99.99_Non-essential
BioY	Non-essential	0	1000	Non-essential	0	1000	Non-essential	0	1000		Athe_2544	Transmembrane	Biotin[e] + H+[c] => Biotin[c] + H+[e]	0_Non-essential_50_Non-essential	50_Non-essential_99.99_Non-essential
znEfflux	Conditionally-essential	63	937	Conditionally-essential	83	917	Conditionally-essential	117	883		Athe_0314	Transmembrane	|Zinc cation[c]| + H2O[c] + ATP[c] => |Zinc cation[e]| + ADP[c] + Orthophosphate[c] + H+[c]	0_Conditionally-essential_50_Conditionally-essential	50_Conditionally-essential_99.99_Conditionally-essential
cellwall_met	Core-essential	1000	0	Core-essential	1000	0	Core-essential	1000	0			Biomass	(0.454148) Peptidoglycan[c] + (0.016146) |Glycerol teichoic acid (n=45), unlinked, unsubstituted[c]| + (0.010482) |Glycerol teichoic acid (n=45), unlinked, D-ala substituted[c]| + (0.008118) |Glycerol teichoic acid (n=45), unlinked, glucose substituted[c]| + (0.013872) |Minor teichoic acid (acetylgalactosamine glucose phosphate, n=30)[c]| + (1.005532) ATP[c] + (1.005532) H2O[c] => |cell wall[c]| …	0_Core-essential_50_Core-essential	50_Core-essential_99.99_Core-essential
trace_met	Core-essential	1000	0	Core-essential	1000	0	Core-essential	1000	0			Biomass	(0.011106) 10-Formyltetrahydrofolate[c] + (0.249633) FAD[c] + (0.429313) FMN[c] + (0.27295) CoA[c] + (0.019097) NAD+[c] + (0.020052) NADH[c] + (0.024989) NADP+[c] + (0.005553) NADPH[c] + (3.990535) |Potassium cation[c]| + (1.485084) |Magnesium cation[c]| + (0.298312) Fe2+[c] + (0.138957) |Calcium cation[c]| + (3.623175) |Sodium cation[c]| + (0.084898) |Zinc cation[c]| + (0.399821) Orthophosphate[…	0_Core-essential_50_Core-essential	50_Core-essential_99.99_Core-essential
mosABC	Non-essential	0	1000	Non-essential	0	1000	Non-essential	0	1000		Athe_1803 and Athe_2552 and Athe_2553 and Athe_2554	Transmembrane	1,4-beta-D-Mannooligosaccharide(n=4)[e] + ATP[c] + H2O[c] => 1,4-beta-D-Mannooligosaccharide(n=4)[c] + ADP[c] + Orthophosphate[c] + H+[c]	0_Non-essential_50_Non-essential	50_Non-essential_99.99_Non-essential
rna_met	Core-essential	1000	0	Core-essential	1000	0	Core-essential	1000	0			Biomass	(4.704) ATP[c] + (0.579924) UTP[c] + (0.423535) GTP[c] + (0.287381) CTP[c] + (3.99656) H2O[c] => RNA[c] + (3.99656) ADP[c] + (3.99656) Orthophosphate[c] + (1.99828) Diphosphate[c]	0_Core-essential_50_Core-essential	50_Core-essential_99.99_Core-essential
R08221	Non-essential	0	1000	Non-essential	0	1000	Non-essential	0	1000	["3.5.4.5"]	Athe_1777	Drug metabolism - other enzymes	5'-Deoxy-5-fluorocytidine[c] + H2O[c] <=> 5'-Deoxy-5-fluorouridine[c] + Ammonia[c]	0_Non-essential_50_Non-essential	50_Non-essential_99.99_Non-essential
R05168	Non-essential	0	1000	Non-essential	0	1000	Non-essential	0	1000	["3.5.1.25"]	Athe_0096	Galactose metabolism	|N-Acetyl-D-galactosamine 6-phosphate[c]| + H2O[c] <=> |D-Galactosamine 6-phosphate[c]| + Acetate[c]	0_Non-essential_50_Non-essential	50_Non-essential_99.99_Non-essential
wo4ABC	Non-essential	0	1000	Non-essential	0	1000	Non-essential	0	1000		Athe_0824 and Athe_0825 and Athe_0826	Transmembrane	Tungstate[e] + ATP[c] + H2O[c] => Tungstate[c] + ADP[c] + Orthophosphate[c] + H+[c]	0_Non-essential_50_Non-essential	50_Non-essential_99.99_Non-essential
R00999	Conditionally-essential	915	85	Conditionally-essential	874	126	Core-essential	1000	0	["2.5.1.48"]	Athe_1124 or Athe_1190	Cysteine and methionine metabolism	O-Succinyl-L-homoserine[c] + H2O[c] <=> 2-Oxobutanoate[c] + Succinate[c] + Ammonia[c] + (2) H+[c]	0_Conditionally-essential_50_Conditionally-essential	50_Conditionally-essential_99.99_Core-essential
R05086	Non-essential	0	1000	Non-essential	0	1000	Non-essential	0	1000	["4.2.3.1"]	Athe_0655	Vitamin B6 metabolism	O-Phospho-4-hydroxy-L-threonine[c] + H2O[c] <=> 4-Hydroxy-L-threonine[c] + Orthophosphate[c]	0_Non-essential_50_Non-essential	50_Non-essential_99.99_Non-essential
R05085	Non-essential	0	1000	Non-essential	0	1000	Non-essential	0	1000	["2.6.1.52"]	Athe_2126	Vitamin B6 metabolism	O-Phospho-4-hydroxy-L-threonine[c] + 2-Oxoglutarate[c] <=> 2-Oxo-3-hydroxy-4-phosphobutanoate[c] + L-Glutamate[c]	0_Non-essential_50_Non-essential	50_Non-essential_99.99_Non-essential
cysT	Core-essential	1000	0	Core-essential	1000	0	Core-essential	1000	0			Transmembrane	L-Cysteine[e] + H+[e] => L-Cysteine[c] + H+[c]	0_Core-essential_50_Core-essential	50_Core-essential_99.99_Core-essential
R03601	Non-essential	0	1000	Non-essential	0	1000	Non-essential	0	1000	["2.5.1.47"]	Athe_1615	-	O-Acetyl-L-serine[c] + |Hydrogen selenide[c]| <=> L-Selenocysteine[c] + Acetate[c] + H+[c]	0_Non-essential_50_Non-essential	50_Non-essential_99.99_Non-essential
R00490	Conditionally-essential	817	183	Conditionally-essential	823	177	Conditionally-essential	807	193	["4.3.1.1"]	Athe_0474	Alanine, aspartate and glutamate metabolism	L-Aspartate[c] <=> Fumarate[c] + Ammonia[c] + H+[c]	0_Conditionally-essential_50_Conditionally-essential	50_Conditionally-essential_99.99_Conditionally-essential
R00994	Conditionally-essential	755	245	Conditionally-essential	698	302	Core-essential	1000	0	["1.1.1.85"]	Athe_2099	Valine, leucine and isoleucine biosynthesis	D-erythro-3-Methylmalate[c] + NAD+[c] <=> 2-Oxobutanoate[c] + CO2[c] + NADH[c]	0_Conditionally-essential_50_Conditionally-essential	50_Conditionally-essential_99.99_Core-essential
R09942	Non-essential	0	1000	Non-essential	0	1000	Non-essential	0	1000	["2.4.1.280"]	Athe_0459	Amino sugar and nucleotide sugar metabolism	Chitobiose[c] + Orthophosphate[c] <=> N-Acetyl-D-glucosamine[c] + |N-Acetyl-alpha-D-glucosamine 1-phosphate[c]|	0_Non-essential_50_Non-essential	50_Non-essential_99.99_Non-essential
R02071	Non-essential	0	1000	Non-essential	0	1000	Non-essential	0	1000	["2.7.1.56"]	Athe_0147	Sugar metabolism	ATP[c] + |D-Fructose 1-phosphate[c]| <=> ADP[c] + |D-Fructose 1,6-bisphosphate[c]| + H+[c]	0_Non-essential_50_Non-essential	50_Non-essential_99.99_Non-essential
R00258	Core-essential	1000	0	Core-essential	1000	0	Core-essential	1000	0	["2.6.1.2"]		Alanine, aspartate and glutamate metabolism	L-Alanine[c] + 2-Oxoglutarate[c] <=> Pyruvate[c] + L-Glutamate[c]	0_Core-essential_50_Core-essential	50_Core-essential_99.99_Core-essential
XylS	Non-essential	0	1000	Non-essential	0	1000	Non-essential	0	1000	["3.2.1.177"]	Athe_2057	Sugar metabolism	XXXG-xyloglucan-oligosaccharides[c] + (3) H2O[c] => (3) D-Xylose[c] + Cellotetraose[c]	0_Non-essential_50_Non-essential	50_Non-essential_99.99_Non-essential
R00256	Conditionally-essential	60	940	Conditionally-essential	107	893	Conditionally-essential	121	879	["1.4.1.13", "1.4.7.1", "3.5.1.2", "3.5.1.38", "4.3.3.6", "6.3.4.2", "6.3.5.2", "6.3.5.4", "6.3.5.5"]	Athe_0223 or Athe_1450 or (Athe_1473 and Athe_1475) or (Athe_1909 and Athe_1908) or (Athe_1540 and (Athe_1541 or Athe_1378)) or Athe_0078 or (Athe_2034 and Athe_2360) or Athe_1539 or Athe_1432 or (Athe_1784 and Athe_1785)	Alanine, aspartate and glutamate metabolism	L-Glutamine[c] + H2O[c] => L-Glutamate[c] + Ammonia[c] + H+[c]	0_Conditionally-essential_50_Conditionally-essential	50_Conditionally-essential_99.99_Conditionally-essential
R00253	Core-essential	1000	0	Core-essential	1000	0	Core-essential	1000	0	["6.3.1.2"]	Athe_0643	Arginine biosynthesis	ATP[c] + L-Glutamate[c] + Ammonia[c] => ADP[c] + Orthophosphate[c] + L-Glutamine[c]	0_Core-essential_50_Core-essential	50_Core-essential_99.99_Core-essential
R00966	Conditionally-essential	474	526	Conditionally-essential	479	521	Non-essential	0	1000	["2.4.2.9"]	Athe_0633	Pyrimidine metabolism	Uracil[c] + |5-Phospho-alpha-D-ribose 1-diphosphate[c]| => UMP[c] + Diphosphate[c]	0_Conditionally-essential_50_Conditionally-essential	50_Conditionally-essential_99.99_Non-essential
R00965	Conditionally-essential	298	702	Conditionally-essential	315	685	Core-essential	1000	0	["4.1.1.23"]	Athe_1377	Pyrimidine metabolism	|Orotidine 5'-phosphate[c]| + H+[c] => UMP[c] + CO2[c]	0_Conditionally-essential_50_Conditionally-essential	50_Conditionally-essential_99.99_Core-essential
R00964	Conditionally-essential	106	894	Conditionally-essential	116	884	Non-essential	0	1000	["2.7.1.48", "2.7.1.213"]	Athe_0531	Pyrimidine metabolism	ATP[c] + Uridine[c] => ADP[c] + UMP[c] + H+[c]	0_Conditionally-essential_50_Conditionally-essential	50_Conditionally-essential_99.99_Non-essential
EX_C00378[e]	Conditionally-essential	854	146	Conditionally-essential	836	164	Conditionally-essential	843	157	-	-	Exchange	Thiamine[e] <=>	0_Conditionally-essential_50_Conditionally-essential	50_Conditionally-essential_99.99_Conditionally-essential
R02272	Non-essential	0	1000	Non-essential	0	1000	Non-essential	0	1000	["5.4.3.8"]	Athe_1201	Porphyrin and chlorophyll metabolism	5-Aminolevulinate[c] <=> (S)-4-Amino-5-oxopentanoate[c]	0_Non-essential_50_Non-essential	50_Non-essential_99.99_Non-essential
R00847	Non-essential	0	1000	Non-essential	0	1000	Non-essential	0	1000	["2.7.1.30"]	Athe_1997	Glycerolipid metabolism	ATP[c] + Glycerol[c] <=> ADP[c] + |sn-Glycerol 3-phosphate[c]| + H+[c]	0_Non-essential_50_Non-essential	50_Non-essential_99.99_Non-essential
R00842	Core-essential	1000	0	Core-essential	1000	0	Core-essential	1000	0	["1.1.1.8", "1.1.1.94"]	Athe_0930	Glycerophospholipid metabolism	|sn-Glycerol 3-phosphate[c]| + NAD+[c] <=> |Glycerone phosphate[c]| + NADH[c] + H+[c]	0_Core-essential_50_Core-essential	50_Core-essential_99.99_Core-essential
R00968	Conditionally-essential	122	878	Conditionally-essential	90	910	Non-essential	0	1000	["2.7.1.48"]	Athe_0531	Pyrimidine metabolism	GTP[c] + Uridine[c] => GDP[c] + UMP[c] + H+[c]	0_Conditionally-essential_50_Conditionally-essential	50_Conditionally-essential_99.99_Non-essential
R00192	Non-essential	0	1000	Non-essential	0	1000	Non-essential	0	1000	["3.3.1.1"]	Athe_0883	Cysteine and methionine metabolism	S-Adenosyl-L-homocysteine[c] + H2O[c] <=> Adenosine[c] + L-Homocysteine[c]	0_Non-essential_50_Non-essential	50_Non-essential_99.99_Non-essential
R00193	Non-essential	0	1000	Non-essential	0	1000	Non-essential	0	1000	["3.5.4.28"]	Athe_0884	-	S-Adenosyl-L-homocysteine[c] + H2O[c] <=> S-Inosyl-L-homocysteine[c] + Ammonia[c] + H+[c]	0_Non-essential_50_Non-essential	50_Non-essential_99.99_Non-essential
R00190	Non-essential	0	1000	Non-essential	0	1000	Non-essential	0	1000	["2.4.2.7", "2.4.2.8"]	Athe_1952 or Athe_0641	Purine metabolism	AMP[c] + Diphosphate[c] <=> Adenine[c] + |5-Phospho-alpha-D-ribose 1-diphosphate[c]|	0_Non-essential_50_Non-essential	50_Non-essential_99.99_Non-essential
R02853	Non-essential	0	1000	Non-essential	0	1000	Non-essential	0	1000	["3.1.3.3"]	Athe_1322	-	O-Phospho-D-serine[c] + H2O[c] <=> D-Serine[c] + Orthophosphate[c]	0_Non-essential_50_Non-essential	50_Non-essential_99.99_Non-essential
R01216	Non-essential	0	1000	Non-essential	0	1000	Non-essential	0	1000	["2.1.2.11", "4.1.2.12"]	Athe_1981	-	2-Dehydropantoate[c] <=> |3-Methyl-2-oxobutanoic acid[c]| + Formaldehyde[c]	0_Non-essential_50_Non-essential	50_Non-essential_99.99_Non-essential
R01214	Core-essential	1000	0	Core-essential	1000	0	Core-essential	1000	0	["2.6.1.6", "2.6.1.42"]	Athe_0664	Valine, leucine and isoleucine degradation	L-Valine[c] + 2-Oxoglutarate[c] <=> |3-Methyl-2-oxobutanoic acid[c]| + L-Glutamate[c]	0_Core-essential_50_Core-essential	50_Core-essential_99.99_Core-essential
sink_hybenalcohol	Conditionally-essential	146	854	Conditionally-essential	164	836	Conditionally-essential	157	843			Thiamine biosynthesis	|4-Hydroxy-benzyl alcohol[c]| =>	0_Conditionally-essential_50_Conditionally-essential	50_Conditionally-essential_99.99_Conditionally-essential
R01213	Core-essential	1000	0	Core-essential	1000	0	Core-essential	1000	0	["2.3.3.13"]	Athe_0505	Valine, leucine and isoleucine biosynthesis	alpha-Isopropylmalate[c] + CoA[c] + H+[c] <=> Acetyl-CoA[c] + |3-Methyl-2-oxobutanoic acid[c]| + H2O[c]	0_Core-essential_50_Core-essential	50_Core-essential_99.99_Core-essential
R01210	Conditionally-essential	484	516	Conditionally-essential	501	499	Conditionally-essential	482	518	["1.2.1.25"]	Athe_0702 and Athe_0703 and Athe_0704	Valine, leucine and isoleucine degradation	|3-Methyl-2-oxobutanoic acid[c]| + CoA[c] + NAD+[c] => 2-Methylpropanoyl-CoA[c] + CO2[c] + NADH[c]	0_Conditionally-essential_50_Conditionally-essential	50_Conditionally-essential_99.99_Conditionally-essential
Ram106B	Non-essential	0	1000	Non-essential	0	1000	Non-essential	0	1000	["3.2.1.41"]	Athe_2581	Sugar metabolism	|Rhamnose oligosaccharides(n=2)[c]| + H2O[c] => (2) L-Rhamnose[c]	0_Non-essential_50_Non-essential	50_Non-essential_99.99_Non-essential
sink_biomass	Core-essential	1000	0	Core-essential	1000	0	Core-essential	1000	0			Biomass	Biomass[c] =>	0_Core-essential_50_Core-essential	50_Core-essential_99.99_Core-essential
posABC-2	Non-essential	0	1000	Non-essential	0	1000	Non-essential	0	1000		Athe_1803 and ((Athe_2030 and Athe_2031 and (Athe_2029 or Athe_2032)) or (Athe_2330 and Athe_2331 and Athe_2332))	Transmembrane	|pectin oligosaccharides 2(rhamnose-glucuronate)[e]| + ATP[c] + H2O[c] => |pectin oligosaccharides 2(rhamnose-glucuronate)[c]| + ADP[c] + Orthophosphate[c] + H+[c]	0_Non-essential_50_Non-essential	50_Non-essential_99.99_Non-essential
R01183	Non-essential	0	1000	Non-essential	0	1000	Non-essential	0	1000	["1.1.1.18"]	Athe_0344	Sugar metabolism	myo-Inositol[c] + NAD+[c] <=> 2-Inosose[c] + NADH[c] + H+[c]	0_Non-essential_50_Non-essential	50_Non-essential_99.99_Non-essential
TECA4S_Cbes	Core-essential	1000	0	Core-essential	1000	0	Core-essential	1000	0			Cell Envelope Biosynthesis	(30) H2O[c] + (30) UDP-N-acetyl-D-galactosamine[c] + (30) UDP-glucose[c] => (60) H+[c] + |Minor teichoic acid (acetylgalactosamine glucose phosphate, n=30)[c]| + (30) UDP[c] + (30) UMP[c]	0_Core-essential_50_Core-essential	50_Core-essential_99.99_Core-essential
posABC	Non-essential	0	1000	Non-essential	0	1000	Non-essential	0	1000		Athe_1803 and ((Athe_2030 and Athe_2031 and (Athe_2029 or Athe_2032)) or (Athe_2330 and Athe_2331 and Athe_2332))	Transmembrane	|pectin oligosaccharides[e]| + ATP[c] + H2O[c] => |pectin oligosaccharides[c]| + ADP[c] + Orthophosphate[c] + H+[c]	0_Non-essential_50_Non-essential	50_Non-essential_99.99_Non-essential
R02707	Conditionally-essential	338	662	Conditionally-essential	330	670	Conditionally-essential	347	653	["3.2.1.-", "5.1.3.14"]	Athe_1946	-	N-Acetyl-D-mannosamine[c] + UDP[c] + H+[c] <=> UDP-N-acetyl-D-mannosamine[c] + H2O[c]	0_Conditionally-essential_50_Conditionally-essential	50_Conditionally-essential_99.99_Conditionally-essential
R07160	Conditionally-essential	516	484	Conditionally-essential	499	501	Conditionally-essential	518	482	1.2.7.7	Athe_1096 and Athe_1097 and Athe_1098	Branch chain amino acid metabolism	|3-Methyl-2-oxobutanoic acid[c]| + CoA[c] + (2) |Oxidized ferredoxin (2[4Fe-4S]) (Fdox)[c]| => 2-Methylpropanoyl-CoA[c] + CO2[c] + (2) |Reduced ferredoxin (2[4Fe-4S]) (Fdred)[c]| + H+[c]	0_Conditionally-essential_50_Conditionally-essential	50_Conditionally-essential_99.99_Conditionally-essential
R00429	Non-essential	0	1000	Non-essential	0	1000	Non-essential	0	1000	["2.7.6.5"]	Athe_1951	Purine metabolism	ATP[c] + GTP[c] <=> AMP[c] + |Guanosine 3'-diphosphate 5'-triphosphate[c]|	0_Non-essential_50_Non-essential	50_Non-essential_99.99_Non-essential
R02003	Non-essential	0	1000	Non-essential	0	1000	Non-essential	0	1000	["2.5.1.10"]	Athe_1004	Terpenoid backbone biosynthesis	|Geranyl diphosphate[c]| + |Isopentenyl diphosphate[c]| <=> Diphosphate[c] + |trans,trans-Farnesyl diphosphate[c]|	0_Non-essential_50_Non-essential	50_Non-essential_99.99_Non-essential
R01818	Non-essential	0	1000	Non-essential	0	1000	Non-essential	0	1000	["5.4.2.8"]	Athe_1752 or Athe_0233	Fructose and mannose metabolism	|D-Mannose 6-phosphate[c]| <=> |D-Mannose 1-phosphate[c]|	0_Non-essential_50_Non-essential	50_Non-essential_99.99_Non-essential
R10035	Non-essential	0	1000	Non-essential	0	1000	Non-essential	0	1000	["3.2.1.21"]	Athe_0458	-	Dhurrin[c] + H2O[c] => (S)-4-Hydroxymandelonitrile[c] + D-Glucose[c]	0_Non-essential_50_Non-essential	50_Non-essential_99.99_Non-essential
R07168	Conditionally-essential	507	493	Conditionally-essential	510	490	Conditionally-essential	506	494	["1.5.1.20"]	Athe_0325	One carbon pool by folate	5,10-Methylenetetrahydrofolate[c] + NADH[c] + H+[c] => 5-Methyltetrahydrofolate[c] + NAD+[c]	0_Conditionally-essential_50_Conditionally-essential	50_Conditionally-essential_99.99_Conditionally-essential
R07280	Core-essential	1000	0	Core-essential	1000	0	Core-essential	1000	0	["3.1.3.104"]		Riboflavin metabolism	5-Amino-6-(5'-phospho-D-ribitylamino)uracil[c] + H2O[c] <=> 5-Amino-6-(1-D-ribitylamino)uracil[c] + Orthophosphate[c]	0_Core-essential_50_Core-essential	50_Core-essential_99.99_Core-essential
R01954	Core-essential	1000	0	Core-essential	1000	0	Core-essential	1000	0	["6.3.4.5"]	Athe_1249	Arginine biosynthesis	ATP[c] + L-Citrulline[c] + L-Aspartate[c] <=> AMP[c] + Diphosphate[c] + N-(L-Arginino)succinate[c] + H+[c]	0_Core-essential_50_Core-essential	50_Core-essential_99.99_Core-essential
lacABC	Non-essential	0	1000	Non-essential	0	1000	Non-essential	0	1000			Transmembrane	Lactose[e] + H2O[c] + ATP[c] => Lactose[c] + ADP[c] + Orthophosphate[c] + H+[c]	0_Non-essential_50_Non-essential	50_Non-essential_99.99_Non-essential
R08614_kz	Conditionally-essential	277	723	Conditionally-essential	335	665	Conditionally-essential	343	657	["3.2.1.78", "3.2.1.25"]	Athe_0234 and Athe_0227	Sugar metabolism	1,4-beta-D-Mannooligosaccharide(n=4)[c] + (3) H2O[c] => (4) D-Mannose[c]	0_Conditionally-essential_50_Conditionally-essential	50_Conditionally-essential_99.99_Conditionally-essential
R04936	Non-essential	0	1000	Non-essential	0	1000	Non-essential	0	1000	["3.3.1.1"]	Athe_0883	-	Se-Adenosyl-L-selenohomocysteine[c] + H2O[c] <=> Adenosine[c] + Selenohomocysteine[c]	0_Non-essential_50_Non-essential	50_Non-essential_99.99_Non-essential
R02727	Non-essential	0	1000	Non-essential	0	1000	Non-essential	0	1000	["2.4.1.64"]	Athe_0403 or Athe_0415	Sugar metabolism	alpha,alpha-Trehalose[c] + Orthophosphate[c] <=> D-Glucose[c] + |D-Glucose 1-phosphate[c]|	0_Non-essential_50_Non-essential	50_Non-essential_99.99_Non-essential
GaltABC	Non-essential	0	1000	Non-essential	0	1000	Non-essential	0	1000		(Athe_0105 and Athe_0106 and Athe_0107) or (Athe_2264 and Athe_2265 and Athe_2266 and Athe_2268)	Transmembrane	H2O[c] + ATP[c] + D-Galactose[e] => ADP[c] + Orthophosphate[c] + D-Galactose[c] + H+[c]	0_Non-essential_50_Non-essential	50_Non-essential_99.99_Non-essential
xgosABC-2	Non-essential	0	1000	Non-essential	0	1000	Non-essential	0	1000		Athe_1803 and Athe_2052 and Athe_2053 and Athe_2054	Transmembrane	XLLG-xyloglucan-oligosaccharides[e] + ATP[c] + H2O[c] => XLLG-xyloglucan-oligosaccharides[c] + ADP[c] + Orthophosphate[c] + H+[c]	0_Non-essential_50_Non-essential	50_Non-essential_99.99_Non-essential
R10040	Non-essential	0	1000	Non-essential	0	1000	Non-essential	0	1000	["3.2.1.21"]	Athe_0458	-	Linamarin[c] + H2O[c] => |Acetone cyanohydrin[c]| + D-Glucose[c]	0_Non-essential_50_Non-essential	50_Non-essential_99.99_Non-essential
R04509	Conditionally-essential	146	854	Conditionally-essential	164	836	Conditionally-essential	157	843	["2.7.4.7"]	Athe_0381	Thiamine metabolism	ATP[c] + 4-Amino-2-methyl-5-(phosphooxymethyl)pyrimidine[c] <=> ADP[c] + |4-Amino-5-hydroxymethyl-2-methylpyrimidine diphosphate[c]|	0_Conditionally-essential_50_Conditionally-essential	50_Conditionally-essential_99.99_Conditionally-essential
R02413	Core-essential	1000	0	Core-essential	1000	0	Core-essential	1000	0	["1.1.1.25", "1.1.1.282"]	Athe_1889	Phenylalanine, tyrosine and tryptophan biosynthesis	Shikimate[c] + NADP+[c] <=> 3-Dehydroshikimate[c] + NADPH[c] + H+[c]	0_Core-essential_50_Core-essential	50_Core-essential_99.99_Core-essential
R02412	Core-essential	1000	0	Core-essential	1000	0	Core-essential	1000	0	["2.7.1.71"]	Athe_1700	Phenylalanine, tyrosine and tryptophan biosynthesis	ATP[c] + Shikimate[c] <=> ADP[c] + |Shikimate 3-phosphate[c]| + H+[c]	0_Core-essential_50_Core-essential	50_Core-essential_99.99_Core-essential
R04112	Non-essential	0	1000	Non-essential	0	1000	Non-essential	0	1000	["3.5.1.28"]	Athe_1560 or Athe_0430 or Athe_1080 or Athe_1793 or Athe_1064	-	N-Acetylmuramoyl-Ala[c] + H2O[c] <=> N-Acetylmuramate[c] + L-Alanine[c]	0_Non-essential_50_Non-essential	50_Non-essential_99.99_Non-essential
KAS17_1	Core-essential	1000	0	Core-essential	1000	0	Core-essential	1000	0	["2.3.1.180, 1.1.1.100, 4.2.1.59, 1.3.1.10, 2.3.1.179"]	Athe_1154 and Athe_1156 and Athe_2047 and Athe_0213 and Athe_1158 and Athe_1157 and Athe_1152	Fatty acid biosynthesis	(23) H+[c] + (15) NADPH[c] + Acetyl-CoA[c] + (8) |Malonyl-[acyl-carrier protein][c]| => |Oleoyl-[acyl-carrier protein][c]| + (15) NADP+[c] + CoA[c] + (7) |Acyl-carrier protein[c]| + (8) H2O[c] + (8) CO2[c]	0_Core-essential_50_Core-essential	50_Core-essential_99.99_Core-essential
KAS17_2	Core-essential	1000	0	Core-essential	1000	0	Core-essential	1000	0	["2.3.1.180, 1.1.1.100, 4.2.1.59, 1.3.1.10, 2.3.1.179"]	Athe_1154 and Athe_1156 and Athe_2047 and Athe_0213 and Athe_1158 and Athe_1157 and Athe_1152	Fatty acid biosynthesis	(23) H+[c] + (15) NADPH[c] + Acetyl-CoA[c] + (8) |Malonyl-[acyl-carrier protein][c]| => |Fatty Acid anteiso-C18:1 omega-7 ACP[c]| + (15) NADP+[c] + CoA[c] + (7) |Acyl-carrier protein[c]| + (8) H2O[c] + (8) CO2[c]	0_Core-essential_50_Core-essential	50_Core-essential_99.99_Core-essential
R00674	Conditionally-essential	338	662	Conditionally-essential	314	686	Conditionally-essential	342	658	["4.2.1.20", "4.2.1.122"]	Athe_1691 or Athe_0031	Phenylalanine, tyrosine and tryptophan biosynthesis	L-Serine[c] + Indole[c] => L-Tryptophan[c] + H2O[c]	0_Conditionally-essential_50_Conditionally-essential	50_Conditionally-essential_99.99_Conditionally-essential
R00104	Core-essential	1000	0	Core-essential	1000	0	Core-essential	1000	0	["2.7.1.23"]	Athe_1333	Nicotinate and nicotinamide metabolism	ATP[c] + NAD+[c] <=> ADP[c] + NADP+[c] + H+[c]	0_Core-essential_50_Core-essential	50_Core-essential_99.99_Core-essential
R02557	Non-essential	0	1000	Non-essential	0	1000	Non-essential	0	1000	["2.4.2.1"]	Athe_1772	Purine metabolism	Deoxyadenosine[c] + Orthophosphate[c] <=> Adenine[c] + |2-Deoxy-D-ribose 1-phosphate[c]|	0_Non-essential_50_Non-essential	50_Non-essential_99.99_Non-essential
R03789	Non-essential	0	1000	Non-essential	0	1000	Non-essential	0	1000	["2.4.2.29"]	Athe_0382	Queuosine biosynthesis	|tRNA guanine[c]| + Queuine[c] <=> |tRNA queuine[c]| + Guanine[c]	0_Non-essential_50_Non-essential	50_Non-essential_99.99_Non-essential
R00772	Conditionally-essential	277	723	Conditionally-essential	335	665	Conditionally-essential	343	657	["5.3.1.8"]	Athe_0619	Sugar metabolism	|D-Mannose 6-phosphate[c]| <=> |D-Fructose 6-phosphate[c]|	0_Conditionally-essential_50_Conditionally-essential	50_Conditionally-essential_99.99_Conditionally-essential
R00771	Conditionally-essential	879	121	Conditionally-essential	840	160	Conditionally-essential	866	134	["5.3.1.9"]	Athe_0619	Glycolysis / Gluconeogenesis	|D-Glucose 6-phosphate[c]| <=> |D-Fructose 6-phosphate[c]|	0_Conditionally-essential_50_Conditionally-essential	50_Conditionally-essential_99.99_Conditionally-essential
R01049	Core-essential	1000	0	Core-essential	1000	0	Core-essential	1000	0	["2.7.6.1"]	Athe_0636	Pentose phosphate pathway	ATP[c] + |D-Ribose 5-phosphate[c]| <=> AMP[c] + |5-Phospho-alpha-D-ribose 1-diphosphate[c]| + H+[c]	0_Core-essential_50_Core-essential	50_Core-essential_99.99_Core-essential
R01326	Conditionally-essential	277	723	Conditionally-essential	335	665	Conditionally-essential	343	657	["2.7.1.2"]	Athe_0552	Sugar metabolism	ATP[c] + D-Mannose[c] <=> ADP[c] + |D-Mannose 6-phosphate[c]| + H+[c]	0_Conditionally-essential_50_Conditionally-essential	50_Conditionally-essential_99.99_Conditionally-essential
R01325	Core-essential	1000	0	Core-essential	1000	0	Core-essential	1000	0	["4.2.1.3"]	Athe_0524	Citrate cycle (TCA cycle)	Citrate[c] <=> cis-Aconitate[c] + H2O[c]	0_Core-essential_50_Core-essential	50_Core-essential_99.99_Core-essential
xosABC	Non-essential	0	1000	Non-essential	0	1000	Non-essential	0	1000		(Athe_1803 and Athe_0174 and Athe_0175 and Athe_0176) or (Athe_1803 and Athe_0614 and Athe_0615 and Athe_0616) or (Athe_1803 and (Athe_0847 or Athe_0849) and Athe_0850 and Athe_0851)	Transmembrane	Xylan-oligosaccharides[e] + ATP[c] + H2O[c] => Xylan-oligosaccharides[c] + ADP[c] + Orthophosphate[c] + H+[c]	0_Non-essential_50_Non-essential	50_Non-essential_99.99_Non-essential
R01737	Non-essential	0	1000	Non-essential	0	1000	Non-essential	0	1000	["2.7.1.12"]	Athe_2391	Sugar metabolism	ATP[c] + D-Gluconate[c] => ADP[c] + 6-Phospho-D-gluconate[c] + H+[c]	0_Non-essential_50_Non-essential	50_Non-essential_99.99_Non-essential
R01329	Non-essential	0	1000	Non-essential	0	1000	Non-essential	0	1000	["3.2.1.22"]	Athe_1104 or Athe_0468	Galactose metabolism	Epimelibiose[c] + H2O[c] <=> D-Mannose[c] + D-Galactose[c]	0_Non-essential_50_Non-essential	50_Non-essential_99.99_Non-essential
HemG	Non-essential	0	1000	Non-essential	0	1000	Non-essential	0	1000		Athe_2335	Sugar metabolism	D-Mannonate[c] <=> D-Gluconate[c]	0_Non-essential_50_Non-essential	50_Non-essential_99.99_Non-essential
R02918	Core-essential	1000	0	Core-essential	1000	0	Core-essential	1000	0	["6.1.1.1"]	Athe_0886	Aminoacyl-tRNA biosynthesis	ATP[c] + L-Tyrosine[c] + tRNA(Tyr)[c] <=> AMP[c] + Diphosphate[c] + L-Tyrosyl-tRNA(Tyr)[c]	0_Core-essential_50_Core-essential	50_Core-essential_99.99_Core-essential
Lac-symp	Conditionally-essential	355	645	Conditionally-essential	239	761	Non-essential	0	1000		Athe_2355	Transmembrane	(S)-Lactate[c] + H+[c] => (S)-Lactate[e] + H+[e]	0_Conditionally-essential_50_Conditionally-essential	50_Conditionally-essential_99.99_Non-essential
R07413	Non-essential	0	1000	Non-essential	0	1000	Non-essential	0	1000	["3.2.1.67"]	Athe_1569 or Athe_2028	Pentose and glucuronate interconversions	Digalacturonate[c] + H2O[c] <=> (2) D-Galacturonate[c]	0_Non-essential_50_Non-essential	50_Non-essential_99.99_Non-essential
EX_C19609[e]	Non-essential	0	1000	Non-essential	0	1000	Non-essential	0	1000	-	-	Exchange	Nickel(2+)[e] <=>	0_Non-essential_50_Non-essential	50_Non-essential_99.99_Non-essential
R11307_kz	Conditionally-essential	446	554	Conditionally-essential	513	487	Conditionally-essential	500	500	["3.2.1.4"]	Athe_1866 or Athe_1857 or Athe_1859 or Athe_1867 or Athe_0594	Sugar metabolism	Cellulose(n=218)[e] + (54) H2O[e] => (54) Cellotetraose[e] + Cellobiose[e]	0_Conditionally-essential_50_Conditionally-essential	50_Conditionally-essential_99.99_Conditionally-essential
R00036	Non-essential	0	1000	Non-essential	0	1000	Non-essential	0	1000	["4.2.1.24"]	Athe_1200	Porphyrin and chlorophyll metabolism	(2) 5-Aminolevulinate[c] <=> Porphobilinogen[c] + (2) H2O[c] + H+[c]	0_Non-essential_50_Non-essential	50_Non-essential_99.99_Non-essential
vb12ABC	Non-essential	0	1000	Non-essential	0	1000	Non-essential	0	1000		Athe_1895 and Athe_1894 and Athe_1896	Transmembrane	|Vitamin B12[e]| + ATP[c] + H2O[c] => |Vitamin B12[c]| + ADP[c] + Orthophosphate[c] + H+[c]	0_Non-essential_50_Non-essential	50_Non-essential_99.99_Non-essential
R02301	Non-essential	0	1000	Non-essential	0	1000	Non-essential	0	1000	["6.3.3.2"]	Athe_1260	One carbon pool by folate	ATP[c] + |Folinic acid[c]| <=> ADP[c] + Orthophosphate[c] + 5,10-Methenyltetrahydrofolate[c]	0_Non-essential_50_Non-essential	50_Non-essential_99.99_Non-essential
EX_C00009[e]	Core-essential	1000	0	Core-essential	1000	0	Core-essential	1000	0	-	-	Exchange	Orthophosphate[e] <=>	0_Core-essential_50_Core-essential	50_Core-essential_99.99_Core-essential
R03658	Core-essential	1000	0	Core-essential	1000	0	Core-essential	1000	0	["6.1.1.6"]	Athe_0659	Aminoacyl-tRNA biosynthesis	ATP[c] + L-Lysine[c] + tRNA(Lys)[c] <=> AMP[c] + Diphosphate[c] + L-Lysyl-tRNA[c]	0_Core-essential_50_Core-essential	50_Core-essential_99.99_Core-essential
R01135	Core-essential	1000	0	Core-essential	1000	0	Core-essential	1000	0	["6.3.4.4"]	Athe_0046	Purine metabolism	GTP[c] + IMP[c] + L-Aspartate[c] <=> GDP[c] + Orthophosphate[c] + N6-(1,2-Dicarboxyethyl)-AMP[c] + (2) H+[c]	0_Core-essential_50_Core-essential	50_Core-essential_99.99_Core-essential
R01132	Non-essential	0	1000	Non-essential	0	1000	Non-essential	0	1000	["2.4.2.8"]	Athe_0641	Purine metabolism	IMP[c] + Diphosphate[c] <=> Hypoxanthine[c] + |5-Phospho-alpha-D-ribose 1-diphosphate[c]|	0_Non-essential_50_Non-essential	50_Non-essential_99.99_Non-essential
R01130	Core-essential	1000	0	Core-essential	1000	0	Core-essential	1000	0	["1.1.1.205"]	Athe_1639	Purine metabolism	IMP[c] + NAD+[c] + H2O[c] <=> |Xanthosine 5'-phosphate[c]| + NADH[c] + H+[c]	0_Core-essential_50_Core-essential	50_Core-essential_99.99_Core-essential
KAS11	Core-essential	1000	0	Core-essential	1000	0	Core-essential	1000	0	["2.3.1.180, 1.1.1.100, 4.2.1.59, 1.3.1.10, 2.3.1.179"]	Athe_1154 and Athe_1156 and Athe_2047 and Athe_0213 and Athe_1158 and Athe_1157 and Athe_1152	Fatty acid biosynthesis	(18) H+[c] + (12) NADPH[c] + 3-Methylbutanoyl-CoA[c] + (6) |Malonyl-[acyl-carrier protein][c]| => |Fatty Acid iso-C17:0 ACP[c]| + (12) NADP+[c] + CoA[c] + (5) |Acyl-carrier protein[c]| + (6) H2O[c] + (6) CO2[c]	0_Core-essential_50_Core-essential	50_Core-essential_99.99_Core-essential
R00952	Conditionally-essential	618	382	Conditionally-essential	551	449	Conditionally-essential	519	481	["2.4.1.20"]	Athe_0459 or Athe_0460	Sugar metabolism	Cellobiose[c] + Orthophosphate[c] => |D-Glucose 1-phosphate[c]| + D-Glucose[c]	0_Conditionally-essential_50_Conditionally-essential	50_Conditionally-essential_99.99_Conditionally-essential
R05048	Conditionally-essential	201	799	Conditionally-essential	176	824	Conditionally-essential	215	785	["3.5.4.16"]	Athe_0441	Folate biosynthesis	|2,5-Diaminopyrimidine nucleoside triphosphate[c]| => 2,5-Diamino-6-(5'-triphosphoryl-3',4'-trihydroxy-2'-oxopentyl)-amino-4-oxopyrimidine[c]	0_Conditionally-essential_50_Conditionally-essential	50_Conditionally-essential_99.99_Conditionally-essential
R01785	Non-essential	0	1000	Non-essential	0	1000	Non-essential	0	1000	["4.1.2.19"]	Athe_0696	Pentose and glucuronate interconversions	|L-Xylulose 1-phosphate[c]| <=> |Glycerone phosphate[c]| + Glycolaldehyde[c]	0_Non-essential_50_Non-essential	50_Non-essential_99.99_Non-essential
R00217	Conditionally-essential	496	504	Conditionally-essential	486	514	Conditionally-essential	483	517			Pyruvate metabolism	Oxaloacetate[c] + H+[c] => Pyruvate[c] + CO2[c]	0_Conditionally-essential_50_Conditionally-essential	50_Conditionally-essential_99.99_Conditionally-essential
sink_suc	Core-essential	1000	0	Core-essential	1000	0	Core-essential	1000	0			Citrate cycle (TCA cycle)	Succinate[c] =>	0_Core-essential_50_Core-essential	50_Core-essential_99.99_Core-essential
R01030	Non-essential	0	1000	Non-essential	0	1000	Non-essential	0	1000	["3.1.4.2", "3.1.4.46"]	Athe_2203	Glycerophospholipid metabolism	sn-Glycero-3-phosphocholine[c] + H2O[c] <=> Choline[c] + |sn-Glycerol 3-phosphate[c]| + H+[c]	0_Non-essential_50_Non-essential	50_Non-essential_99.99_Non-essential
R03457	Core-essential	1000	0	Core-essential	1000	0	Core-essential	1000	0	["4.2.1.19"]	Athe_1476	Histidine metabolism	|D-erythro-1-(Imidazol-4-yl)glycerol 3-phosphate[c]| <=> |3-(Imidazol-4-yl)-2-oxopropyl phosphate[c]| + H2O[c]	0_Core-essential_50_Core-essential	50_Core-essential_99.99_Core-essential
R01248	Conditionally-essential	498	502	Conditionally-essential	504	496	Conditionally-essential	480	520	["1.5.1.2"]	Athe_1339	Arginine and proline metabolism	(S)-1-Pyrroline-5-carboxylate[c] + NADH[c] + (2) H+[c] => L-Proline[c] + NAD+[c]	0_Conditionally-essential_50_Conditionally-essential	50_Conditionally-essential_99.99_Conditionally-essential
R00351	Core-essential	1000	0	Core-essential	1000	0	Core-essential	1000	0	["2.3.3.1", "2.3.3.3", "2.3.3.16"]	Athe_0518 or Athe_2226	Citrate cycle (TCA cycle)	Citrate[c] + CoA[c] + H+[c] <=> Acetyl-CoA[c] + H2O[c] + Oxaloacetate[c]	0_Core-essential_50_Core-essential	50_Core-essential_99.99_Core-essential
R02985	Non-essential	0	1000	Non-essential	0	1000	Non-essential	0	1000	["3.2.1.21", "3.2.1.117"]	Athe_0458	Cyanoamino acid metabolism	Amygdalin[c] + H2O[c] => Prunasin[c] + D-Glucose[c]	0_Non-essential_50_Non-essential	50_Non-essential_99.99_Non-essential
14GLACANASE	Non-essential	0	1000	Non-essential	0	1000	Non-essential	0	1000	["3.2.1.1"]	Athe_0610 or Athe_2593	Sugar metabolism	Amylose(n=8)[e] + H2O[e] => (2) Maltodextrin(n=4)[e]	0_Non-essential_50_Non-essential	50_Non-essential_99.99_Non-essential
Biomass_Cbescii	Core-essential	1000	0	Core-essential	1000	0	Core-essential	1000	0			Biomass	(0.009) DNA[c] + (0.077) RNA[c] + (0.274) Protein[c] + (0.036) |Trace elements[c]| + (0.178) Lipids[c] + (0.066) Carbohydrate[c] + (0.0304) |Lipoteichoic acid[c]| + (0.2242) |cell wall[c]| => Biomass[c]	0_Core-essential_50_Core-essential	50_Core-essential_99.99_Core-essential
R00355	Conditionally-essential	776	224	Conditionally-essential	820	180	Conditionally-essential	809	191	["2.6.1.1"]	Athe_1128 and Athe_1414	Arginine biosynthesis	L-Aspartate[c] + 2-Oxoglutarate[c] <=> Oxaloacetate[c] + L-Glutamate[c]	0_Conditionally-essential_50_Conditionally-essential	50_Conditionally-essential_99.99_Conditionally-essential
R03458	Core-essential	1000	0	Core-essential	1000	0	Core-essential	1000	0	["1.1.1.193"]	Athe_0564	Riboflavin metabolism	5-Amino-6-(5'-phospho-D-ribitylamino)uracil[c] + NADP+[c] <=> 5-Amino-6-(5'-phosphoribosylamino)uracil[c] + NADPH[c] + H+[c]	0_Core-essential_50_Core-essential	50_Core-essential_99.99_Core-essential
R03459	Core-essential	1000	0	Core-essential	1000	0	Core-essential	1000	0	["3.5.4.26"]	Athe_0564	Riboflavin metabolism	2,5-Diamino-6-(5-phospho-D-ribosylamino)pyrimidin-4(3H)-one[c] + H2O[c] <=> 5-Amino-6-(5'-phosphoribosylamino)uracil[c] + Ammonia[c]	0_Core-essential_50_Core-essential	50_Core-essential_99.99_Core-essential
R02239	Core-essential	1000	0	Core-essential	1000	0	Core-essential	1000	0	["3.1.3.4", "3.1.3.81"]		Glycerophospholipid metabolism / Cell Envelope Biosynthesis	|Phosphatidate / 1,2-Diacyl-sn-glycerol 3-phosphate[c]| + H2O[c] => 1,2-Diacyl-sn-glycerol[c] + Orthophosphate[c]	0_Core-essential_50_Core-essential	50_Core-essential_99.99_Core-essential
KAS1OH3	Core-essential	1000	0	Core-essential	1000	0	Core-essential	1000	0	["2.3.1.180, 1.1.1.100, 4.2.1.59, 1.3.1.10, 2.3.1.179"]	Athe_1154 and Athe_1156 and Athe_2047 and Athe_0213 and Athe_1158 and Athe_1157 and Athe_1152	Fatty acid biosynthesis	(14) H+[c] + (9) NADPH[c] + 2-Methylpropanoyl-CoA[c] + (5) |Malonyl-[acyl-carrier protein][c]| => |Fatty Acid iso-C14:0 3-OH ACP[c]| + (9) NADP+[c] + CoA[c] + (4) |Acyl-carrier protein[c]| + (4) H2O[c] + (5) CO2[c]	0_Core-essential_50_Core-essential	50_Core-essential_99.99_Core-essential
R00921	Non-essential	0	1000	Non-essential	0	1000	Non-essential	0	1000	["2.3.1.8", "2.3.1.222"]	Athe_1494	Propanoate metabolism	Propanoyl-CoA[c] + Orthophosphate[c] <=> |Propanoyl phosphate[c]| + CoA[c]	0_Non-essential_50_Non-essential	50_Non-essential_99.99_Non-essential
R02237	Core-essential	1000	0	Core-essential	1000	0	Core-essential	1000	0	["6.3.2.12", "6.3.2.17"]	Athe_1490	Folate biosynthesis	ATP[c] + Dihydropteroate[c] + L-Glutamate[c] <=> ADP[c] + Orthophosphate[c] + Dihydrofolate[c] + H+[c]	0_Core-essential_50_Core-essential	50_Core-essential_99.99_Core-essential
R02236	Non-essential	0	1000	Non-essential	0	1000	Non-essential	0	1000	["1.5.1.3"]	Athe_0219	One carbon pool by folate	Dihydrofolate[c] + NADP+[c] <=> Folate[c] + NADPH[c] + H+[c]	0_Non-essential_50_Non-essential	50_Non-essential_99.99_Non-essential
nh4t	Core-essential	1000	0	Core-essential	1000	0	Core-essential	1000	0		Athe_2068	Transmembrane	NH4+[e] <=> NH4+[c]	0_Core-essential_50_Core-essential	50_Core-essential_99.99_Core-essential
R07133	Non-essential	0	1000	Non-essential	0	1000	Non-essential	0	1000	["1.1.1.140"]	Athe_0698	-	|Sorbitol 6-phosphate[c]| + NAD+[c] <=> |D-Fructose 6-phosphate[c]| + NADH[c] + H+[c]	0_Non-essential_50_Non-essential	50_Non-essential_99.99_Non-essential
R01555	Non-essential	0	1000	Non-essential	0	1000	Non-essential	0	1000	["2.4.1.1"]	Athe_2576 or Athe_0554	Starch and sucrose metabolism	Maltose[c] + Orthophosphate[c] => D-Glucose[c] + |D-Glucose 1-phosphate[c]|	0_Non-essential_50_Non-essential	50_Non-essential_99.99_Non-essential
R02112_kz	Non-essential	0	1000	Non-essential	0	1000	Non-essential	0	1000	["3.2.1.1", "3.2.1.135"]	Athe_0143 or Athe_2579 or Athe_0448	Sugar metabolism	Maltodextrin(n=4)[c] + H2O[c] => (2) Maltose[c]	0_Non-essential_50_Non-essential	50_Non-essential_99.99_Non-essential
R03634	Non-essential	0	1000	Non-essential	0	1000	Non-essential	0	1000	["3.2.1.22"]	Athe_1104 or Athe_0468	Galactose metabolism	Stachyose[c] + H2O[c] <=> Raffinose[c] + D-Galactose[c]	0_Non-essential_50_Non-essential	50_Non-essential_99.99_Non-essential
R04463	Core-essential	1000	0	Core-essential	1000	0	Core-essential	1000	0	["6.3.5.3"]	Athe_1449 and Athe_1450 and Athe_1451	Purine metabolism	ATP[c] + 5'-Phosphoribosyl-N-formylglycinamide[c] + L-Glutamine[c] + H2O[c] <=> ADP[c] + Orthophosphate[c] + 2-(Formamido)-N1-(5'-phosphoribosyl)acetamidine[c] + L-Glutamate[c] + H+[c]	0_Core-essential_50_Core-essential	50_Core-essential_99.99_Core-essential
EX_C00466[e]	Conditionally-essential	182	818	Conditionally-essential	170	830	Non-essential	0	1000	-	-	Exchange	Acetoin[e] <=>	0_Conditionally-essential_50_Conditionally-essential	50_Conditionally-essential_99.99_Non-essential
R09593	Non-essential	0	1000	Non-essential	0	1000	Non-essential	0	1000	6.3.2.30	Athe_0527	-	ATP[c] + [L-Asp(4-L-Arg)]n-L-Asp[c] + L-Arginine[c] <=> ADP[c] + Orthophosphate[c] + [L-Asp(4-L-Arg)]n+1[c] + H+[c]	0_Non-essential_50_Non-essential	50_Non-essential_99.99_Non-essential
R01251	Conditionally-essential	502	498	Conditionally-essential	496	504	Conditionally-essential	520	480	["1.5.1.2"]	Athe_1339	Arginine and proline metabolism	(S)-1-Pyrroline-5-carboxylate[c] + NADPH[c] + (2) H+[c] => L-Proline[c] + NADP+[c]	0_Conditionally-essential_50_Conditionally-essential	50_Conditionally-essential_99.99_Conditionally-essential
R05634	Non-essential	0	1000	Non-essential	0	1000	Non-essential	0	1000	["2.7.1.148"]	Athe_1538	Terpenoid backbone biosynthesis	|4-(Cytidine 5'-diphospho)-2-C-methyl-D-erythritol[c]| + ATP[c] <=> |2-Phospho-4-(cytidine 5'-diphospho)-2-C-methyl-D-erythritol[c]| + ADP[c] + H+[c]	0_Non-essential_50_Non-essential	50_Non-essential_99.99_Non-essential
R10811_kz	Non-essential	0	1000	Non-essential	0	1000	Non-essential	0	1000	["2.4.1.319"]	Athe_2555	Sugar metabolism	1,4-beta-D-Mannooligosaccharide(n=4)[c] + (2) Orthophosphate[c] <=> Mannobiose[c] + (2) |D-Mannose 1-phosphate[c]|	0_Non-essential_50_Non-essential	50_Non-essential_99.99_Non-essential
R05636	Conditionally-essential	146	854	Conditionally-essential	164	836	Conditionally-essential	157	843	["2.2.1.7"]	Athe_1288	Thiamine metabolism,Terpenoid backbone biosynthesis	Pyruvate[c] + |D-Glyceraldehyde 3-phosphate[c]| + H+[c] <=> |1-deoxy-D-xylulose 5-phosphate[c]| + CO2[c]	0_Conditionally-essential_50_Conditionally-essential	50_Conditionally-essential_99.99_Conditionally-essential
R05637	Non-essential	0	1000	Non-essential	0	1000	Non-essential	0	1000	["4.6.1.12"]	Athe_1137	Terpenoid backbone biosynthesis	|2-Phospho-4-(cytidine 5'-diphospho)-2-C-methyl-D-erythritol[c]| <=> |2-C-Methyl-D-erythritol 2,4-cyclodiphosphate[c]| + CMP[c]	0_Non-essential_50_Non-essential	50_Non-essential_99.99_Non-essential
R01855	Non-essential	0	1000	Non-essential	0	1000	Non-essential	0	1000	["3.6.1.8"]	Athe_0647	Purine metabolism	dGTP[c] + H2O[c] => dGMP[c] + Diphosphate[c] + H+[c]	0_Non-essential_50_Non-essential	50_Non-essential_99.99_Non-essential
R01856	Core-essential	1000	0	Core-essential	1000	0	Core-essential	1000	0	["3.1.5.1"]	Athe_0711	Purine metabolism	dGTP[c] + H2O[c] <=> Deoxyguanosine[c] + Triphosphate[c] + H+[c]	0_Core-essential_50_Core-essential	50_Core-essential_99.99_Core-essential
KAS8	Core-essential	1000	0	Core-essential	1000	0	Core-essential	1000	0	["2.3.1.180, 1.1.1.100, 4.2.1.59, 1.3.1.10, 2.3.1.179"]	Athe_1154 and Athe_1156 and Athe_2047 and Athe_0213 and Athe_1158 and Athe_1157 and Athe_1152	Fatty acid biosynthesis	(21) H+[c] + (14) NADPH[c] + Acetyl-CoA[c] + (7) |Malonyl-[acyl-carrier protein][c]| => Hexadecanoyl-[acp][c] + (14) NADP+[c] + CoA[c] + (6) |Acyl-carrier protein[c]| + (7) H2O[c] + (7) CO2[c]	0_Core-essential_50_Core-essential	50_Core-essential_99.99_Core-essential
R02777	Non-essential	0	1000	Non-essential	0	1000	Non-essential	0	1000	["1.1.1.133"]	Athe_0060	Streptomycin biosynthesis	dTDP-L-rhamnose[c] + NADP+[c] <=> dTDP-4-dehydro-beta-L-rhamnose[c] + NADPH[c] + H+[c]	0_Non-essential_50_Non-essential	50_Non-essential_99.99_Non-essential
EX_C00001[e]	Conditionally-essential	744	256	Core-essential	1000	0	Core-essential	1000	0	-	-	Exchange	H2O[e] <=>	0_Conditionally-essential_50_Core-essential	50_Core-essential_99.99_Core-essential
EX_C00568[e]	Non-essential	0	1000	Non-essential	0	1000	Non-essential	0	1000	-	-	Exchange	4-Aminobenzoate[e] <=>	0_Non-essential_50_Non-essential	50_Non-essential_99.99_Non-essential
KAS3	Core-essential	1000	0	Core-essential	1000	0	Core-essential	1000	0	["2.3.1.180, 1.1.1.100, 4.2.1.59, 1.3.1.10, 2.3.1.179"]	Athe_1154 and Athe_1156 and Athe_2047 and Athe_0213 and Athe_1158 and Athe_1157 and Athe_1152	Fatty acid biosynthesis	(15) H+[c] + (10) NADPH[c] + 3-Methylbutanoyl-CoA[c] + (5) |Malonyl-[acyl-carrier protein][c]| => |Fatty Acid iso-C15:0-ACP[c]| + (10) NADP+[c] + CoA[c] + (4) |Acyl-carrier protein[c]| + (5) H2O[c] + (5) CO2[c]	0_Core-essential_50_Core-essential	50_Core-essential_99.99_Core-essential
KAS2	Core-essential	1000	0	Core-essential	1000	0	Core-essential	1000	0	["2.3.1.180, 1.1.1.100, 4.2.1.59, 1.3.1.10, 2.3.1.179"]	Athe_1154 and Athe_1156 and Athe_2047 and Athe_0213 and Athe_1158 and Athe_1157 and Athe_1152	Fatty acid biosynthesis	(18) H+[c] + (12) NADPH[c] + Acetyl-CoA[c] + (6) |Malonyl-[acyl-carrier protein][c]| => Tetradecanoyl-[acp][c] + (12) NADP+[c] + CoA[c] + (5) |Acyl-carrier protein[c]| + (6) H2O[c] + (6) CO2[c]	0_Core-essential_50_Core-essential	50_Core-essential_99.99_Core-essential
R09735	Non-essential	0	1000	Non-essential	0	1000	Non-essential	0	1000	["2.10.1.1"]	Athe_0827 or Athe_0828	Folate biosynthesis	|Adenylated molybdopterin[c]| + Molybdate[c] + H+[c] <=> |Molybdoenzyme molybdenum cofactor[c]| + AMP[c] + H2O[c]	0_Non-essential_50_Non-essential	50_Non-essential_99.99_Non-essential
ARSt1	Non-essential	0	1000	Non-essential	0	1000	Non-essential	0	1000		Athe_1933	Transmembrane	Arsenite[c] => Arsenite[e]	0_Non-essential_50_Non-essential	50_Non-essential_99.99_Non-essential
glyASE	Non-essential	0	1000	Non-essential	0	1000	Non-essential	0	1000	["3.2.1.41, 3.2.1.1"]	(Athe_0610 or Athe_2593) and Athe_0609	Sugar metabolism	Glycogen[e] + H2O[e] => (2) Maltodextrin(n=4)[e]	0_Non-essential_50_Non-essential	50_Non-essential_99.99_Non-essential
EX_C00097[e]	Core-essential	1000	0	Core-essential	1000	0	Core-essential	1000	0	-	-	Exchange	L-Cysteine[e] <=>	0_Core-essential_50_Core-essential	50_Core-essential_99.99_Core-essential
R03024	Non-essential	0	1000	Non-essential	0	1000	Non-essential	0	1000	["3.1.3.1", "3.1.3.2", "3.1.3.41"]	Athe_2754	Aminobenzoate degradation	|4-Nitrophenyl phosphate[c]| + H2O[c] <=> 4-Nitrophenol[c] + Orthophosphate[c] + H+[c]	0_Non-essential_50_Non-essential	50_Non-essential_99.99_Non-essential
Zn2efflux	Conditionally-essential	350	650	Conditionally-essential	321	679	Conditionally-essential	124	876		Athe_0589	Transmembrane	|Zinc cation[c]| + H+[e] => |Zinc cation[e]| + H+[c]	0_Conditionally-essential_50_Conditionally-essential	50_Conditionally-essential_99.99_Conditionally-essential
R03182	Non-essential	0	1000	Non-essential	0	1000	Non-essential	0	1000	["6.3.3.3"]	Athe_2543	Biotin metabolism	ATP[c] + 7,8-Diaminononanoate[c] + CO2[c] <=> ADP[c] + Orthophosphate[c] + Dethiobiotin[c] + (3) H+[c]	0_Non-essential_50_Non-essential	50_Non-essential_99.99_Non-essential
melibABC	Non-essential	0	1000	Non-essential	0	1000	Non-essential	0	1000			Transmembrane	Melibiose[e] + H2O[c] + ATP[c] => Melibiose[c] + ADP[c] + Orthophosphate[c] + H+[c]	0_Non-essential_50_Non-essential	50_Non-essential_99.99_Non-essential
h2ot	Conditionally-essential	656	344	Conditionally-essential	735	265	Conditionally-essential	795	205			Transmembrane	H2O[e] <=> H2O[c]	0_Conditionally-essential_50_Conditionally-essential	50_Conditionally-essential_99.99_Conditionally-essential
R02735	Core-essential	1000	0	Core-essential	1000	0	Core-essential	1000	0	["5.1.1.7"]	Athe_2115	Lysine biosynthesis	LL-2,6-Diaminoheptanedioate[c] <=> meso-2,6-Diaminoheptanedioate[c]	0_Core-essential_50_Core-essential	50_Core-essential_99.99_Core-essential
R00481_zws	Core-essential	1000	0	Core-essential	1000	0	Core-essential	1000	0	["1.4.3.16"]	Athe_1213	Nicotinate and nicotinamide metabolism	L-Aspartate[c] + Fumarate[c] <=> Iminoaspartate[c] + Succinate[c] + H+[c]	0_Core-essential_50_Core-essential	50_Core-essential_99.99_Core-essential
R01920	Non-essential	0	1000	Non-essential	0	1000	Non-essential	0	1000	["2.5.1.16"]	Athe_1314	Cysteine and methionine metabolism	S-Adenosylmethioninamine[c] + Putrescine[c] <=> 5'-Methylthioadenosine[c] + Spermidine[c] + H+[c]	0_Non-essential_50_Non-essential	50_Non-essential_99.99_Non-essential
R03657	Core-essential	1000	0	Core-essential	1000	0	Core-essential	1000	0	["6.1.1.4"]	Athe_1254	Aminoacyl-tRNA biosynthesis	ATP[c] + L-Leucine[c] + tRNA(Leu)[c] <=> AMP[c] + Diphosphate[c] + L-Leucyl-tRNA[c]	0_Core-essential_50_Core-essential	50_Core-essential_99.99_Core-essential
R00431	Conditionally-essential	913	87	Conditionally-essential	918	82	Core-essential	1000	0	["4.1.1.32"]	Athe_0393	Glycolysis / Gluconeogenesis	GDP[c] + Phosphoenolpyruvate[c] + CO2[c] <=> GTP[c] + Oxaloacetate[c]	0_Conditionally-essential_50_Conditionally-essential	50_Conditionally-essential_99.99_Core-essential
R10147	Core-essential	1000	0	Core-essential	1000	0	Core-essential	1000	0	["4.3.3.7"]	Athe_1134	Monobactam biosynthesis	|L-Aspartate 4-semialdehyde[c]| + Pyruvate[c] <=> (2S,4S)-4-Hydroxy-2,3,4,5-tetrahydrodipicolinate[c] + H2O[c] + H+[c]	0_Core-essential_50_Core-essential	50_Core-essential_99.99_Core-essential
R04383	Non-essential	0	1000	Non-essential	0	1000	Non-essential	0	1000	["5.3.1.17"]	Athe_2384	Pentose and glucuronate interconversions	5-Dehydro-4-deoxy-D-glucuronate[c] <=> (4S)-4,6-Dihydroxy-2,5-dioxohexanoate[c]	0_Non-essential_50_Non-essential	50_Non-essential_99.99_Non-essential
R03898	Conditionally-essential	755	245	Conditionally-essential	698	302	Core-essential	1000	0	["4.2.1.35"]	Athe_2100 and Athe_2101	Valine, leucine and isoleucine biosynthesis	2-Methylmaleate[c] + H2O[c] <=> D-erythro-3-Methylmalate[c]	0_Conditionally-essential_50_Conditionally-essential	50_Conditionally-essential_99.99_Core-essential
R05046	Conditionally-essential	201	799	Conditionally-essential	176	824	Conditionally-essential	215	785	["3.5.4.16"]	Athe_0441	Folate biosynthesis	|Formamidopyrimidine nucleoside triphosphate[c]| + H2O[c] => |2,5-Diaminopyrimidine nucleoside triphosphate[c]| + Formate[c] + H+[c]	0_Conditionally-essential_50_Conditionally-essential	50_Conditionally-essential_99.99_Conditionally-essential
R03896	Conditionally-essential	755	245	Conditionally-essential	698	302	Core-essential	1000	0	["4.2.1.35"]	Athe_2100 and Athe_2101	Valine, leucine and isoleucine biosynthesis	(R)-2-Methylmalate[c] <=> 2-Methylmaleate[c] + H2O[c]	0_Conditionally-essential_50_Conditionally-essential	50_Conditionally-essential_99.99_Core-essential
R08198	Non-essential	0	1000	Non-essential	0	1000	Non-essential	0	1000	["1.1.1.95"]	Athe_2125 or Athe_1994	-	2-Hydroxyglutarate[c] + NAD+[c] <=> 2-Oxoglutarate[c] + NADH[c] + H+[c]	0_Non-essential_50_Non-essential	50_Non-essential_99.99_Non-essential
R00549	Core-essential	1000	0	Core-essential	1000	0	Core-essential	1000	0	["2.7.1.26"]	Athe_1055	Riboflavin metabolism	ATP[c] + Riboflavin[c] <=> ADP[c] + FMN[c] + H+[c]	0_Core-essential_50_Core-essential	50_Core-essential_99.99_Core-essential
R04573	Non-essential	0	1000	Non-essential	0	1000	Non-essential	0	1000	["6.3.2.10"]	Athe_0774	Peptidoglycan biosynthesis	ATP[c] + UDP-N-acetylmuramoyl-L-alanyl-gamma-D-glutamyl-L-lysine[c] + D-Alanyl-D-alanine[c] <=> ADP[c] + Orthophosphate[c] + UDPMurNAc(oyl-L-Ala-D-gamma-Glu-L-Lys-D-Ala-D-Ala)[c] + H+[c]	0_Non-essential_50_Non-essential	50_Non-essential_99.99_Non-essential
LIPO1S24_Cbes	Core-essential	1000	0	Core-essential	1000	0	Core-essential	1000	0			Cell Envelope Biosynthesis	(2400) CDP-glycerol[c] + Diglucosyldiacylglycerol[c] + (2400) UDP-glucose[c] => (2400) CMP[c] + (4800) H+[c] + |Lipoteichoic acid (n=24), linked, glucose substituted, C. bescii specific[c]| + (2400) UDP[c]	0_Core-essential_50_Core-essential	50_Core-essential_99.99_Core-essential
R09030	Non-essential	0	1000	Non-essential	0	1000	Non-essential	0	1000	["5.3.1.6"]	Athe_0632	Fructose and mannose metabolism	|D-Allose 6-phosphate[c]| <=> |D-Allulose 6-phosphate[c]|	0_Non-essential_50_Non-essential	50_Non-essential_99.99_Non-essential
AguX	Non-essential	0	1000	Non-essential	0	1000	Non-essential	0	1000	["3.2.1.131"]	Athe_0854	Sugar metabolism	(4O-Me)GlcAalpha(1-2)[(Xylbeta(1-3))n](Xylbeta(1-3)m)[c] + H2O[c] => Xylan-oligosaccharides[c] + D-Glucuronate[c]	0_Non-essential_50_Non-essential	50_Non-essential_99.99_Non-essential
DeoABC	Non-essential	0	1000	Non-essential	0	1000	Non-essential	0	1000		Athe_1779 and Athe_1780 and Athe_1781 and Athe_1783	Transmembrane	Deoxynucleoside[e] + ATP[c] + H2O[c] => Deoxynucleoside[c] + ADP[c] + Orthophosphate[c] + H+[c]	0_Non-essential_50_Non-essential	50_Non-essential_99.99_Non-essential
R06513	Non-essential	0	1000	Non-essential	0	1000	Non-essential	0	1000	["4.2.1.46"]	Athe_0056	Streptomycin biosynthesis	dTDP-glucose[c] <=> dTDP-4-oxo-6-deoxy-D-glucose[c] + H2O[c]	0_Non-essential_50_Non-essential	50_Non-essential_99.99_Non-essential
R06514	Non-essential	0	1000	Non-essential	0	1000	Non-essential	0	1000	["5.1.3.13"]	Athe_0055	Streptomycin biosynthesis	dTDP-4-oxo-6-deoxy-D-glucose[c] <=> dTDP-4-dehydro-beta-L-rhamnose[c]	0_Non-essential_50_Non-essential	50_Non-essential_99.99_Non-essential
R01513	Core-essential	1000	0	Core-essential	1000	0	Core-essential	1000	0	["1.1.1.95"]	Athe_2125 or Athe_1994	Glycine, serine and threonine metabolism	3-Phospho-D-glycerate[c] + NAD+[c] <=> 3-Phosphonooxypyruvate[c] + NADH[c] + H+[c]	0_Core-essential_50_Core-essential	50_Core-essential_99.99_Core-essential
EX_C00076[e]	Core-essential	1000	0	Core-essential	1000	0	Core-essential	1000	0	-	-	Exchange	|Calcium cation[e]| <=>	0_Core-essential_50_Core-essential	50_Core-essential_99.99_Core-essential
R02110	Non-essential	0	1000	Non-essential	0	1000	Non-essential	0	1000	["2.4.1.18"]	Athe_0558	Starch and sucrose metabolism	Amylose(n=8)[c] => |Starch (n=4)[c]|	0_Non-essential_50_Non-essential	50_Non-essential_99.99_Non-essential
fucABC	Non-essential	0	1000	Non-essential	0	1000	Non-essential	0	1000			Transmembrane	|L-Fucose (6-Deoxy-L-galactose)[e]| + H2O[c] + ATP[c] => |L-Fucose (6-Deoxy-L-galactose)[c]| + ADP[c] + Orthophosphate[c] + H+[c]	0_Non-essential_50_Non-essential	50_Non-essential_99.99_Non-essential
R00177	Conditionally-essential	146	854	Conditionally-essential	164	836	Conditionally-essential	157	843	["2.5.1.6"]	Athe_0686	Cysteine and methionine metabolism	Orthophosphate[c] + Diphosphate[c] + S-Adenosyl-L-methionine[c] <=> ATP[c] + L-Methionine[c] + H2O[c]	0_Conditionally-essential_50_Conditionally-essential	50_Conditionally-essential_99.99_Conditionally-essential
R00178	Non-essential	0	1000	Non-essential	0	1000	Non-essential	0	1000	["4.1.1.50"]	Athe_2122	Cysteine and methionine metabolism	S-Adenosyl-L-methionine[c] + H+[c] <=> S-Adenosylmethioninamine[c] + CO2[c]	0_Non-essential_50_Non-essential	50_Non-essential_99.99_Non-essential
R03291	Non-essential	0	1000	Non-essential	0	1000	Non-essential	0	1000	["1.5.1.2"]	Athe_1339	Arginine and proline metabolism	L-1-Pyrroline-3-hydroxy-5-carboxylate[c] + NADH[c] + (2) H+[c] => Hydroxyproline[c] + NAD+[c]	0_Non-essential_50_Non-essential	50_Non-essential_99.99_Non-essential
R05553	Core-essential	1000	0	Core-essential	1000	0	Core-essential	1000	0	["4.1.3.38"]	Athe_2216	Folate biosynthesis	4-Amino-4-deoxychorismate[c] => 4-Aminobenzoate[c] + Pyruvate[c] + H+[c]	0_Core-essential_50_Core-essential	50_Core-essential_99.99_Core-essential
R03293	Non-essential	0	1000	Non-essential	0	1000	Non-essential	0	1000	["1.5.1.2"]	Athe_1339	Arginine and proline metabolism	L-1-Pyrroline-3-hydroxy-5-carboxylate[c] + NADPH[c] + (2) H+[c] => Hydroxyproline[c] + NADP+[c]	0_Non-essential_50_Non-essential	50_Non-essential_99.99_Non-essential
R01445_kz	Conditionally-essential	277	723	Conditionally-essential	335	665	Conditionally-essential	343	657	["5.1.3.11"]	Athe_2557	-	(2) Cellobiose[c] => 1,4-beta-D-Mannooligosaccharide(n=4)[c] + H2O[c]	0_Conditionally-essential_50_Conditionally-essential	50_Conditionally-essential_99.99_Conditionally-essential
ACt6	Conditionally-essential	479	521	Conditionally-essential	473	527	Core-essential	1000	0			Transmembrane	Acetate[c] + H+[c] <=> Acetate[e] + H+[e]	0_Conditionally-essential_50_Conditionally-essential	50_Conditionally-essential_99.99_Core-essential
R01103	Non-essential	0	1000	Non-essential	0	1000	Non-essential	0	1000	["3.2.1.22"]	Athe_1104 or Athe_0468	Galactose metabolism	Raffinose[c] + H2O[c] <=> D-Galactose[c] + Sucrose[c]	0_Non-essential_50_Non-essential	50_Non-essential_99.99_Non-essential
R05070	Core-essential	1000	0	Core-essential	1000	0	Core-essential	1000	0	["4.2.1.9"]	Athe_0665	Valine, leucine and isoleucine biosynthesis	(R)-2,3-Dihydroxy-3-methylpentanoate[c] <=> |(S)-3-Methyl-2-oxopentanoic acid[c]| + H2O[c]	0_Core-essential_50_Core-essential	50_Core-essential_99.99_Core-essential
R04972	Non-essential	0	1000	Non-essential	0	1000	Non-essential	0	1000	["4.1.1.37"]	Athe_0848	Porphyrin and chlorophyll metabolism	|Uroporphyrinogen I[c]| + (4) H+[c] <=> |Coproporphyrinogen I[c]| + (4) CO2[c]	0_Non-essential_50_Non-essential	50_Non-essential_99.99_Non-essential
ARSNAt1	Non-essential	0	1000	Non-essential	0	1000	Non-essential	0	1000		Athe_1933	Transmembrane	|Arsenate ion[c]| => |Arsenate ion[e]|	0_Non-essential_50_Non-essential	50_Non-essential_99.99_Non-essential
R00986	Conditionally-essential	503	497	Conditionally-essential	463	537	Conditionally-essential	521	479	["4.1.3.27"]	Athe_1695 and Athe_1696	Phenylalanine, tyrosine and tryptophan biosynthesis	Chorismate[c] + L-Glutamine[c] => Anthranilate[c] + Pyruvate[c] + L-Glutamate[c] + H+[c]	0_Conditionally-essential_50_Conditionally-essential	50_Conditionally-essential_99.99_Conditionally-essential
R01072	Core-essential	1000	0	Core-essential	1000	0	Core-essential	1000	0	["2.4.2.14"]	Athe_1448	Purine metabolism	5-Phosphoribosylamine[c] + Diphosphate[c] + L-Glutamate[c] <=> L-Glutamine[c] + |5-Phospho-alpha-D-ribose 1-diphosphate[c]| + H2O[c]	0_Core-essential_50_Core-essential	50_Core-essential_99.99_Core-essential
R01073	Core-essential	1000	0	Core-essential	1000	0	Core-essential	1000	0	["2.4.2.18"]	Athe_1694	Phenylalanine, tyrosine and tryptophan biosynthesis	N-(5-Phospho-D-ribosyl)anthranilate[c] + Diphosphate[c] <=> Anthranilate[c] + |5-Phospho-alpha-D-ribose 1-diphosphate[c]|	0_Core-essential_50_Core-essential	50_Core-essential_99.99_Core-essential
R02783	Core-essential	1000	0	Core-essential	1000	0	Core-essential	1000	0	["6.3.2.9"]	Athe_0776	D-Glutamine and D-glutamate metabolism	ATP[c] + UDP-N-acetylmuramoyl-L-alanine[c] + D-Glutamate[c] <=> ADP[c] + Orthophosphate[c] + UDP-N-acetylmuramoyl-L-alanyl-D-glutamate[c] + H+[c]	0_Core-essential_50_Core-essential	50_Core-essential_99.99_Core-essential
R01071	Core-essential	1000	0	Core-essential	1000	0	Core-essential	1000	0	["2.4.2.17"]	Athe_1479	Histidine metabolism	1-(5-Phospho-D-ribosyl)-ATP[c] + Diphosphate[c] <=> ATP[c] + |5-Phospho-alpha-D-ribose 1-diphosphate[c]| + H+[c]	0_Core-essential_50_Core-essential	50_Core-essential_99.99_Core-essential
EX_C00022[e]	Conditionally-essential	471	529	Conditionally-essential	474	526	Non-essential	0	1000	-	-	Exchange	Pyruvate[e] <=>	0_Conditionally-essential_50_Conditionally-essential	50_Conditionally-essential_99.99_Non-essential
R01074	Non-essential	0	1000	Non-essential	0	1000	Non-essential	0	1000	["6.2.1.11", "6.3.4.9", "6.3.4.10", "6.3.4.11", "6.3.4.15"]	Athe_0209	Biotin metabolism	ATP[c] + Biotin[c] + H+[c] <=> Diphosphate[c] + Biotinyl-5'-AMP[c]	0_Non-essential_50_Non-essential	50_Non-essential_99.99_Non-essential
R02788	Core-essential	1000	0	Core-essential	1000	0	Core-essential	1000	0	["6.3.2.13"]	Athe_0773	Lysine biosynthesis	ATP[c] + UDP-N-acetylmuramoyl-L-alanyl-D-glutamate[c] + meso-2,6-Diaminoheptanedioate[c] <=> ADP[c] + Orthophosphate[c] + UDP-N-acetylmuramoyl-L-alanyl-gamma-D-glutamyl-meso-2,6-diaminopimelate[c] + H+[c]	0_Core-essential_50_Core-essential	50_Core-essential_99.99_Core-essential
R01078	Non-essential	0	1000	Non-essential	0	1000	Non-essential	0	1000	2.8.1.6	Athe_2541	Biotin metabolism	Dethiobiotin[c] + L-Cysteine[c] + S-Adenosyl-L-methionine[c] <=> Biotin[c] + L-Methionine[c] + 5'-Deoxyadenosine[c] + L-Alanine[c] + H+[c]	0_Non-essential_50_Non-essential	50_Non-essential_99.99_Non-essential
R02748	Non-essential	0	1000	Non-essential	0	1000	Non-essential	0	1000	["2.4.2.1", "2.4.2.4"]	Athe_1772	Purine metabolism	Deoxyinosine[c] + Orthophosphate[c] <=> Hypoxanthine[c] + |2-Deoxy-D-ribose 1-phosphate[c]|	0_Non-essential_50_Non-essential	50_Non-essential_99.99_Non-essential
R01175	Non-essential	0	1000	Non-essential	0	1000	Non-essential	0	1000	["1.3.3.6", "1.3.8.1", "1.3.8.7", "1.3.99.-"]	Athe_1232	Fatty acid degradation	Butanoyl-CoA[c] + FAD[c] + H+[c] <=> FADH2[c] + Crotonoyl-CoA[c]	0_Non-essential_50_Non-essential	50_Non-essential_99.99_Non-essential
sink_dads	Conditionally-essential	146	854	Conditionally-essential	164	836	Conditionally-essential	157	843			Thiamine metabolism	5'-Deoxyadenosine[c] =>	0_Conditionally-essential_50_Conditionally-essential	50_Conditionally-essential_99.99_Conditionally-essential
R03801	Conditionally-essential	40	960	Conditionally-essential	43	957	Conditionally-essential	38	962	["3.2.1.74"]	Athe_1865	-	Cellotetraose[c] + H2O[c] => Cellotriose[c] + D-Glucose[c]	0_Conditionally-essential_50_Conditionally-essential	50_Conditionally-essential_99.99_Conditionally-essential
R03802	Non-essential	0	1000	Non-essential	0	1000	Non-essential	0	1000	["3.2.1.74"]	Athe_1865	-	Cellopentaose[c] + H2O[c] => Cellotetraose[c] + D-Glucose[c]	0_Non-essential_50_Non-essential	50_Non-essential_99.99_Non-essential
R00315	Conditionally-essential	736	264	Conditionally-essential	673	327	Core-essential	1000	0	["2.7.2.1", "2.7.2.15"]	Athe_1493	Pyruvate metabolism	ADP[c] + |Acetyl phosphate[c]| <=> ATP[c] + Acetate[c]	0_Conditionally-essential_50_Conditionally-essential	50_Conditionally-essential_99.99_Core-essential
PYRt2	Conditionally-essential	471	529	Conditionally-essential	474	526	Non-essential	0	1000			Transmembrane	H+[c] + Pyruvate[c] <=> H+[e] + Pyruvate[e]	0_Conditionally-essential_50_Conditionally-essential	50_Conditionally-essential_99.99_Non-essential
R01373	Core-essential	1000	0	Core-essential	1000	0	Core-essential	1000	0	["4.2.1.51", "4.2.1.91"]	Athe_0878	Phenylalanine, tyrosine and tryptophan biosynthesis	Prephenate[c] + H+[c] <=> Phenylpyruvate[c] + H2O[c] + CO2[c]	0_Core-essential_50_Core-essential	50_Core-essential_99.99_Core-essential
R04378	Non-essential	0	1000	Non-essential	0	1000	Non-essential	0	1000	["2.4.2.7"]	Athe_1952	Purine metabolism	1-(5'-Phosphoribosyl)-5-amino-4-imidazolecarboxamide[c] + Diphosphate[c] <=> 5-Amino-4-imidazolecarboxyamide[c] + |5-Phospho-alpha-D-ribose 1-diphosphate[c]|	0_Non-essential_50_Non-essential	50_Non-essential_99.99_Non-essential
R08127	Non-essential	0	1000	Non-essential	0	1000	Non-essential	0	1000	["3.2.1.31"]	Athe_2086	Flavone and flavonol biosynthesis	|Luteolin 7-O-[beta-D-glucuronosyl-(1->2)-beta-D-glucuronide]-4'-O-beta-D-glucuronide[c]| + H2O[c] <=> |Luteolin 7-O-[beta-D-glucuronosyl-(1->2)-beta-D-glucuronide][c]| + D-Glucuronate[c]	0_Non-essential_50_Non-essential	50_Non-essential_99.99_Non-essential
R04377	Core-essential	1000	0	Core-essential	1000	0	Core-essential	1000	0	2.4.1.315	Athe_1794	-	3-D-Glucosyl-1,2-diacylglycerol[c] + UDP-glucose[c] => Diglucosyldiacylglycerol[c] + UDP[c] + H+[c]	0_Core-essential_50_Core-essential	50_Core-essential_99.99_Core-essential
R10807	Non-essential	0	1000	Non-essential	0	1000	Non-essential	0	1000	2.4.1.315	Athe_1794	-	Diglucosyldiacylglycerol[c] + UDP-glucose[c] => Triglucosyldiacylglycerol[c] + UDP[c] + H+[c]	0_Non-essential_50_Non-essential	50_Non-essential_99.99_Non-essential
ThiT	Conditionally-essential	854	146	Conditionally-essential	836	164	Conditionally-essential	843	157		Athe_0037	Transmembrane	Thiamine[e] + H+[c] => Thiamine[c] + H+[e]	0_Conditionally-essential_50_Conditionally-essential	50_Conditionally-essential_99.99_Conditionally-essential
R01771	Core-essential	1000	0	Core-essential	1000	0	Core-essential	1000	0	["2.7.1.39"]	Athe_1960	Glycine, serine and threonine metabolism	ATP[c] + L-Homoserine[c] <=> ADP[c] + O-Phospho-L-homoserine[c] + H+[c]	0_Core-essential_50_Core-essential	50_Core-essential_99.99_Core-essential
R09959	Core-essential	1000	0	Core-essential	1000	0	Core-essential	1000	0	["4.1.2.50"]	Athe_0440	Folate biosynthesis	|7,8-Dihydroneopterin 3'-triphosphate[c]| + H2O[c] <=> 6-Carboxy-5,6,7,8-tetrahydropterin[c] + Acetaldehyde[c] + Triphosphate[c] + (2) H+[c]	0_Core-essential_50_Core-essential	50_Core-essential_99.99_Core-essential
R03165	Non-essential	0	1000	Non-essential	0	1000	Non-essential	0	1000	["4.2.1.75"]	Athe_1199	Porphyrin and chlorophyll metabolism	Hydroxymethylbilane[c] <=> |Uroporphyrinogen III[c]| + H2O[c]	0_Non-essential_50_Non-essential	50_Non-essential_99.99_Non-essential
R01775	Conditionally-essential	947	53	Conditionally-essential	939	61	Core-essential	1000	0	["1.1.1.3"]	Athe_1959	Glycine, serine and threonine metabolism	L-Homoserine[c] + NADP+[c] <=> |L-Aspartate 4-semialdehyde[c]| + NADPH[c] + H+[c]	0_Conditionally-essential_50_Conditionally-essential	50_Conditionally-essential_99.99_Core-essential
R03163	Non-essential	0	1000	Non-essential	0	1000	Non-essential	0	1000	["5.3.1.3", "5.3.1.25"]	Athe_2073	Fructose and mannose metabolism	|L-Fucose (6-Deoxy-L-galactose)[c]| <=> L-Fuculose[c]	0_Non-essential_50_Non-essential	50_Non-essential_99.99_Non-essential
R01776	Conditionally-essential	964	36	Conditionally-essential	929	71	Core-essential	1000	0	["2.3.1.31"]	Athe_1125	Cysteine and methionine metabolism	Acetyl-CoA[c] + L-Homoserine[c] <=> CoA[c] + O-Acetyl-L-homoserine[c]	0_Conditionally-essential_50_Conditionally-essential	50_Conditionally-essential_99.99_Core-essential
12DAG3PS	Core-essential	1000	0	Core-essential	1000	0	Core-essential	1000	0	["2.3.1.274, 2.3.1.275, 2.3.1.51"]	Athe_1153 and (Athe_0752 or Athe_2184) and Athe_1326	Glycerolipid metabolism	(3) Tetradecanoyl-[acp][c] + (12) Hexadecanoyl-[acp][c] + (5) |Octadecanoyl-[acyl-carrier protein][c]| + (2) |Oleoyl-[acyl-carrier protein][c]| + |Fatty Acid anteiso-C18:1 omega-7 ACP[c]| + (7) |Fatty Acid iso-C15:0-ACP[c]| + (2) |Fatty Acid iso-C16:0 ACP[c]| + (35) |Fatty Acid iso-C17:0 ACP[c]| + |Fatty Acid anteiso-C17:0 ACP[c]| + (8) |Fatty Acid iso-C14:0 3-OH ACP[c]| + (38) |sn-Glycerol 3-pho…	0_Core-essential_50_Core-essential	50_Core-essential_99.99_Core-essential
niUpt	Non-essential	0	1000	Non-essential	0	1000	Non-essential	0	1000		peg.1318 and peg.1319 and Athe_0859 and Athe_0860	Transmembrane	Nickel(2+)[e] + ATP[c] + H2O[c] => Nickel(2+)[c] + ADP[c] + Orthophosphate[c] + H+[c]	0_Non-essential_50_Non-essential	50_Non-essential_99.99_Non-essential
R05850	Non-essential	0	1000	Non-essential	0	1000	Non-essential	0	1000	["5.1.3.4"]	Athe_2227	Pentose and glucuronate interconversions	|L-Ribulose 5-phosphate[c]| <=> |D-Xylulose 5-phosphate[c]|	0_Non-essential_50_Non-essential	50_Non-essential_99.99_Non-essential
R05679	Non-essential	0	1000	Non-essential	0	1000	Non-essential	0	1000	["1.1.1.261"]	Athe_0802	Glycerophospholipid metabolism	|Glycerone phosphate[c]| + NADH[c] + H+[c] => |sn-Glycerol 1-phosphate[c]| + NAD+[c]	0_Non-essential_50_Non-essential	50_Non-essential_99.99_Non-essential
EX_C00175[e]	Non-essential	0	1000	Non-essential	0	1000	Non-essential	0	1000	-	-	Exchange	|Cobalt ion[e]| <=>	0_Non-essential_50_Non-essential	50_Non-essential_99.99_Non-essential
R02887_kz	Conditionally-essential	108	892	Conditionally-essential	71	929	Conditionally-essential	78	922	["3.2.1.21"]	Athe_0458	Sugar metabolism	Cellotetraose[c] + (2) H2O[c] => (2) D-Glucose[c] + Cellobiose[c]	0_Conditionally-essential_50_Conditionally-essential	50_Conditionally-essential_99.99_Conditionally-essential
R02734	Non-essential	0	1000	Non-essential	0	1000	Non-essential	0	1000	["3.5.1.18"]	Athe_0431	Lysine biosynthesis	N-Succinyl-LL-2,6-diaminoheptanedioate[c] + H2O[c] <=> Succinate[c] + LL-2,6-Diaminoheptanedioate[c]	0_Non-essential_50_Non-essential	50_Non-essential_99.99_Non-essential
R01518	Core-essential	1000	0	Core-essential	1000	0	Core-essential	1000	0	["5.4.2.11", "5.4.2.12"]	Athe_1404	Glycolysis / Gluconeogenesis	3-Phospho-D-glycerate[c] <=> 2-Phospho-D-glycerate[c]	0_Core-essential_50_Core-essential	50_Core-essential_99.99_Core-essential
R02733	Non-essential	0	1000	Non-essential	0	1000	Non-essential	0	1000	["3.5.1.47"]	Athe_1911	Lysine biosynthesis	N6-Acetyl-LL-2,6-diaminoheptanedioate[c] + H2O[c] <=> Acetate[c] + LL-2,6-Diaminoheptanedioate[c]	0_Non-essential_50_Non-essential	50_Non-essential_99.99_Non-essential
PPTGS_Cbes	Core-essential	1000	0	Core-essential	1000	0	Core-essential	1000	0	["2.4.1.219"]	Athe_2648	Peptidoglycan biosynthesis	Undecaprenyl-diphospho-N-acetylmuramoyl-(N-acetylglucosamine)-L-alanyl-D-glutamyl-meso-2,6-diaminopimeloyl-D-alanyl-D-alanine[c] => Peptidoglycan[c] + |di-trans,poly-cis-Undecaprenyl diphosphate[c]| + H+[c]	0_Core-essential_50_Core-essential	50_Core-essential_99.99_Core-essential
R01104	Non-essential	0	1000	Non-essential	0	1000	Non-essential	0	1000	["3.2.1.22"]	Athe_1104 or Athe_0468	Galactose metabolism	3-beta-D-Galactosyl-sn-glycerol[c] + H2O[c] <=> D-Galactose[c] + Glycerol[c]	0_Non-essential_50_Non-essential	50_Non-essential_99.99_Non-essential
R01512	Conditionally-essential	524	476	Conditionally-essential	427	573	Conditionally-essential	392	608	["2.7.2.3"]	Athe_1405	Glycolysis / Gluconeogenesis	ADP[c] + |3-Phospho-D-glyceroyl phosphate[c]| <=> ATP[c] + 3-Phospho-D-glycerate[c]	0_Conditionally-essential_50_Conditionally-essential	50_Conditionally-essential_99.99_Conditionally-essential
R00985	Conditionally-essential	497	503	Conditionally-essential	537	463	Conditionally-essential	479	521	["4.1.3.27"]	Athe_1695 and Athe_1696	Phenylalanine, tyrosine and tryptophan biosynthesis	Chorismate[c] + Ammonia[c] => Anthranilate[c] + Pyruvate[c] + H2O[c]	0_Conditionally-essential_50_Conditionally-essential	50_Conditionally-essential_99.99_Conditionally-essential
R01514	Non-essential	0	1000	Non-essential	0	1000	Non-essential	0	1000	["2.7.1.31"]	Athe_2071	Glycine, serine and threonine metabolism	ATP[c] + D-Glycerate[c] <=> ADP[c] + 3-Phospho-D-glycerate[c] + H+[c]	0_Non-essential_50_Non-essential	50_Non-essential_99.99_Non-essential
R01100	Non-essential	0	1000	Non-essential	0	1000	Non-essential	0	1000	["3.2.1.23", "3.2.1.108"]	Athe_0857 or Athe_1927	-	Lactose[c] + H2O[c] <=> D-Glucose[c] + D-Galactose[c]	0_Non-essential_50_Non-essential	50_Non-essential_99.99_Non-essential
R01101	Non-essential	0	1000	Non-essential	0	1000	Non-essential	0	1000	["3.2.1.22"]	Athe_1104 or Athe_0468	Galactose metabolism	Melibiose[c] + H2O[c] <=> D-Galactose[c] + D-Glucose[c]	0_Non-essential_50_Non-essential	50_Non-essential_99.99_Non-essential
NMPK	Conditionally-essential	662	338	Conditionally-essential	618	382	Conditionally-essential	653	347			Purine metabolism	ATP[c] + GMP[c] <=> AMP[c] + GTP[c]	0_Conditionally-essential_50_Conditionally-essential	50_Conditionally-essential_99.99_Conditionally-essential
R02240	Conditionally-essential	64	936	Conditionally-essential	82	918	Conditionally-essential	119	881	2.7.1.107	Athe_1275	Glycerolipid metabolism	ATP[c] + 1,2-Diacyl-sn-glycerol[c] => ADP[c] + |Phosphatidate / 1,2-Diacyl-sn-glycerol 3-phosphate[c]| + H+[c]	0_Conditionally-essential_50_Conditionally-essential	50_Conditionally-essential_99.99_Conditionally-essential
R09952	Non-essential	0	1000	Non-essential	0	1000	Non-essential	0	1000	["5.3.99.11"]	Athe_0345	Inositol phosphate metabolism	1-Keto-D-chiro-inositol[c] <=> 2-Inosose[c]	0_Non-essential_50_Non-essential	50_Non-essential_99.99_Non-essential
R00260	Core-essential	1000	0	Core-essential	1000	0	Core-essential	1000	0	["5.1.1.3"]	Athe_2038	D-Glutamine and D-glutamate metabolism	L-Glutamate[c] <=> D-Glutamate[c]	0_Core-essential_50_Core-essential	50_Core-essential_99.99_Core-essential
R02437	Non-essential	0	1000	Non-essential	0	1000	Non-essential	0	1000	["5.3.1.14"]	Athe_0706	Fructose and mannose metabolism	L-Rhamnose[c] <=> L-Rhamnulose[c]	0_Non-essential_50_Non-essential	50_Non-essential_99.99_Non-essential
EpxqR	Non-essential	0	1000	Non-essential	0	1000	Non-essential	0	1000	1.17.99.6	Athe_1117	Queuosine biosynthesis	|Epoxyqueuosine34 in tRNA[c]| + NADPH[c] + H+[c] => |Queuosine34 tRNA[c]| + NADP+[c] + H2O[c]	0_Non-essential_50_Non-essential	50_Non-essential_99.99_Non-essential
R04208	Core-essential	1000	0	Core-essential	1000	0	Core-essential	1000	0	["6.3.3.1"]	Athe_1447	Purine metabolism	ATP[c] + 2-(Formamido)-N1-(5'-phosphoribosyl)acetamidine[c] <=> ADP[c] + Orthophosphate[c] + |Aminoimidazole ribotide[c]| + H+[c]	0_Core-essential_50_Core-essential	50_Core-essential_99.99_Core-essential
GOSASE	Non-essential	0	1000	Non-essential	0	1000	Non-essential	0	1000	["3.2.1.22", "3.2.1.23"]	Athe_1104 or Athe_0468 or Athe_1927 or Athe_0857 or Athe_2370	Sugar metabolism	|Galactose oligosaccharides[c]| + (3) H2O[c] => (4) D-Galactose[c]	0_Non-essential_50_Non-essential	50_Non-essential_99.99_Non-essential
R01580	Non-essential	0	1000	Non-essential	0	1000	Non-essential	0	1000	["2.6.1.54"]	Athe_1910	Vitamin B6 metabolism	|Pyridoxamine phosphate[c]| + 2-Oxoglutarate[c] <=> |Pyridoxal phosphate[c]| + D-Glutamate[c]	0_Non-essential_50_Non-essential	50_Non-essential_99.99_Non-essential
R11308_kz2	Conditionally-essential	81	919	Conditionally-essential	203	797	Conditionally-essential	252	748	["3.2.1.4"]	Athe_1866 or Athe_1857 or Athe_1859 or Athe_1867 or Athe_0594	Sugar metabolism	Cellotetraose[e] + (3) H2O[e] => (4) D-Glucose[e]	0_Conditionally-essential_50_Conditionally-essential	50_Conditionally-essential_99.99_Conditionally-essential
CelF	Conditionally-essential	580	420	Conditionally-essential	564	436	Conditionally-essential	604	396	["3.2.1.176"]	Athe_1860	Sugar metabolism	Cellulose(n=218)[e] + (108) H2O[e] => (109) Cellobiose[e]	0_Conditionally-essential_50_Conditionally-essential	50_Conditionally-essential_99.99_Conditionally-essential
R08689	Non-essential	0	1000	Non-essential	0	1000	Non-essential	0	1000	["1.17.7.1"]	Athe_1808	Terpenoid backbone biosynthesis	H+[c] + |2-C-Methyl-D-erythritol 2,4-cyclodiphosphate[c]| + (2) |Reduced ferredoxin (2[4Fe-4S]) (Fdred)[c]| <=> |1-Hydroxy-2-methyl-2-butenyl 4-diphosphate[c]| + H2O[c] + (2) |Oxidized ferredoxin (2[4Fe-4S]) (Fdox)[c]|	0_Non-essential_50_Non-essential	50_Non-essential_99.99_Non-essential
TP_H2	Conditionally-essential	768	232	Conditionally-essential	842	158	Non-essential	0	1000			Transmembrane	Hydrogen[c] => Hydrogen[e]	0_Conditionally-essential_50_Conditionally-essential	50_Conditionally-essential_99.99_Non-essential
R00856	Core-essential	1000	0	Core-essential	1000	0	Core-essential	1000	0	["2.7.7.39"]		Cell Envelope Biosynthesis	CTP[c] + |sn-Glycerol 3-phosphate[c]| + H+[c] => Diphosphate[c] + CDP-glycerol[c]	0_Core-essential_50_Core-essential	50_Core-essential_99.99_Core-essential
R05071	Core-essential	1000	0	Core-essential	1000	0	Core-essential	1000	0	["1.1.1.86", "5.4.99.3"]	Athe_0504	Valine, leucine and isoleucine biosynthesis	(S)-2-Acetolactate[c] <=> |3-Hydroxy-3-methyl-2-oxobutanoic acid[c]|	0_Core-essential_50_Core-essential	50_Core-essential_99.99_Core-essential
R04998	Non-essential	0	1000	Non-essential	0	1000	Non-essential	0	1000	["3.2.1.21"]	Athe_0458	Phenylpropanoid biosynthesis	cis-beta-D-Glucosyl-2-hydroxycinnamate[c] + H2O[c] => cis-2-Hydroxycinnamate[c] + D-Glucose[c]	0_Non-essential_50_Non-essential	50_Non-essential_99.99_Non-essential
R04617	Core-essential	1000	0	Core-essential	1000	0	Core-essential	1000	0	["6.3.2.10"]	Athe_0774	Lysine biosynthesis	ATP[c] + UDP-N-acetylmuramoyl-L-alanyl-gamma-D-glutamyl-meso-2,6-diaminopimelate[c] + D-Alanyl-D-alanine[c] <=> ADP[c] + Orthophosphate[c] + UDP-N-acetylmuramoyl-L-alanyl-D-glutamyl-6-carboxy-L-lysyl-D-alanyl-D-alanine[c] + H+[c]	0_Core-essential_50_Core-essential	50_Core-essential_99.99_Core-essential
R01663	Conditionally-essential	495	505	Conditionally-essential	524	476	Conditionally-essential	513	487	["3.5.4.12"]	Athe_0634	Pyrimidine metabolism	dCMP[c] + H2O[c] => dUMP[c] + Ammonia[c]	0_Conditionally-essential_50_Conditionally-essential	50_Conditionally-essential_99.99_Conditionally-essential
R00189	Conditionally-essential	483	517	Conditionally-essential	530	470	Conditionally-essential	508	492	["6.3.1.5", "6.3.5.1"]	Athe_0223	Nicotinate and nicotinamide metabolism	ATP[c] + Deamino-NAD+[c] + Ammonia[c] => AMP[c] + Diphosphate[c] + NAD+[c]	0_Conditionally-essential_50_Conditionally-essential	50_Conditionally-essential_99.99_Conditionally-essential
nh4	Core-essential	1000	0	Core-essential	1000	0	Core-essential	1000	0			Ionization	NH4+[c] <=> Ammonia[c] + H+[c]	0_Core-essential_50_Core-essential	50_Core-essential_99.99_Core-essential
R03348	Core-essential	1000	0	Core-essential	1000	0	Core-essential	1000	0	["2.4.2.19"]	Athe_1214	Nicotinate and nicotinamide metabolism	|Nicotinate D-ribonucleotide[c]| + Diphosphate[c] + CO2[c] <=> Quinolinate[c] + |5-Phospho-alpha-D-ribose 1-diphosphate[c]| + (2) H+[c]	0_Core-essential_50_Core-essential	50_Core-essential_99.99_Core-essential
R04559	Core-essential	1000	0	Core-essential	1000	0	Core-essential	1000	0	["4.3.2.2"]	Athe_1129	Purine metabolism	1-(5'-Phosphoribosyl)-5-amino-4-(N-succinocarboxamide)-imidazole[c] <=> Fumarate[c] + 1-(5'-Phosphoribosyl)-5-amino-4-imidazolecarboxamide[c]	0_Core-essential_50_Core-essential	50_Core-essential_99.99_Core-essential
R04751	Non-essential	0	1000	Non-essential	0	1000	Non-essential	0	1000	["1.3.3.6", "1.3.8.1", "1.3.8.7", "1.3.8.8", "1.3.99.-"]	Athe_1232	Fatty acid degradation	Hexanoyl-CoA[c] + FAD[c] + H+[c] <=> trans-Hex-2-enoyl-CoA[c] + FADH2[c]	0_Non-essential_50_Non-essential	50_Non-essential_99.99_Non-essential
CaNaEx	Core-essential	1000	0	Core-essential	1000	0	Core-essential	1000	0		Athe_2364	Transmembrane	|Calcium cation[e]| + (3) |Sodium cation[c]| <=> |Calcium cation[c]| + (3) |Sodium cation[e]|	0_Core-essential_50_Core-essential	50_Core-essential_99.99_Core-essential
R01209	Non-essential	0	1000	Non-essential	0	1000	Non-essential	0	1000	["4.2.1.9"]	Athe_0665	Pantothenate and CoA biosynthesis	2,3-Dihydroxy-3-methylbutanoate[c] <=> |3-Methyl-2-oxobutanoic acid[c]| + H2O[c]	0_Non-essential_50_Non-essential	50_Non-essential_99.99_Non-essential
R03066	Conditionally-essential	661	339	Conditionally-essential	664	336	Conditionally-essential	680	320	["2.5.1.15"]	Athe_0210	Folate biosynthesis	2-Amino-4-hydroxy-6-hydroxymethyl-7,8-dihydropteridine[c] + 4-Aminobenzoate[c] => Dihydropteroate[c] + H2O[c]	0_Conditionally-essential_50_Conditionally-essential	50_Conditionally-essential_99.99_Conditionally-essential
R12152	Core-essential	1000	0	Core-essential	1000	0	Core-essential	1000	0	["4.3.2.10"]	Athe_1473	Histidine metabolism	N-(5'-Phospho-D-1'-ribulosylformimino)-5-amino-1-(5''-phospho-D-ribosyl)-4-imidazolecarboxamide[c] + Ammonia[c] => 1-(5'-Phosphoribosyl)-5-amino-4-imidazolecarboxamide[c] + |D-erythro-1-(Imidazol-4-yl)glycerol 3-phosphate[c]| + H2O[c]	0_Core-essential_50_Core-essential	50_Core-essential_99.99_Core-essential
R01194	Non-essential	0	1000	Non-essential	0	1000	Non-essential	0	1000	["3.2.1.22"]	Athe_1104 or Athe_0468	Galactose metabolism	alpha-D-Galactosyl-(1->3)-1D-myo-inositol[c] + H2O[c] <=> myo-Inositol[c] + D-Galactose[c]	0_Non-essential_50_Non-essential	50_Non-essential_99.99_Non-essential
R01196	Conditionally-essential	922	78	Core-essential	1000	0	Core-essential	1000	0	["1.2.7.1"]	(Athe_0874 and Athe_0875 and Athe_0876 and Athe_0877) or (Athe_1708 and Athe_1709)	Glycolysis / Gluconeogenesis	(2) |Oxidized ferredoxin (2[4Fe-4S]) (Fdox)[c]| + Pyruvate[c] + CoA[c] <=> (2) |Reduced ferredoxin (2[4Fe-4S]) (Fdred)[c]| + Acetyl-CoA[c] + CO2[c] + H+[c]	0_Conditionally-essential_50_Core-essential	50_Core-essential_99.99_Core-essential
R03665	Core-essential	1000	0	Core-essential	1000	0	Core-essential	1000	0	["6.1.1.9"]	Athe_1491	Aminoacyl-tRNA biosynthesis	ATP[c] + L-Valine[c] + tRNA(Val)[c] <=> AMP[c] + Diphosphate[c] + L-Valyl-tRNA(Val)[c]	0_Core-essential_50_Core-essential	50_Core-essential_99.99_Core-essential
R03664	Core-essential	1000	0	Core-essential	1000	0	Core-essential	1000	0	["6.1.1.2"]	Athe_0792	Aminoacyl-tRNA biosynthesis	ATP[c] + L-Tryptophan[c] + tRNA(Trp)[c] <=> AMP[c] + Diphosphate[c] + L-Tryptophanyl-tRNA(Trp)[c]	0_Core-essential_50_Core-essential	50_Core-essential_99.99_Core-essential
R01199	Non-essential	0	1000	Non-essential	0	1000	Non-essential	0	1000	["1.2.7.1"]	(Athe_0874 and Athe_0875 and Athe_0876 and Athe_0877) or (Athe_1708 and Athe_1709)	Propanoate metabolism	(2) |Oxidized ferredoxin (2[4Fe-4S]) (Fdox)[c]| + 2-Oxobutanoate[c] + CoA[c] <=> (2) |Reduced ferredoxin (2[4Fe-4S]) (Fdred)[c]| + Propanoyl-CoA[c] + CO2[c] + H+[c]	0_Non-essential_50_Non-essential	50_Non-essential_99.99_Non-essential
R01969	Core-essential	1000	0	Core-essential	1000	0	Core-essential	1000	0	["2.4.2.1", "2.4.2.4"]	Athe_1772	Purine metabolism	Deoxyguanosine[c] + Orthophosphate[c] <=> Guanine[c] + |2-Deoxy-D-ribose 1-phosphate[c]|	0_Core-essential_50_Core-essential	50_Core-essential_99.99_Core-essential
R02296	Non-essential	0	1000	Non-essential	0	1000	Non-essential	0	1000	["2.4.2.2"]	Athe_1775	Pyrimidine metabolism	Cytidine[c] + Orthophosphate[c] <=> Cytosine[c] + |alpha-D-Ribose 1-phosphate[c]|	0_Non-essential_50_Non-essential	50_Non-essential_99.99_Non-essential
R03662	Core-essential	1000	0	Core-essential	1000	0	Core-essential	1000	0	["6.1.1.11"]	Athe_0872	Aminoacyl-tRNA biosynthesis	ATP[c] + L-Serine[c] + tRNA(Ser)[c] <=> AMP[c] + Diphosphate[c] + L-Seryl-tRNA(Ser)[c]	0_Core-essential_50_Core-essential	50_Core-essential_99.99_Core-essential
cuEfflux	Non-essential	0	1000	Non-essential	0	1000	Non-essential	0	1000		Athe_2280	Transmembrane	Copper[e] + ATP[c] + H2O[c] => Copper[c] + ADP[c] + Orthophosphate[c] + H+[c]	0_Non-essential_50_Non-essential	50_Non-essential_99.99_Non-essential
manABC	Non-essential	0	1000	Non-essential	0	1000	Non-essential	0	1000			Transmembrane	D-Mannose[e] + H2O[c] + ATP[c] => D-Mannose[c] + ADP[c] + Orthophosphate[c] + H+[c]	0_Non-essential_50_Non-essential	50_Non-essential_99.99_Non-essential
R07175	Non-essential	0	1000	Non-essential	0	1000	Non-essential	0	1000	["1.8.1.14"]	peg.2268	-	(2) CoA[c] + NADP+[c] <=> CoA-disulfide[c] + NADPH[c] + H+[c]	0_Non-essential_50_Non-essential	50_Non-essential_99.99_Non-essential
TP_CO	Conditionally-essential	146	854	Conditionally-essential	164	836	Conditionally-essential	157	843			Transmembrane	CO[c] <=> CO[e]	0_Conditionally-essential_50_Conditionally-essential	50_Conditionally-essential_99.99_Conditionally-essential
R01801	Core-essential	1000	0	Core-essential	1000	0	Core-essential	1000	0	2.7.8.5	Athe_0984	-	CDP-diacylglycerol[c] + |sn-Glycerol 3-phosphate[c]| => CMP[c] + Phosphatidylglycerophosphate[c] + H+[c]	0_Core-essential_50_Core-essential	50_Core-essential_99.99_Core-essential
R09394	Non-essential	0	1000	Non-essential	0	1000	Non-essential	0	1000	4.1.99.22	Athe_0829	-	GTP[c] + S-Adenosyl-L-methionine[c] + NADH[c] => |(8S)-3',8-Cyclo-7,8-dihydroguanosine 5'-triphosphate[c]| + 5'-Deoxyadenosine[c] + L-Methionine[c] + NAD+[c]	0_Non-essential_50_Non-essential	50_Non-essential_99.99_Non-essential
R09592	Non-essential	0	1000	Non-essential	0	1000	Non-essential	0	1000	6.3.2.29	Athe_0527	-	ATP[c] + [L-Asp(4-L-Arg)]n[c] + L-Aspartate[c] <=> ADP[c] + Orthophosphate[c] + [L-Asp(4-L-Arg)]n-L-Asp[c] + H+[c]	0_Non-essential_50_Non-essential	50_Non-essential_99.99_Non-essential
R02984	Non-essential	0	1000	Non-essential	0	1000	Non-essential	0	1000	["5.1.3.2"]	Athe_0940 or Athe_1148	-	dTDP-glucose[c] <=> dTDP-galactose[c]	0_Non-essential_50_Non-essential	50_Non-essential_99.99_Non-essential
EX_C00120[e]	Non-essential	0	1000	Non-essential	0	1000	Non-essential	0	1000	-	-	Exchange	Biotin[e] <=>	0_Non-essential_50_Non-essential	50_Non-essential_99.99_Non-essential
R04929	Non-essential	0	1000	Non-essential	0	1000	Non-essential	0	1000	["2.7.7.4"]	Athe_1193 and Athe_1194	Selenocompound metabolism	ATP[c] + Selenate[c] + (2) H+[c] <=> Diphosphate[c] + Adenylylselenate[c]	0_Non-essential_50_Non-essential	50_Non-essential_99.99_Non-essential
R10209	Non-essential	0	1000	Non-essential	0	1000	Non-essential	0	1000	["2.4.2.29"]	Athe_0382	Queuosine biosynthesis	|tRNA guanine[c]| + 7-Aminomethyl-7-carbaguanine[c] <=> |tRNA 7-aminomethyl-7-carbaguanine[c]| + Guanine[c]	0_Non-essential_50_Non-essential	50_Non-essential_99.99_Non-essential
hco3	Conditionally-essential	711	289	Conditionally-essential	698	302	Core-essential	1000	0			Ionization	CO2[c] + H2O[c] <=> HCO3-[c] + H+[c]	0_Conditionally-essential_50_Conditionally-essential	50_Conditionally-essential_99.99_Core-essential
R02649	Core-essential	1000	0	Core-essential	1000	0	Core-essential	1000	0	["2.7.2.8"]	Athe_1078	Arginine biosynthesis	ATP[c] + N-Acetyl-L-glutamate[c] <=> ADP[c] + |N-Acetyl-L-glutamate 5-phosphate[c]|	0_Core-essential_50_Core-essential	50_Core-essential_99.99_Core-essential
R05688	Non-essential	0	1000	Non-essential	0	1000	Non-essential	0	1000	["1.1.1.267"]	Athe_1810	Terpenoid backbone biosynthesis	|2-C-Methyl-D-erythritol 4-phosphate[c]| + NADP+[c] <=> |1-deoxy-D-xylulose 5-phosphate[c]| + NADPH[c] + H+[c]	0_Non-essential_50_Non-essential	50_Non-essential_99.99_Non-essential
R03940	Non-essential	0	1000	Non-essential	0	1000	Non-essential	0	1000	["2.1.2.9"]	Athe_1040	One carbon pool by folate; Aminoacyl-tRNA biosynthesis	L-Methionyl-tRNA[c] + 10-Formyltetrahydrofolate[c] <=> Tetrahydrofolate[c] + N-Formylmethionyl-tRNA[c] + H+[c]	0_Non-essential_50_Non-essential	50_Non-essential_99.99_Non-essential
R00137	Conditionally-essential	518	482	Conditionally-essential	473	527	Conditionally-essential	495	505	["2.7.7.1", "2.7.7.18"]	Athe_1250	Nicotinate and nicotinamide metabolism	H+[c] + ATP[c] + |Nicotinamide D-ribonucleotide[c]| <=> Diphosphate[c] + NAD+[c]	0_Conditionally-essential_50_Conditionally-essential	50_Conditionally-essential_99.99_Conditionally-essential
R00130	Core-essential	1000	0	Core-essential	1000	0	Core-essential	1000	0	["2.7.1.24"]	Athe_1440	Pantothenate and CoA biosynthesis	ATP[c] + Dephospho-CoA[c] <=> ADP[c] + CoA[c] + H+[c]	0_Core-essential_50_Core-essential	50_Core-essential_99.99_Core-essential
R04231	Core-essential	1000	0	Core-essential	1000	0	Core-essential	1000	0	["6.3.2.5"]	Athe_1037	Pantothenate and CoA biosynthesis	CTP[c] + D-4'-Phosphopantothenate[c] + L-Cysteine[c] => CMP[c] + Diphosphate[c] + (R)-4'-Phosphopantothenoyl-L-cysteine[c] + H+[c]	0_Core-essential_50_Core-essential	50_Core-essential_99.99_Core-essential
R02421	Core-essential	1000	0	Core-essential	1000	0	Core-essential	1000	0	2.4.1.21	Athe_0555	-	(8) ADP-glucose[c] + H2O[c] => (8) ADP[c] + Amylose(n=8)[c] + (8) H+[c]	0_Core-essential_50_Core-essential	50_Core-essential_99.99_Core-essential
R04206	Non-essential	0	1000	Non-essential	0	1000	Non-essential	0	1000	["4.2.1.11"]	Athe_1403	-	3-Phospho-D-erythronate[c] <=> Phosphoenol-4-deoxy-3-tetrulosonate[c] + H2O[c]	0_Non-essential_50_Non-essential	50_Non-essential_99.99_Non-essential
R03018	Core-essential	1000	0	Core-essential	1000	0	Core-essential	1000	0	["2.7.1.33"]	Athe_0544	Pantothenate and CoA biosynthesis	ATP[c] + Pantothenate[c] <=> ADP[c] + D-4'-Phosphopantothenate[c] + H+[c]	0_Core-essential_50_Core-essential	50_Core-essential_99.99_Core-essential
xgosABC-1	Non-essential	0	1000	Non-essential	0	1000	Non-essential	0	1000		Athe_1803 and Athe_2052 and Athe_2053 and Athe_2054	Transmembrane	XXXG-xyloglucan-oligosaccharides[e] + ATP[c] + H2O[c] => XXXG-xyloglucan-oligosaccharides[c] + ADP[c] + Orthophosphate[c] + H+[c]	0_Non-essential_50_Non-essential	50_Non-essential_99.99_Non-essential
R03014	Non-essential	0	1000	Non-essential	0	1000	Non-essential	0	1000	["2.7.1.5"]	Athe_0841	Fructose and mannose metabolism	ATP[c] + L-Rhamnulose[c] <=> ADP[c] + |L-Rhamnulose 1-phosphate[c]| + H+[c]	0_Non-essential_50_Non-essential	50_Non-essential_99.99_Non-essential
R03013	Core-essential	1000	0	Core-essential	1000	0	Core-essential	1000	0	["3.1.3.15"]	Athe_1711	Histidine metabolism	|L-Histidinol phosphate[c]| + H2O[c] <=> L-Histidinol[c] + Orthophosphate[c]	0_Core-essential_50_Core-essential	50_Core-essential_99.99_Core-essential
EX_C00031[e]	Conditionally-essential	21	979	Non-essential	0	1000	Non-essential	0	1000	-	-	Exchange	D-Glucose[e] <=>	0_Conditionally-essential_50_Non-essential	50_Non-essential_99.99_Non-essential
R00768	Core-essential	1000	0	Core-essential	1000	0	Core-essential	1000	0	["2.6.1.16"]	Athe_2323	Alanine, aspartate and glutamate metabolism	L-Glutamine[c] + |D-Fructose 6-phosphate[c]| <=> L-Glutamate[c] + |D-Glucosamine 6-phosphate[c]|	0_Core-essential_50_Core-essential	50_Core-essential_99.99_Core-essential
TP_NH3	Non-essential	0	1000	Non-essential	0	1000	Non-essential	0	1000			Transmembrane	Ammonia[c] <=> Ammonia[e]	0_Non-essential_50_Non-essential	50_Non-essential_99.99_Non-essential
R00760	Non-essential	0	1000	Non-essential	0	1000	Non-essential	0	1000	["2.7.1.1", "2.7.1.4"]	Athe_2118	Starch and sucrose metabolism	ATP[c] + D-Fructose[c] <=> ADP[c] + |D-Fructose 6-phosphate[c]| + H+[c]	0_Non-essential_50_Non-essential	50_Non-essential_99.99_Non-essential
R03194	Non-essential	0	1000	Non-essential	0	1000	Non-essential	0	1000	["2.1.1.107"]	Athe_1199	Porphyrin and chlorophyll metabolism	(2) S-Adenosyl-L-methionine[c] + |Uroporphyrinogen III[c]| <=> (2) S-Adenosyl-L-homocysteine[c] + |Precorrin 2[c]| + H+[c]	0_Non-essential_50_Non-essential	50_Non-essential_99.99_Non-essential
R01056	Core-essential	1000	0	Core-essential	1000	0	Core-essential	1000	0	["5.3.1.6"]	Athe_0632	Pentose phosphate pathway	|D-Ribose 5-phosphate[c]| <=> |D-Ribulose 5-phosphate[c]|	0_Core-essential_50_Core-essential	50_Core-essential_99.99_Core-essential
R02869	Non-essential	0	1000	Non-essential	0	1000	Non-essential	0	1000	["2.5.1.16", "2.5.1.22"]	Athe_1314	Cysteine and methionine metabolism	S-Adenosylmethioninamine[c] + Spermidine[c] <=> 5'-Methylthioadenosine[c] + Spermine[c] + H+[c]	0_Non-essential_50_Non-essential	50_Non-essential_99.99_Non-essential
R02864	Non-essential	0	1000	Non-essential	0	1000	Non-essential	0	1000	["4.99.1.4"]	Athe_1196	Porphyrin and chlorophyll metabolism	Siroheme[c] + (2) H+[c] <=> Fe2+[c] + Sirohydrochlorin[c]	0_Non-essential_50_Non-essential	50_Non-essential_99.99_Non-essential
FUCASE2	Non-essential	0	1000	Non-essential	0	1000	Non-essential	0	1000	["3.2.1.51"]	Athe_2072	Sugar metabolism	|keratan sulfate I (fucosides)[c]| + H2O[c] => |L-Fucose (6-Deoxy-L-galactose)[c]| + |keratan sulfate I, degradation product 1[c]|	0_Non-essential_50_Non-essential	50_Non-essential_99.99_Non-essential
R07405	Core-essential	1000	0	Core-essential	1000	0	Core-essential	1000	0	["5.4.99.18"]	Athe_1178	Purine metabolism	5-Carboxyamino-1-(5-phospho-D-ribosyl)imidazole[c] <=> 1-(5-Phospho-D-ribosyl)-5-amino-4-imidazolecarboxylate[c]	0_Core-essential_50_Core-essential	50_Core-essential_99.99_Core-essential
R07399	Conditionally-essential	755	245	Conditionally-essential	698	302	Core-essential	1000	0	["2.3.1.182"]	Athe_0507	Valine, leucine and isoleucine biosynthesis	Acetyl-CoA[c] + Pyruvate[c] + H2O[c] <=> (R)-2-Methylmalate[c] + CoA[c] + H+[c]	0_Conditionally-essential_50_Conditionally-essential	50_Conditionally-essential_99.99_Core-essential
R04405	Non-essential	0	1000	Non-essential	0	1000	Non-essential	0	1000	["2.1.1.14"]	Athe_2549	Cysteine and methionine metabolism	5-Methyltetrahydropteroyltri-L-glutamate[c] + L-Homocysteine[c] <=> Tetrahydropteroyltri-L-glutamate[c] + L-Methionine[c]	0_Non-essential_50_Non-essential	50_Non-essential_99.99_Non-essential
LIPO3S24_Cbes	Core-essential	1000	0	Core-essential	1000	0	Core-essential	1000	0			Cell Envelope Biosynthesis	(2400) D-Alanine[c] + (2400) ATP[c] + (2400) CDP-glycerol[c] + Diglucosyldiacylglycerol[c] + (2400) H2O[c] => (2400) AMP[c] + (2400) CMP[c] + (4800) H+[c] + |Lipoteichoic acid (n=24), linked, D-alanine substituted, C. bescii specific[c]| + (2400) Diphosphate[c]	0_Core-essential_50_Core-essential	50_Core-essential_99.99_Core-essential
MgtE	Conditionally-essential	505	495	Conditionally-essential	505	495	Conditionally-essential	489	511		Athe_0656	Transmembrane	|Magnesium cation[e]| => |Magnesium cation[c]|	0_Conditionally-essential_50_Conditionally-essential	50_Conditionally-essential_99.99_Conditionally-essential
R03243	Core-essential	1000	0	Core-essential	1000	0	Core-essential	1000	0	["2.6.1.9"]	Athe_1477	Histidine metabolism	|L-Histidinol phosphate[c]| + 2-Oxoglutarate[c] <=> |3-(Imidazol-4-yl)-2-oxopropyl phosphate[c]| + L-Glutamate[c]	0_Core-essential_50_Core-essential	50_Core-essential_99.99_Core-essential
R03241	Non-essential	0	1000	Non-essential	0	1000	Non-essential	0	1000	["2.7.1.51"]	Athe_0841	Fructose and mannose metabolism	ATP[c] + L-Fuculose[c] <=> ADP[c] + |L-Fuculose 1-phosphate[c]| + H+[c]	0_Non-essential_50_Non-essential	50_Non-essential_99.99_Non-essential
R00004	Conditionally-essential	184	816	Conditionally-essential	212	788	Conditionally-essential	254	746	["3.6.1.8"]	Athe_0647	-	Diphosphate[c] + H2O[c] => (2) Orthophosphate[c] + H+[c]	0_Conditionally-essential_50_Conditionally-essential	50_Conditionally-essential_99.99_Conditionally-essential
R04035	Core-essential	1000	0	Core-essential	1000	0	Core-essential	1000	0	["3.6.1.31"]	Athe_1472	Histidine metabolism	1-(5-Phospho-D-ribosyl)-ATP[c] + H2O[c] <=> Phosphoribosyl-AMP[c] + Diphosphate[c] + (2) H+[c]	0_Core-essential_50_Core-essential	50_Core-essential_99.99_Core-essential
R04037	Core-essential	1000	0	Core-essential	1000	0	Core-essential	1000	0	["3.5.4.19"]	Athe_1472	Histidine metabolism	Phosphoribosyl-AMP[c] + H2O[c] <=> 5-(5-Phospho-D-ribosylaminoformimino)-1-(5-phosphoribosyl)-imidazole-4-carboxamide[c]	0_Core-essential_50_Core-essential	50_Core-essential_99.99_Core-essential
sink_preQ1	Core-essential	1000	0	Core-essential	1000	0	Core-essential	1000	0			Queuosine biosynthesis	7-Aminomethyl-7-carbaguanine[c] =>	0_Core-essential_50_Core-essential	50_Core-essential_99.99_Core-essential
R03084	Core-essential	1000	0	Core-essential	1000	0	Core-essential	1000	0	["4.2.1.10"]	Athe_1698	Phenylalanine, tyrosine and tryptophan biosynthesis	3-Dehydroquinate[c] <=> 3-Dehydroshikimate[c] + H2O[c]	0_Core-essential_50_Core-essential	50_Core-essential_99.99_Core-essential
R01639	Non-essential	0	1000	Non-essential	0	1000	Non-essential	0	1000	["2.7.1.17"]	Athe_0567	Pentose and glucuronate interconversions	ATP[c] + D-Xylulose[c] <=> ADP[c] + |D-Xylulose 5-phosphate[c]| + H+[c]	0_Non-essential_50_Non-essential	50_Non-essential_99.99_Non-essential
R03083	Core-essential	1000	0	Core-essential	1000	0	Core-essential	1000	0	["4.2.3.4"]	Athe_1350	Phenylalanine, tyrosine and tryptophan biosynthesis	|2-Dehydro-3-deoxy-D-arabino-heptonate 7-phosphate[c]| <=> 3-Dehydroquinate[c] + Orthophosphate[c]	0_Core-essential_50_Core-essential	50_Core-essential_99.99_Core-essential
EX_C00253[e]	Non-essential	0	1000	Non-essential	0	1000	Non-essential	0	1000	-	-	Exchange	Nicotinate[e] <=>	0_Non-essential_50_Non-essential	50_Non-essential_99.99_Non-essential
R00619	Core-essential	1000	0	Core-essential	1000	0	Core-essential	1000	0	["2.7.6.2"]	Athe_1805	Thiamine metabolism	ATP[c] + Thiamine[c] <=> AMP[c] + |Thiamin diphosphate[c]| + H+[c]	0_Core-essential_50_Core-essential	50_Core-essential_99.99_Core-essential
LIPO2S24_Cbes	Core-essential	1000	0	Core-essential	1000	0	Core-essential	1000	0			Cell Envelope Biosynthesis	(2400) CDP-glycerol[c] + Diglucosyldiacylglycerol[c] + (2400) UDP-N-acetyl-alpha-D-glucosamine[c] => (2400) CMP[c] + (4800) H+[c] + |Lipoteichoic acid (n=24), linked, N-acetyl-D-glucosamine, C. bescii specific[c]| + (2400) UDP[c]	0_Core-essential_50_Core-essential	50_Core-essential_99.99_Core-essential
R05032	Core-essential	1000	0	Core-essential	1000	0	Core-essential	1000	0	["2.4.1.227"]	Athe_0778	Peptidoglycan biosynthesis	Undecaprenyl-diphospho-N-acetylmuramoyl-L-alanyl-D-glutamyl-meso-2,6-diaminopimeloyl-D-alanyl-D-alanine[c] + UDP-N-acetyl-alpha-D-glucosamine[c] <=> Undecaprenyl-diphospho-N-acetylmuramoyl-(N-acetylglucosamine)-L-alanyl-D-glutamyl-meso-2,6-diaminopimeloyl-D-alanyl-D-alanine[c] + UDP[c] + H+[c]	0_Core-essential_50_Core-essential	50_Core-essential_99.99_Core-essential
R05030	Non-essential	0	1000	Non-essential	0	1000	Non-essential	0	1000	6.3.5.13	Athe_1784 and Athe_1785	Peptidoglycan biosynthesis	ATP[c] + Undecaprenyl-diphospho-N-acetylmuramoyl-(N-acetylglucosamine)-L-alanyl-gamma-D-glutamyl-L-lysyl-D-alanyl-D-alanine[c] + Ammonia[c] <=> ADP[c] + Orthophosphate[c] + Undecaprenyl-diphospho-N-acetylmuramoyl-(N-acetylglucosamine)-L-alanyl-D-isoglutaminyl-L-lysyl-D-alanyl-D-alanine[c]	0_Non-essential_50_Non-essential	50_Non-essential_99.99_Non-essential
R00948	Core-essential	1000	0	Core-essential	1000	0	Core-essential	1000	0	["2.7.7.27"]	Athe_0557 and Athe_0556	Starch and sucrose metabolism	ATP[c] + |D-Glucose 1-phosphate[c]| + H+[c] <=> Diphosphate[c] + ADP-glucose[c]	0_Core-essential_50_Core-essential	50_Core-essential_99.99_Core-essential
R00945	Core-essential	1000	0	Core-essential	1000	0	Core-essential	1000	0	["2.1.2.1"]	Athe_1060	Glycine, serine and threonine metabolism	5,10-Methylenetetrahydrofolate[c] + Glycine[c] + H2O[c] <=> Tetrahydrofolate[c] + L-Serine[c]	0_Core-essential_50_Core-essential	50_Core-essential_99.99_Core-essential
R00946	Core-essential	1000	0	Core-essential	1000	0	Core-essential	1000	0	["2.1.1.13"]	Athe_0324	Cysteine and methionine metabolism	5-Methyltetrahydrofolate[c] + L-Homocysteine[c] <=> Tetrahydrofolate[c] + L-Methionine[c]	0_Core-essential_50_Core-essential	50_Core-essential_99.99_Core-essential
R03947	Non-essential	0	1000	Non-essential	0	1000	Non-essential	0	1000	["1.3.1.76"]	Athe_1196	Porphyrin and chlorophyll metabolism	|Precorrin 2[c]| + NAD+[c] <=> Sirohydrochlorin[c] + NADH[c] + (2) H+[c]	0_Non-essential_50_Non-essential	50_Non-essential_99.99_Non-essential
R00943	Core-essential	1000	0	Core-essential	1000	0	Core-essential	1000	0	["6.3.4.3"]	Athe_2208	One carbon pool by folate	Tetrahydrofolate[c] + Formate[c] + ATP[c] <=> ADP[c] + Orthophosphate[c] + 10-Formyltetrahydrofolate[c]	0_Core-essential_50_Core-essential	50_Core-essential_99.99_Core-essential
R00942	Non-essential	0	1000	Non-essential	0	1000	Non-essential	0	1000	["6.3.2.17"]	Athe_1490	Folate biosynthesis	ATP[c] + Tetrahydrofolate[c] + L-Glutamate[c] <=> ADP[c] + Orthophosphate[c] + THF-L-glutamate[c] + H+[c]	0_Non-essential_50_Non-essential	50_Non-essential_99.99_Non-essential
R00228	Conditionally-essential	380	620	Core-essential	1000	0	Core-essential	1000	0	["1.2.1.10"]	engineered_AdhE		Acetyl-CoA[c] + NADH[c] + H+[c] <=> Acetaldehyde[c] + CoA[c] + NAD+[c]	0_Conditionally-essential_50_Core-essential	50_Core-essential_99.99_Core-essential
R00342	Conditionally-essential	672	328	Conditionally-essential	634	366	Conditionally-essential	598	402	["1.1.1.37", "1.1.1.299"]	Athe_1918	Citrate cycle (TCA cycle)	(S)-Malate[c] + NAD+[c] <=> Oxaloacetate[c] + NADH[c] + H+[c]	0_Conditionally-essential_50_Conditionally-essential	50_Conditionally-essential_99.99_Conditionally-essential
R01799	Core-essential	1000	0	Core-essential	1000	0	Core-essential	1000	0	2.7.7.41	Athe_1811	-	CTP[c] + |Phosphatidate / 1,2-Diacyl-sn-glycerol 3-phosphate[c]| + H+[c] => Diphosphate[c] + CDP-diacylglycerol[c]	0_Core-essential_50_Core-essential	50_Core-essential_99.99_Core-essential
AXE	Non-essential	0	1000	Non-essential	0	1000	Non-essential	0	1000	3.1.1.72	Athe_0152	Sugar metabolism	acetylxylan[c] + (3) H2O[c] => (3) Acetate[c] + Xylan-oligosaccharides[c] + (3) H+[c]	0_Non-essential_50_Non-essential	50_Non-essential_99.99_Non-essential
R05884	Non-essential	0	1000	Non-essential	0	1000	Non-essential	0	1000	["1.17.7.4"]	Athe_1327	Terpenoid backbone biosynthesis	|1-Hydroxy-2-methyl-2-butenyl 4-diphosphate[c]| + (2) |Reduced ferredoxin (2[4Fe-4S]) (Fdred)[c]| + (2) H+[c] <=> |Isopentenyl diphosphate[c]| + (2) |Oxidized ferredoxin (2[4Fe-4S]) (Fdox)[c]| + H2O[c]	0_Non-essential_50_Non-essential	50_Non-essential_99.99_Non-essential
R04325	Conditionally-essential	664	336	Conditionally-essential	668	332	Conditionally-essential	680	320	["2.1.2.2"]	Athe_1446	Purine metabolism	10-Formyltetrahydrofolate[c] + 5'-Phosphoribosylglycinamide[c] <=> Tetrahydrofolate[c] + 5'-Phosphoribosyl-N-formylglycinamide[c] + H+[c]	0_Conditionally-essential_50_Conditionally-essential	50_Conditionally-essential_99.99_Conditionally-essential
R04326	Conditionally-essential	662	338	Conditionally-essential	647	353	Conditionally-essential	657	343	["2.1.2.2"]	Athe_1446	One carbon pool by folate	5'-Phosphoribosylglycinamide[c] + 5,10-Methenyltetrahydrofolate[c] + H2O[c] <=> 5'-Phosphoribosyl-N-formylglycinamide[c] + Tetrahydrofolate[c] + (2) H+[c]	0_Conditionally-essential_50_Conditionally-essential	50_Conditionally-essential_99.99_Conditionally-essential
R03443	Core-essential	1000	0	Core-essential	1000	0	Core-essential	1000	0	["1.2.1.38"]	Athe_1079	Arginine biosynthesis	|N-Acetyl-L-glutamate 5-semialdehyde[c]| + Orthophosphate[c] + NADP+[c] <=> |N-Acetyl-L-glutamate 5-phosphate[c]| + NADPH[c] + H+[c]	0_Core-essential_50_Core-essential	50_Core-essential_99.99_Core-essential
R03067	Conditionally-essential	339	661	Conditionally-essential	336	664	Conditionally-essential	320	680	["2.5.1.15"]	Athe_0210	Folate biosynthesis	2-Amino-7,8-dihydro-4-hydroxy-6-(diphosphooxymethyl)pteridine[c] + 4-Aminobenzoate[c] => Diphosphate[c] + Dihydropteroate[c]	0_Conditionally-essential_50_Conditionally-essential	50_Conditionally-essential_99.99_Conditionally-essential
Rnf_Na	Conditionally-essential	343	657	Conditionally-essential	359	641	Conditionally-essential	320	680	["7.2.1.2"]	engineered_Rnf		(2) |Reduced ferredoxin (2[4Fe-4S]) (Fdred)[c]| + NAD+[c] + H+[c] + |Sodium cation[c]| => (2) |Oxidized ferredoxin (2[4Fe-4S]) (Fdox)[c]| + NADH[c] + |Sodium cation[e]|	0_Conditionally-essential_50_Conditionally-essential	50_Conditionally-essential_99.99_Conditionally-essential
R03232	Non-essential	0	1000	Non-essential	0	1000	Non-essential	0	1000	2.7.1.202	Athe_0148 and Athe_0149	Transmembrane	|Protein N(pi)-phospho-L-histidine[c]| + D-Fructose[e] => |Protein histidine[c]| + |D-Fructose 1-phosphate[c]|	0_Non-essential_50_Non-essential	50_Non-essential_99.99_Non-essential
R03231	Non-essential	0	1000	Non-essential	0	1000	Non-essential	0	1000	["2.6.1.62"]	Athe_2542	Biotin metabolism	S-Adenosyl-L-methionine[c] + 8-Amino-7-oxononanoate[c] <=> S-Adenosyl-4-methylthio-2-oxobutanoate[c] + 7,8-Diaminononanoate[c]	0_Non-essential_50_Non-essential	50_Non-essential_99.99_Non-essential
malABC	Non-essential	0	1000	Non-essential	0	1000	Non-essential	0	1000		(Athe_1803 and Athe_2574 and Athe_2577 and Athe_2578) or (Athe_1803 and Athe_2308 and Athe_2309 and Athe_2310)	Transmembrane	Maltose[e] + ATP[c] + H2O[c] => Maltose[c] + ADP[c] + Orthophosphate[c] + H+[c]	0_Non-essential_50_Non-essential	50_Non-essential_99.99_Non-essential
R05627	Core-essential	1000	0	Core-essential	1000	0	Core-essential	1000	0	["3.6.1.27"]	Athe_1834	Peptidoglycan biosynthesis	|di-trans,poly-cis-Undecaprenyl diphosphate[c]| + H2O[c] <=> |di-trans,poly-cis-Undecaprenyl phosphate[c]| + Orthophosphate[c] + H+[c]	0_Core-essential_50_Core-essential	50_Core-essential_99.99_Core-essential
R05789	Non-essential	0	1000	Non-essential	0	1000	Non-essential	0	1000	["3.1.3.71"]	Athe_0305	Methane metabolism	(2R)-O-Phospho-3-sulfolactate[c] + H2O[c] <=> (2R)-3-Sulfolactate[c] + Orthophosphate[c]	0_Non-essential_50_Non-essential	50_Non-essential_99.99_Non-essential
R09365	Non-essential	0	1000	Non-essential	0	1000	Non-essential	0	1000	["2.1.1.13", "2.1.1.14"]	Athe_2549 or Athe_0324	Selenocompound metabolism	Selenohomocysteine[c] + 5-Methyltetrahydropteroyltri-L-glutamate[c] <=> L-Selenomethionine[c] + Tetrahydropteroyltri-L-glutamate[c]	0_Non-essential_50_Non-essential	50_Non-essential_99.99_Non-essential
R05629	Non-essential	0	1000	Non-essential	0	1000	Non-essential	0	1000	["2.7.8.13"]	Athe_0775	Peptidoglycan biosynthesis	UDPMurNAc(oyl-L-Ala-D-gamma-Glu-L-Lys-D-Ala-D-Ala)[c] + |di-trans,poly-cis-Undecaprenyl phosphate[c]| <=> UMP[c] + MurAc(oyl-L-Ala-D-gamma-Glu-L-Lys-D-Ala-D-Ala)-diphospho-undecaprenol[c]	0_Non-essential_50_Non-essential	50_Non-essential_99.99_Non-essential
EX_C00314[e]	Non-essential	0	1000	Non-essential	0	1000	Non-essential	0	1000	-	-	Exchange	Pyridoxine[e] <=>	0_Non-essential_50_Non-essential	50_Non-essential_99.99_Non-essential
R01561	Non-essential	0	1000	Non-essential	0	1000	Non-essential	0	1000	["2.4.2.1"]	Athe_1772	Purine metabolism	Adenosine[c] + Orthophosphate[c] <=> Adenine[c] + |alpha-D-Ribose 1-phosphate[c]|	0_Non-essential_50_Non-essential	50_Non-essential_99.99_Non-essential
R05142	Non-essential	0	1000	Non-essential	0	1000	Non-essential	0	1000	["3.2.1.74"]	Athe_1865	-	Cellohexaose[c] + H2O[c] => Cellopentaose[c] + D-Glucose[c]	0_Non-essential_50_Non-essential	50_Non-essential_99.99_Non-essential
EX_C05776[e]	Non-essential	0	1000	Non-essential	0	1000	Non-essential	0	1000	-	-	Exchange	|Vitamin B12[e]| <=>	0_Non-essential_50_Non-essential	50_Non-essential_99.99_Non-essential
R05141	Non-essential	0	1000	Non-essential	0	1000	Non-essential	0	1000	["3.2.1.74"]	Athe_1865	-	Celloheptaose[c] + H2O[c] => Cellohexaose[c] + D-Glucose[c]	0_Non-essential_50_Non-essential	50_Non-essential_99.99_Non-essential
R01090	Core-essential	1000	0	Core-essential	1000	0	Core-essential	1000	0	["2.6.1.6", "2.6.1.42", "2.6.1.67"]	Athe_0664	Valine, leucine and isoleucine degradation	L-Leucine[c] + 2-Oxoglutarate[c] <=> 4-Methyl-2-oxopentanoate[c] + L-Glutamate[c]	0_Core-essential_50_Core-essential	50_Core-essential_99.99_Core-essential
R01092	Non-essential	0	1000	Non-essential	0	1000	Non-essential	0	1000	["2.7.1.6"]	Athe_0939	Galactose metabolism	ATP[c] + D-Galactose[c] <=> ADP[c] + |D-Galactose 1-phosphate[c]| + H+[c]	0_Non-essential_50_Non-essential	50_Non-essential_99.99_Non-essential
MazG	Non-essential	0	1000	Non-essential	0	1000	Non-essential	0	1000	["3.6.1.8"]	Athe_0647	Purine metabolism	dATP[c] + H2O[c] => dAMP[c] + Diphosphate[c] + H+[c]	0_Non-essential_50_Non-essential	50_Non-essential_99.99_Non-essential
leuABC	Non-essential	0	1000	Non-essential	0	1000	Non-essential	0	1000		Athe_1384 and Athe_1385 and Athe_1386 and Athe_1387 and (Athe_1388 or Athe_0523)	Transmembrane	ATP[c] + H2O[c] + L-Leucine[e] => ADP[c] + Orthophosphate[c] + L-Leucine[c] + H+[c]	0_Non-essential_50_Non-essential	50_Non-essential_99.99_Non-essential
Acetoin-t	Conditionally-essential	182	818	Conditionally-essential	170	830	Non-essential	0	1000			Transmembrane	Acetoin[c] => Acetoin[e]	0_Conditionally-essential_50_Conditionally-essential	50_Conditionally-essential_99.99_Non-essential
celbABC	Core-essential	1000	0	Core-essential	1000	0	Core-essential	1000	0		Athe_1803 and Athe_0595 and Athe_0596 and Athe_0597 and Athe_0598	Transmembrane	Cellobiose[e] + ATP[c] + H2O[c] => Cellobiose[c] + ADP[c] + Orthophosphate[c] + H+[c]	0_Core-essential_50_Core-essential	50_Core-essential_99.99_Core-essential
dna_met	Core-essential	1000	0	Core-essential	1000	0	Core-essential	1000	0			Biomass	(0.665299) dATP[c] + (0.665299) dTTP[c] + (0.361714) dGTP[c] + (0.361714) dCTP[c] + (4.108052) ATP[c] + (4.108052) H2O[c] => DNA[c] + (4.108052) ADP[c] + (4.108052) Orthophosphate[c] + (2.054026) Diphosphate[c]	0_Core-essential_50_Core-essential	50_Core-essential_99.99_Core-essential
R02059	Non-essential	0	1000	Non-essential	0	1000	Non-essential	0	1000	["3.5.1.25"]	Athe_0096	Amino sugar and nucleotide sugar metabolism	|N-Acetyl-D-glucosamine 6-phosphate[c]| + H2O[c] <=> |D-Glucosamine 6-phosphate[c]| + Acetate[c]	0_Non-essential_50_Non-essential	50_Non-essential_99.99_Non-essential
EX_C00864[e]	Non-essential	0	1000	Non-essential	0	1000	Non-essential	0	1000	-	-	Exchange	Pantothenate[e] <=>	0_Non-essential_50_Non-essential	50_Non-essential_99.99_Non-essential
R10002	Core-essential	1000	0	Core-essential	1000	0	Core-essential	1000	0	["4.3.99.3"]	Athe_0196	Folate biosynthesis	6-Carboxy-5,6,7,8-tetrahydropterin[c] <=> 7-Carboxy-7-carbaguanine[c] + Ammonia[c]	0_Core-essential_50_Core-essential	50_Core-essential_99.99_Core-essential
R00868	Non-essential	0	1000	Non-essential	0	1000	Non-essential	0	1000	["1.1.1.11", "1.1.1.67"]	Athe_0537	Fructose and mannose metabolism	Mannitol[c] + NAD+[c] <=> D-Fructose[c] + NADH[c] + H+[c]	0_Non-essential_50_Non-essential	50_Non-essential_99.99_Non-essential
ANTIMt1	Non-essential	0	1000	Non-essential	0	1000	Non-essential	0	1000		Athe_1933	Transmembrane	Antimonite[c] => Antimonite[e]	0_Non-essential_50_Non-essential	50_Non-essential_99.99_Non-essential
R08244	Non-essential	0	1000	Non-essential	0	1000	Non-essential	0	1000	["6.3.5.2"]	Athe_1432	Drug metabolism - other enzymes	|6-Thioxanthine 5'-monophosphate[c]| + ATP[c] + L-Glutamine[c] + H2O[c] <=> |6-Thioguanosine monophosphate[c]| + AMP[c] + Diphosphate[c] + L-Glutamate[c] + (2) H+[c]	0_Non-essential_50_Non-essential	50_Non-essential_99.99_Non-essential
R08245	Non-essential	0	1000	Non-essential	0	1000	Non-essential	0	1000	["2.4.2.8"]	Athe_0641	Drug metabolism - other enzymes	Thioguanine[c] + |5-Phospho-alpha-D-ribose 1-diphosphate[c]| <=> |6-Thioguanosine monophosphate[c]| + Diphosphate[c]	0_Non-essential_50_Non-essential	50_Non-essential_99.99_Non-essential
R04144	Core-essential	1000	0	Core-essential	1000	0	Core-essential	1000	0	["6.3.4.13"]	Athe_1444	Purine metabolism	ATP[c] + 5-Phosphoribosylamine[c] + Glycine[c] <=> ADP[c] + Orthophosphate[c] + 5'-Phosphoribosylglycinamide[c] + H+[c]	0_Core-essential_50_Core-essential	50_Core-essential_99.99_Core-essential
R08240	Non-essential	0	1000	Non-essential	0	1000	Non-essential	0	1000	["1.1.1.205"]	Athe_1639	Drug metabolism - other enzymes	6-Thioinosine-5'-monophosphate[c] + NAD+[c] + H2O[c] <=> |6-Thioxanthine 5'-monophosphate[c]| + NADH[c] + H+[c]	0_Non-essential_50_Non-essential	50_Non-essential_99.99_Non-essential
R06613	Core-essential	1000	0	Core-essential	1000	0	Core-essential	1000	0	["2.1.1.148"]	Athe_2044	Pyrimidine metabolism	5,10-Methylenetetrahydrofolate[c] + dUMP[c] + NADPH[c] + H+[c] <=> Tetrahydrofolate[c] + dTMP[c] + NADP+[c]	0_Core-essential_50_Core-essential	50_Core-essential_99.99_Core-essential
R03661	Core-essential	1000	0	Core-essential	1000	0	Core-essential	1000	0	["6.1.1.15"]	Athe_0572	Aminoacyl-tRNA biosynthesis	ATP[c] + L-Proline[c] + tRNA(Pro)[c] <=> AMP[c] + Diphosphate[c] + L-Prolyl-tRNA(Pro)[c]	0_Core-essential_50_Core-essential	50_Core-essential_99.99_Core-essential
R03660	Core-essential	1000	0	Core-essential	1000	0	Core-essential	1000	0	["6.1.1.20"]	Athe_1283 and Athe_1284	Aminoacyl-tRNA biosynthesis	ATP[c] + L-Phenylalanine[c] + tRNA(Phe)[c] <=> AMP[c] + Diphosphate[c] + L-Phenylalanyl-tRNA(Phe)[c]	0_Core-essential_50_Core-essential	50_Core-essential_99.99_Core-essential
R04783	Non-essential	0	1000	Non-essential	0	1000	Non-essential	0	1000	["3.2.1.23"]	Athe_0857 or Athe_1927	-	3-Ketolactose[c] + H2O[c] <=> 3-Keto-beta-D-galactose[c] + D-Glucose[c]	0_Non-essential_50_Non-essential	50_Non-essential_99.99_Non-essential
R05630	Core-essential	1000	0	Core-essential	1000	0	Core-essential	1000	0	["2.7.8.13"]	Athe_0775	Peptidoglycan biosynthesis	UDP-N-acetylmuramoyl-L-alanyl-D-glutamyl-6-carboxy-L-lysyl-D-alanyl-D-alanine[c] + |di-trans,poly-cis-Undecaprenyl phosphate[c]| <=> UMP[c] + Undecaprenyl-diphospho-N-acetylmuramoyl-L-alanyl-D-glutamyl-meso-2,6-diaminopimeloyl-D-alanyl-D-alanine[c]	0_Core-essential_50_Core-essential	50_Core-essential_99.99_Core-essential
R05711	Non-essential	0	1000	Non-essential	0	1000	Non-essential	0	1000	["1.7.1.6"]	Athe_0927	-	N,N-Dimethyl-1,4-phenylenediamine[c] + Aniline[c] + (2) NADP+[c] <=> para-(Dimethylamino)azobenzene[c] + (2) NADPH[c] + (2) H+[c]	0_Non-essential_50_Non-essential	50_Non-essential_99.99_Non-essential
R02508	Non-essential	0	1000	Non-essential	0	1000	Non-essential	0	1000	["2.5.1.48"]	Athe_1124 or Athe_1190	-	Cystathionine[c] + Succinate[c] + H+[c] <=> O-Succinyl-L-homoserine[c] + L-Cysteine[c]	0_Non-essential_50_Non-essential	50_Non-essential_99.99_Non-essential
R03663	Core-essential	1000	0	Core-essential	1000	0	Core-essential	1000	0	["6.1.1.3"]	Athe_0801	Aminoacyl-tRNA biosynthesis	ATP[c] + L-Threonine[c] + tRNA(Thr)[c] <=> AMP[c] + Diphosphate[c] + L-Threonyl-tRNA(Thr)[c]	0_Core-essential_50_Core-essential	50_Core-essential_99.99_Core-essential
R03193	Core-essential	1000	0	Core-essential	1000	0	Core-essential	1000	0	["6.3.2.8"]	Athe_2401	D-Glutamine and D-glutamate metabolism	ATP[c] + UDP-N-acetylmuramate[c] + L-Alanine[c] <=> ADP[c] + Orthophosphate[c] + UDP-N-acetylmuramoyl-L-alanine[c] + H+[c]	0_Core-essential_50_Core-essential	50_Core-essential_99.99_Core-essential
R03192	Conditionally-essential	497	503	Conditionally-essential	482	518	Conditionally-essential	502	498	["1.3.1.98"]	Athe_0319	Amino sugar and nucleotide sugar metabolism	UDP-N-acetyl-3-(1-carboxyvinyl)-D-glucosamine[c] + NADPH[c] + H+[c] => UDP-N-acetylmuramate[c] + NADP+[c]	0_Conditionally-essential_50_Conditionally-essential	50_Conditionally-essential_99.99_Conditionally-essential
EX_C14818[e]	Core-essential	1000	0	Core-essential	1000	0	Core-essential	1000	0	-	-	Exchange	Fe2+[e] <=>	0_Core-essential_50_Core-essential	50_Core-essential_99.99_Core-essential
R03197	Non-essential	0	1000	Non-essential	0	1000	Non-essential	0	1000	["4.1.1.37"]	Athe_0848	Porphyrin and chlorophyll metabolism	|Uroporphyrinogen III[c]| + (4) H+[c] <=> |Coproporphyrinogen III[c]| + (4) CO2[c]	0_Non-essential_50_Non-essential	50_Non-essential_99.99_Non-essential
ATPSYN	Conditionally-essential	674	326	Conditionally-essential	751	249	Core-essential	1000	0		Athe_1423 and Athe_1424 and Athe_1425 and Athe_1426 and Athe_1427 and Athe_1428 and Athe_1429 and Athe_1430	Transmembrane, Energy metabolism	(4) H+[c] + ATP[c] + H2O[c] <=> (5) H+[e] + ADP[c] + Orthophosphate[c]	0_Conditionally-essential_50_Conditionally-essential	50_Conditionally-essential_99.99_Core-essential
R05633	Non-essential	0	1000	Non-essential	0	1000	Non-essential	0	1000	["2.7.7.60"]	Athe_1522	Terpenoid backbone biosynthesis	|2-C-Methyl-D-erythritol 4-phosphate[c]| + CTP[c] + H+[c] <=> |4-(Cytidine 5'-diphospho)-2-C-methyl-D-erythritol[c]| + Diphosphate[c]	0_Non-essential_50_Non-essential	50_Non-essential_99.99_Non-essential
R00401	Core-essential	1000	0	Core-essential	1000	0	Core-essential	1000	0	["5.1.1.1"]	Athe_1903	D-Alanine metabolism	L-Alanine[c] <=> D-Alanine[c]	0_Core-essential_50_Core-essential	50_Core-essential_99.99_Core-essential
R08231	Non-essential	0	1000	Non-essential	0	1000	Non-essential	0	1000	["2.4.2.10"]	Athe_1382	Drug metabolism - other enzymes	5-FU[c] + |5-Phospho-alpha-D-ribose 1-diphosphate[c]| <=> |5-Fluorouridine monophosphate[c]| + Diphosphate[c]	0_Non-essential_50_Non-essential	50_Non-essential_99.99_Non-essential
R08237	Non-essential	0	1000	Non-essential	0	1000	Non-essential	0	1000	["2.4.2.8"]	Athe_0641	Drug metabolism - other enzymes	6-Mercaptopurine[c] + |5-Phospho-alpha-D-ribose 1-diphosphate[c]| <=> 6-Thioinosine-5'-monophosphate[c] + Diphosphate[c]	0_Non-essential_50_Non-essential	50_Non-essential_99.99_Non-essential
lta_met	Core-essential	1000	0	Core-essential	1000	0	Core-essential	1000	0			Biomass	(0.000225) |Lipoteichoic acid (n=24), linked, glucose substituted, C. bescii specific[c]| + (0.000201) |Lipoteichoic acid (n=24), linked, N-acetyl-D-glucosamine, C. bescii specific[c]| + (0.000597) |Lipoteichoic acid (n=24), linked, D-alanine substituted, C. bescii specific[c]| + (0.000483) |Lipoteichoic acid (n=24), linked, unsubstituted, C. bescii specific[c]| + (0.003012) ATP[c] + (0.003012) H…	0_Core-essential_50_Core-essential	50_Core-essential_99.99_Core-essential
R02328	Non-essential	0	1000	Non-essential	0	1000	Non-essential	0	1000	["2.7.7.24"]	Athe_0054	Streptomycin biosynthesis	dTTP[c] + |D-Glucose 1-phosphate[c]| + H+[c] <=> Diphosphate[c] + dTDP-glucose[c]	0_Non-essential_50_Non-essential	50_Non-essential_99.99_Non-essential
PGK2	Conditionally-essential	468	532	Conditionally-essential	437	563	Conditionally-essential	388	612	["2.7.2.3"]	Athe_1405	-	GDP[c] + |3-Phospho-D-glyceroyl phosphate[c]| <=> GTP[c] + 3-Phospho-D-glycerate[c]	0_Conditionally-essential_50_Conditionally-essential	50_Conditionally-essential_99.99_Conditionally-essential
XOSASE	Non-essential	0	1000	Non-essential	0	1000	Non-essential	0	1000	["3.2.1.8"]	(Athe_0185 or Athe_0186 or Athe_2724) and (Athe_2722 or Athe_2723)	Sugar metabolism	Xylan-oligosaccharides[c] + H2O[c] => (2) Xylobiose[c]	0_Non-essential_50_Non-essential	50_Non-essential_99.99_Non-essential
carb_met	Core-essential	1000	0	Core-essential	1000	0	Core-essential	1000	0			Biomass	(0.760375) Glycogen[c] => Carbohydrate[c]	0_Core-essential_50_Core-essential	50_Core-essential_99.99_Core-essential
R11633	Core-essential	1000	0	Core-essential	1000	0	Core-essential	1000	0	["1.1.98.6"]	Athe_0548	Purine metabolism	GTP[c] + Formate[c] + H+[c] <=> dGTP[c] + CO2[c] + H2O[c]	0_Core-essential_50_Core-essential	50_Core-essential_99.99_Core-essential
R04440	Core-essential	1000	0	Core-essential	1000	0	Core-essential	1000	0	["1.1.1.86"]	Athe_0504	Valine, leucine and isoleucine biosynthesis	(R)-2,3-Dihydroxy-3-methylbutanoate[c] + NADP+[c] <=> |3-Hydroxy-3-methyl-2-oxobutanoic acid[c]| + NADPH[c] + H+[c]	0_Core-essential_50_Core-essential	50_Core-essential_99.99_Core-essential
R04441	Core-essential	1000	0	Core-essential	1000	0	Core-essential	1000	0	["4.2.1.9"]	Athe_0665	Valine, leucine and isoleucine biosynthesis	(R)-2,3-Dihydroxy-3-methylbutanoate[c] <=> |3-Methyl-2-oxobutanoic acid[c]| + H2O[c]	0_Core-essential_50_Core-essential	50_Core-essential_99.99_Core-essential
R11636	Core-essential	1000	0	Core-essential	1000	0	Core-essential	1000	0	["1.1.98.6"]	Athe_0548	Pyrimidine metabolism	CTP[c] + Formate[c] + H+[c] <=> dCTP[c] + CO2[c] + H2O[c]	0_Core-essential_50_Core-essential	50_Core-essential_99.99_Core-essential
R02749	Core-essential	1000	0	Core-essential	1000	0	Core-essential	1000	0	["5.4.2.7"]	Athe_1773	Pentose phosphate pathway	|2-Deoxy-D-ribose 1-phosphate[c]| <=> |2-Deoxy-D-ribose 5-phosphate[c]|	0_Core-essential_50_Core-essential	50_Core-essential_99.99_Core-essential
R10339	Non-essential	0	1000	Non-essential	0	1000	Non-essential	0	1000	["2.5.1.105"]	Athe_0500	-	2-Amino-7,8-dihydro-4-hydroxy-6-(diphosphooxymethyl)pteridine[c] + |4-(beta-D-Ribofuranosyl)aniline 5'-phosphate[c]| <=> |N-[(7,8-Dihydropterin-6-yl)methyl]-4-(beta-D-ribofuranosyl)aniline 5'-phosphate[c]| + Diphosphate[c]	0_Non-essential_50_Non-essential	50_Non-essential_99.99_Non-essential
R02473	Core-essential	1000	0	Core-essential	1000	0	Core-essential	1000	0	["6.3.2.1"]	Athe_1980	beta-Alanine metabolism	ATP[c] + (R)-Pantoate[c] + beta-Alanine[c] <=> AMP[c] + Diphosphate[c] + Pantothenate[c] + H+[c]	0_Core-essential_50_Core-essential	50_Core-essential_99.99_Core-essential
R02472	Core-essential	1000	0	Core-essential	1000	0	Core-essential	1000	0	["1.1.1.169"]	Athe_1982	Pantothenate and CoA biosynthesis	(R)-Pantoate[c] + NADP+[c] <=> 2-Dehydropantoate[c] + NADPH[c] + H+[c]	0_Core-essential_50_Core-essential	50_Core-essential_99.99_Core-essential
R04560	Core-essential	1000	0	Core-essential	1000	0	Core-essential	1000	0	["2.1.2.3"]	Athe_1445	Purine metabolism	10-Formyltetrahydrofolate[c] + 1-(5'-Phosphoribosyl)-5-amino-4-imidazolecarboxamide[c] <=> Tetrahydrofolate[c] + 1-(5'-Phosphoribosyl)-5-formamido-4-imidazolecarboxamide[c]	0_Core-essential_50_Core-essential	50_Core-essential_99.99_Core-essential
R11635	Conditionally-essential	505	495	Conditionally-essential	479	521	Conditionally-essential	488	512	["1.1.98.6"]	Athe_0548	Pyrimidine metabolism	UTP[c] + Formate[c] + H+[c] <=> dUTP[c] + CO2[c] + H2O[c]	0_Conditionally-essential_50_Conditionally-essential	50_Conditionally-essential_99.99_Conditionally-essential
TECA3S45_Cbes	Core-essential	1000	0	Core-essential	1000	0	Core-essential	1000	0		Athe_0835 and Athe_2062 and Athe_0053	Cell Envelope Biosynthesis	(45) CDP-glycerol[c] + H2O[c] + UDP-N-acetyl-alpha-D-glucosamine[c] + UDP-N-acetyl-D-mannosamine[c] + (45) UDP-glucose[c] => (45) CMP[c] + |Glycerol teichoic acid (n=45), unlinked, glucose substituted[c]| + (91) H+[c] + (46) UDP[c] + UMP[c]	0_Core-essential_50_Core-essential	50_Core-essential_99.99_Core-essential
rhaABC	Non-essential	0	1000	Non-essential	0	1000	Non-essential	0	1000			Transmembrane	L-Rhamnose[e] + H2O[c] + ATP[c] => L-Rhamnose[c] + ADP[c] + Orthophosphate[c] + H+[c]	0_Non-essential_50_Non-essential	50_Non-essential_99.99_Non-essential
malateT	Non-essential	0	1000	Non-essential	0	1000	Non-essential	0	1000		Athe_2212	Transmembrane	(S)-Malate[e] + H+[e] => (S)-Malate[c] + H+[c]	0_Non-essential_50_Non-essential	50_Non-essential_99.99_Non-essential
R00161	Core-essential	1000	0	Core-essential	1000	0	Core-essential	1000	0	["2.7.7.2"]	Athe_1055	Riboflavin metabolism	ATP[c] + FMN[c] + H+[c] <=> Diphosphate[c] + FAD[c]	0_Core-essential_50_Core-essential	50_Core-essential_99.99_Core-essential
R00658	Core-essential	1000	0	Core-essential	1000	0	Core-essential	1000	0	["4.2.1.11"]	Athe_1403	Glycolysis / Gluconeogenesis	2-Phospho-D-glycerate[c] <=> Phosphoenolpyruvate[c] + H2O[c]	0_Core-essential_50_Core-essential	50_Core-essential_99.99_Core-essential
R01466	Core-essential	1000	0	Core-essential	1000	0	Core-essential	1000	0	["4.2.3.1"]	Athe_0655	Glycine, serine and threonine metabolism	O-Phospho-L-homoserine[c] + H2O[c] <=> L-Threonine[c] + Orthophosphate[c]	0_Core-essential_50_Core-essential	50_Core-essential_99.99_Core-essential
caEfflux	Conditionally-essential	338	662	Conditionally-essential	323	677	Conditionally-essential	354	646		Athe_1524	Transmembrane	|Calcium cation[c]| + (2) H+[e] + ATP[c] + H2O[c] => |Calcium cation[e]| + (3) H+[c] + ADP[c] + Orthophosphate[c]	0_Conditionally-essential_50_Conditionally-essential	50_Conditionally-essential_99.99_Conditionally-essential
R00651	Non-essential	0	1000	Non-essential	0	1000	Non-essential	0	1000	["2.5.1.49"]	Athe_1124 or Athe_1190	-	O-Acetyl-L-homoserine[c] + Methanethiol[c] <=> L-Methionine[c] + Acetate[c] + H+[c]	0_Non-essential_50_Non-essential	50_Non-essential_99.99_Non-essential
R01061	Conditionally-essential	784	216	Conditionally-essential	671	329	Conditionally-essential	511	489	["1.2.1.12", "1.2.1.59"]	Athe_1406	Glycolysis / Gluconeogenesis	|D-Glyceraldehyde 3-phosphate[c]| + Orthophosphate[c] + NAD+[c] <=> |3-Phospho-D-glyceroyl phosphate[c]| + NADH[c] + H+[c]	0_Conditionally-essential_50_Conditionally-essential	50_Conditionally-essential_99.99_Conditionally-essential
R11634	Core-essential	1000	0	Core-essential	1000	0	Core-essential	1000	0	["1.1.98.6"]	Athe_0548	Purine metabolism	ATP[c] + Formate[c] + H+[c] <=> dATP[c] + CO2[c] + H2O[c]	0_Core-essential_50_Core-essential	50_Core-essential_99.99_Core-essential
KAS6	Core-essential	1000	0	Core-essential	1000	0	Core-essential	1000	0	["2.3.1.180, 1.1.1.100, 4.2.1.59, 1.3.1.10, 2.3.1.179"]	Athe_1154 and Athe_1156 and Athe_2047 and Athe_0213 and Athe_1158 and Athe_1157 and Athe_1152	Fatty acid biosynthesis	(18) H+[c] + (12) NADPH[c] + 2-Methylpropanoyl-CoA[c] + (6) |Malonyl-[acyl-carrier protein][c]| => |Fatty Acid iso-C16:0 ACP[c]| + (12) NADP+[c] + CoA[c] + (5) |Acyl-carrier protein[c]| + (6) H2O[c] + (6) CO2[c]	0_Core-essential_50_Core-essential	50_Core-essential_99.99_Core-essential
EX_C00106[e]	Conditionally-essential	702	298	Conditionally-essential	685	315	Non-essential	0	1000	-	-	Exchange	Uracil[e] <=>	0_Conditionally-essential_50_Conditionally-essential	50_Conditionally-essential_99.99_Non-essential
R01067	Core-essential	1000	0	Core-essential	1000	0	Core-essential	1000	0	["2.2.1.1"]	(Athe_2059 and Athe_2060) or Athe_2328	Carbon fixation in photosynthetic organisms	|D-Fructose 6-phosphate[c]| + |D-Glyceraldehyde 3-phosphate[c]| <=> |D-Erythrose 4-phosphate[c]| + |D-Xylulose 5-phosphate[c]|	0_Core-essential_50_Core-essential	50_Core-essential_99.99_Core-essential
R01066	Core-essential	1000	0	Core-essential	1000	0	Core-essential	1000	0	["4.1.2.4"]	Athe_1774	Pentose phosphate pathway	|2-Deoxy-D-ribose 5-phosphate[c]| <=> |D-Glyceraldehyde 3-phosphate[c]| + Acetaldehyde[c]	0_Core-essential_50_Core-essential	50_Core-essential_99.99_Core-essential
R01068	Core-essential	1000	0	Core-essential	1000	0	Core-essential	1000	0	["4.1.2.13"]	Athe_0621	Glycolysis / Gluconeogenesis	|D-Fructose 1,6-bisphosphate[c]| <=> |Glycerone phosphate[c]| + |D-Glyceraldehyde 3-phosphate[c]|	0_Core-essential_50_Core-essential	50_Core-essential_99.99_Core-essential
R08567	Conditionally-essential	495	505	Conditionally-essential	490	510	Conditionally-essential	509	491	1.2.7.7	Athe_1096 and Athe_1097 and Athe_1098	Branch chain amino acid metabolism	|(S)-3-Methyl-2-oxopentanoic acid[c]| + CoA[c] + (2) |Oxidized ferredoxin (2[4Fe-4S]) (Fdox)[c]| => (S)-2-Methylbutanoyl-CoA[c] + CO2[c] + (2) |Reduced ferredoxin (2[4Fe-4S]) (Fdred)[c]| + H+[c]	0_Conditionally-essential_50_Conditionally-essential	50_Conditionally-essential_99.99_Conditionally-essential
R01859	Non-essential	0	1000	Non-essential	0	1000	Non-essential	0	1000	["6.4.1.3"]	Athe_1316	Valine, leucine and isoleucine degradation	ATP[c] + Propanoyl-CoA[c] + HCO3-[c] <=> ADP[c] + Orthophosphate[c] + (S)-Methylmalonyl-CoA[c] + H+[c]	0_Non-essential_50_Non-essential	50_Non-essential_99.99_Non-essential
EX_C06232[e]	Non-essential	0	1000	Non-essential	0	1000	Non-essential	0	1000	-	-	Exchange	Molybdate[e] <=>	0_Non-essential_50_Non-essential	50_Non-essential_99.99_Non-essential
R01993	Conditionally-essential	298	702	Conditionally-essential	315	685	Core-essential	1000	0	["3.5.2.3"]	Athe_1376	Pyrimidine metabolism	(S)-Dihydroorotate[c] + H2O[c] <=> N-Carbamoyl-L-aspartate[c] + H+[c]	0_Conditionally-essential_50_Conditionally-essential	50_Conditionally-essential_99.99_Core-essential
Xylase	Non-essential	0	1000	Non-essential	0	1000	Non-essential	0	1000	["3.2.1.55", "3.2.1.8"]	Athe_0182 or Athe_0183 or Athe_0618 or (Athe_0088 and Athe_0089)	Sugar metabolism	Xylan[e] + (2) H2O[e] => (2) Xylan-oligosaccharides[e] + Arabinoxylan-oligosaccharides[e]	0_Non-essential_50_Non-essential	50_Non-essential_99.99_Non-essential
EX_C00288[e]	Conditionally-essential	421	579	Conditionally-essential	369	631	Non-essential	0	1000	-	-	Exchange	HCO3-[e] <=>	0_Conditionally-essential_50_Conditionally-essential	50_Conditionally-essential_99.99_Non-essential
R00502	Non-essential	0	1000	Non-essential	0	1000	Non-essential	0	1000	["2.7.7.10", "2.7.7.64"]	Athe_0938	Galactose metabolism	UTP[c] + |D-Galactose 1-phosphate[c]| + H+[c] <=> Diphosphate[c] + UDP-alpha-D-galactose[c]	0_Non-essential_50_Non-essential	50_Non-essential_99.99_Non-essential
R00306	Conditionally-essential	432	568	Conditionally-essential	462	538	Conditionally-essential	501	499	["3.2.1.21", "3.2.1.74"]	Athe_0458	Starch and sucrose metabolism	Cellobiose[c] + H2O[c] => (2) D-Glucose[c]	0_Conditionally-essential_50_Conditionally-essential	50_Conditionally-essential_99.99_Conditionally-essential
BF-Nfn	Conditionally-essential	928	72	Conditionally-essential	940	60	Core-essential	1000	0	["1.6.1.4"]	Athe_0644 and Athe_0645	Energy metabolism	NADH[c] + (2) |Reduced ferredoxin (2[4Fe-4S]) (Fdred)[c]| + (2) NADP+[c] + H+[c] <=> NAD+[c] + (2) |Oxidized ferredoxin (2[4Fe-4S]) (Fdox)[c]| + (2) NADPH[c]	0_Conditionally-essential_50_Conditionally-essential	50_Conditionally-essential_99.99_Core-essential
R02360_kz	Non-essential	0	1000	Non-essential	0	1000	Non-essential	0	1000	["3.2.1.15"]	Athe_2380	Sugar metabolism	|pectin oligosaccharides[c]| + H2O[c] => (2) Digalacturonate[c] + (4) H+[c]	0_Non-essential_50_Non-essential	50_Non-essential_99.99_Non-essential
R01665	Non-essential	0	1000	Non-essential	0	1000	Non-essential	0	1000	["2.7.4.14", "2.7.4.25"]	Athe_1325	Pyrimidine metabolism	ATP[c] + dCMP[c] <=> ADP[c] + dCDP[c]	0_Non-essential_50_Non-essential	50_Non-essential_99.99_Non-essential
starchASE	Non-essential	0	1000	Non-essential	0	1000	Non-essential	0	1000	["3.2.1.41, 3.2.1.1"]	(Athe_0610 or Athe_2593) and Athe_0609	Sugar metabolism	|Starch (n=4)[e]| + H2O[e] => (2) Maltodextrin(n=4)[e]	0_Non-essential_50_Non-essential	50_Non-essential_99.99_Non-essential
R01433_kz	Non-essential	0	1000	Non-essential	0	1000	Non-essential	0	1000	["3.2.1.37"]	(Athe_0184 or Athe_0187 or Athe_2354) and (Athe_2722 or Athe_2723)	Sugar metabolism	Xylan-oligosaccharides[c] + (3) H2O[c] => (4) D-Xylose[c]	0_Non-essential_50_Non-essential	50_Non-essential_99.99_Non-essential
ArabABC	Non-essential	0	1000	Non-essential	0	1000	Non-essential	0	1000		Athe_2264 and Athe_2265 and Athe_2266 or Athe_2268	Transmembrane	H2O[c] + ATP[c] + L-Arabinose[e] => ADP[c] + Orthophosphate[c] + L-Arabinose[c] + H+[c]	0_Non-essential_50_Non-essential	50_Non-essential_99.99_Non-essential
TP_CO2	Conditionally-essential	803	197	Core-essential	1000	0	Core-essential	1000	0			Transmembrane	CO2[c] <=> CO2[e]	0_Conditionally-essential_50_Core-essential	50_Core-essential_99.99_Core-essential
R11372	Non-essential	0	1000	Non-essential	0	1000	Non-essential	0	1000	["4.6.1.17"]	Athe_0830	Folate biosynthesis	|(8S)-3',8-Cyclo-7,8-dihydroguanosine 5'-triphosphate[c]| + H2O[c] <=> |Precursor Z[c]| + Diphosphate[c]	0_Non-essential_50_Non-essential	50_Non-essential_99.99_Non-essential
R02484	Non-essential	0	1000	Non-essential	0	1000	Non-essential	0	1000	["2.4.2.1", "2.4.2.2", "2.4.2.3", "2.4.2.4"]	Athe_1775 or Athe_1772	Pyrimidine metabolism	Deoxyuridine[c] + Orthophosphate[c] <=> Uracil[c] + |2-Deoxy-D-ribose 1-phosphate[c]|	0_Non-essential_50_Non-essential	50_Non-essential_99.99_Non-essential
R01668	Conditionally-essential	495	505	Conditionally-essential	524	476	Conditionally-essential	513	487	["3.6.1.8"]	Athe_0647	Pyrimidine metabolism	dCTP[c] + H2O[c] => dCMP[c] + Diphosphate[c] + H+[c]	0_Conditionally-essential_50_Conditionally-essential	50_Conditionally-essential_99.99_Conditionally-essential
R01526	Non-essential	0	1000	Non-essential	0	1000	Non-essential	0	1000	["2.7.1.16", "2.7.1.47"]	Athe_2229	Pentose and glucuronate interconversions	ATP[c] + D-Ribulose[c] <=> ADP[c] + |D-Ribulose 5-phosphate[c]| + H+[c]	0_Non-essential_50_Non-essential	50_Non-essential_99.99_Non-essential
R01288	Conditionally-essential	629	371	Conditionally-essential	619	381	Conditionally-essential	648	352	["2.5.1.48", "2.5.1.-"]	Athe_1124 or Athe_1190	Cysteine and methionine metabolism	O-Succinyl-L-homoserine[c] + |Hydrogen sulfide[c]| <=> L-Homocysteine[c] + Succinate[c] + H+[c]	0_Conditionally-essential_50_Conditionally-essential	50_Conditionally-essential_99.99_Conditionally-essential
R03171	Conditionally-essential	505	495	Conditionally-essential	510	490	Conditionally-essential	491	509	["1.2.1.25"]	Athe_0702 and Athe_0703 and Athe_0704	Valine, leucine and isoleucine degradation	|(S)-3-Methyl-2-oxopentanoic acid[c]| + CoA[c] + NAD+[c] => (S)-2-Methylbutanoyl-CoA[c] + CO2[c] + NADH[c]	0_Conditionally-essential_50_Conditionally-essential	50_Conditionally-essential_99.99_Conditionally-essential
EX_C00469[e]	Core-essential	1000	0	Core-essential	1000	0	Core-essential	1000	0	-	-	Exchange	Ethanol[e] <=>	0_Core-essential_50_Core-essential	50_Core-essential_99.99_Core-essential
R01287	Conditionally-essential	666	334	Conditionally-essential	647	353	Conditionally-essential	669	331	["2.5.1.49"]	Athe_1124 or Athe_1190	Cysteine and methionine metabolism	O-Acetyl-L-homoserine[c] + |Hydrogen sulfide[c]| <=> L-Homocysteine[c] + Acetate[c] + H+[c]	0_Conditionally-essential_50_Conditionally-essential	50_Conditionally-essential_99.99_Conditionally-essential
R01529	Core-essential	1000	0	Core-essential	1000	0	Core-essential	1000	0	["5.1.3.1"]	Athe_1047	Pentose phosphate pathway	|D-Ribulose 5-phosphate[c]| <=> |D-Xylulose 5-phosphate[c]|	0_Core-essential_50_Core-essential	50_Core-essential_99.99_Core-essential
TrkH	Core-essential	1000	0	Core-essential	1000	0	Core-essential	1000	0		Athe_0240 and (Athe_0242 or Athe_0243)	Transmembrane	|Potassium cation[e]| + H+[e] => |Potassium cation[c]| + H+[c]	0_Core-essential_50_Core-essential	50_Core-essential_99.99_Core-essential
EX_C00725[e]	Non-essential	0	1000	Non-essential	0	1000	Non-essential	0	1000	-	-	Exchange	Lipoate[e] <=>	0_Non-essential_50_Non-essential	50_Non-essential_99.99_Non-essential
R02689	Core-essential	1000	0	Core-essential	1000	0	Core-essential	1000	0	2.4.1.315	Athe_1794	-	UDP-glucose[c] + 1,2-Diacyl-sn-glycerol[c] => UDP[c] + 3-D-Glucosyl-1,2-diacylglycerol[c] + H+[c]	0_Core-essential_50_Core-essential	50_Core-essential_99.99_Core-essential
R02720	Non-essential	0	1000	Non-essential	0	1000	Non-essential	0	1000	["3.6.1.66", "3.6.1.-"]	Athe_0838	Purine metabolism	XTP[c] + H2O[c] <=> |Xanthosine 5'-phosphate[c]| + Diphosphate[c] + H+[c]	0_Non-essential_50_Non-essential	50_Non-essential_99.99_Non-essential
R00578	Non-essential	0	1000	Non-essential	0	1000	Non-essential	0	1000	["6.3.5.4"]	Athe_1539	Alanine, aspartate and glutamate metabolism	ATP[c] + L-Aspartate[c] + L-Glutamine[c] + H2O[c] <=> AMP[c] + Diphosphate[c] + L-Asparagine[c] + L-Glutamate[c] + H+[c]	0_Non-essential_50_Non-essential	50_Non-essential_99.99_Non-essential
R05068	Core-essential	1000	0	Core-essential	1000	0	Core-essential	1000	0	["1.1.1.86"]	Athe_0504	Valine, leucine and isoleucine biosynthesis	(R)-2,3-Dihydroxy-3-methylpentanoate[c] + NADP+[c] <=> (R)-3-Hydroxy-3-methyl-2-oxopentanoate[c] + NADPH[c] + H+[c]	0_Core-essential_50_Core-essential	50_Core-essential_99.99_Core-essential
R00575	Core-essential	1000	0	Core-essential	1000	0	Core-essential	1000	0	["6.3.5.5"]	Athe_1540 and (Athe_1541 or Athe_1378)	Pyrimidine metabolism	(2) ATP[c] + L-Glutamine[c] + HCO3-[c] + H2O[c] <=> (2) ADP[c] + Orthophosphate[c] + L-Glutamate[c] + |Carbamoyl phosphate[c]| + (2) H+[c]	0_Core-essential_50_Core-essential	50_Core-essential_99.99_Core-essential
R01444	Conditionally-essential	40	960	Conditionally-essential	43	957	Conditionally-essential	38	962	["3.2.1.74"]	Athe_1865	-	Cellotriose[c] + H2O[c] => Cellobiose[c] + D-Glucose[c]	0_Conditionally-essential_50_Conditionally-essential	50_Conditionally-essential_99.99_Conditionally-essential
R00570	Core-essential	1000	0	Core-essential	1000	0	Core-essential	1000	0	["2.7.4.6"]		Pyrimidine metabolism	ATP[c] + CDP[c] <=> ADP[c] + CTP[c]	0_Core-essential_50_Core-essential	50_Core-essential_99.99_Core-essential
R00573	Core-essential	1000	0	Core-essential	1000	0	Core-essential	1000	0	["6.3.4.2"]	Athe_0078	Pyrimidine metabolism	ATP[c] + UTP[c] + L-Glutamine[c] + H2O[c] => ADP[c] + Orthophosphate[c] + CTP[c] + L-Glutamate[c] + (2) H+[c]	0_Core-essential_50_Core-essential	50_Core-essential_99.99_Core-essential
hco3ABC	Conditionally-essential	421	579	Conditionally-essential	369	631	Non-essential	0	1000		Athe_1183 and Athe_1184	Transmembrane	HCO3-[e] + ATP[c] + H2O[c] => HCO3-[c] + ADP[c] + Orthophosphate[c] + H+[c]	0_Conditionally-essential_50_Conditionally-essential	50_Conditionally-essential_99.99_Non-essential
R07404	Core-essential	1000	0	Core-essential	1000	0	Core-essential	1000	0	["6.3.4.18"]	Athe_1177	Purine metabolism	ATP[c] + |Aminoimidazole ribotide[c]| + HCO3-[c] <=> ADP[c] + Orthophosphate[c] + 5-Carboxyamino-1-(5-phospho-D-ribosyl)imidazole[c] + (2) H+[c]	0_Core-essential_50_Core-essential	50_Core-essential_99.99_Core-essential
R03531	Non-essential	0	1000	Non-essential	0	1000	Non-essential	0	1000	["3.6.1.66", "3.6.1.-"]	Athe_0838	Purine metabolism	dITP[c] + H2O[c] <=> |2'-Deoxyinosine 5'-phosphate[c]| + Diphosphate[c] + H+[c]	0_Non-essential_50_Non-essential	50_Non-essential_99.99_Non-essential
R02098	Non-essential	0	1000	Non-essential	0	1000	Non-essential	0	1000	["2.7.4.4", "2.7.4.9"]	Athe_0512	Pyrimidine metabolism	ATP[c] + dUMP[c] => ADP[c] + dUDP[c]	0_Non-essential_50_Non-essential	50_Non-essential_99.99_Non-essential
R04212	Core-essential	1000	0	Core-essential	1000	0	Core-essential	1000	0	["6.3.5.6"]	Athe_0760 and Athe_0761 and Athe_0762	Aminoacyl-tRNA biosynthesis	L-Asparaginyl-tRNA(Asn)[c] + L-Glutamate[c] + Orthophosphate[c] + ADP[c] + H+[c] <=> L-Aspartyl-tRNA(Asn)[c] + L-Glutamine[c] + ATP[c] + H2O[c]	0_Core-essential_50_Core-essential	50_Core-essential_99.99_Core-essential
R02094	Core-essential	1000	0	Core-essential	1000	0	Core-essential	1000	0	["2.7.4.9", "2.7.4.12"]	Athe_0512	Pyrimidine metabolism	ATP[c] + dTMP[c] => ADP[c] + dTDP[c]	0_Core-essential_50_Core-essential	50_Core-essential_99.99_Core-essential
R02090	Non-essential	0	1000	Non-essential	0	1000	Non-essential	0	1000	["2.7.4.8", "2.7.4.12"]	Athe_1035	Purine metabolism	ATP[c] + dGMP[c] <=> ADP[c] + dGDP[c]	0_Non-essential_50_Non-essential	50_Non-essential_99.99_Non-essential
R02093	Core-essential	1000	0	Core-essential	1000	0	Core-essential	1000	0	["2.7.4.6"]		Pyrimidine metabolism	ATP[c] + dTDP[c] <=> ADP[c] + dTTP[c]	0_Core-essential_50_Core-essential	50_Core-essential_99.99_Core-essential
R00371	Non-essential	0	1000	Non-essential	0	1000	Non-essential	0	1000	["2.3.1.29"]	Athe_2207	Glycine, serine and threonine metabolism	Acetyl-CoA[c] + Glycine[c] <=> CoA[c] + |L-2-Amino-3-oxobutanoic acid[c]|	0_Non-essential_50_Non-essential	50_Non-essential_99.99_Non-essential
ETOHt1	Conditionally-essential	380	620	Core-essential	1000	0	Core-essential	1000	0			Transmembrane	Ethanol[c] <=> Ethanol[e]	0_Conditionally-essential_50_Core-essential	50_Core-essential_99.99_Core-essential
12PD_TP	Non-essential	0	1000	Non-essential	0	1000	Non-essential	0	1000			Transmembrane	(S)-1,2-Propanediol[e] <=> (S)-1,2-Propanediol[c]	0_Non-essential_50_Non-essential	50_Non-essential_99.99_Non-essential
R01790_kz	Non-essential	0	1000	Non-essential	0	1000	Non-essential	0	1000	["3.2.1.3"]	Athe_0228	Sugar metabolism	Maltodextrin(n=4)[c] + (2) H2O[c] => (2) D-Glucose[c] + Maltose[c]	0_Non-essential_50_Non-essential	50_Non-essential_99.99_Non-essential
R02258	Non-essential	0	1000	Non-essential	0	1000	Non-essential	0	1000	["1.1.1.77"]		Sugar metabolism	(S)-1,2-Propanediol[c] + NAD+[c] <=> (S)-Lactaldehyde[c] + NADH[c] + H+[c]	0_Non-essential_50_Non-essential	50_Non-essential_99.99_Non-essential
R04109	Non-essential	0	1000	Non-essential	0	1000	Non-essential	0	1000	1.2.1.70	Athe_1195	Porphyrin and chlorophyll metabolism	L-Glutamyl-tRNA(Glu)[c] + NADPH[c] + H+[c] => (S)-4-Amino-5-oxopentanoate[c] + tRNA(Glu)[c] + NADP+[c]	0_Non-essential_50_Non-essential	50_Non-essential_99.99_Non-essential
EX_C00033[e]	Conditionally-essential	479	521	Conditionally-essential	473	527	Core-essential	1000	0	-	-	Exchange	Acetate[e] <=>	0_Conditionally-essential_50_Conditionally-essential	50_Conditionally-essential_99.99_Core-essential
R08612_kz	Non-essential	0	1000	Non-essential	0	1000	Non-essential	0	1000	["3.2.1.78"]	Athe_1865 or Athe_1866 or Athe_1859	Sugar metabolism	1,4-beta-D-Mannan(n=8)[e] + H2O[e] => (2) 1,4-beta-D-Mannooligosaccharide(n=4)[e]	0_Non-essential_50_Non-essential	50_Non-essential_99.99_Non-essential
R01402	Non-essential	0	1000	Non-essential	0	1000	Non-essential	0	1000	["2.4.2.28"]	Athe_1361 or Athe_1782	Cysteine and methionine metabolism	5'-Methylthioadenosine[c] + Orthophosphate[c] <=> Adenine[c] + |S-Methyl-5-thio-D-ribose 1-phosphate[c]|	0_Non-essential_50_Non-essential	50_Non-essential_99.99_Non-essential
R03905	Core-essential	1000	0	Core-essential	1000	0	Core-essential	1000	0	["6.3.5.7"]	Athe_0760 and Athe_0761 and Athe_0762	Aminoacyl-tRNA biosynthesis	Glutaminyl-tRNA[c] + L-Glutamate[c] + Orthophosphate[c] + ADP[c] + H+[c] <=> L-Glutamyl-tRNA(Gln)[c] + L-Glutamine[c] + ATP[c] + H2O[c]	0_Core-essential_50_Core-essential	50_Core-essential_99.99_Core-essential
R04620	Non-essential	0	1000	Non-essential	0	1000	Non-essential	0	1000	["3.1.3.1"]	Athe_2754	Folate biosynthesis	|7,8-Dihydroneopterin 3'-triphosphate[c]| + (3) H2O[c] <=> 2-Amino-4-hydroxy-6-(D-erythro-1,2,3-trihydroxypropyl)-7,8-dihydropteridine[c] + (3) Orthophosphate[c] + (2) H+[c]	0_Non-essential_50_Non-essential	50_Non-essential_99.99_Non-essential
R08368	Non-essential	0	1000	Non-essential	0	1000	Non-essential	0	1000	["2.4.2.1"]	Athe_1772	-	N-D-Ribosylpurine[c] + Orthophosphate[c] <=> Purine[c] + |alpha-D-Ribose 1-phosphate[c]|	0_Non-essential_50_Non-essential	50_Non-essential_99.99_Non-essential
R10089	Non-essential	0	1000	Non-essential	0	1000	Non-essential	0	1000	["4.3.3.6"]	Athe_1909 and Athe_1908	-	|D-Ribose 5-phosphate[c]| + |D-Glyceraldehyde 3-phosphate[c]| + L-Glutamine[c] => |Pyridoxal phosphate[c]| + L-Glutamate[c] + (3) H2O[c] + Orthophosphate[c] + H+[c]	0_Non-essential_50_Non-essential	50_Non-essential_99.99_Non-essential
R09660	Non-essential	0	1000	Non-essential	0	1000	Non-essential	0	1000	["3.5.4.31"]	Athe_0884	Cysteine and methionine metabolism	5'-Methylthioadenosine[c] + H2O[c] <=> 5'-S-Methyl-5'-thioinosine[c] + Ammonia[c]	0_Non-essential_50_Non-essential	50_Non-essential_99.99_Non-essential
R01230	Core-essential	1000	0	Core-essential	1000	0	Core-essential	1000	0	["6.3.5.2"]	Athe_1432	Purine metabolism	ATP[c] + |Xanthosine 5'-phosphate[c]| + Ammonia[c] => AMP[c] + Diphosphate[c] + GMP[c] + H+[c]	0_Core-essential_50_Core-essential	50_Core-essential_99.99_Core-essential
R00883	Conditionally-essential	204	796	Conditionally-essential	199	801	Conditionally-essential	170	830	["2.7.7.22"]	Athe_0233	Fructose and mannose metabolism	GDP[c] + |D-Mannose 1-phosphate[c]| + H+[c] <=> Orthophosphate[c] + GDP-mannose[c]	0_Conditionally-essential_50_Conditionally-essential	50_Conditionally-essential_99.99_Conditionally-essential
R00885	Conditionally-essential	204	796	Conditionally-essential	199	801	Conditionally-essential	170	830	["2.7.7.13"]	Athe_1471	Fructose and mannose metabolism	GTP[c] + |D-Mannose 1-phosphate[c]| + H+[c] => Diphosphate[c] + GDP-mannose[c]	0_Conditionally-essential_50_Conditionally-essential	50_Conditionally-essential_99.99_Conditionally-essential
QueA	Non-essential	0	1000	Non-essential	0	1000	Non-essential	0	1000	2.4.99.17	Athe_0245	-	S-Adenosyl-L-methionine[c] + |tRNA 7-aminomethyl-7-carbaguanine[c]| => L-Methionine[c] + Adenine[c] + |Epoxyqueuosine34 in tRNA[c]| + H+[c]	0_Non-essential_50_Non-essential	50_Non-essential_99.99_Non-essential
R03659	Core-essential	1000	0	Core-essential	1000	0	Core-essential	1000	0	["6.1.1.10"]	Athe_0307	Aminoacyl-tRNA biosynthesis	ATP[c] + L-Methionine[c] + tRNA(Met)[c] <=> AMP[c] + Diphosphate[c] + L-Methionyl-tRNA[c]	0_Core-essential_50_Core-essential	50_Core-essential_99.99_Core-essential
MBH	Conditionally-essential	486	514	Conditionally-essential	878	122	Core-essential	1000	0	["1.12.7.2"]	Athe_1082 and Athe_1083 and Athe_1084 and Athe_1085 and Athe_1086 and Athe_1087	Transmembrane, Energy metabolism	(2) |Reduced ferredoxin (2[4Fe-4S]) (Fdred)[c]| + (3) H+[c] => Hydrogen[c] + (2) |Oxidized ferredoxin (2[4Fe-4S]) (Fdox)[c]| + H+[e]	0_Conditionally-essential_50_Conditionally-essential	50_Conditionally-essential_99.99_Core-essential
R03650	Core-essential	1000	0	Core-essential	1000	0	Core-essential	1000	0	["6.1.1.16"]	Athe_2253	Aminoacyl-tRNA biosynthesis	ATP[c] + L-Cysteine[c] + tRNA(Cys)[c] <=> AMP[c] + Diphosphate[c] + L-Cysteinyl-tRNA(Cys)[c]	0_Core-essential_50_Core-essential	50_Core-essential_99.99_Core-essential
R03651	Core-essential	1000	0	Core-essential	1000	0	Core-essential	1000	0	["6.1.1.24"]	Athe_2255	Aminoacyl-tRNA biosynthesis	ATP[c] + L-Glutamate[c] + tRNA(Gln)[c] <=> AMP[c] + Diphosphate[c] + L-Glutamyl-tRNA(Gln)[c]	0_Core-essential_50_Core-essential	50_Core-essential_99.99_Core-essential
R03654	Core-essential	1000	0	Core-essential	1000	0	Core-essential	1000	0	["6.1.1.14"]	Athe_1410	Aminoacyl-tRNA biosynthesis	ATP[c] + Glycine[c] + tRNA(Gly)[c] <=> AMP[c] + Diphosphate[c] + Glycyl-tRNA(Gly)[c]	0_Core-essential_50_Core-essential	50_Core-essential_99.99_Core-essential
R03655	Core-essential	1000	0	Core-essential	1000	0	Core-essential	1000	0	["6.1.1.21"]	Athe_0592	Aminoacyl-tRNA biosynthesis	ATP[c] + L-Histidine[c] + tRNA(His)[c] <=> AMP[c] + Diphosphate[c] + L-Histidyl-tRNA(His)[c]	0_Core-essential_50_Core-essential	50_Core-essential_99.99_Core-essential
R03656	Core-essential	1000	0	Core-essential	1000	0	Core-essential	1000	0	["6.1.1.5"]	Athe_1349	Aminoacyl-tRNA biosynthesis	ATP[c] + L-Isoleucine[c] + tRNA(Ile)[c] <=> AMP[c] + Diphosphate[c] + L-Isoleucyl-tRNA(Ile)[c]	0_Core-essential_50_Core-essential	50_Core-essential_99.99_Core-essential
EX_C12486[e]	Non-essential	0	1000	Non-essential	0	1000	Non-essential	0	1000	-	-	Exchange	|Boric acid[e]| <=>	0_Non-essential_50_Non-essential	50_Non-essential_99.99_Non-essential
R01878	Non-essential	0	1000	Non-essential	0	1000	Non-essential	0	1000	["3.5.4.5"]	Athe_1777	Pyrimidine metabolism	Cytidine[c] + H2O[c] => Uridine[c] + Ammonia[c]	0_Non-essential_50_Non-essential	50_Non-essential_99.99_Non-essential
R00289	Core-essential	1000	0	Core-essential	1000	0	Core-essential	1000	0	["2.7.7.9", "2.7.7.64"]	Athe_1151	Pentose and glucuronate interconversions	UTP[c] + |D-Glucose 1-phosphate[c]| + H+[c] <=> Diphosphate[c] + UDP-glucose[c]	0_Core-essential_50_Core-essential	50_Core-essential_99.99_Core-essential
R01870	Conditionally-essential	298	702	Conditionally-essential	315	685	Core-essential	1000	0	["2.4.2.10"]	Athe_1382	Pyrimidine metabolism	|Orotidine 5'-phosphate[c]| + Diphosphate[c] <=> Orotate[c] + |5-Phospho-alpha-D-ribose 1-diphosphate[c]|	0_Conditionally-essential_50_Conditionally-essential	50_Conditionally-essential_99.99_Core-essential
R01876	Conditionally-essential	228	772	Conditionally-essential	206	794	Non-essential	0	1000	["2.4.2.2", "2.4.2.3"]	Athe_1775	Pyrimidine metabolism	Uridine[c] + Orthophosphate[c] <=> Uracil[c] + |alpha-D-Ribose 1-phosphate[c]|	0_Conditionally-essential_50_Conditionally-essential	50_Conditionally-essential_99.99_Non-essential
uraUpt	Conditionally-essential	702	298	Conditionally-essential	685	315	Non-essential	0	1000		Athe_1374	Transmembrane	Uracil[e] + H+[e] => Uracil[c] + H+[c]	0_Conditionally-essential_50_Conditionally-essential	50_Conditionally-essential_99.99_Non-essential
R02142	Non-essential	0	1000	Non-essential	0	1000	Non-essential	0	1000	["2.4.2.8", "2.4.2.22"]	Athe_0641	Purine metabolism	|Xanthosine 5'-phosphate[c]| + Diphosphate[c] <=> Xanthine[c] + |5-Phospho-alpha-D-ribose 1-diphosphate[c]|	0_Non-essential_50_Non-essential	50_Non-essential_99.99_Non-essential
16GLACANASE	Non-essential	0	1000	Non-essential	0	1000	Non-essential	0	1000	["3.2.1.41"]	Athe_0609	Sugar metabolism	1,6-alpha-D-Glucan(n=4)[e] + H2O[e] => (2) Maltodextrin(n=4)[e]	0_Non-essential_50_Non-essential	50_Non-essential_99.99_Non-essential
trehABC	Non-essential	0	1000	Non-essential	0	1000	Non-essential	0	1000		Athe_1803 and Athe_0399 and Athe_0400 and Athe_0401	Transmembrane	alpha,alpha-Trehalose[e] + ATP[c] + H2O[c] => alpha,alpha-Trehalose[c] + ADP[c] + Orthophosphate[c] + H+[c]	0_Non-essential_50_Non-essential	50_Non-essential_99.99_Non-essential
EX_C00237[e]	Conditionally-essential	146	854	Conditionally-essential	164	836	Conditionally-essential	157	843	-	-	Exchange	CO[e] <=>	0_Conditionally-essential_50_Conditionally-essential	50_Conditionally-essential_99.99_Conditionally-essential
R02439	Non-essential	0	1000	Non-essential	0	1000	Non-essential	0	1000	["2.7.1.16"]	Athe_2229	Pentose and glucuronate interconversions	ATP[c] + L-Ribulose[c] <=> ADP[c] + |L-Ribulose 5-phosphate[c]| + H+[c]	0_Non-essential_50_Non-essential	50_Non-essential_99.99_Non-essential
R09978	Core-essential	1000	0	Core-essential	1000	0	Core-essential	1000	0	["6.3.4.20"]	Athe_0191	Folate biosynthesis	7-Carboxy-7-carbaguanine[c] + Ammonia[c] + ATP[c] <=> 7-Cyano-7-carbaguanine[c] + ADP[c] + Orthophosphate[c] + H2O[c]	0_Core-essential_50_Core-essential	50_Core-essential_99.99_Core-essential
R00127	Conditionally-essential	546	454	Conditionally-essential	549	451	Conditionally-essential	520	480	["2.7.4.3"]	Athe_1725	Purine metabolism	ATP[c] + AMP[c] <=> (2) ADP[c]	0_Conditionally-essential_50_Conditionally-essential	50_Conditionally-essential_99.99_Conditionally-essential
R05332	Core-essential	1000	0	Core-essential	1000	0	Core-essential	1000	0	["2.3.1.157"]	Athe_0635	Amino sugar and nucleotide sugar metabolism	Acetyl-CoA[c] + |alpha-D-Glucosamine 1-phosphate[c]| <=> CoA[c] + |N-Acetyl-alpha-D-glucosamine 1-phosphate[c]| + H+[c]	0_Core-essential_50_Core-essential	50_Core-essential_99.99_Core-essential
R02539	Non-essential	0	1000	Non-essential	0	1000	Non-essential	0	1000	["6.2.1.30"]	Athe_2035 or Athe_1507 or Athe_1504 or Athe_1010	Phenylalanine metabolism	ATP[c] + |Phenylacetic acid[c]| + CoA[c] <=> AMP[c] + Diphosphate[c] + Phenylacetyl-CoA[c]	0_Non-essential_50_Non-essential	50_Non-essential_99.99_Non-essential
R00084	Non-essential	0	1000	Non-essential	0	1000	Non-essential	0	1000	["2.5.1.61"]	Athe_1198	Porphyrin and chlorophyll metabolism	(4) Porphobilinogen[c] + H2O[c] <=> Hydroxymethylbilane[c] + (4) Ammonia[c] + (4) H+[c]	0_Non-essential_50_Non-essential	50_Non-essential_99.99_Non-essential
GlcABC	Conditionally-essential	65	935	Conditionally-essential	203	797	Conditionally-essential	252	748		Athe_0105 and Athe_0106 and Athe_0107	Transmembrane	H2O[c] + ATP[c] + D-Glucose[e] => ADP[c] + Orthophosphate[c] + D-Glucose[c] + H+[c]	0_Conditionally-essential_50_Conditionally-essential	50_Conditionally-essential_99.99_Conditionally-essential
R00087	Conditionally-essential	70	930	Conditionally-essential	107	893	Conditionally-essential	143	857	["3.6.1.8"]	Athe_0647	Purine metabolism	ATP[c] + H2O[c] => AMP[c] + Diphosphate[c] + H+[c]	0_Conditionally-essential_50_Conditionally-essential	50_Conditionally-essential_99.99_Conditionally-essential
R00754	Conditionally-essential	380	620	Core-essential	1000	0	Core-essential	1000	0	["1.1.1.1"]	engineered_AdhE		Acetaldehyde[c] + NADH[c] + H+[c] <=> Ethanol[c] + NAD+[c]	0_Conditionally-essential_50_Core-essential	50_Core-essential_99.99_Core-essential
R00756	Conditionally-essential	640	360	Conditionally-essential	585	415	Conditionally-essential	564	436	["2.7.1.11"]	Athe_1265	Glycolysis / Gluconeogenesis	ATP[c] + |D-Fructose 6-phosphate[c]| => ADP[c] + |D-Fructose 1,6-bisphosphate[c]| + H+[c]	0_Conditionally-essential_50_Conditionally-essential	50_Conditionally-essential_99.99_Conditionally-essential
EX_C00080[e]	Conditionally-essential	697	303	Conditionally-essential	352	648	Non-essential	0	1000	-	-	Exchange	H+[e] <=>	0_Conditionally-essential_50_Conditionally-essential	50_Conditionally-essential_99.99_Non-essential
R05680	Non-essential	0	1000	Non-essential	0	1000	Non-essential	0	1000	["1.1.1.261"]	Athe_0802	Glycerophospholipid metabolism	|Glycerone phosphate[c]| + NADPH[c] + H+[c] => |sn-Glycerol 1-phosphate[c]| + NADP+[c]	0_Non-essential_50_Non-essential	50_Non-essential_99.99_Non-essential
R03005	Conditionally-essential	483	517	Conditionally-essential	530	470	Conditionally-essential	508	492	["2.7.7.1", "2.7.7.18"]	Athe_1250	Nicotinate and nicotinamide metabolism	ATP[c] + |Nicotinate D-ribonucleotide[c]| + H+[c] <=> Diphosphate[c] + Deamino-NAD+[c]	0_Conditionally-essential_50_Conditionally-essential	50_Conditionally-essential_99.99_Conditionally-essential
R00694	Core-essential	1000	0	Core-essential	1000	0	Core-essential	1000	0	["2.6.1.1", "2.6.1.5", "2.6.1.9", "2.6.1.57"]	Athe_0846	Phenylalanine metabolism	L-Phenylalanine[c] + 2-Oxoglutarate[c] <=> Phenylpyruvate[c] + L-Glutamate[c]	0_Core-essential_50_Core-essential	50_Core-essential_99.99_Core-essential
xosABC-2	Non-essential	0	1000	Non-essential	0	1000	Non-essential	0	1000		(Athe_1803 and Athe_0174 and Athe_0175 and Athe_0176) or (Athe_1803 and Athe_0614 and Athe_0615 and Athe_0616) or (Athe_1803 and (Athe_0847 or Athe_0849) and Athe_0850 and Athe_0851)	Transmembrane	(4O-Me)GlcAalpha(1-2)[(Xylbeta(1-3))n](Xylbeta(1-3)m)[e] + ATP[c] + H2O[c] => (4O-Me)GlcAalpha(1-2)[(Xylbeta(1-3))n](Xylbeta(1-3)m)[c] + ADP[c] + Orthophosphate[c] + H+[c]	0_Non-essential_50_Non-essential	50_Non-essential_99.99_Non-essential
R00691	Conditionally-essential	517	483	Conditionally-essential	510	490	Conditionally-essential	514	486	["4.2.1.51", "4.2.1.91"]	Athe_0878	Phenylalanine, tyrosine and tryptophan biosynthesis	L-Arogenate[c] + H+[c] <=> L-Phenylalanine[c] + H2O[c] + CO2[c]	0_Conditionally-essential_50_Conditionally-essential	50_Conditionally-essential_99.99_Conditionally-essential
R00330	Conditionally-essential	513	487	Conditionally-essential	492	508	Conditionally-essential	417	583	["2.7.4.6"]		Purine metabolism	ATP[c] + GDP[c] <=> ADP[c] + GTP[c]	0_Conditionally-essential_50_Conditionally-essential	50_Conditionally-essential_99.99_Conditionally-essential
EX_C01342[e]	Core-essential	1000	0	Core-essential	1000	0	Core-essential	1000	0	-	-	Exchange	NH4+[e] <=>	0_Core-essential_50_Core-essential	50_Core-essential_99.99_Core-essential
R01902	Non-essential	0	1000	Non-essential	0	1000	Non-essential	0	1000	["2.7.1.5"]	Athe_0841	Pentose and glucuronate interconversions	ATP[c] + L-Xylulose[c] <=> ADP[c] + |L-Xylulose 1-phosphate[c]| + H+[c]	0_Non-essential_50_Non-essential	50_Non-essential_99.99_Non-essential
R08566	Conditionally-essential	495	505	Conditionally-essential	484	516	Conditionally-essential	504	496	1.2.7.7	Athe_1096 and Athe_1097 and Athe_1098	Branch chain amino acid metabolism	4-Methyl-2-oxopentanoate[c] + CoA[c] + (2) |Oxidized ferredoxin (2[4Fe-4S]) (Fdox)[c]| => 3-Methylbutanoyl-CoA[c] + CO2[c] + (2) |Reduced ferredoxin (2[4Fe-4S]) (Fdred)[c]| + H+[c]	0_Conditionally-essential_50_Conditionally-essential	50_Conditionally-essential_99.99_Conditionally-essential
R01900	Core-essential	1000	0	Core-essential	1000	0	Core-essential	1000	0	["4.2.1.3"]	Athe_0524	Citrate cycle (TCA cycle)	Isocitrate[c] <=> cis-Aconitate[c] + H2O[c]	0_Core-essential_50_Core-essential	50_Core-essential_99.99_Core-essential
BF-H2ase	Conditionally-essential	628	372	Conditionally-essential	683	317	Core-essential	1000	0	["1.12.1.4"]	Athe_1295 and Athe_1296 and Athe_1297 and Athe_1298 and Athe_1299	Energy metabolism	(3) H+[c] + NADH[c] + (2) |Reduced ferredoxin (2[4Fe-4S]) (Fdred)[c]| <=> (2) Hydrogen[c] + NAD+[c] + (2) |Oxidized ferredoxin (2[4Fe-4S]) (Fdox)[c]|	0_Conditionally-essential_50_Conditionally-essential	50_Conditionally-essential_99.99_Core-essential
R00451	Core-essential	1000	0	Core-essential	1000	0	Core-essential	1000	0	["4.1.1.20"]	Athe_0790	Lysine biosynthesis	meso-2,6-Diaminoheptanedioate[c] + H+[c] <=> L-Lysine[c] + CO2[c]	0_Core-essential_50_Core-essential	50_Core-essential_99.99_Core-essential
R08260	Non-essential	0	1000	Non-essential	0	1000	Non-essential	0	1000	["3.2.1.31"]	Athe_2086	Drug metabolism - other enzymes	|SN38 glucuronide[c]| + H2O[c] <=> SN-38[c] + D-Glucuronate[c]	0_Non-essential_50_Non-essential	50_Non-essential_99.99_Non-essential
R02971	Non-essential	0	1000	Non-essential	0	1000	Non-essential	0	1000	["2.7.1.33", "2.7.1.34"]	Athe_0544	Pantothenate and CoA biosynthesis	ATP[c] + Pantetheine[c] <=> ADP[c] + |Pantetheine 4'-phosphate[c]| + H+[c]	0_Non-essential_50_Non-essential	50_Non-essential_99.99_Non-essential
R01658	Non-essential	0	1000	Non-essential	0	1000	Non-essential	0	1000	["2.5.1.1"]	Athe_1004	Terpenoid backbone biosynthesis	|Dimethylallyl diphosphate[c]| + |Isopentenyl diphosphate[c]| <=> Diphosphate[c] + |Geranyl diphosphate[c]|	0_Non-essential_50_Non-essential	50_Non-essential_99.99_Non-essential
EX_C00038[e]	Core-essential	1000	0	Core-essential	1000	0	Core-essential	1000	0	-	-	Exchange	|Zinc cation[e]| <=>	0_Core-essential_50_Core-essential	50_Core-essential_99.99_Core-essential
RibU	Non-essential	0	1000	Non-essential	0	1000	Non-essential	0	1000		Athe_1221 and Athe_1686 and Athe_1687 and Athe_1688	Transmembrane	Riboflavin[e] + ATP[c] + H2O[c] => Riboflavin[c] + ADP[c] + Orthophosphate[c] + H+[c]	0_Non-essential_50_Non-essential	50_Non-essential_99.99_Non-essential
R01655	Conditionally-essential	674	326	Conditionally-essential	685	315	Conditionally-essential	663	337	["3.5.4.9"]	Athe_0982	One carbon pool by folate	5,10-Methenyltetrahydrofolate[c] + H2O[c] <=> 10-Formyltetrahydrofolate[c] + H+[c]	0_Conditionally-essential_50_Conditionally-essential	50_Conditionally-essential_99.99_Conditionally-essential
R01652	Core-essential	1000	0	Core-essential	1000	0	Core-essential	1000	0	["1.1.1.85"]		Valine, leucine and isoleucine biosynthesis	(2S)-2-Isopropyl-3-oxosuccinate[c] + H+[c] <=> 4-Methyl-2-oxopentanoate[c] + CO2[c]	0_Core-essential_50_Core-essential	50_Core-essential_99.99_Core-essential
R07605	Core-essential	1000	0	Core-essential	1000	0	Core-essential	1000	0	["1.7.1.13"]	Athe_2643	Folate biosynthesis	7-Aminomethyl-7-carbaguanine[c] + (2) NADP+[c] <=> 7-Cyano-7-carbaguanine[c] + (2) NADPH[c] + (3) H+[c]	0_Core-essential_50_Core-essential	50_Core-essential_99.99_Core-essential
R01651	Conditionally-essential	509	491	Conditionally-essential	516	484	Conditionally-essential	496	504	["1.2.1.25"]	Athe_0702 and Athe_0703 and Athe_0704	Valine, leucine and isoleucine degradation	4-Methyl-2-oxopentanoate[c] + CoA[c] + NAD+[c] => 3-Methylbutanoyl-CoA[c] + CO2[c] + NADH[c]	0_Conditionally-essential_50_Conditionally-essential	50_Conditionally-essential_99.99_Conditionally-essential
R02322	Conditionally-essential	518	482	Conditionally-essential	473	527	Conditionally-essential	495	505	["3.5.1.42"]	Athe_0985	Nicotinate and nicotinamide metabolism	|Nicotinamide D-ribonucleotide[c]| + H2O[c] <=> |Nicotinate D-ribonucleotide[c]| + Ammonia[c] + H+[c]	0_Conditionally-essential_50_Conditionally-essential	50_Conditionally-essential_99.99_Conditionally-essential
R02282	Core-essential	1000	0	Core-essential	1000	0	Core-essential	1000	0	["2.3.1.35"]		Arginine biosynthesis	N-Acetylornithine[c] + L-Glutamate[c] <=> L-Ornithine[c] + N-Acetyl-L-glutamate[c]	0_Core-essential_50_Core-essential	50_Core-essential_99.99_Core-essential
R02283	Core-essential	1000	0	Core-essential	1000	0	Core-essential	1000	0	["2.6.1.11"]	Athe_1837	Arginine biosynthesis	N-Acetylornithine[c] + 2-Oxoglutarate[c] <=> |N-Acetyl-L-glutamate 5-semialdehyde[c]| + L-Glutamate[c]	0_Core-essential_50_Core-essential	50_Core-essential_99.99_Core-essential
R00156	Core-essential	1000	0	Core-essential	1000	0	Core-essential	1000	0	["2.7.4.6"]		Pyrimidine metabolism	ATP[c] + UDP[c] <=> ADP[c] + UTP[c]	0_Core-essential_50_Core-essential	50_Core-essential_99.99_Core-essential
R00230	Conditionally-essential	736	264	Conditionally-essential	673	327	Core-essential	1000	0	["2.3.1.8"]	Athe_1494	Pyruvate metabolism	Acetyl-CoA[c] + Orthophosphate[c] <=> CoA[c] + |Acetyl phosphate[c]|	0_Conditionally-essential_50_Conditionally-essential	50_Conditionally-essential_99.99_Core-essential
R02110_kz	Core-essential	1000	0	Core-essential	1000	0	Core-essential	1000	0	["2.4.1.18"]	Athe_0558	Starch and sucrose metabolism	Amylose(n=8)[c] => Glycogen[c]	0_Core-essential_50_Core-essential	50_Core-essential_99.99_Core-essential
EX_C02917[e]	Non-essential	0	1000	Non-essential	0	1000	Non-essential	0	1000	-	-	Exchange	(S)-1,2-Propanediol[e] <=>	0_Non-essential_50_Non-essential	50_Non-essential_99.99_Non-essential
R00014	Core-essential	1000	0	Core-essential	1000	0	Core-essential	1000	0	["1.2.4.1", "2.2.1.6", "4.1.1.1"]	(Athe_0502 or Athe_0666) and Athe_0503	Glycolysis / Gluconeogenesis	Pyruvate[c] + |Thiamin diphosphate[c]| + (2) H+[c] => |2-(alpha-Hydroxyethyl)thiamine diphosphate[c]| + CO2[c]	0_Core-essential_50_Core-essential	50_Core-essential_99.99_Core-essential
R04001	Conditionally-essential	311	689	Conditionally-essential	336	664	Conditionally-essential	337	663	["4.2.1.33"]	Athe_2100 and Athe_2101	Valine, leucine and isoleucine biosynthesis	(2R,3S)-3-Isopropylmalate[c] <=> 2-Isopropylmaleate[c] + H2O[c]	0_Conditionally-essential_50_Conditionally-essential	50_Conditionally-essential_99.99_Conditionally-essential
R00158	Core-essential	1000	0	Core-essential	1000	0	Core-essential	1000	0	["2.7.4.4", "2.7.4.14", "2.7.4.22"]	Athe_1814	Pyrimidine metabolism	ATP[c] + UMP[c] <=> ADP[c] + UDP[c]	0_Core-essential_50_Core-essential	50_Core-essential_99.99_Core-essential
XLBASE	Non-essential	0	1000	Non-essential	0	1000	Non-essential	0	1000	["3.2.1.37"]	Athe_0184 or Athe_0187 or Athe_2354	Sugar metabolism	Xylobiose[c] + H2O[c] => (2) D-Xylose[c]	0_Non-essential_50_Non-essential	50_Non-essential_99.99_Non-essential
XyloseABC	Non-essential	0	1000	Non-essential	0	1000	Non-essential	0	1000		(Athe_0105 and Athe_0106 and Athe_0107) or (Athe_2264 and Athe_2265 and Athe_2266 or Athe_2268)	Transmembrane	H2O[c] + ATP[c] + D-Xylose[e] => ADP[c] + Orthophosphate[c] + D-Xylose[c] + H+[c]	0_Non-essential_50_Non-essential	50_Non-essential_99.99_Non-essential
R03132	Non-essential	0	1000	Non-essential	0	1000	Non-essential	0	1000	["2.5.1.47"]	Athe_1615	Cysteine and methionine metabolism	O-Acetyl-L-serine[c] + Thiosulfate[c] <=> H+[c] + S-Sulfo-L-cysteine[c] + Acetate[c]	0_Non-essential_50_Non-essential	50_Non-essential_99.99_Non-essential
R01626	Core-essential	1000	0	Core-essential	1000	0	Core-essential	1000	0	["2.3.1.39", "2.3.1.85", "2.3.1.86", "2.3.1.-"]	Athe_1155	Fatty acid biosynthesis	Malonyl-CoA[c] + |Acyl-carrier protein[c]| <=> CoA[c] + |Malonyl-[acyl-carrier protein][c]|	0_Core-essential_50_Core-essential	50_Core-essential_99.99_Core-essential
R01625	Non-essential	0	1000	Non-essential	0	1000	Non-essential	0	1000	2.7.8.7	Athe_1906	-	CoA[c] + Apo-[acyl-carrier-protein][c] => |Adenosine 3',5'-bisphosphate[c]| + |Acyl-carrier protein[c]| + H+[c]	0_Non-essential_50_Non-essential	50_Non-essential_99.99_Non-essential
R01150	Core-essential	1000	0	Core-essential	1000	0	Core-essential	1000	0	["6.3.2.4"]	Athe_2039	D-Alanine metabolism	ATP[c] + (2) D-Alanine[c] <=> ADP[c] + Orthophosphate[c] + D-Alanyl-D-alanine[c] + H+[c]	0_Core-essential_50_Core-essential	50_Core-essential_99.99_Core-essential
EX_C00282[e]	Conditionally-essential	768	232	Conditionally-essential	842	158	Non-essential	0	1000	-	-	Exchange	Hydrogen[e] <=>	0_Conditionally-essential_50_Conditionally-essential	50_Conditionally-essential_99.99_Non-essential
R01157	Non-essential	0	1000	Non-essential	0	1000	Non-essential	0	1000	["3.5.3.11"]	Athe_1315	Arginine and proline metabolism	Agmatine[c] + H2O[c] <=> Putrescine[c] + Urea[c]	0_Non-essential_50_Non-essential	50_Non-essential_99.99_Non-essential
R03471	Non-essential	0	1000	Non-essential	0	1000	Non-essential	0	1000	["2.7.1.49"]	Athe_0381	Thiamine metabolism	ATP[c] + 4-Amino-5-hydroxymethyl-2-methylpyrimidine[c] <=> ADP[c] + 4-Amino-2-methyl-5-(phosphooxymethyl)pyrimidine[c] + H+[c]	0_Non-essential_50_Non-essential	50_Non-essential_99.99_Non-essential
R01158	Core-essential	1000	0	Core-essential	1000	0	Core-essential	1000	0	["1.1.1.23"]	Athe_1478	Biosynthesis of amino acids	L-Histidinol[c] + (2) NAD+[c] + H2O[c] <=> L-Histidine[c] + (2) NADH[c] + (3) H+[c]	0_Core-essential_50_Core-essential	50_Core-essential_99.99_Core-essential
R00332	Conditionally-essential	630	370	Conditionally-essential	663	337	Conditionally-essential	628	372	["2.7.4.8"]	Athe_1035	Purine metabolism	ATP[c] + GMP[c] <=> ADP[c] + GDP[c]	0_Conditionally-essential_50_Conditionally-essential	50_Conditionally-essential_99.99_Conditionally-essential
R00239	Core-essential	1000	0	Core-essential	1000	0	Core-essential	1000	0	["2.7.2.11"]	Athe_1645	Arginine and proline metabolism	ATP[c] + L-Glutamate[c] <=> ADP[c] + |L-Glutamyl 5-phosphate[c]|	0_Core-essential_50_Core-essential	50_Core-essential_99.99_Core-essential
R01397	Conditionally-essential	298	702	Conditionally-essential	315	685	Core-essential	1000	0	["2.1.3.2"]	Athe_1375	Pyrimidine metabolism	|Carbamoyl phosphate[c]| + L-Aspartate[c] <=> Orthophosphate[c] + N-Carbamoyl-L-aspartate[c] + H+[c]	0_Conditionally-essential_50_Conditionally-essential	50_Conditionally-essential_99.99_Core-essential
R01010	Non-essential	0	1000	Non-essential	0	1000	Non-essential	0	1000	["3.1.3.1", "3.1.3.2"]	Athe_2754	-	|Glycerone phosphate[c]| + H2O[c] <=> Glycerone[c] + Orthophosphate[c]	0_Non-essential_50_Non-essential	50_Non-essential_99.99_Non-essential
R01398	Core-essential	1000	0	Core-essential	1000	0	Core-essential	1000	0	["2.1.3.3"]	Athe_1542	Arginine biosynthesis	|Carbamoyl phosphate[c]| + L-Ornithine[c] <=> Orthophosphate[c] + L-Citrulline[c] + H+[c]	0_Core-essential_50_Core-essential	50_Core-essential_99.99_Core-essential
R01015	Core-essential	1000	0	Core-essential	1000	0	Core-essential	1000	0	["5.3.1.1"]	Athe_1405	Glycolysis / Gluconeogenesis	|Glycerone phosphate[c]| <=> |D-Glyceraldehyde 3-phosphate[c]|	0_Core-essential_50_Core-essential	50_Core-essential_99.99_Core-essential
R02199	Core-essential	1000	0	Core-essential	1000	0	Core-essential	1000	0	["2.6.1.42"]	Athe_0664	Valine, leucine and isoleucine degradation	L-Isoleucine[c] + 2-Oxoglutarate[c] <=> |(S)-3-Methyl-2-oxopentanoic acid[c]| + L-Glutamate[c]	0_Core-essential_50_Core-essential	50_Core-essential_99.99_Core-essential
R03472	Conditionally-essential	146	854	Conditionally-essential	164	836	Conditionally-essential	157	843	["4.1.99.17"]	Athe_0373	Thiamine metabolism	|Aminoimidazole ribotide[c]| + S-Adenosyl-L-methionine[c] <=> 4-Amino-2-methyl-5-(phosphooxymethyl)pyrimidine[c] + 5'-Deoxyadenosine[c] + L-Methionine[c] + Formate[c] + (3) H+[c] + CO[c]	0_Conditionally-essential_50_Conditionally-essential	50_Conditionally-essential_99.99_Conditionally-essential
EX_C00504[e]	Non-essential	0	1000	Non-essential	0	1000	Non-essential	0	1000	-	-	Exchange	Folate[e] <=>	0_Non-essential_50_Non-essential	50_Non-essential_99.99_Non-essential
ileABC	Non-essential	0	1000	Non-essential	0	1000	Non-essential	0	1000		Athe_1384 and Athe_1385 and Athe_1386 and Athe_1387 and (Athe_1388 or Athe_0523)	Transmembrane	ATP[c] + H2O[c] + L-Isoleucine[e] => ADP[c] + Orthophosphate[c] + L-Isoleucine[c] + H+[c]	0_Non-essential_50_Non-essential	50_Non-essential_99.99_Non-essential
R10867	Non-essential	0	1000	Non-essential	0	1000	Non-essential	0	1000	["3.2.1.180"]	Athe_0099	-	|4-Deoxy-beta-D-gluc-4-enuronosyl-(1,3)-N-acetyl-D-galactosamine 6-sulfate[c]| + H2O[c] <=> 5-Dehydro-4-deoxy-D-glucuronate[c] + |N-Acetyl-D-galactosamine 6-sulfate[c]|	0_Non-essential_50_Non-essential	50_Non-essential_99.99_Non-essential
coEfflux	Non-essential	0	1000	Non-essential	0	1000	Non-essential	0	1000		Athe_0314 or Athe_2280	Transmembrane	|Cobalt ion[c]| + H2O[c] + ATP[c] => |Cobalt ion[e]| + ADP[c] + Orthophosphate[c] + H+[c]	0_Non-essential_50_Non-essential	50_Non-essential_99.99_Non-essential
R00764	Conditionally-essential	564	436	Conditionally-essential	580	420	Conditionally-essential	571	429	["2.7.1.90"]	Athe_1824	Glycolysis / Gluconeogenesis	Diphosphate[c] + |D-Fructose 6-phosphate[c]| <=> Orthophosphate[c] + |D-Fructose 1,6-bisphosphate[c]| + H+[c]	0_Conditionally-essential_50_Conditionally-essential	50_Conditionally-essential_99.99_Conditionally-essential
EX_C20679[e]	Non-essential	0	1000	Non-essential	0	1000	Non-essential	0	1000	-	-	Exchange	Tungstate[e] <=>	0_Non-essential_50_Non-essential	50_Non-essential_99.99_Non-essential
R01716	Core-essential	1000	0	Core-essential	1000	0	Core-essential	1000	0	["2.6.1.85"]	Athe_2217 and Athe_2218	Folate biosynthesis	Chorismate[c] + L-Glutamine[c] <=> 4-Amino-4-deoxychorismate[c] + L-Glutamate[c]	0_Core-essential_50_Core-essential	50_Core-essential_99.99_Core-essential
R01715	Core-essential	1000	0	Core-essential	1000	0	Core-essential	1000	0	["5.4.99.5"]	Athe_1324	Phenylalanine, tyrosine and tryptophan biosynthesis	Chorismate[c] <=> Prephenate[c]	0_Core-essential_50_Core-essential	50_Core-essential_99.99_Core-essential
R01714	Core-essential	1000	0	Core-essential	1000	0	Core-essential	1000	0	["4.2.3.5"]	Athe_1279	Phenylalanine, tyrosine and tryptophan biosynthesis	5-O-(1-Carboxyvinyl)-3-phosphoshikimate[c] <=> Chorismate[c] + Orthophosphate[c]	0_Core-essential_50_Core-essential	50_Core-essential_99.99_Core-essential
R03223	Conditionally-essential	146	854	Conditionally-essential	164	836	Conditionally-essential	157	843	["2.5.1.3"]	Athe_0372	Thiamine metabolism	|4-Amino-5-hydroxymethyl-2-methylpyrimidine diphosphate[c]| + 4-Methyl-5-(2-phosphooxyethyl)thiazole[c] + H+[c] <=> Diphosphate[c] + |Thiamin monophosphate[c]|	0_Conditionally-essential_50_Conditionally-essential	50_Conditionally-essential_99.99_Conditionally-essential
R01718	Non-essential	0	1000	Non-essential	0	1000	Non-essential	0	1000	["3.2.1.10"]	Athe_0165	-	Isomaltose[c] + H2O[c] <=> (2) D-Glucose[c]	0_Non-essential_50_Non-essential	50_Non-essential_99.99_Non-essential
GlcnABC	Non-essential	0	1000	Non-essential	0	1000	Non-essential	0	1000		(Athe_0847 or Athe_0849) and Athe_0850 and Athe_0851	Transmembrane	beta-D-Glucuronoside[e] + ATP[c] + H2O[c] => beta-D-Glucuronoside[c] + ADP[c] + Orthophosphate[c] + H+[c]	0_Non-essential_50_Non-essential	50_Non-essential_99.99_Non-essential
TECA2S45_Cbes	Core-essential	1000	0	Core-essential	1000	0	Core-essential	1000	0		Athe_0835 and Athe_2062 and Athe_0053	Cell Envelope Biosynthesis	(45) D-Alanine[c] + (45) ATP[c] + (45) CDP-glycerol[c] + (45) H2O[c] + UDP-N-acetyl-alpha-D-glucosamine[c] + UDP-N-acetyl-D-mannosamine[c] => (45) AMP[c] + (45) CMP[c] + |Glycerol teichoic acid (n=45), unlinked, D-ala substituted[c]| + (91) H+[c] + (45) Diphosphate[c] + UDP[c] + UMP[c]	0_Core-essential_50_Core-essential	50_Core-essential_99.99_Core-essential
R00489	Core-essential	1000	0	Core-essential	1000	0	Core-essential	1000	0	["4.1.1.11", "4.1.1.15"]	Athe_1979	beta-Alanine metabolism	L-Aspartate[c] + H+[c] <=> beta-Alanine[c] + CO2[c]	0_Core-essential_50_Core-essential	50_Core-essential_99.99_Core-essential
R01579	Non-essential	0	1000	Non-essential	0	1000	Non-essential	0	1000	["3.5.1.2", "3.5.1.35", "3.5.1.38"]	Athe_1450	D-Glutamine and D-glutamate metabolism	D-Glutamine[c] + H2O[c] => D-Glutamate[c] + Ammonia[c] + H+[c]	0_Non-essential_50_Non-essential	50_Non-essential_99.99_Non-essential
R08648	Core-essential	1000	0	Core-essential	1000	0	Core-essential	1000	0	["2.2.1.6"]	(Athe_0502 or Athe_0666) and Athe_0503	Valine, leucine and isoleucine biosynthesis	Pyruvate[c] + 2-Oxobutanoate[c] + H+[c] => (S)-2-Aceto-2-hydroxybutanoate[c] + CO2[c]	0_Core-essential_50_Core-essential	50_Core-essential_99.99_Core-essential
R00480	Conditionally-essential	874	126	Conditionally-essential	875	125	Core-essential	1000	0	["2.7.2.4"]	Athe_1961	Glycine, serine and threonine metabolism	ATP[c] + L-Aspartate[c] <=> ADP[c] + 4-Phospho-L-aspartate[c]	0_Conditionally-essential_50_Conditionally-essential	50_Conditionally-essential_99.99_Core-essential
R00529	Non-essential	0	1000	Non-essential	0	1000	Non-essential	0	1000	["2.7.7.4"]	Athe_1193 and Athe_1194	Purine metabolism	ATP[c] + Sulfate[c] + H+[c] <=> Diphosphate[c] + |Adenylyl sulfate[c]|	0_Non-essential_50_Non-essential	50_Non-essential_99.99_Non-essential
R01570	Non-essential	0	1000	Non-essential	0	1000	Non-essential	0	1000	["2.4.2.2", "2.4.2.4"]	Athe_1775	Pyrimidine metabolism	Thymidine[c] + Orthophosphate[c] <=> Thymine[c] + |2-Deoxy-D-ribose 1-phosphate[c]|	0_Non-essential_50_Non-essential	50_Non-essential_99.99_Non-essential
R06178	Non-essential	0	1000	Non-essential	0	1000	Non-essential	0	1000	2.4.1.129	Athe_2648	-	Undecaprenyl-diphospho-N-acetylmuramoyl-(N-acetylglucosamine)-L-alanyl-gamma-D-glutamyl-L-lysyl-D-alanyl-D-alanine[c] + |[GlcNAc-(1->4)-Mur2Ac(oyl-L-Ala-g-D-Glu-L-Lys-D-Ala-D-Ala)]n-diphosphoundecaprenol (Peptidoglycan n)[c]| <=> |di-trans,poly-cis-Undecaprenyl diphosphate[c]| + |[GlcNAc-(1->4)-Mur2Ac(oyl-L-Ala-g-D-Glu-L-Lys-D-Ala-D-Ala)]n-diphosphoundecaprenol (Peptidoglycan n+1)[c]|	0_Non-essential_50_Non-essential	50_Non-essential_99.99_Non-essential
R02060	Core-essential	1000	0	Core-essential	1000	0	Core-essential	1000	0	["5.4.2.10"]	Athe_2324	Amino sugar and nucleotide sugar metabolism	|alpha-D-Glucosamine 1-phosphate[c]| <=> |D-Glucosamine 6-phosphate[c]|	0_Core-essential_50_Core-essential	50_Core-essential_99.99_Core-essential
R02061	Non-essential	0	1000	Non-essential	0	1000	Non-essential	0	1000	["2.5.1.29"]	Athe_1004	Terpenoid backbone biosynthesis	|trans,trans-Farnesyl diphosphate[c]| + |Isopentenyl diphosphate[c]| <=> Diphosphate[c] + |Geranylgeranyl diphosphate[c]|	0_Non-essential_50_Non-essential	50_Non-essential_99.99_Non-essential
R01086	Core-essential	1000	0	Core-essential	1000	0	Core-essential	1000	0	["4.3.2.1"]	Athe_1248	Arginine biosynthesis	N-(L-Arginino)succinate[c] <=> Fumarate[c] + L-Arginine[c]	0_Core-essential_50_Core-essential	50_Core-essential_99.99_Core-essential
R05743	Non-essential	0	1000	Non-essential	0	1000	Non-essential	0	1000	1.15.1.2	Athe_1492	-	|Reduced rubredoxin[c]| + O2.-[c] + (2) H+[c] <=> |Oxidized rubredoxin[c]| + |Hydrogen peroxide[c]|	0_Non-essential_50_Non-essential	50_Non-essential_99.99_Non-essential
R01083	Core-essential	1000	0	Core-essential	1000	0	Core-essential	1000	0	["4.3.2.2"]	Athe_1129	Purine metabolism	N6-(1,2-Dicarboxyethyl)-AMP[c] <=> Fumarate[c] + AMP[c]	0_Core-essential_50_Core-essential	50_Core-essential_99.99_Core-essential
R01082	Conditionally-essential	672	328	Conditionally-essential	634	366	Conditionally-essential	598	402	["4.2.1.2"]	Athe_2746 and Athe_0510	Citrate cycle (TCA cycle)	(S)-Malate[c] <=> Fumarate[c] + H2O[c]	0_Conditionally-essential_50_Conditionally-essential	50_Conditionally-essential_99.99_Conditionally-essential
R02262	Non-essential	0	1000	Non-essential	0	1000	Non-essential	0	1000	["4.1.2.17"]	Athe_0695	Fructose and mannose metabolism	|L-Fuculose 1-phosphate[c]| <=> |Glycerone phosphate[c]| + (S)-Lactaldehyde[c]	0_Non-essential_50_Non-essential	50_Non-essential_99.99_Non-essential
R02263	Non-essential	0	1000	Non-essential	0	1000	Non-essential	0	1000	["4.1.2.19"]	Athe_0696	Fructose and mannose metabolism	|L-Rhamnulose 1-phosphate[c]| <=> |Glycerone phosphate[c]| + (S)-Lactaldehyde[c]	0_Non-essential_50_Non-essential	50_Non-essential_99.99_Non-essential
R08359	Non-essential	0	1000	Non-essential	0	1000	Non-essential	0	1000	["2.5.1.16"]	Athe_1314	Glutathione metabolism	S-Adenosylmethioninamine[c] + Cadaverine[c] <=> 5'-Methylthioadenosine[c] + Aminopropylcadaverine[c] + H+[c]	0_Non-essential_50_Non-essential	50_Non-essential_99.99_Non-essential
R02100	Conditionally-essential	505	495	Conditionally-essential	479	521	Conditionally-essential	488	512	["3.6.1.23", "3.6.1.-"]	Athe_1418	Pyrimidine metabolism	dUTP[c] + H2O[c] <=> dUMP[c] + Diphosphate[c] + H+[c]	0_Conditionally-essential_50_Conditionally-essential	50_Conditionally-essential_99.99_Conditionally-essential
MntH	Non-essential	0	1000	Non-essential	0	1000	Non-essential	0	1000		Athe_0657 or Athe_1755	Transmembrane	Manganese(2+)[e] + H+[e] => Manganese(2+)[c] + H+[c]	0_Non-essential_50_Non-essential	50_Non-essential_99.99_Non-essential
R04672	Core-essential	1000	0	Core-essential	1000	0	Core-essential	1000	0	["2.2.1.6"]	(Athe_0502 or Athe_0666) and Athe_0503	-	(S)-2-Acetolactate[c] + |Thiamin diphosphate[c]| + H+[c] <=> |2-(alpha-Hydroxyethyl)thiamine diphosphate[c]| + Pyruvate[c]	0_Core-essential_50_Core-essential	50_Core-essential_99.99_Core-essential
PECASE	Non-essential	0	1000	Non-essential	0	1000	Non-essential	0	1000	["4.2.2.2", "4.2.2.23"]	Athe_1853 or Athe_1854 or Athe_1855	Sugar metabolism	Pectate[e] + (3) H2O[e] => (2) |pectin oligosaccharides[e]| + (2) |pectin oligosaccharides 2(rhamnose-glucuronate)[e]|	0_Non-essential_50_Non-essential	50_Non-essential_99.99_Non-essential
R08553	Non-essential	0	1000	Non-essential	0	1000	Non-essential	0	1000	["1.8.99.2"]	Athe_1191 and Athe_1192	Sulfur metabolism	AMP[c] + Sulfite[c] + FAD[c] + (2) H+[c] <=> |Adenylyl sulfate[c]| + FADH2[c]	0_Non-essential_50_Non-essential	50_Non-essential_99.99_Non-essential
R04173	Core-essential	1000	0	Core-essential	1000	0	Core-essential	1000	0	["2.6.1.52"]	Athe_2126	Glycine, serine and threonine metabolism	|O-Phospho-L-serine (Pser)[c]| + 2-Oxoglutarate[c] <=> 3-Phosphonooxypyruvate[c] + L-Glutamate[c]	0_Core-essential_50_Core-essential	50_Core-essential_99.99_Core-essential
EX_C00011[e]	Conditionally-essential	803	197	Core-essential	1000	0	Core-essential	1000	0	-	-	Exchange	CO2[e] <=>	0_Conditionally-essential_50_Core-essential	50_Core-essential_99.99_Core-essential
R07613	Core-essential	1000	0	Core-essential	1000	0	Core-essential	1000	0	["2.6.1.83"]	Athe_0546	Lysine biosynthesis	LL-2,6-Diaminoheptanedioate[c] + 2-Oxoglutarate[c] <=> 2,3,4,5-Tetrahydrodipicolinate[c] + L-Glutamate[c] + H2O[c] + H+[c]	0_Core-essential_50_Core-essential	50_Core-essential_99.99_Core-essential
R07264_kz	Non-essential	0	1000	Non-essential	0	1000	Non-essential	0	1000	["2.4.1.230"]	Athe_0398	Sugar metabolism	Kojibiose[c] + Orthophosphate[c] <=> D-Glucose[c] + |D-Glucose 1-phosphate[c]|	0_Non-essential_50_Non-essential	50_Non-essential_99.99_Non-essential
R04773	Non-essential	0	1000	Non-essential	0	1000	Non-essential	0	1000	["6.1.1.10"]	Athe_0307	Aminoacyl-tRNA biosynthesis	ATP[c] + L-Selenomethionine[c] + tRNA(Met)[c] <=> AMP[c] + Diphosphate[c] + Selenomethionyl-tRNA(Met)[c]	0_Non-essential_50_Non-essential	50_Non-essential_99.99_Non-essential
R04771	Non-essential	0	1000	Non-essential	0	1000	Non-essential	0	1000	["2.5.1.6"]	Athe_0686	-	ATP[c] + L-Selenomethionine[c] + H2O[c] <=> Orthophosphate[c] + Diphosphate[c] + Se-Adenosylselenomethionine[c]	0_Non-essential_50_Non-essential	50_Non-essential_99.99_Non-essential
R00416	Core-essential	1000	0	Core-essential	1000	0	Core-essential	1000	0	["2.7.7.23"]	Athe_0635	Amino sugar and nucleotide sugar metabolism	UTP[c] + |N-Acetyl-alpha-D-glucosamine 1-phosphate[c]| + H+[c] <=> Diphosphate[c] + UDP-N-acetyl-alpha-D-glucosamine[c]	0_Core-essential_50_Core-essential	50_Core-essential_99.99_Core-essential
R00414	Conditionally-essential	338	662	Conditionally-essential	330	670	Conditionally-essential	347	653	["3.2.1.183", "5.1.3.14"]	Athe_1946	Amino sugar and nucleotide sugar metabolism	UDP-N-acetyl-alpha-D-glucosamine[c] + H2O[c] <=> N-Acetyl-D-mannosamine[c] + UDP[c] + H+[c]	0_Conditionally-essential_50_Conditionally-essential	50_Conditionally-essential_99.99_Conditionally-essential
R00418	Core-essential	1000	0	Core-essential	1000	0	Core-essential	1000	0	["5.1.3.2", "5.1.3.7"]	Athe_0940 or Athe_1148	Amino sugar and nucleotide sugar metabolism	UDP-N-acetyl-alpha-D-glucosamine[c] <=> UDP-N-acetyl-D-galactosamine[c]	0_Core-essential_50_Core-essential	50_Core-essential_99.99_Core-essential
EX_C00186[e]	Conditionally-essential	355	645	Conditionally-essential	239	761	Non-essential	0	1000	-	-	Exchange	(S)-Lactate[e] <=>	0_Conditionally-essential_50_Conditionally-essential	50_Conditionally-essential_99.99_Non-essential
R02628	Non-essential	0	1000	Non-essential	0	1000	Non-essential	0	1000	["2.7.3.9"]	Athe_0151	Sugar metabolism	Phosphoenolpyruvate[c] + |Protein histidine[c]| <=> Pyruvate[c] + |Protein N(pi)-phospho-L-histidine[c]|	0_Non-essential_50_Non-essential	50_Non-essential_99.99_Non-essential
piABC	Conditionally-essential	330	670	Conditionally-essential	318	682	Conditionally-essential	326	674		(Athe_2753 or Athe_1161) and Athe_1162 and Athe_1163 and Athe_1483	Transmembrane	Orthophosphate[e] + ATP[c] + H2O[c] => (2) Orthophosphate[c] + ADP[c] + H+[c]	0_Conditionally-essential_50_Conditionally-essential	50_Conditionally-essential_99.99_Conditionally-essential
R01826	Core-essential	1000	0	Core-essential	1000	0	Core-essential	1000	0	["2.5.1.54"]	Athe_0845	Phenylalanine, tyrosine and tryptophan biosynthesis	Phosphoenolpyruvate[c] + |D-Erythrose 4-phosphate[c]| + H2O[c] <=> |2-Dehydro-3-deoxy-D-arabino-heptonate 7-phosphate[c]| + Orthophosphate[c]	0_Core-essential_50_Core-essential	50_Core-essential_99.99_Core-essential
R01829	Non-essential	0	1000	Non-essential	0	1000	Non-essential	0	1000	["4.1.2.13"]	Athe_0621	Carbon fixation in photosynthetic organisms	|Sedoheptulose 1,7-bisphosphate[c]| <=> |Glycerone phosphate[c]| + |D-Erythrose 4-phosphate[c]|	0_Non-essential_50_Non-essential	50_Non-essential_99.99_Non-essential
sink_gatp	Core-essential	1000	0	Core-essential	1000	0	Core-essential	1000	0			Folate biosynthesis	|Glycolaldehyde triphosphate[c]| =>	0_Core-essential_50_Core-essential	50_Core-essential_99.99_Core-essential
R04457	Core-essential	1000	0	Core-essential	1000	0	Core-essential	1000	0	["2.5.1.78"]	Athe_0561	Riboflavin metabolism	5-Amino-6-(1-D-ribitylamino)uracil[c] + |L-3,4-Dihydroxybutan-2-one 4-phosphate[c]| <=> 6,7-Dimethyl-8-(D-ribityl)lumazine[c] + (2) H2O[c] + Orthophosphate[c] + H+[c]	0_Core-essential_50_Core-essential	50_Core-essential_99.99_Core-essential
FUCASE	Non-essential	0	1000	Non-essential	0	1000	Non-essential	0	1000	["3.2.1.51"]	Athe_2072	Sugar metabolism	|PA6 (fucosides)[c]| + H2O[c] => |L-Fucose (6-Deoxy-L-galactose)[c]| + |de-Fuc form of PA6[c]|	0_Non-essential_50_Non-essential	50_Non-essential_99.99_Non-essential
R05605	Non-essential	0	1000	Non-essential	0	1000	Non-essential	0	1000	["4.1.2.14"]	Athe_2386 or Athe_2390	Pentose phosphate pathway	2-Keto-3-deoxy-6-phosphogluconate[c] <=> |D-Glyceraldehyde 3-phosphate[c]| + Pyruvate[c]	0_Non-essential_50_Non-essential	50_Non-essential_99.99_Non-essential
R04519	Non-essential	0	1000	Non-essential	0	1000	Non-essential	0	1000	2.4.1.129	Athe_2648	-	Undecaprenyl-diphospho-N-acetylmuramoyl-(N-acetylglucosamine)-L-alanyl-D-glutamyl-meso-2,6-diaminopimeloyl-D-alanyl-D-alanine[c] + |[GlcNAc-(1->4)-Mur2Ac(oyl-L-Ala-g-D-Glu-A2pm-D-Ala-D-Ala)]n-diphosphoundecaprenol (Peptidoglycan n)[c]| + H+[c] => |di-trans,poly-cis-Undecaprenyl diphosphate[c]| + |[GlcNAc-(1->4)-Mur2Ac(oyl-L-Ala-g-D-Glu-A2pm-D-Ala-D-Ala)]n-diphosphoundecaprenol (Peptidoglycan n+1)…	0_Non-essential_50_Non-essential	50_Non-essential_99.99_Non-essential
R05577	Core-essential	1000	0	Core-essential	1000	0	Core-essential	1000	0	["6.1.1.12", "6.1.1.23"]	Athe_0593	Aminoacyl-tRNA biosynthesis	tRNA(Asp)[c] + L-Aspartate[c] + ATP[c] <=> L-Aspartyl-tRNA(Asp)[c] + Diphosphate[c] + AMP[c]	0_Core-essential_50_Core-essential	50_Core-essential_99.99_Core-essential
R08238	Non-essential	0	1000	Non-essential	0	1000	Non-essential	0	1000	["2.4.2.8"]	Athe_0641	Drug metabolism - other enzymes	6-Methylmercaptopurine[c] + |5-Phospho-alpha-D-ribose 1-diphosphate[c]| <=> |6-Methylthiopurine 5'-monophosphate ribonucleotide[c]| + Diphosphate[c]	0_Non-essential_50_Non-essential	50_Non-essential_99.99_Non-essential
R00896	Non-essential	0	1000	Non-essential	0	1000	Non-essential	0	1000	["2.6.1.1"]	Athe_1128 and Athe_1414	Cysteine and methionine metabolism	L-Cysteine[c] + 2-Oxoglutarate[c] <=> Mercaptopyruvate[c] + Glutamate[c]	0_Non-essential_50_Non-essential	50_Non-essential_99.99_Non-essential
R05578	Core-essential	1000	0	Core-essential	1000	0	Core-essential	1000	0	["6.1.1.17", "6.1.1.24"]	Athe_0941 or Athe_2255	Aminoacyl-tRNA biosynthesis	tRNA(Glu)[c] + L-Glutamate[c] + ATP[c] <=> L-Glutamyl-tRNA(Glu)[c] + Diphosphate[c] + AMP[c]	0_Core-essential_50_Core-essential	50_Core-essential_99.99_Core-essential
R08575	Core-essential	1000	0	Core-essential	1000	0	Core-essential	1000	0	["2.2.1.2"]	Athe_1489	-	|Sedoheptulose 7-phosphate[c]| + |D-Glyceraldehyde 3-phosphate[c]| <=> |D-Erythrose 4-phosphate[c]| + |D-Fructose 6-phosphate[c]|	0_Core-essential_50_Core-essential	50_Core-essential_99.99_Core-essential
R05606	Non-essential	0	1000	Non-essential	0	1000	Non-essential	0	1000	["4.2.1.8"]	Athe_0856	Pentose and glucuronate interconversions	D-Mannonate[c] <=> 2-Keto-3-deoxy-D-gluconate[c] + H2O[c]	0_Non-essential_50_Non-essential	50_Non-essential_99.99_Non-essential
R00660	Core-essential	1000	0	Core-essential	1000	0	Core-essential	1000	0	["2.5.1.7"]	Athe_0630 or Athe_0207 or Athe_0779	Amino sugar and nucleotide sugar metabolism	Phosphoenolpyruvate[c] + UDP-N-acetyl-alpha-D-glucosamine[c] <=> UDP-N-acetyl-3-(1-carboxyvinyl)-D-glucosamine[c] + Orthophosphate[c]	0_Core-essential_50_Core-essential	50_Core-essential_99.99_Core-essential
R02568	Non-essential	0	1000	Non-essential	0	1000	Non-essential	0	1000	["4.1.2.13"]	Athe_0621	Fructose and mannose metabolism	|D-Fructose 1-phosphate[c]| <=> |Glycerone phosphate[c]| + D-Glyceraldehyde[c]	0_Non-essential_50_Non-essential	50_Non-essential_99.99_Non-essential
R00662	Conditionally-essential	75	925	Conditionally-essential	105	895	Conditionally-essential	142	858	["3.6.1.8"]	Athe_0647	Pyrimidine metabolism	UTP[c] + H2O[c] => UMP[c] + Diphosphate[c] + H+[c]	0_Conditionally-essential_50_Conditionally-essential	50_Conditionally-essential_99.99_Conditionally-essential
R00114	Conditionally-essential	739	261	Conditionally-essential	806	194	Conditionally-essential	786	214	["1.4.1.13"]	Athe_2034 or Athe_2360	Alanine, aspartate and glutamate metabolism	L-Glutamine[c] + 2-Oxoglutarate[c] + NADPH[c] + H+[c] => (2) L-Glutamate[c] + NADP+[c]	0_Conditionally-essential_50_Conditionally-essential	50_Conditionally-essential_99.99_Conditionally-essential
rhaosABC	Non-essential	0	1000	Non-essential	0	1000	Non-essential	0	1000		Athe_1803 and Athe_2079 and Athe_2080 and Athe_2081	Transmembrane	|Rhamnose oligosaccharides(n=2)[e]| + ATP[c] + H2O[c] => |Rhamnose oligosaccharides(n=2)[c]| + ADP[c] + Orthophosphate[c] + H+[c]	0_Non-essential_50_Non-essential	50_Non-essential_99.99_Non-essential
R07161	Non-essential	0	1000	Non-essential	0	1000	Non-essential	0	1000	1.2.7.8	(Athe_1506 and Athe_1505) or (Athe_1009 and Athe_1008)	-	Indolepyruvate[c] + CoA[c] + (2) |Oxidized ferredoxin (2[4Fe-4S]) (Fdox)[c]| <=> S-2-(Indol-3-yl)acetyl-CoA[c] + CO2[c] + (2) |Reduced ferredoxin (2[4Fe-4S]) (Fdred)[c]| + H+[c]	0_Non-essential_50_Non-essential	50_Non-essential_99.99_Non-essential
R00709	Core-essential	1000	0	Core-essential	1000	0	Core-essential	1000	0	["1.1.1.41", "1.1.1.286"]	Athe_0525	Citrate cycle (TCA cycle)	Isocitrate[c] + NAD+[c] <=> 2-Oxoglutarate[c] + CO2[c] + NADH[c]	0_Core-essential_50_Core-essential	50_Core-essential_99.99_Core-essential
R11323	Conditionally-essential	83	917	Conditionally-essential	110	890	Conditionally-essential	149	851	["3.6.1.8"]	Athe_0647	Pyrimidine metabolism	dTTP[c] + H2O[c] => dTMP[c] + Diphosphate[c] + H+[c]	0_Conditionally-essential_50_Conditionally-essential	50_Conditionally-essential_99.99_Conditionally-essential
MgCaAT	Conditionally-essential	495	505	Conditionally-essential	495	505	Conditionally-essential	511	489		Athe_2363	Transmembrane	|Calcium cation[c]| + |Magnesium cation[e]| + ATP[c] + H2O[c] => |Calcium cation[e]| + |Magnesium cation[c]| + ADP[c] + Orthophosphate[c] + H+[c]	0_Conditionally-essential_50_Conditionally-essential	50_Conditionally-essential_99.99_Conditionally-essential
R00703	Conditionally-essential	355	645	Conditionally-essential	239	761	Non-essential	0	1000	["1.1.1.27"]	Athe_1918	Glycolysis / Gluconeogenesis	(S)-Lactate[c] + NAD+[c] <=> Pyruvate[c] + NADH[c] + H+[c]	0_Conditionally-essential_50_Conditionally-essential	50_Conditionally-essential_99.99_Non-essential
R10039	Non-essential	0	1000	Non-essential	0	1000	Non-essential	0	1000	["3.2.1.21"]	Athe_0458	-	Lotaustralin[c] + H2O[c] => (2R)-2-Hydroxy-2-methylbutanenitrile[c] + D-Glucose[c]	0_Non-essential_50_Non-essential	50_Non-essential_99.99_Non-essential
axosABC	Non-essential	0	1000	Non-essential	0	1000	Non-essential	0	1000		(Athe_1803 and Athe_0179 and Athe_0180 and Athe_0181) or (Athe_1803 and Athe_2374 and Athe_2375 and Athe_2376)	Transmembrane	Arabinoxylan-oligosaccharides[e] + ATP[c] + H2O[c] => Arabinoxylan-oligosaccharides[c] + ADP[c] + Orthophosphate[c] + H+[c]	0_Non-essential_50_Non-essential	50_Non-essential_99.99_Non-essential
R01353	Non-essential	0	1000	Non-essential	0	1000	Non-essential	0	1000	["2.7.2.1", "2.7.2.15"]	Athe_1493	Propanoate metabolism	ATP[c] + Propanoate[c] <=> ADP[c] + |Propanoyl phosphate[c]|	0_Non-essential_50_Non-essential	50_Non-essential_99.99_Non-essential
R01728	Conditionally-essential	483	517	Conditionally-essential	490	510	Conditionally-essential	486	514	["1.3.1.12"]	Athe_0844	Phenylalanine, tyrosine and tryptophan biosynthesis	Prephenate[c] + NAD+[c] => 3-(4-Hydroxyphenyl)pyruvate[c] + CO2[c] + NADH[c]	0_Conditionally-essential_50_Conditionally-essential	50_Conditionally-essential_99.99_Conditionally-essential
R01054	Non-essential	0	1000	Non-essential	0	1000	Non-essential	0	1000	["3.6.1.13", "3.6.1.21", "3.6.1.53", "3.6.1.-"]	Athe_1342	Purine metabolism	ADP-ribose[c] + H2O[c] <=> AMP[c] + |D-Ribose 5-phosphate[c]| + (2) H+[c]	0_Non-essential_50_Non-essential	50_Non-essential_99.99_Non-essential
R01724	Non-essential	0	1000	Non-essential	0	1000	Non-essential	0	1000	["6.3.4.21"]	Athe_0861	Nicotinate and nicotinamide metabolism	Nicotinate[c] + |5-Phospho-alpha-D-ribose 1-diphosphate[c]| + ATP[c] + H2O[c] => |Nicotinate D-ribonucleotide[c]| + Diphosphate[c] + ADP[c] + Orthophosphate[c]	0_Non-essential_50_Non-essential	50_Non-essential_99.99_Non-essential
R01057	Conditionally-essential	228	772	Conditionally-essential	206	794	Non-essential	0	1000	["5.4.2.2", "5.4.2.7"]	Athe_1773	Pentose phosphate pathway	|alpha-D-Ribose 1-phosphate[c]| <=> |D-Ribose 5-phosphate[c]|	0_Conditionally-essential_50_Conditionally-essential	50_Conditionally-essential_99.99_Non-essential
R04426	Core-essential	1000	0	Core-essential	1000	0	Core-essential	1000	0	["1.1.1.85"]	Athe_2099	Valine, leucine and isoleucine biosynthesis	(2R,3S)-3-Isopropylmalate[c] + NAD+[c] <=> (2S)-2-Isopropyl-3-oxosuccinate[c] + NADH[c] + H+[c]	0_Core-essential_50_Core-essential	50_Core-essential_99.99_Core-essential
Cd2efflux	Non-essential	0	1000	Non-essential	0	1000	Non-essential	0	1000		Athe_0589	Transmembrane	Cadmium[c] + H+[e] => Cadmium[e] + H+[c]	0_Non-essential_50_Non-essential	50_Non-essential_99.99_Non-essential
R04420	Non-essential	0	1000	Non-essential	0	1000	Non-essential	0	1000	["5.3.1.23"]	Athe_1360	Cysteine and methionine metabolism	|S-Methyl-5-thio-D-ribose 1-phosphate[c]| <=> |S-Methyl-5-thio-D-ribulose 1-phosphate[c]|	0_Non-essential_50_Non-essential	50_Non-essential_99.99_Non-essential
R02926	Non-essential	0	1000	Non-essential	0	1000	Non-essential	0	1000	["3.2.1.22"]	Athe_1104 or Athe_0468	Galactose metabolism	Melibiitol[c] + H2O[c] <=> D-Sorbitol[c] + D-Galactose[c]	0_Non-essential_50_Non-essential	50_Non-essential_99.99_Non-essential
R07281	Core-essential	1000	0	Core-essential	1000	0	Core-essential	1000	0	["4.1.99.12"]	Athe_0562	Riboflavin metabolism	|D-Ribulose 5-phosphate[c]| <=> |L-3,4-Dihydroxybutan-2-one 4-phosphate[c]| + Formate[c] + H+[c]	0_Core-essential_50_Core-essential	50_Core-essential_99.99_Core-essential
EX_C00305[e]	Core-essential	1000	0	Core-essential	1000	0	Core-essential	1000	0	-	-	Exchange	|Magnesium cation[e]| <=>	0_Core-essential_50_Core-essential	50_Core-essential_99.99_Core-essential
R04292	Core-essential	1000	0	Core-essential	1000	0	Core-essential	1000	0	["2.5.1.72"]	Athe_1212	Nicotinate and nicotinamide metabolism	Quinolinate[c] + (2) H2O[c] + Orthophosphate[c] <=> Iminoaspartate[c] + |Glycerone phosphate[c]|	0_Core-essential_50_Core-essential	50_Core-essential_99.99_Core-essential
pro_met	Core-essential	1000	0	Core-essential	1000	0	Core-essential	1000	0			Biomass	(0.431137) L-Alanyl-tRNA[c] + (0.310706) L-Arginyl-tRNA(Arg)[c] + (0.381591) L-Asparaginyl-tRNA(Asn)[c] + (0.387095) L-Aspartyl-tRNA(Asp)[c] + (0.08587) L-Cysteinyl-tRNA(Cys)[c] + (0.57862) L-Glutamyl-tRNA(Glu)[c] + (0.219853) Glutaminyl-tRNA[c] + (0.448335) Glycyl-tRNA(Gly)[c] + (0.104865) L-Histidyl-tRNA(His)[c] + (0.706951) L-Isoleucyl-tRNA(Ile)[c] + (0.713167) L-Leucyl-tRNA[c] + (0.696724) L-…	0_Core-essential_50_Core-essential	50_Core-essential_99.99_Core-essential
R07456	Non-essential	0	1000	Non-essential	0	1000	Non-essential	0	1000	["4.3.3.6"]	Athe_1909 and Athe_1908	Vitamin B6 metabolism	|D-Glyceraldehyde 3-phosphate[c]| + |D-Ribulose 5-phosphate[c]| + L-Glutamine[c] => |Pyridoxal phosphate[c]| + L-Glutamate[c] + Orthophosphate[c] + (3) H2O[c] + H+[c]	0_Non-essential_50_Non-essential	50_Non-essential_99.99_Non-essential
R05549	Non-essential	0	1000	Non-essential	0	1000	Non-essential	0	1000	["3.2.1.22"]	Athe_1104 or Athe_0468	Galactose metabolism	|D-Gal alpha 1->6D-Gal alpha 1->6D-Glucose[c]| + H2O[c] <=> D-Galactose[c] + Melibiose[c]	0_Non-essential_50_Non-essential	50_Non-essential_99.99_Non-essential
LIPO4S24_Cbes	Core-essential	1000	0	Core-essential	1000	0	Core-essential	1000	0			Cell Envelope Biosynthesis	(2400) CDP-glycerol[c] + Diglucosyldiacylglycerol[c] => (2400) CMP[c] + (2400) H+[c] + |Lipoteichoic acid (n=24), linked, unsubstituted, C. bescii specific[c]|	0_Core-essential_50_Core-essential	50_Core-essential_99.99_Core-essential
R02340	Conditionally-essential	338	662	Conditionally-essential	314	686	Conditionally-essential	342	658	["4.1.2.8", "4.2.1.20"]	Athe_1690	Phenylalanine, tyrosine and tryptophan biosynthesis	|Indoleglycerol phosphate[c]| <=> Indole[c] + |D-Glyceraldehyde 3-phosphate[c]|	0_Conditionally-essential_50_Conditionally-essential	50_Conditionally-essential_99.99_Conditionally-essential
R04198	Conditionally-essential	521	479	Conditionally-essential	508	492	Conditionally-essential	508	492	["1.17.1.8"]	Athe_1133	Monobactam biosynthesis	(2S,4S)-4-Hydroxy-2,3,4,5-tetrahydrodipicolinate[c] + NADH[c] + H+[c] => 2,3,4,5-Tetrahydrodipicolinate[c] + NAD+[c] + H2O[c]	0_Conditionally-essential_50_Conditionally-essential	50_Conditionally-essential_99.99_Conditionally-essential
R04199	Conditionally-essential	479	521	Conditionally-essential	492	508	Conditionally-essential	492	508	["1.17.1.8"]	Athe_1133	Monobactam biosynthesis	(2S,4S)-4-Hydroxy-2,3,4,5-tetrahydrodipicolinate[c] + NADPH[c] + H+[c] => 2,3,4,5-Tetrahydrodipicolinate[c] + NADP+[c] + H2O[c]	0_Conditionally-essential_50_Conditionally-essential	50_Conditionally-essential_99.99_Conditionally-essential
R03269	Core-essential	1000	0	Core-essential	1000	0	Core-essential	1000	0	["4.1.1.36"]	Athe_1037	Pantothenate and CoA biosynthesis	(R)-4'-Phosphopantothenoyl-L-cysteine[c] + H+[c] <=> |Pantetheine 4'-phosphate[c]| + CO2[c]	0_Core-essential_50_Core-essential	50_Core-essential_99.99_Core-essential
R03260	Conditionally-essential	314	686	Conditionally-essential	340	660	Conditionally-essential	339	661	["2.5.1.48"]	Athe_1124 or Athe_1190	Cysteine and methionine metabolism	O-Succinyl-L-homoserine[c] + L-Cysteine[c] <=> L-Cystathionine[c] + Succinate[c] + H+[c]	0_Conditionally-essential_50_Conditionally-essential	50_Conditionally-essential_99.99_Conditionally-essential
R02485	Non-essential	0	1000	Non-essential	0	1000	Non-essential	0	1000	["3.5.4.5"]	Athe_1777	Pyrimidine metabolism	Deoxycytidine[c] + H2O[c] <=> Deoxyuridine[c] + Ammonia[c]	0_Non-essential_50_Non-essential	50_Non-essential_99.99_Non-essential
R05839	Non-essential	0	1000	Non-essential	0	1000	Non-essential	0	1000	["2.6.1.54"]	Athe_1910	Vitamin B6 metabolism	Pyridoxamine[c] + 2-Oxoglutarate[c] <=> Pyridoxal[c] + D-Glutamate[c]	0_Non-essential_50_Non-essential	50_Non-essential_99.99_Non-essential
R01470	Non-essential	0	1000	Non-essential	0	1000	Non-essential	0	1000	["3.1.4.2", "3.1.4.46"]	Athe_2203	Glycerophospholipid metabolism	sn-Glycero-3-phosphoethanolamine[c] + H2O[c] <=> Ethanolamine[c] + |sn-Glycerol 3-phosphate[c]| + H+[c]	0_Non-essential_50_Non-essential	50_Non-essential_99.99_Non-essential
R05069	Core-essential	1000	0	Core-essential	1000	0	Core-essential	1000	0	["1.1.1.86", "5.4.99.3"]	Athe_0504	Valine, leucine and isoleucine biosynthesis	(S)-2-Aceto-2-hydroxybutanoate[c] <=> (R)-3-Hydroxy-3-methyl-2-oxopentanoate[c]	0_Core-essential_50_Core-essential	50_Core-essential_99.99_Core-essential
R00801	Non-essential	0	1000	Non-essential	0	1000	Non-essential	0	1000	["3.2.1.10", "3.2.1.20", "3.2.1.26", "3.2.1.48"]	Athe_0165	Galactose metabolism	Sucrose[c] + H2O[c] <=> D-Fructose[c] + D-Glucose[c]	0_Non-essential_50_Non-essential	50_Non-essential_99.99_Non-essential
AbfA	Non-essential	0	1000	Non-essential	0	1000	Non-essential	0	1000	["3.2.1.55", "3.2.1.99"]	Athe_1103 or Athe_2371	Sugar metabolism	Arabinoxylan-oligosaccharides[c] + (3) H2O[c] => Xylan-oligosaccharides[c] + (3) L-Arabinose[c]	0_Non-essential_50_Non-essential	50_Non-essential_99.99_Non-essential
R11624	Non-essential	0	1000	Non-essential	0	1000	Non-essential	0	1000	["5.1.2.7"]	Athe_2389	Sugar metabolism	D-Tagaturonate[c] <=> D-Fructuronate[c]	0_Non-essential_50_Non-essential	50_Non-essential_99.99_Non-essential
R01983	Non-essential	0	1000	Non-essential	0	1000	Non-essential	0	1000	["5.3.1.12"]	Athe_1402	Pentose and glucuronate interconversions	D-Galacturonate[c] <=> D-Tagaturonate[c]	0_Non-essential_50_Non-essential	50_Non-essential_99.99_Non-essential
R00200	Conditionally-essential	512	488	Conditionally-essential	502	498	Conditionally-essential	465	535	["2.7.1.40"]	Athe_1266	Glycolysis / Gluconeogenesis	ADP[c] + Phosphoenolpyruvate[c] + H+[c] => ATP[c] + Pyruvate[c]	0_Conditionally-essential_50_Conditionally-essential	50_Conditionally-essential_99.99_Conditionally-essential
RhiN	Non-essential	0	1000	Non-essential	0	1000	Non-essential	0	1000	["3.2.1.172"]	Athe_2381	Sugar metabolism	|pectin oligosaccharides 2(rhamnose-glucuronate)[c]| + H2O[c] => 5-Dehydro-4-deoxy-D-glucuronate[c] + L-Rhamnose[c]	0_Non-essential_50_Non-essential	50_Non-essential_99.99_Non-essential
R00206	Conditionally-essential	614	386	Conditionally-essential	588	412	Conditionally-essential	592	408	["2.7.9.1"]	Athe_1409	Pyruvate metabolism	AMP[c] + Phosphoenolpyruvate[c] + Diphosphate[c] + H+[c] <=> ATP[c] + Pyruvate[c] + Orthophosphate[c]	0_Conditionally-essential_50_Conditionally-essential	50_Conditionally-essential_99.99_Conditionally-essential
R01432	Non-essential	0	1000	Non-essential	0	1000	Non-essential	0	1000	["5.3.1.5"]	Athe_0603	Pentose and glucuronate interconversions	D-Xylose[c] <=> D-Xylulose[c]	0_Non-essential_50_Non-essential	50_Non-essential_99.99_Non-essential
R05052	Non-essential	0	1000	Non-essential	0	1000	Non-essential	0	1000	["2.6.1.1", "2.6.1.23"]	Athe_1128 and Athe_1414	Arginine and proline metabolism	L-erythro-4-Hydroxyglutamate[c] + 2-Oxoglutarate[c] <=> (4R)-4-Hydroxy-2-oxoglutarate[c] + L-Glutamate[c]	0_Non-essential_50_Non-essential	50_Non-essential_99.99_Non-essential
pit	Core-essential	1000	0	Core-essential	1000	0	Core-essential	1000	0		Athe_1485	Transmembrane	Orthophosphate[e] + |Sodium cation[e]| => Orthophosphate[c] + |Sodium cation[c]|	0_Core-essential_50_Core-essential	50_Core-essential_99.99_Core-essential
R00566	Non-essential	0	1000	Non-essential	0	1000	Non-essential	0	1000	["4.1.1.19"]	Athe_2050	Arginine and proline metabolism	L-Arginine[c] + H+[c] <=> Agmatine[c] + CO2[c]	0_Non-essential_50_Non-essential	50_Non-essential_99.99_Non-essential
R01127	Core-essential	1000	0	Core-essential	1000	0	Core-essential	1000	0	["2.1.2.3", "3.5.4.10"]	Athe_1445	Purine metabolism	IMP[c] + H2O[c] <=> 1-(5'-Phosphoribosyl)-5-formamido-4-imidazolecarboxamide[c]	0_Core-essential_50_Core-essential	50_Core-essential_99.99_Core-essential
piH	Conditionally-essential	186	814	Conditionally-essential	212	788	Conditionally-essential	236	764		Athe_0756	Transmembrane	Diphosphate[c] + H2O[c] => (2) Orthophosphate[c] + H+[e]	0_Conditionally-essential_50_Conditionally-essential	50_Conditionally-essential_99.99_Conditionally-essential
R00299	Conditionally-essential	878	122	Conditionally-essential	862	138	Conditionally-essential	847	153	["2.7.1.1", "2.7.1.2"]	Athe_0552	Glycolysis / Gluconeogenesis	ATP[c] + D-Glucose[c] => ADP[c] + |D-Glucose 6-phosphate[c]| + H+[c]	0_Conditionally-essential_50_Conditionally-essential	50_Conditionally-essential_99.99_Conditionally-essential
cosABC	Conditionally-essential	148	852	Conditionally-essential	114	886	Conditionally-essential	116	884		Athe_1803 and Athe_0595 and Athe_0596 and Athe_0597 and Athe_0598	Transmembrane	Cellotetraose[e] + ATP[c] + H2O[c] => Cellotetraose[c] + ADP[c] + Orthophosphate[c] + H+[c]	0_Conditionally-essential_50_Conditionally-essential	50_Conditionally-essential_99.99_Conditionally-essential
R03503	Conditionally-essential	339	661	Conditionally-essential	336	664	Conditionally-essential	320	680	["2.7.6.3"]	Athe_0212	Folate biosynthesis	ATP[c] + 2-Amino-4-hydroxy-6-hydroxymethyl-7,8-dihydropteridine[c] <=> AMP[c] + 2-Amino-7,8-dihydro-4-hydroxy-6-(diphosphooxymethyl)pteridine[c] + H+[c]	0_Conditionally-essential_50_Conditionally-essential	50_Conditionally-essential_99.99_Conditionally-essential
R02147	Non-essential	0	1000	Non-essential	0	1000	Non-essential	0	1000	["2.4.2.1", "2.4.2.15"]	Athe_1772	Purine metabolism	Guanosine[c] + Orthophosphate[c] <=> Guanine[c] + |alpha-D-Ribose 1-phosphate[c]|	0_Non-essential_50_Non-essential	50_Non-essential_99.99_Non-essential
R03508	Core-essential	1000	0	Core-essential	1000	0	Core-essential	1000	0	["4.1.1.48"]	Athe_1693	Phenylalanine, tyrosine and tryptophan biosynthesis	|1-(2-Carboxyphenylamino)-1-deoxy-D-ribulose 5-phosphate[c]| + H+[c] <=> |Indoleglycerol phosphate[c]| + CO2[c] + H2O[c]	0_Core-essential_50_Core-essential	50_Core-essential_99.99_Core-essential
R03509	Core-essential	1000	0	Core-essential	1000	0	Core-essential	1000	0	["5.3.1.24"]	Athe_1692	Phenylalanine, tyrosine and tryptophan biosynthesis	N-(5-Phospho-D-ribosyl)anthranilate[c] <=> |1-(2-Carboxyphenylamino)-1-deoxy-D-ribulose 5-phosphate[c]|	0_Core-essential_50_Core-essential	50_Core-essential_99.99_Core-essential
R11581	Non-essential	0	1000	Non-essential	0	1000	Non-essential	0	1000	["2.7.7.77"]	Athe_1216	Folate biosynthesis	|Molybdoenzyme molybdenum cofactor[c]| + GTP[c] + (3) H+[c] <=> |Guanylyl molybdenum cofactor[c]| + Diphosphate[c]	0_Non-essential_50_Non-essential	50_Non-essential_99.99_Non-essential
R10859	Non-essential	0	1000	Non-essential	0	1000	Non-essential	0	1000	1.17.7.3	Athe_1808	Terpenoid backbone biosynthesis	|2-C-Methyl-D-erythritol 2,4-cyclodiphosphate[c]| + |Reduced flavodoxin[c]| => |1-Hydroxy-2-methyl-2-butenyl 4-diphosphate[c]| + H2O[c] + |Oxidized flavodoxin[c]| + H+[c]	0_Non-essential_50_Non-essential	50_Non-essential_99.99_Non-essential
R00939	Conditionally-essential	527	473	Conditionally-essential	531	469	Conditionally-essential	508	492	["1.5.1.3"]	Athe_0219	One carbon pool by folate	Dihydrofolate[c] + NADPH[c] + H+[c] => Tetrahydrofolate[c] + NADP+[c]	0_Conditionally-essential_50_Conditionally-essential	50_Conditionally-essential_99.99_Conditionally-essential
R03313	Core-essential	1000	0	Core-essential	1000	0	Core-essential	1000	0	["1.2.1.41"]	Athe_1644	Arginine and proline metabolism	|L-Glutamate 5-semialdehyde[c]| + Orthophosphate[c] + NADP+[c] <=> |L-Glutamyl 5-phosphate[c]| + NADPH[c] + H+[c]	0_Core-essential_50_Core-essential	50_Core-essential_99.99_Core-essential
R05662	Non-essential	0	1000	Non-essential	0	1000	Non-essential	0	1000	["2.4.1.227"]	Athe_0778	Peptidoglycan biosynthesis	MurAc(oyl-L-Ala-D-gamma-Glu-L-Lys-D-Ala-D-Ala)-diphospho-undecaprenol[c] + UDP-N-acetyl-alpha-D-glucosamine[c] <=> Undecaprenyl-diphospho-N-acetylmuramoyl-(N-acetylglucosamine)-L-alanyl-gamma-D-glutamyl-L-lysyl-D-alanyl-D-alanine[c] + UDP[c] + H+[c]	0_Non-essential_50_Non-essential	50_Non-essential_99.99_Non-essential
R00936	Conditionally-essential	473	527	Conditionally-essential	469	531	Conditionally-essential	492	508	["1.5.1.3"]	Athe_0219	One carbon pool by folate	Dihydrofolate[c] + NADH[c] + H+[c] => Tetrahydrofolate[c] + NAD+[c]	0_Conditionally-essential_50_Conditionally-essential	50_Conditionally-essential_99.99_Conditionally-essential
R10712	Non-essential	0	1000	Non-essential	0	1000	Non-essential	0	1000	["2.5.1.3"]	Athe_0372	Thiamine metabolism	|4-Amino-5-hydroxymethyl-2-methylpyrimidine diphosphate[c]| + |2-(2-Carboxy-4-methylthiazol-5-yl)ethyl phosphate[c]| + (2) H+[c] <=> |Thiamin monophosphate[c]| + Diphosphate[c] + CO2[c]	0_Non-essential_50_Non-essential	50_Non-essential_99.99_Non-essential
moABC	Non-essential	0	1000	Non-essential	0	1000	Non-essential	0	1000		Athe_0273 and Athe_0274 and Athe_0275	Transmembrane	Molybdate[e] + ATP[c] + H2O[c] => Molybdate[c] + ADP[c] + Orthophosphate[c] + H+[c]	0_Non-essential_50_Non-essential	50_Non-essential_99.99_Non-essential
R08218	Non-essential	0	1000	Non-essential	0	1000	Non-essential	0	1000	["6.1.1.11"]	Athe_0872	Aminoacyl-tRNA biosynthesis	ATP[c] + L-Serine[c] + tRNA(Sec)[c] <=> AMP[c] + Diphosphate[c] + L-Seryl-tRNA(Sec)[c]	0_Non-essential_50_Non-essential	50_Non-essential_99.99_Non-essential
R04639	Conditionally-essential	201	799	Conditionally-essential	176	824	Conditionally-essential	215	785	["3.5.4.16"]	Athe_0441	Folate biosynthesis	2,5-Diamino-6-(5'-triphosphoryl-3',4'-trihydroxy-2'-oxopentyl)-amino-4-oxopyrimidine[c] => |7,8-Dihydroneopterin 3'-triphosphate[c]| + H2O[c]	0_Conditionally-essential_50_Conditionally-essential	50_Conditionally-essential_99.99_Conditionally-essential
TECA1S45_Cbes	Core-essential	1000	0	Core-essential	1000	0	Core-essential	1000	0		Athe_0835 and Athe_2062 and Athe_0053	Cell Envelope Biosynthesis	(45) CDP-glycerol[c] + UDP-N-acetyl-alpha-D-glucosamine[c] + UDP-N-acetyl-D-mannosamine[c] => (45) CMP[c] + |Glycerol teichoic acid (n=45), unlinked, unsubstituted[c]| + (46) H+[c] + UDP[c] + UMP[c]	0_Core-essential_50_Core-essential	50_Core-essential_99.99_Core-essential
R08210	Non-essential	0	1000	Non-essential	0	1000	Non-essential	0	1000	["1.17.7.4"]	Athe_1327	Terpenoid backbone biosynthesis	|Dimethylallyl diphosphate[c]| + (2) |Oxidized ferredoxin (2[4Fe-4S]) (Fdox)[c]| + H2O[c] <=> |1-Hydroxy-2-methyl-2-butenyl 4-diphosphate[c]| + (2) |Reduced ferredoxin (2[4Fe-4S]) (Fdred)[c]| + (2) H+[c]	0_Non-essential_50_Non-essential	50_Non-essential_99.99_Non-essential
R01280	Non-essential	0	1000	Non-essential	0	1000	Non-essential	0	1000	["6.2.1.3"]	Athe_0789	Fatty acid biosynthesis	ATP[c] + |Hexadecanoic acid[c]| + CoA[c] <=> AMP[c] + Palmitoyl-CoA[c] + Diphosphate[c]	0_Non-essential_50_Non-essential	50_Non-essential_99.99_Non-essential
R03647	Core-essential	1000	0	Core-essential	1000	0	Core-essential	1000	0	["6.1.1.23"]	Athe_0593	Aminoacyl-tRNA biosynthesis	ATP[c] + L-Aspartate[c] + tRNA(Asn)[c] <=> AMP[c] + Diphosphate[c] + L-Aspartyl-tRNA(Asn)[c]	0_Core-essential_50_Core-essential	50_Core-essential_99.99_Core-essential
R03646	Core-essential	1000	0	Core-essential	1000	0	Core-essential	1000	0	["6.1.1.19"]	Athe_2036	Aminoacyl-tRNA biosynthesis	ATP[c] + L-Arginine[c] + tRNA(Arg)[c] <=> AMP[c] + Diphosphate[c] + L-Arginyl-tRNA(Arg)[c]	0_Core-essential_50_Core-essential	50_Core-essential_99.99_Core-essential
R01542	Non-essential	0	1000	Non-essential	0	1000	Non-essential	0	1000	["1.1.1.125", "1.1.1.127"]	Athe_2383	Pentose and glucuronate interconversions	(4S)-4,6-Dihydroxy-2,5-dioxohexanoate[c] + NADH[c] + H+[c] <=> 2-Keto-3-deoxy-D-gluconate[c] + NAD+[c]	0_Non-essential_50_Non-essential	50_Non-essential_99.99_Non-essential
R01229	Core-essential	1000	0	Core-essential	1000	0	Core-essential	1000	0	["2.4.2.7", "2.4.2.8", "2.4.2.22"]	Athe_1952 or Athe_0641	Purine metabolism	GMP[c] + Diphosphate[c] <=> Guanine[c] + |5-Phospho-alpha-D-ribose 1-diphosphate[c]|	0_Core-essential_50_Core-essential	50_Core-essential_99.99_Core-essential
R01541	Non-essential	0	1000	Non-essential	0	1000	Non-essential	0	1000	["2.7.1.45", "2.7.1.178"]	Athe_2385	Pentose phosphate pathway	ATP[c] + 2-Keto-3-deoxy-D-gluconate[c] <=> ADP[c] + 2-Keto-3-deoxy-6-phosphogluconate[c] + H+[c]	0_Non-essential_50_Non-essential	50_Non-essential_99.99_Non-essential
R00897	Core-essential	1000	0	Core-essential	1000	0	Core-essential	1000	0	["2.5.1.47", "2.5.1.65"]	Athe_1615	Cysteine and methionine metabolism	O-Acetyl-L-serine[c] + |Hydrogen sulfide[c]| <=> L-Cysteine[c] + Acetate[c] + H+[c]	0_Core-essential_50_Core-essential	50_Core-essential_99.99_Core-essential
R01226	Core-essential	1000	0	Core-essential	1000	0	Core-essential	1000	0	["2.1.2.11"]	Athe_1981	Pantothenate and CoA biosynthesis	5,10-Methylenetetrahydrofolate[c] + |3-Methyl-2-oxobutanoic acid[c]| + H2O[c] <=> Tetrahydrofolate[c] + 2-Dehydropantoate[c]	0_Core-essential_50_Core-essential	50_Core-essential_99.99_Core-essential
R00895	Non-essential	0	1000	Non-essential	0	1000	Non-essential	0	1000	["2.6.1.1", "2.6.1.3"]	Athe_1128 and Athe_1414	Cysteine and methionine metabolism	L-Cysteine[c] + 2-Oxoglutarate[c] <=> Mercaptopyruvate[c] + L-Glutamate[c]	0_Non-essential_50_Non-essential	50_Non-essential_99.99_Non-essential
R01224	Conditionally-essential	493	507	Conditionally-essential	490	510	Conditionally-essential	494	506	["1.5.1.20"]	Athe_0325	One carbon pool by folate	5,10-Methylenetetrahydrofolate[c] + NADPH[c] + H+[c] => 5-Methyltetrahydrofolate[c] + NADP+[c]	0_Conditionally-essential_50_Conditionally-essential	50_Conditionally-essential_99.99_Conditionally-essential
R01220	Core-essential	1000	0	Core-essential	1000	0	Core-essential	1000	0	["1.5.1.5"]	Athe_0982	One carbon pool by folate	5,10-Methylenetetrahydrofolate[c] + NADP+[c] <=> 5,10-Methenyltetrahydrofolate[c] + NADPH[c]	0_Core-essential_50_Core-essential	50_Core-essential_99.99_Core-essential
R02722	Conditionally-essential	662	338	Conditionally-essential	686	314	Conditionally-essential	658	342	["4.2.1.20"]	Athe_1690 and (Athe_1691 or Athe_0031)	Glycine, serine and threonine metabolism	L-Serine[c] + |Indoleglycerol phosphate[c]| => L-Tryptophan[c] + |D-Glyceraldehyde 3-phosphate[c]| + H2O[c]	0_Conditionally-essential_50_Conditionally-essential	50_Conditionally-essential_99.99_Conditionally-essential
R00517	Non-essential	0	1000	Non-essential	0	1000	Non-essential	0	1000	["2.7.1.48"]	Athe_0531	Pyrimidine metabolism	GTP[c] + Cytidine[c] => GDP[c] + CMP[c] + H+[c]	0_Non-essential_50_Non-essential	50_Non-essential_99.99_Non-essential
R00515	Conditionally-essential	86	914	Conditionally-essential	111	889	Conditionally-essential	125	875	["3.6.1.8"]	Athe_0647	Pyrimidine metabolism	CTP[c] + H2O[c] => CMP[c] + Diphosphate[c] + H+[c]	0_Conditionally-essential_50_Conditionally-essential	50_Conditionally-essential_99.99_Conditionally-essential
R00512	Core-essential	1000	0	Core-essential	1000	0	Core-essential	1000	0	["2.7.4.14", "2.7.4.25"]	Athe_1325	Pyrimidine metabolism	ATP[c] + CMP[c] <=> ADP[c] + CDP[c]	0_Core-essential_50_Core-essential	50_Core-essential_99.99_Core-essential
Acetoin-Syn	Conditionally-essential	182	818	Conditionally-essential	170	830	Non-essential	0	1000			Pyruvate metabolism	(S)-2-Acetolactate[c] + H+[c] => Acetoin[c] + CO2[c]	0_Conditionally-essential_50_Conditionally-essential	50_Conditionally-essential_99.99_Non-essential
R01869	Conditionally-essential	298	702	Conditionally-essential	315	685	Core-essential	1000	0	["1.3.1.14"]	Athe_1379 and Athe_1380	Pyrimidine metabolism	(S)-Dihydroorotate[c] + NAD+[c] <=> Orotate[c] + H+[c] + NADH[c]	0_Conditionally-essential_50_Conditionally-essential	50_Conditionally-essential_99.99_Core-essential
R07159	Conditionally-essential	685	315	Conditionally-essential	355	645	Conditionally-essential	542	458	["1.2.7.6"]	Athe_0820 and Athe_0821	Glycolysis / Gluconeogenesis	|D-Glyceraldehyde 3-phosphate[c]| + H2O[c] + (2) |Oxidized ferredoxin (2[4Fe-4S]) (Fdox)[c]| => 3-Phospho-D-glycerate[c] + (3) H+[c] + (2) |Reduced ferredoxin (2[4Fe-4S]) (Fdred)[c]|	0_Conditionally-essential_50_Conditionally-essential	50_Conditionally-essential_99.99_Conditionally-essential
R02135	Conditionally-essential	146	854	Conditionally-essential	164	836	Conditionally-essential	157	843	["3.1.3.1", "3.1.3.2", "3.1.3.100"]	Athe_1046 or Athe_2754	Thiamine metabolism	|Thiamin monophosphate[c]| + H2O[c] <=> Thiamine[c] + Orthophosphate[c]	0_Conditionally-essential_50_Conditionally-essential	50_Conditionally-essential_99.99_Conditionally-essential
THZPSN	Conditionally-essential	146	854	Conditionally-essential	164	836	Conditionally-essential	157	843	["2.8.1.7, 2.7.7.73, 2.8.1.4, 4.1.99.19, 2.8.1.10"]	(Athe_1547 or Athe_1714) and Athe_0371 and Athe_1546 and Athe_1288 and Athe_0370 and Athe_0369	Thiamine biosynthesis	ATP[c] + L-Cysteine[c] + |1-deoxy-D-xylulose 5-phosphate[c]| + L-Tyrosine[c] => 4-Methyl-5-(2-phosphooxyethyl)thiazole[c] + L-Alanine[c] + AMP[c] + CO2[c] + H2O[c] + Diphosphate[c] + |4-Hydroxy-benzyl alcohol[c]| + H+[c]	0_Conditionally-essential_50_Conditionally-essential	50_Conditionally-essential_99.99_Conditionally-essential
R00291	Non-essential	0	1000	Non-essential	0	1000	Non-essential	0	1000	["5.1.3.2"]	Athe_0940 or Athe_1148	Galactose metabolism	UDP-alpha-D-galactose[c] <=> UDP-glucose[c]	0_Non-essential_50_Non-essential	50_Non-essential_99.99_Non-essential
R02036	Non-essential	0	1000	Non-essential	0	1000	Non-essential	0	1000	["4.2.1.12"]	Athe_2333	Pentose phosphate pathway	6-Phospho-D-gluconate[c] => 2-Keto-3-deoxy-6-phosphogluconate[c] + H2O[c]	0_Non-essential_50_Non-essential	50_Non-essential_99.99_Non-essential
R01863	Non-essential	0	1000	Non-essential	0	1000	Non-essential	0	1000	["2.4.2.1", "2.4.2.15"]	Athe_1772	Purine metabolism	Inosine[c] + Orthophosphate[c] <=> Hypoxanthine[c] + |alpha-D-Ribose 1-phosphate[c]|	0_Non-essential_50_Non-essential	50_Non-essential_99.99_Non-essential
R02030	Non-essential	0	1000	Non-essential	0	1000	Non-essential	0	1000	2.7.8.41	Athe_1459	-	Phosphatidylglycerol[c] + CDP-diacylglycerol[c] => Cardiolipin[c] + CMP[c] + H+[c]	0_Non-essential_50_Non-essential	50_Non-essential_99.99_Non-essential

## Sheet: FVA_99.99
FVA results when ethanol productions was constrained to the maximum.
rxn_id	lower	upper	equation	flux_range
R03191	0	0.0418448	UDP-N-acetyl-3-(1-carboxyvinyl)-D-glucosamine[c] + NADH[c] + H+[c] => UDP-N-acetylmuramate[c] + NAD+[c]	[0, 0.0418]
R04206	0	0	3-Phospho-D-erythronate[c] <=> Phosphoenol-4-deoxy-3-tetrulosonate[c] + H2O[c]	[0, 0]
R08238	0	0	6-Methylmercaptopurine[c] + |5-Phospho-alpha-D-ribose 1-diphosphate[c]| <=> |6-Methylthiopurine 5'-monophosphate ribonucleotide[c]| + Diphosphate[c]	[0, 0]
R01373	0.0433458	0.0800197	Prephenate[c] + H+[c] <=> Phenylpyruvate[c] + H2O[c] + CO2[c]	[0.0433, 0.08]
R01150	0.0417462	0.0418448	ATP[c] + (2) D-Alanine[c] <=> ADP[c] + Orthophosphate[c] + D-Alanyl-D-alanine[c] + H+[c]	[0.0417, 0.0418]
R03005	0	192.142	ATP[c] + |Nicotinate D-ribonucleotide[c]| + H+[c] <=> Diphosphate[c] + Deamino-NAD+[c]	[0, 192.1419]
posABC-2	0	0	|pectin oligosaccharides 2(rhamnose-glucuronate)[e]| + ATP[c] + H2O[c] => |pectin oligosaccharides 2(rhamnose-glucuronate)[c]| + ADP[c] + Orthophosphate[c] + H+[c]	[0, 0]
mosABC	0	0	1,4-beta-D-Mannooligosaccharide(n=4)[e] + ATP[c] + H2O[c] => 1,4-beta-D-Mannooligosaccharide(n=4)[c] + ADP[c] + Orthophosphate[c] + H+[c]	[0, 0]
ATPSYN	-184.211	-23.9045	(4) H+[c] + ATP[c] + H2O[c] <=> (5) H+[e] + ADP[c] + Orthophosphate[c]	[-184.211, -23.9045]
R09660	0	0	5'-Methylthioadenosine[c] + H2O[c] <=> 5'-S-Methyl-5'-thioinosine[c] + Ammonia[c]	[0, 0]
QueA	0	0	S-Adenosyl-L-methionine[c] + |tRNA 7-aminomethyl-7-carbaguanine[c]| => L-Methionine[c] + Adenine[c] + |Epoxyqueuosine34 in tRNA[c]| + H+[c]	[0, 0]
R00206	-310.673	142.551	AMP[c] + Phosphoenolpyruvate[c] + Diphosphate[c] + H+[c] <=> ATP[c] + Pyruvate[c] + Orthophosphate[c]	[-310.6732, 142.5509]
R00104	0.0004508	0.000451865	ATP[c] + NAD+[c] <=> ADP[c] + NADP+[c] + H+[c]	[0.0005, 0.0005]
CelF	0	0.3337	Cellulose(n=218)[e] + (108) H2O[e] => (109) Cellobiose[e]	[0, 0.3337]
FUCASE	0	0	|PA6 (fucosides)[c]| + H2O[c] => |L-Fucose (6-Deoxy-L-galactose)[c]| + |de-Fuc form of PA6[c]|	[0, 0]
R04325	-999.919	999.975	10-Formyltetrahydrofolate[c] + 5'-Phosphoribosylglycinamide[c] <=> Tetrahydrofolate[c] + 5'-Phosphoribosyl-N-formylglycinamide[c] + H+[c]	[-999.9188, 999.9751]
R01078	0	0	Dethiobiotin[c] + L-Cysteine[c] + S-Adenosyl-L-methionine[c] <=> Biotin[c] + L-Methionine[c] + 5'-Deoxyadenosine[c] + L-Alanine[c] + H+[c]	[0, 0]
R11308_kz	0	18.0198	Cellotetraose[e] + H2O[e] => (2) Cellobiose[e]	[0, 18.0198]
R08566	0	0.122454	4-Methyl-2-oxopentanoate[c] + CoA[c] + (2) |Oxidized ferredoxin (2[4Fe-4S]) (Fdox)[c]| => 3-Methylbutanoyl-CoA[c] + CO2[c] + (2) |Reduced ferredoxin (2[4Fe-4S]) (Fdred)[c]| + H+[c]	[0, 0.1225]
EX_C02917[e]	0	0	(S)-1,2-Propanediol[e] <=>	[0, 0]
R00662	0	192.142	UTP[c] + H2O[c] => UMP[c] + Diphosphate[c] + H+[c]	[0, 192.1419]
R01969	-0.023095	-0.0227748	Deoxyguanosine[c] + Orthophosphate[c] <=> Guanine[c] + |2-Deoxy-D-ribose 1-phosphate[c]|	[-0.0231, -0.0228]
R07175	0	0	(2) CoA[c] + NADP+[c] <=> CoA-disulfide[c] + NADPH[c] + H+[c]	[0, 0]
R01397	0.00325359	0.0312441	|Carbamoyl phosphate[c]| + L-Aspartate[c] <=> Orthophosphate[c] + N-Carbamoyl-L-aspartate[c] + H+[c]	[0.0033, 0.0312]
R04109	0	0	L-Glutamyl-tRNA(Glu)[c] + NADPH[c] + H+[c] => (S)-4-Amino-5-oxopentanoate[c] + tRNA(Glu)[c] + NADP+[c]	[0, 0]
R08614_kz	0	18.1867	1,4-beta-D-Mannooligosaccharide(n=4)[c] + (3) H2O[c] => (4) D-Mannose[c]	[0, 18.1867]
GaltABC	0	0	H2O[c] + ATP[c] + D-Galactose[e] => ADP[c] + Orthophosphate[c] + D-Galactose[c] + H+[c]	[0, 0]
MgCaAT	0	0.0219716	|Calcium cation[c]| + |Magnesium cation[e]| + ATP[c] + H2O[c] => |Calcium cation[e]| + |Magnesium cation[c]| + ADP[c] + Orthophosphate[c] + H+[c]	[0, 0.022]
R01665	0	0	ATP[c] + dCMP[c] <=> ADP[c] + dCDP[c]	[0, 0]
EX_C00238[e]	-0.0590394	-0.0589003	|Potassium cation[e]| <=>	[-0.059, -0.0589]
R03458	-0.010044	-0.00988804	5-Amino-6-(5'-phospho-D-ribitylamino)uracil[c] + NADP+[c] <=> 5-Amino-6-(5'-phosphoribosylamino)uracil[c] + NADPH[c] + H+[c]	[-0.01, -0.0099]
R00217	0	453.224	Oxaloacetate[c] + H+[c] => Pyruvate[c] + CO2[c]	[0, 453.2241]
R02112_kz	0	0	Maltodextrin(n=4)[c] + H2O[c] => (2) Maltose[c]	[0, 0]
R01859	0	0	ATP[c] + Propanoyl-CoA[c] + HCO3-[c] <=> ADP[c] + Orthophosphate[c] + (S)-Methylmalonyl-CoA[c] + H+[c]	[0, 0]
MazG	0	0	dATP[c] + H2O[c] => dAMP[c] + Diphosphate[c] + H+[c]	[0, 0]
R00161	0.00368458	0.00369329	ATP[c] + FMN[c] + H+[c] <=> Diphosphate[c] + FAD[c]	[0.0037, 0.0037]
R01625	0	0	CoA[c] + Apo-[acyl-carrier-protein][c] => |Adenosine 3',5'-bisphosphate[c]| + |Acyl-carrier protein[c]| + H+[c]	[0, 0]
R02864	0	0	Siroheme[c] + (2) H+[c] <=> Fe2+[c] + Sirohydrochlorin[c]	[0, 0]
R12152	0.0117805	0.0118084	N-(5'-Phospho-D-1'-ribulosylformimino)-5-amino-1-(5''-phospho-D-ribosyl)-4-imidazolecarboxamide[c] + Ammonia[c] => 1-(5'-Phosphoribosyl)-5-amino-4-imidazolecarboxamide[c] + |D-erythro-1-(Imidazol-4-yl)glycerol 3-phosphate[c]| + H2O[c]	[0.0118, 0.0118]
xosABC-2	0	0	(4O-Me)GlcAalpha(1-2)[(Xylbeta(1-3))n](Xylbeta(1-3)m)[e] + ATP[c] + H2O[c] => (4O-Me)GlcAalpha(1-2)[(Xylbeta(1-3))n](Xylbeta(1-3)m)[c] + ADP[c] + Orthophosphate[c] + H+[c]	[0, 0]
EX_C00305[e]	-0.0219716	-0.0219198	|Magnesium cation[e]| <=>	[-0.022, -0.0219]
R08127	0	0	|Luteolin 7-O-[beta-D-glucuronosyl-(1->2)-beta-D-glucuronide]-4'-O-beta-D-glucuronide[c]| + H2O[c] <=> |Luteolin 7-O-[beta-D-glucuronosyl-(1->2)-beta-D-glucuronide][c]| + D-Glucuronate[c]	[0, 0]
R01010	0	0	|Glycerone phosphate[c]| + H2O[c] <=> Glycerone[c] + Orthophosphate[c]	[0, 0]
R06895	0	0	|Coproporphyrinogen III[c]| + (2) S-Adenosyl-L-methionine[c] <=> |Protoporphyrinogen IX[c]| + (2) CO2[c] + (2) L-Methionine[c] + (2) 5'-Deoxyadenosine[c]	[0, 0]
R03232	0	0	|Protein N(pi)-phospho-L-histidine[c]| + D-Fructose[e] => |Protein histidine[c]| + |D-Fructose 1-phosphate[c]|	[0, 0]
R00490	-2.20168	157.938	L-Aspartate[c] <=> Fumarate[c] + Ammonia[c] + H+[c]	[-2.2017, 157.9376]
R03509	0.00764721	0.00766527	N-(5-Phospho-D-ribosyl)anthranilate[c] <=> |1-(2-Carboxyphenylamino)-1-deoxy-D-ribulose 5-phosphate[c]|	[0.0076, 0.0077]
BF-H2ase	-460.096	-59.194	(3) H+[c] + NADH[c] + (2) |Reduced ferredoxin (2[4Fe-4S]) (Fdred)[c]| <=> (2) Hydrogen[c] + NAD+[c] + (2) |Oxidized ferredoxin (2[4Fe-4S]) (Fdox)[c]|	[-460.096, -59.194]
R00193	0	0	S-Adenosyl-L-homocysteine[c] + H2O[c] <=> S-Inosyl-L-homocysteine[c] + Ammonia[c] + H+[c]	[0, 0]
R05071	0.295278	0.295975	(S)-2-Acetolactate[c] <=> |3-Hydroxy-3-methyl-2-oxobutanoic acid[c]|	[0.2953, 0.296]
R00945	-0.13218	-0.131517	5,10-Methylenetetrahydrofolate[c] + Glycine[c] + H2O[c] <=> Tetrahydrofolate[c] + L-Serine[c]	[-0.1322, -0.1315]
R00156	0.24392	192.386	ATP[c] + UDP[c] <=> ADP[c] + UTP[c]	[0.2439, 192.3858]
R01082	-158.098	2.04111	(S)-Malate[c] <=> Fumarate[c] + H2O[c]	[-158.0981, 2.0411]
R01993	-0.0312441	-0.00325359	(S)-Dihydroorotate[c] + H2O[c] <=> N-Carbamoyl-L-aspartate[c] + H+[c]	[-0.0312, -0.0033]
R03193	0.0417462	0.0418448	ATP[c] + UDP-N-acetylmuramate[c] + L-Alanine[c] <=> ADP[c] + Orthophosphate[c] + UDP-N-acetylmuramoyl-L-alanine[c] + H+[c]	[0.0417, 0.0418]
R03968	-999.798	1000	alpha-Isopropylmalate[c] <=> 2-Isopropylmaleate[c] + H2O[c]	[-999.7977, 1000]
vb12ABC	0	0	|Vitamin B12[e]| + ATP[c] + H2O[c] => |Vitamin B12[c]| + ADP[c] + Orthophosphate[c] + H+[c]	[0, 0]
R03223	0	9.16041e-05	|4-Amino-5-hydroxymethyl-2-methylpyrimidine diphosphate[c]| + 4-Methyl-5-(2-phosphooxyethyl)thiazole[c] + H+[c] <=> Diphosphate[c] + |Thiamin monophosphate[c]|	[0, 0.0001]
R05629	0	0	UDPMurNAc(oyl-L-Ala-D-gamma-Glu-L-Lys-D-Ala-D-Ala)[c] + |di-trans,poly-cis-Undecaprenyl phosphate[c]| <=> UMP[c] + MurAc(oyl-L-Ala-D-gamma-Glu-L-Lys-D-Ala-D-Ala)-diphospho-undecaprenol[c]	[0, 0]
R02295	0	0	|Nicotinate D-ribonucleoside[c]| + Orthophosphate[c] <=> Nicotinate[c] + |alpha-D-Ribose 1-phosphate[c]| + H+[c]	[0, 0]
fucABC	0	0	|L-Fucose (6-Deoxy-L-galactose)[e]| + H2O[c] + ATP[c] => |L-Fucose (6-Deoxy-L-galactose)[c]| + ADP[c] + Orthophosphate[c] + H+[c]	[0, 0]
R00986	0	0.00766527	Chorismate[c] + L-Glutamine[c] => Anthranilate[c] + Pyruvate[c] + L-Glutamate[c] + H+[c]	[0, 0.0077]
R02142	0	0	|Xanthosine 5'-phosphate[c]| + Diphosphate[c] <=> Xanthine[c] + |5-Phospho-alpha-D-ribose 1-diphosphate[c]|	[0, 0]
R02473	0.00402874	0.00403826	ATP[c] + (R)-Pantoate[c] + beta-Alanine[c] <=> AMP[c] + Diphosphate[c] + Pantothenate[c] + H+[c]	[0.004, 0.004]
EX_C00255[e]	-0.000133205	0	Riboflavin[e] <=>	[-0.0001, 0]
R01226	0.00402874	0.00403826	5,10-Methylenetetrahydrofolate[c] + |3-Methyl-2-oxobutanoic acid[c]| + H2O[c] <=> Tetrahydrofolate[c] + 2-Dehydropantoate[c]	[0.004, 0.004]
R01762	0	0	Arabinan(n=2)[e] + (5) H2O[e] => (6) L-Arabinose[e]	[0, 0]
XLBASE	0	0	Xylobiose[c] + H2O[c] => (2) D-Xylose[c]	[0, 0]
R01057	-0.0279169	0	|alpha-D-Ribose 1-phosphate[c]| <=> |D-Ribose 5-phosphate[c]|	[-0.0279, 0]
R00578	0	0	ATP[c] + L-Aspartate[c] + L-Glutamine[c] + H2O[c] <=> AMP[c] + Diphosphate[c] + L-Asparagine[c] + L-Glutamate[c] + H+[c]	[0, 0]
R01878	0	0	Cytidine[c] + H2O[c] => Uridine[c] + Ammonia[c]	[0, 0]
R03659	0.0189392	0.0189839	ATP[c] + L-Methionine[c] + tRNA(Met)[c] <=> AMP[c] + Diphosphate[c] + L-Methionyl-tRNA[c]	[0.0189, 0.019]
R01761	0	0	L-Arabinose[c] <=> L-Ribulose[c]	[0, 0]
cuEfflux	0	0	Copper[e] + ATP[c] + H2O[c] => Copper[c] + ADP[c] + Orthophosphate[c] + H+[c]	[0, 0]
EX_C05776[e]	0	0	|Vitamin B12[e]| <=>	[0, 0]
EX_C00378[e]	-9.16098e-05	0	Thiamine[e] <=>	[-0.0001, 0]
R04391	0	0	ATP[c] + N-((R)-Pantothenoyl)-L-cysteine[c] <=> ADP[c] + (R)-4'-Phosphopantothenoyl-L-cysteine[c] + H+[c]	[0, 0]
R05052	0	0	L-erythro-4-Hydroxyglutamate[c] + 2-Oxoglutarate[c] <=> (4R)-4-Hydroxy-2-oxoglutarate[c] + L-Glutamate[c]	[0, 0]
R08924	0	0	ATP[c] + HCO3-[c] + Butanoyl-CoA[c] <=> ADP[c] + Orthophosphate[c] + (2S)-Ethylmalonyl-CoA[c] + H+[c]	[0, 0]
R02926	0	0	Melibiitol[c] + H2O[c] <=> D-Sorbitol[c] + D-Galactose[c]	[0, 0]
R02472	-0.00403826	-0.00402874	(R)-Pantoate[c] + NADP+[c] <=> 2-Dehydropantoate[c] + NADPH[c] + H+[c]	[-0.004, -0.004]
R08567	0	0.00291558	|(S)-3-Methyl-2-oxopentanoic acid[c]| + CoA[c] + (2) |Oxidized ferredoxin (2[4Fe-4S]) (Fdox)[c]| => (S)-2-Methylbutanoyl-CoA[c] + CO2[c] + (2) |Reduced ferredoxin (2[4Fe-4S]) (Fdred)[c]| + H+[c]	[0, 0.0029]
R03066	0	0.00016431	2-Amino-4-hydroxy-6-hydroxymethyl-7,8-dihydropteridine[c] + 4-Aminobenzoate[c] => Dihydropteroate[c] + H2O[c]	[0, 0.0002]
R05884	0	0	|1-Hydroxy-2-methyl-2-butenyl 4-diphosphate[c]| + (2) |Reduced ferredoxin (2[4Fe-4S]) (Fdred)[c]| + (2) H+[c] <=> |Isopentenyl diphosphate[c]| + (2) |Oxidized ferredoxin (2[4Fe-4S]) (Fdox)[c]| + H2O[c]	[0, 0]
PECASE	0	0	Pectate[e] + (3) H2O[e] => (2) |pectin oligosaccharides[e]| + (2) |pectin oligosaccharides 2(rhamnose-glucuronate)[e]|	[0, 0]
R02485	0	0	Deoxycytidine[c] + H2O[c] <=> Deoxyuridine[c] + Ammonia[c]	[0, 0]
R00660	0.0417462	0.0418448	Phosphoenolpyruvate[c] + UDP-N-acetyl-alpha-D-glucosamine[c] <=> UDP-N-acetyl-3-(1-carboxyvinyl)-D-glucosamine[c] + Orthophosphate[c]	[0.0417, 0.0418]
ANTIMt1	0	0	Antimonite[c] => Antimonite[e]	[0, 0]
R00756	0	453.224	ATP[c] + |D-Fructose 6-phosphate[c]| => ADP[c] + |D-Fructose 1,6-bisphosphate[c]| + H+[c]	[0, 453.2241]
R01785	0	0	|L-Xylulose 1-phosphate[c]| <=> |Glycerone phosphate[c]| + Glycolaldehyde[c]	[0, 0]
EX_C00288[e]	-0.0209377	0	HCO3-[e] <=>	[-0.0209, 0]
R02649	0.0349047	0.0349872	ATP[c] + N-Acetyl-L-glutamate[c] <=> ADP[c] + |N-Acetyl-L-glutamate 5-phosphate[c]|	[0.0349, 0.035]
R04639	0	0.0232591	2,5-Diamino-6-(5'-triphosphoryl-3',4'-trihydroxy-2'-oxopentyl)-amino-4-oxopyrimidine[c] => |7,8-Dihydroneopterin 3'-triphosphate[c]| + H2O[c]	[0, 0.0233]
R00883	-453.224	0	GDP[c] + |D-Mannose 1-phosphate[c]| + H+[c] <=> Orthophosphate[c] + GDP-mannose[c]	[-453.2241, 0]
R00895	0	0	L-Cysteine[c] + 2-Oxoglutarate[c] <=> Mercaptopyruvate[c] + L-Glutamate[c]	[0, 0]
ACt6	1.05829	1.19788	Acetate[c] + H+[c] <=> Acetate[e] + H+[e]	[1.0583, 1.1979]
R05141	0	0	Celloheptaose[c] + H2O[c] => Cellohexaose[c] + D-Glucose[c]	[0, 0]
KAS11	0.101805	0.102045	(18) H+[c] + (12) NADPH[c] + 3-Methylbutanoyl-CoA[c] + (6) |Malonyl-[acyl-carrier protein][c]| => |Fatty Acid iso-C17:0 ACP[c]| + (12) NADP+[c] + CoA[c] + (5) |Acyl-carrier protein[c]| + (6) H2O[c] + (6) CO2[c]	[0.1018, 0.102]
R04929	0	0	ATP[c] + Selenate[c] + (2) H+[c] <=> Diphosphate[c] + Adenylylselenate[c]	[0, 0]
R02985	0	0	Amygdalin[c] + H2O[c] => Prunasin[c] + D-Glucose[c]	[0, 0]
EX_C00314[e]	0	0	Pyridoxine[e] <=>	[0, 0]
coEfflux	0	0	|Cobalt ion[c]| + H2O[c] + ATP[c] => |Cobalt ion[e]| + ADP[c] + Orthophosphate[c] + H+[c]	[0, 0]
R07160	0	0.0291558	|3-Methyl-2-oxobutanoic acid[c]| + CoA[c] + (2) |Oxidized ferredoxin (2[4Fe-4S]) (Fdox)[c]| => 2-Methylpropanoyl-CoA[c] + CO2[c] + (2) |Reduced ferredoxin (2[4Fe-4S]) (Fdred)[c]| + H+[c]	[0, 0.0292]
EX_C20679[e]	0	0	Tungstate[e] <=>	[0, 0]
MgtE	0	0.0219716	|Magnesium cation[e]| => |Magnesium cation[c]|	[0, 0.022]
TECA3S45_Cbes	0.000746223	0.000747985	(45) CDP-glycerol[c] + H2O[c] + UDP-N-acetyl-alpha-D-glucosamine[c] + UDP-N-acetyl-D-mannosamine[c] + (45) UDP-glucose[c] => (45) CMP[c] + |Glycerol teichoic acid (n=45), unlinked, glucose substituted[c]| + (91) H+[c] + (46) UDP[c] + UMP[c]	[0.0007, 0.0007]
CaNaEx	0.00205101	0.132207	|Calcium cation[e]| + (3) |Sodium cation[c]| <=> |Calcium cation[c]| + (3) |Sodium cation[e]|	[0.0021, 0.1322]
R00586	-0.0189839	-0.0189392	L-Serine[c] + Acetyl-CoA[c] <=> O-Acetyl-L-serine[c] + CoA[c]	[-0.019, -0.0189]
R01870	-0.0312441	-0.00325359	|Orotidine 5'-phosphate[c]| + Diphosphate[c] <=> Orotate[c] + |5-Phospho-alpha-D-ribose 1-diphosphate[c]|	[-0.0312, -0.0033]
EX_C00186[e]	0	0.0418754	(S)-Lactate[e] <=>	[0, 0.0419]
R00239	0.0274281	0.0274929	ATP[c] + L-Glutamate[c] <=> ADP[c] + |L-Glutamyl 5-phosphate[c]|	[0.0274, 0.0275]
R03940	0	0	L-Methionyl-tRNA[c] + 10-Formyltetrahydrofolate[c] <=> Tetrahydrofolate[c] + N-Formylmethionyl-tRNA[c] + H+[c]	[0, 0]
R05637	0	0	|2-Phospho-4-(cytidine 5'-diphospho)-2-C-methyl-D-erythritol[c]| <=> |2-C-Methyl-D-erythritol 2,4-cyclodiphosphate[c]| + CMP[c]	[0, 0]
R09592	0	0	ATP[c] + [L-Asp(4-L-Arg)]n[c] + L-Aspartate[c] <=> ADP[c] + Orthophosphate[c] + [L-Asp(4-L-Arg)]n-L-Asp[c] + H+[c]	[0, 0]
TP_CO2	141.27	141.353	CO2[c] <=> CO2[e]	[141.2697, 141.3534]
R04944	0	0	O-Phosphorylhomoserine[c] + L-Selenocysteine[c] <=> L-Selenocystathionine[c] + Orthophosphate[c]	[0, 0]
R02272	0	0	5-Aminolevulinate[c] <=> (S)-4-Amino-5-oxopentanoate[c]	[0, 0]
R05553	0.000118406	0.00016431	4-Amino-4-deoxychorismate[c] => 4-Aminobenzoate[c] + Pyruvate[c] + H+[c]	[0.0001, 0.0002]
R01641	0.0140452	0.0142403	|Sedoheptulose 7-phosphate[c]| + |D-Glyceraldehyde 3-phosphate[c]| <=> |D-Ribose 5-phosphate[c]| + |D-Xylulose 5-phosphate[c]|	[0.014, 0.0142]
moABC	0	0	Molybdate[e] + ATP[c] + H2O[c] => Molybdate[c] + ADP[c] + Orthophosphate[c] + H+[c]	[0, 0]
leuABC	0	0	ATP[c] + H2O[c] + L-Leucine[e] => ADP[c] + Orthophosphate[c] + L-Leucine[c] + H+[c]	[0, 0]
R01863	0	0	Inosine[c] + Orthophosphate[c] <=> Hypoxanthine[c] + |alpha-D-Ribose 1-phosphate[c]|	[0, 0]
R07280	0.00988804	0.010044	5-Amino-6-(5'-phospho-D-ribitylamino)uracil[c] + H2O[c] <=> 5-Amino-6-(1-D-ribitylamino)uracil[c] + Orthophosphate[c]	[0.0099, 0.01]
R01900	-0.1944	-0.193898	Isocitrate[c] <=> cis-Aconitate[c] + H2O[c]	[-0.1944, -0.1939]
R03243	-0.0118084	-0.0117805	|L-Histidinol phosphate[c]| + 2-Oxoglutarate[c] <=> |3-(Imidazol-4-yl)-2-oxopropyl phosphate[c]| + L-Glutamate[c]	[-0.0118, -0.0118]
EX_C00097[e]	-0.0327812	-0.0326146	L-Cysteine[e] <=>	[-0.0328, -0.0326]
12DAG3PS	0.00290871	0.00291558	(3) Tetradecanoyl-[acp][c] + (12) Hexadecanoyl-[acp][c] + (5) |Octadecanoyl-[acyl-carrier protein][c]| + (2) |Oleoyl-[acyl-carrier protein][c]| + |Fatty Acid anteiso-C18:1 omega-7 ACP[c]| + (7) |Fatty Acid iso-C15:0-ACP[c]| + (2) |Fatty Acid iso-C16:0 ACP[c]| + (35) |Fatty Acid iso-C17:0 ACP[c]| + |Fatty Acid anteiso-C17:0 ACP[c]| + (8) |Fatty Acid iso-C14:0 3-OH ACP[c]| + (38) |sn-Glycerol 3-pho…	[0.0029, 0.0029]
R11307_kz	0	0.3337	Cellulose(n=218)[e] + (54) H2O[e] => (54) Cellotetraose[e] + Cellobiose[e]	[0, 0.3337]
R00177	-9.16041e-05	0	Orthophosphate[c] + Diphosphate[c] + S-Adenosyl-L-methionine[c] <=> ATP[c] + L-Methionine[c] + H2O[c]	[-0.0001, 0]
R09978	0.0227748	0.023095	7-Carboxy-7-carbaguanine[c] + Ammonia[c] + ATP[c] <=> 7-Cyano-7-carbaguanine[c] + ADP[c] + Orthophosphate[c] + H2O[c]	[0.0228, 0.0231]
R00428	0	0.0232591	GTP[c] + H2O[c] => |Formamidopyrimidine nucleoside triphosphate[c]|	[0, 0.0233]
znEfflux	0	96.0709	|Zinc cation[c]| + H2O[c] + ATP[c] => |Zinc cation[e]| + ADP[c] + Orthophosphate[c] + H+[c]	[0, 96.0709]
R02971	0	0	ATP[c] + Pantetheine[c] <=> ADP[c] + |Pantetheine 4'-phosphate[c]| + H+[c]	[0, 0]
R01855	0	0	dGTP[c] + H2O[c] => dGMP[c] + Diphosphate[c] + H+[c]	[0, 0]
R03471	0	0	ATP[c] + 4-Amino-5-hydroxymethyl-2-methylpyrimidine[c] <=> ADP[c] + 4-Amino-2-methyl-5-(phosphooxymethyl)pyrimidine[c] + H+[c]	[0, 0]
R08221	0	0	5'-Deoxy-5-fluorocytidine[c] + H2O[c] <=> 5'-Deoxy-5-fluorouridine[c] + Ammonia[c]	[0, 0]
xgosABC-1	0	0	XXXG-xyloglucan-oligosaccharides[e] + ATP[c] + H2O[c] => XXXG-xyloglucan-oligosaccharides[c] + ADP[c] + Orthophosphate[c] + H+[c]	[0, 0]
R03898	-0.599474	-0.571557	2-Methylmaleate[c] + H2O[c] <=> D-erythro-3-Methylmalate[c]	[-0.5995, -0.5716]
R01083	0.0453113	0.0455072	N6-(1,2-Dicarboxyethyl)-AMP[c] <=> Fumarate[c] + AMP[c]	[0.0453, 0.0455]
AbfA	0	0	Arabinoxylan-oligosaccharides[c] + (3) H2O[c] => Xylan-oligosaccharides[c] + (3) L-Arabinose[c]	[0, 0]
R05046	0	0.0232591	|Formamidopyrimidine nucleoside triphosphate[c]| + H2O[c] => |2,5-Diaminopyrimidine nucleoside triphosphate[c]| + Formate[c] + H+[c]	[0, 0.0233]
cysT	0.0326146	0.0327812	L-Cysteine[e] + H+[e] => L-Cysteine[c] + H+[c]	[0.0326, 0.0328]
RhiN	0	0	|pectin oligosaccharides 2(rhamnose-glucuronate)[c]| + H2O[c] => 5-Dehydro-4-deoxy-D-glucuronate[c] + L-Rhamnose[c]	[0, 0]
R00529	0	0	ATP[c] + Sulfate[c] + H+[c] <=> Diphosphate[c] + |Adenylyl sulfate[c]|	[0, 0]
R04998	0	0	cis-beta-D-Glucosyl-2-hydroxycinnamate[c] + H2O[c] => cis-2-Hydroxycinnamate[c] + D-Glucose[c]	[0, 0]
mdosABC	0	0	Maltodextrin(n=4)[e] + ATP[c] + H2O[c] => Maltodextrin(n=4)[c] + ADP[c] + Orthophosphate[c] + H+[c]	[0, 0]
16GLACANASE	0	0	1,6-alpha-D-Glucan(n=4)[e] + H2O[e] => (2) Maltodextrin(n=4)[e]	[0, 0]
R10810	0	0	Mannobiose[c] <=> 4-O-beta-D-Mannopyranosyl-D-glucopyranose[c]	[0, 0]
EX_C06232[e]	0	0	Molybdate[e] <=>	[0, 0]
G5SADs	0.0274281	0.0274929	|L-Glutamate 5-semialdehyde[c]| <=> (S)-1-Pyrroline-5-carboxylate[c] + H2O[c] + H+[c]	[0.0274, 0.0275]
MntH	0	0	Manganese(2+)[e] + H+[e] => Manganese(2+)[c] + H+[c]	[0, 0]
R00114	0	160.118	L-Glutamine[c] + 2-Oxoglutarate[c] + NADPH[c] + H+[c] => (2) L-Glutamate[c] + NADP+[c]	[0, 160.1182]
R00582	0.170715	0.171468	|O-Phospho-L-serine (Pser)[c]| + H2O[c] <=> L-Serine[c] + Orthophosphate[c]	[0.1707, 0.1715]
R04035	0.0117805	0.0118084	1-(5-Phospho-D-ribosyl)-ATP[c] + H2O[c] <=> Phosphoribosyl-AMP[c] + Diphosphate[c] + (2) H+[c]	[0.0118, 0.0118]
R00342	-2.04111	158.098	(S)-Malate[c] + NAD+[c] <=> Oxaloacetate[c] + NADH[c] + H+[c]	[-2.0411, 158.0981]
R00351	-0.1944	-0.193898	Citrate[c] + CoA[c] + H+[c] <=> Acetyl-CoA[c] + H2O[c] + Oxaloacetate[c]	[-0.1944, -0.1939]
R03035	0.00402874	0.00403826	ATP[c] + |Pantetheine 4'-phosphate[c]| + H+[c] <=> Diphosphate[c] + Dephospho-CoA[c]	[0.004, 0.004]
R05578	0.0650022	0.0651557	tRNA(Glu)[c] + L-Glutamate[c] + ATP[c] <=> L-Glutamyl-tRNA(Glu)[c] + Diphosphate[c] + AMP[c]	[0.065, 0.0652]
R03163	0	0	|L-Fucose (6-Deoxy-L-galactose)[c]| <=> L-Fuculose[c]	[0, 0]
R10339	0	0	2-Amino-7,8-dihydro-4-hydroxy-6-(diphosphooxymethyl)pteridine[c] + |4-(beta-D-Ribofuranosyl)aniline 5'-phosphate[c]| <=> |N-[(7,8-Dihydropterin-6-yl)methyl]-4-(beta-D-ribofuranosyl)aniline 5'-phosphate[c]| + Diphosphate[c]	[0, 0]
R09365	0	0	Selenohomocysteine[c] + 5-Methyltetrahydropteroyltri-L-glutamate[c] <=> L-Selenomethionine[c] + Tetrahydropteroyltri-L-glutamate[c]	[0, 0]
R01214	-0.0600203	-0.0598789	L-Valine[c] + 2-Oxoglutarate[c] <=> |3-Methyl-2-oxobutanoic acid[c]| + L-Glutamate[c]	[-0.06, -0.0599]
R01444	0	18.0198	Cellotriose[c] + H2O[c] => Cellobiose[c] + D-Glucose[c]	[0, 18.0198]
R03802	0	0	Cellopentaose[c] + H2O[c] => Cellotetraose[c] + D-Glucose[c]	[0, 0]
R01580	0	0	|Pyridoxamine phosphate[c]| + 2-Oxoglutarate[c] <=> |Pyridoxal phosphate[c]| + D-Glutamate[c]	[0, 0]
R03472	0	9.16041e-05	|Aminoimidazole ribotide[c]| + S-Adenosyl-L-methionine[c] <=> 4-Amino-2-methyl-5-(phosphooxymethyl)pyrimidine[c] + 5'-Deoxyadenosine[c] + L-Methionine[c] + Formate[c] + (3) H+[c] + CO[c]	[0, 0.0001]
R04573	0	0	ATP[c] + UDP-N-acetylmuramoyl-L-alanyl-gamma-D-glutamyl-L-lysine[c] + D-Alanyl-D-alanine[c] <=> ADP[c] + Orthophosphate[c] + UDPMurNAc(oyl-L-Ala-D-gamma-Glu-L-Lys-D-Ala-D-Ala)[c] + H+[c]	[0, 0]
fe2t	0.00440309	0.00441349	Fe2+[e] + GTP[c] + H2O[c] => Fe2+[c] + GDP[c] + Orthophosphate[c] + H+[c]	[0.0044, 0.0044]
R04559	0.0811509	0.0816073	1-(5'-Phosphoribosyl)-5-amino-4-(N-succinocarboxamide)-imidazole[c] <=> Fumarate[c] + 1-(5'-Phosphoribosyl)-5-amino-4-imidazolecarboxamide[c]	[0.0812, 0.0816]
R02720	0	0	XTP[c] + H2O[c] <=> |Xanthosine 5'-phosphate[c]| + Diphosphate[c] + H+[c]	[0, 0]
EX_C00282[e]	0	0.0837507	Hydrogen[e] <=>	[0, 0.0838]
R09726	0	0	ATP[c] + Molybdopterin[c] + H+[c] <=> Diphosphate[c] + |Adenylated molybdopterin[c]|	[0, 0]
R00965	0.00325359	0.0312441	|Orotidine 5'-phosphate[c]| + H+[c] => UMP[c] + CO2[c]	[0.0033, 0.0312]
R10867	0	0	|4-Deoxy-beta-D-gluc-4-enuronosyl-(1,3)-N-acetyl-D-galactosamine 6-sulfate[c]| + H2O[c] <=> 5-Dehydro-4-deoxy-D-glucuronate[c] + |N-Acetyl-D-galactosamine 6-sulfate[c]|	[0, 0]
R01068	72.2466	72.2536	|D-Fructose 1,6-bisphosphate[c]| <=> |Glycerone phosphate[c]| + |D-Glyceraldehyde 3-phosphate[c]|	[72.2466, 72.2536]
rhaABC	0	0	L-Rhamnose[e] + H2O[c] + ATP[c] => L-Rhamnose[c] + ADP[c] + Orthophosphate[c] + H+[c]	[0, 0]
EX_C00698[e]	0	0	Cl-[e] <=>	[0, 0]
Lac-symp	0	0.0418754	(S)-Lactate[c] + H+[c] => (S)-Lactate[e] + H+[e]	[0, 0.0419]
R02984	0	0	dTDP-glucose[c] <=> dTDP-galactose[c]	[0, 0]
R00771	-0.243783	72.5034	|D-Glucose 6-phosphate[c]| <=> |D-Fructose 6-phosphate[c]|	[-0.2438, 72.5034]
R06513	0	0	dTDP-glucose[c] <=> dTDP-4-oxo-6-deoxy-D-glucose[c] + H2O[c]	[0, 0]
R01061	-176.149	144.087	|D-Glyceraldehyde 3-phosphate[c]| + Orthophosphate[c] + NAD+[c] <=> |3-Phospho-D-glyceroyl phosphate[c]| + NADH[c] + H+[c]	[-176.1493, 144.0871]
R00694	-0.0800197	-0.0433458	L-Phenylalanine[c] + 2-Oxoglutarate[c] <=> Phenylpyruvate[c] + L-Glutamate[c]	[-0.08, -0.0433]
R01470	0	0	sn-Glycero-3-phosphoethanolamine[c] + H2O[c] <=> Ethanolamine[c] + |sn-Glycerol 3-phosphate[c]| + H+[c]	[0, 0]
R05606	-1000	0	D-Mannonate[c] <=> 2-Keto-3-deoxy-D-gluconate[c] + H2O[c]	[-1000, 0]
R00732	0	0.0365742	L-Arogenate[c] + NAD+[c] => L-Tyrosine[c] + CO2[c] + NADH[c]	[0, 0.0366]
R07161	0	0	Indolepyruvate[c] + CoA[c] + (2) |Oxidized ferredoxin (2[4Fe-4S]) (Fdox)[c]| <=> S-2-(Indol-3-yl)acetyl-CoA[c] + CO2[c] + (2) |Reduced ferredoxin (2[4Fe-4S]) (Fdred)[c]| + H+[c]	[0, 0]
R03217	-1000	1000	O-Acetyl-L-homoserine[c] + L-Cysteine[c] <=> L-Cystathionine[c] + Acetate[c] + H+[c]	[-1000, 1000]
BF-Nfn	2.36111	82.5349	NADH[c] + (2) |Reduced ferredoxin (2[4Fe-4S]) (Fdred)[c]| + (2) NADP+[c] + H+[c] <=> NAD+[c] + (2) |Oxidized ferredoxin (2[4Fe-4S]) (Fdox)[c]| + (2) NADPH[c]	[2.3611, 82.5349]
sink_suc	0.00102864	0.00103107	Succinate[c] =>	[0.001, 0.001]
R00734	-0.0365742	0	L-Tyrosine[c] + 2-Oxoglutarate[c] <=> 3-(4-Hydroxyphenyl)pyruvate[c] + L-Glutamate[c]	[-0.0366, 0]
R10859	0	0	|2-C-Methyl-D-erythritol 2,4-cyclodiphosphate[c]| + |Reduced flavodoxin[c]| => |1-Hydroxy-2-methyl-2-butenyl 4-diphosphate[c]| + H2O[c] + |Oxidized flavodoxin[c]| + H+[c]	[0, 0]
R00658	143.902	143.916	2-Phospho-D-glycerate[c] <=> Phosphoenolpyruvate[c] + H2O[c]	[143.9018, 143.9163]
TECA1S45_Cbes	0.00148417	0.00148768	(45) CDP-glycerol[c] + UDP-N-acetyl-alpha-D-glucosamine[c] + UDP-N-acetyl-D-mannosamine[c] => (45) CMP[c] + |Glycerol teichoic acid (n=45), unlinked, unsubstituted[c]| + (46) H+[c] + UDP[c] + UMP[c]	[0.0015, 0.0015]
R03657	0.0801172	0.0803064	ATP[c] + L-Leucine[c] + tRNA(Leu)[c] <=> AMP[c] + Diphosphate[c] + L-Leucyl-tRNA[c]	[0.0801, 0.0803]
R02291	-0.858967	-0.83105	|L-Aspartate 4-semialdehyde[c]| + Orthophosphate[c] + NADP+[c] <=> 4-Phospho-L-aspartate[c] + NADPH[c] + H+[c]	[-0.859, -0.831]
EX_C00070[e]	0	0	Copper[e] <=>	[0, 0]
R01402	0	0	5'-Methylthioadenosine[c] + Orthophosphate[c] <=> Adenine[c] + |S-Methyl-5-thio-D-ribose 1-phosphate[c]|	[0, 0]
R00885	0	453.224	GTP[c] + |D-Mannose 1-phosphate[c]| + H+[c] => Diphosphate[c] + GDP-mannose[c]	[0, 453.2241]
melibABC	0	0	Melibiose[e] + H2O[c] + ATP[c] => Melibiose[c] + ADP[c] + Orthophosphate[c] + H+[c]	[0, 0]
R01090	-0.0803064	-0.0801172	L-Leucine[c] + 2-Oxoglutarate[c] <=> 4-Methyl-2-oxopentanoate[c] + L-Glutamate[c]	[-0.0803, -0.0801]
R00127	-1000	1000	ATP[c] + AMP[c] <=> (2) ADP[c]	[-1000, 1000]
uraUpt	0	0.0279169	Uracil[e] + H+[e] => Uracil[c] + H+[c]	[0, 0.0279]
R01829	0	0	|Sedoheptulose 1,7-bisphosphate[c]| <=> |Glycerone phosphate[c]| + |D-Erythrose 4-phosphate[c]|	[0, 0]
cellwall_met	0.091922	0.0921391	(0.454148) Peptidoglycan[c] + (0.016146) |Glycerol teichoic acid (n=45), unlinked, unsubstituted[c]| + (0.010482) |Glycerol teichoic acid (n=45), unlinked, D-ala substituted[c]| + (0.008118) |Glycerol teichoic acid (n=45), unlinked, glucose substituted[c]| + (0.013872) |Minor teichoic acid (acetylgalactosamine glucose phosphate, n=30)[c]| + (1.005532) ATP[c] + (1.005532) H2O[c] => |cell wall[c]| …	[0.0919, 0.0921]
R00256	0	192.142	L-Glutamine[c] + H2O[c] => L-Glutamate[c] + Ammonia[c] + H+[c]	[0, 192.1419]
R05679	0	0	|Glycerone phosphate[c]| + NADH[c] + H+[c] => |sn-Glycerol 1-phosphate[c]| + NAD+[c]	[0, 0]
R02484	0	0	Deoxyuridine[c] + Orthophosphate[c] <=> Uracil[c] + |2-Deoxy-D-ribose 1-phosphate[c]|	[0, 0]
R03013	0.0117805	0.0118084	|L-Histidinol phosphate[c]| + H2O[c] <=> L-Histidinol[c] + Orthophosphate[c]	[0.0118, 0.0118]
xgosABC-2	0	0	XLLG-xyloglucan-oligosaccharides[e] + ATP[c] + H2O[c] => XLLG-xyloglucan-oligosaccharides[c] + ADP[c] + Orthophosphate[c] + H+[c]	[0, 0]
R00966	0	0.0279169	Uracil[c] + |5-Phospho-alpha-D-ribose 1-diphosphate[c]| => UMP[c] + Diphosphate[c]	[0, 0.0279]
R04463	0.0811509	0.0816989	ATP[c] + 5'-Phosphoribosyl-N-formylglycinamide[c] + L-Glutamine[c] + H2O[c] <=> ADP[c] + Orthophosphate[c] + 2-(Formamido)-N1-(5'-phosphoribosyl)acetamidine[c] + L-Glutamate[c] + H+[c]	[0.0812, 0.0817]
R02036	0	1000	6-Phospho-D-gluconate[c] => 2-Keto-3-deoxy-6-phosphogluconate[c] + H2O[c]	[0, 1000]
R03192	0	0.0418448	UDP-N-acetyl-3-(1-carboxyvinyl)-D-glucosamine[c] + NADPH[c] + H+[c] => UDP-N-acetylmuramate[c] + NADP+[c]	[0, 0.0418]
R08648	0.0823276	0.082522	Pyruvate[c] + 2-Oxobutanoate[c] + H+[c] => (S)-2-Aceto-2-hydroxybutanoate[c] + CO2[c]	[0.0823, 0.0825]
EX_C00022[e]	0	0.0837507	Pyruvate[e] <=>	[0, 0.0838]
R00502	0	0	UTP[c] + |D-Galactose 1-phosphate[c]| + H+[c] <=> Diphosphate[c] + UDP-alpha-D-galactose[c]	[0, 0]
R03067	0	0.00016431	2-Amino-7,8-dihydro-4-hydroxy-6-(diphosphooxymethyl)pteridine[c] + 4-Aminobenzoate[c] => Diphosphate[c] + Dihydropteroate[c]	[0, 0.0002]
R00200	0	453.224	ADP[c] + Phosphoenolpyruvate[c] + H+[c] => ATP[c] + Pyruvate[c]	[0, 453.2241]
R03269	0.00402874	0.00403826	(R)-4'-Phosphopantothenoyl-L-cysteine[c] + H+[c] <=> |Pantetheine 4'-phosphate[c]| + CO2[c]	[0.004, 0.004]
R00228	139.571	139.585	Acetyl-CoA[c] + NADH[c] + H+[c] <=> Acetaldehyde[c] + CoA[c] + NAD+[c]	[139.5706, 139.5845]
R01663	0	96.0709	dCMP[c] + H2O[c] => dUMP[c] + Ammonia[c]	[0, 96.0709]
R07133	0	0	|Sorbitol 6-phosphate[c]| + NAD+[c] <=> |D-Fructose 6-phosphate[c]| + NADH[c] + H+[c]	[0, 0]
R02735	0.120016	0.1203	LL-2,6-Diaminoheptanedioate[c] <=> meso-2,6-Diaminoheptanedioate[c]	[0.12, 0.1203]
R01512	-1000	1000	ADP[c] + |3-Phospho-D-glyceroyl phosphate[c]| <=> ATP[c] + 3-Phospho-D-glycerate[c]	[-1000, 1000]
R01054	0	0	ADP-ribose[c] + H2O[c] <=> AMP[c] + |D-Ribose 5-phosphate[c]| + (2) H+[c]	[0, 0]
R04112	0	0	N-Acetylmuramoyl-Ala[c] + H2O[c] <=> N-Acetylmuramate[c] + L-Alanine[c]	[0, 0]
h2ot	-7.02392	47.1768	H2O[e] <=> H2O[c]	[-7.0239, 47.1768]
R00416	0.134147	0.134464	UTP[c] + |N-Acetyl-alpha-D-glucosamine 1-phosphate[c]| + H+[c] <=> Diphosphate[c] + UDP-N-acetyl-alpha-D-glucosamine[c]	[0.1341, 0.1345]
R09959	0.0227748	0.023095	|7,8-Dihydroneopterin 3'-triphosphate[c]| + H2O[c] <=> 6-Carboxy-5,6,7,8-tetrahydropterin[c] + Acetaldehyde[c] + Triphosphate[c] + (2) H+[c]	[0.0228, 0.0231]
R00481_zws	0.00102864	0.00103107	L-Aspartate[c] + Fumarate[c] <=> Iminoaspartate[c] + Succinate[c] + H+[c]	[0.001, 0.001]
R04208	0.0811509	0.0816989	ATP[c] + 2-(Formamido)-N1-(5'-phosphoribosyl)acetamidine[c] <=> ADP[c] + Orthophosphate[c] + |Aminoimidazole ribotide[c]| + H+[c]	[0.0812, 0.0817]
R08218	0	0	ATP[c] + L-Serine[c] + tRNA(Sec)[c] <=> AMP[c] + Diphosphate[c] + L-Seryl-tRNA(Sec)[c]	[0, 0]
EX_C00237[e]	0	9.16041e-05	CO[e] <=>	[0, 0.0001]
R02568	0	0	|D-Fructose 1-phosphate[c]| <=> |Glycerone phosphate[c]| + D-Glyceraldehyde[c]	[0, 0]
R00942	0	0	ATP[c] + Tetrahydrofolate[c] + L-Glutamate[c] <=> ADP[c] + Orthophosphate[c] + THF-L-glutamate[c] + H+[c]	[0, 0]
AXE	0	0	acetylxylan[c] + (3) H2O[c] => (3) Acetate[c] + Xylan-oligosaccharides[c] + (3) H+[c]	[0, 0]
R00421	0	0	UDP-N-acetyl-alpha-D-glucosamine[c] + (2) NAD+[c] + H2O[c] <=> UDP-N-acetyl-2-amino-2-deoxy-D-glucuronate[c] + (2) NADH[c] + (3) H+[c]	[0, 0]
R02454	0	0	D-Fructuronate[c] + NADH[c] + H+[c] <=> D-Mannonate[c] + NAD+[c]	[0, 0]
R09030	0	0	|D-Allose 6-phosphate[c]| <=> |D-Allulose 6-phosphate[c]|	[0, 0]
R02110_kz	0.0205757	0.0206243	Amylose(n=8)[c] => Glycogen[c]	[0.0206, 0.0206]
12PD_TP	0	0	(S)-1,2-Propanediol[e] <=> (S)-1,2-Propanediol[c]	[0, 0]
R01030	0	0	sn-Glycero-3-phosphocholine[c] + H2O[c] <=> Choline[c] + |sn-Glycerol 3-phosphate[c]| + H+[c]	[0, 0]
R02236	-4.5519e-05	0	Dihydrofolate[c] + NADP+[c] <=> Folate[c] + NADPH[c] + H+[c]	[0, 0]
R07405	0.0811509	0.0816073	5-Carboxyamino-1-(5-phospho-D-ribosyl)imidazole[c] <=> 1-(5-Phospho-D-ribosyl)-5-amino-4-imidazolecarboxylate[c]	[0.0812, 0.0816]
R01104	0	0	3-beta-D-Galactosyl-sn-glycerol[c] + H2O[c] <=> D-Galactose[c] + Glycerol[c]	[0, 0]
R01248	0	0.0274929	(S)-1-Pyrroline-5-carboxylate[c] + NADH[c] + (2) H+[c] => L-Proline[c] + NAD+[c]	[0, 0.0275]
R03194	-1000	1000	(2) S-Adenosyl-L-methionine[c] + |Uroporphyrinogen III[c]| <=> (2) S-Adenosyl-L-homocysteine[c] + |Precorrin 2[c]| + H+[c]	[-1000, 1000]
R00896	0	0	L-Cysteine[c] + 2-Oxoglutarate[c] <=> Mercaptopyruvate[c] + Glutamate[c]	[0, 0]
sink_biomass	0.41	0.410968	Biomass[c] =>	[0.41, 0.411]
R03018	0.00402874	0.00403826	ATP[c] + Pantothenate[c] <=> ADP[c] + D-4'-Phosphopantothenate[c] + H+[c]	[0.004, 0.004]
TECA4S_Cbes	0.00127514	0.00127815	(30) H2O[c] + (30) UDP-N-acetyl-D-galactosamine[c] + (30) UDP-glucose[c] => (60) H+[c] + |Minor teichoic acid (acetylgalactosamine glucose phosphate, n=30)[c]| + (30) UDP[c] + (30) UMP[c]	[0.0013, 0.0013]
R04783	0	0	3-Ketolactose[c] + H2O[c] <=> 3-Keto-beta-D-galactose[c] + D-Glucose[c]	[0, 0]
R02421	0.0205757	0.0206243	(8) ADP-glucose[c] + H2O[c] => (8) ADP[c] + Amylose(n=8)[c] + (8) H+[c]	[0.0206, 0.0206]
R01175	0	0	Butanoyl-CoA[c] + FAD[c] + H+[c] <=> FADH2[c] + Crotonoyl-CoA[c]	[0, 0]
LIPO2S24_Cbes	2.50526e-06	2.51118e-06	(2400) CDP-glycerol[c] + Diglucosyldiacylglycerol[c] + (2400) UDP-N-acetyl-alpha-D-glucosamine[c] => (2400) CMP[c] + (4800) H+[c] + |Lipoteichoic acid (n=24), linked, N-acetyl-D-glucosamine, C. bescii specific[c]| + (2400) UDP[c]	[0, 0]
R01092	0	0	ATP[c] + D-Galactose[c] <=> ADP[c] + |D-Galactose 1-phosphate[c]| + H+[c]	[0, 0]
R03801	0	18.0198	Cellotetraose[c] + H2O[c] => Cellotriose[c] + D-Glucose[c]	[0, 18.0198]
R05549	0	0	|D-Gal alpha 1->6D-Gal alpha 1->6D-Glucose[c]| + H2O[c] <=> D-Galactose[c] + Melibiose[c]	[0, 0]
R01073	-0.00766527	-0.00764721	N-(5-Phospho-D-ribosyl)anthranilate[c] + Diphosphate[c] <=> Anthranilate[c] + |5-Phospho-alpha-D-ribose 1-diphosphate[c]|	[-0.0077, -0.0076]
R01220	0.106094	0.106699	5,10-Methylenetetrahydrofolate[c] + NADP+[c] <=> 5,10-Methenyltetrahydrofolate[c] + NADPH[c]	[0.1061, 0.1067]
rhaosABC	0	0	|Rhamnose oligosaccharides(n=2)[e]| + ATP[c] + H2O[c] => |Rhamnose oligosaccharides(n=2)[c]| + ADP[c] + Orthophosphate[c] + H+[c]	[0, 0]
R01639	0	0	ATP[c] + D-Xylulose[c] <=> ADP[c] + |D-Xylulose 5-phosphate[c]| + H+[c]	[0, 0]
ArabABC	0	0	H2O[c] + ATP[c] + L-Arabinose[e] => ADP[c] + Orthophosphate[c] + L-Arabinose[c] + H+[c]	[0, 0]
R02030	0	0	Phosphatidylglycerol[c] + CDP-diacylglycerol[c] => Cardiolipin[c] + CMP[c] + H+[c]	[0, 0]
piABC	0	0.390453	Orthophosphate[e] + ATP[c] + H2O[c] => (2) Orthophosphate[c] + ADP[c] + H+[c]	[0, 0.3905]
R00371	0	0	Acetyl-CoA[c] + Glycine[c] <=> CoA[c] + |L-2-Amino-3-oxobutanoic acid[c]|	[0, 0]
R00999	0.653884	0.681801	O-Succinyl-L-homoserine[c] + H2O[c] <=> 2-Oxobutanoate[c] + Succinate[c] + Ammonia[c] + (2) H+[c]	[0.6539, 0.6818]
EX_C19609[e]	0	0	Nickel(2+)[e] <=>	[0, 0]
R00968	0	0.0279169	GTP[c] + Uridine[c] => GDP[c] + UMP[c] + H+[c]	[0, 0.0279]
R02439	0	0	ATP[c] + L-Ribulose[c] <=> ADP[c] + |L-Ribulose 5-phosphate[c]| + H+[c]	[0, 0]
R01229	0.0227748	0.023095	GMP[c] + Diphosphate[c] <=> Guanine[c] + |5-Phospho-alpha-D-ribose 1-diphosphate[c]|	[0.0228, 0.0231]
R01466	0.03821	0.0383002	O-Phospho-L-homoserine[c] + H2O[c] <=> L-Threonine[c] + Orthophosphate[c]	[0.0382, 0.0383]
R04519	0	0	Undecaprenyl-diphospho-N-acetylmuramoyl-(N-acetylglucosamine)-L-alanyl-D-glutamyl-meso-2,6-diaminopimeloyl-D-alanyl-D-alanine[c] + |[GlcNAc-(1->4)-Mur2Ac(oyl-L-Ala-g-D-Glu-A2pm-D-Ala-D-Ala)]n-diphosphoundecaprenol (Peptidoglycan n)[c]| + H+[c] => |di-trans,poly-cis-Undecaprenyl diphosphate[c]| + |[GlcNAc-(1->4)-Mur2Ac(oyl-L-Ala-g-D-Glu-A2pm-D-Ala-D-Ala)]n-diphosphoundecaprenol (Peptidoglycan n+1)…	[0, 0]
R01196	142.019	142.13	(2) |Oxidized ferredoxin (2[4Fe-4S]) (Fdox)[c]| + Pyruvate[c] + CoA[c] <=> (2) |Reduced ferredoxin (2[4Fe-4S]) (Fdred)[c]| + Acetyl-CoA[c] + CO2[c] + H+[c]	[142.0187, 142.1304]
R00253	0.412966	192.555	ATP[c] + L-Glutamate[c] + Ammonia[c] => ADP[c] + Orthophosphate[c] + L-Glutamine[c]	[0.413, 192.5548]
R01132	0	0	IMP[c] + Diphosphate[c] <=> Hypoxanthine[c] + |5-Phospho-alpha-D-ribose 1-diphosphate[c]|	[0, 0]
R00948	0.164606	0.164995	ATP[c] + |D-Glucose 1-phosphate[c]| + H+[c] <=> Diphosphate[c] + ADP-glucose[c]	[0.1646, 0.165]
R01071	-0.0118084	-0.0117805	1-(5-Phospho-D-ribosyl)-ATP[c] + Diphosphate[c] <=> ATP[c] + |5-Phospho-alpha-D-ribose 1-diphosphate[c]| + H+[c]	[-0.0118, -0.0118]
R03171	0	0.00291558	|(S)-3-Methyl-2-oxopentanoic acid[c]| + CoA[c] + NAD+[c] => (S)-2-Methylbutanoyl-CoA[c] + CO2[c] + NADH[c]	[0, 0.0029]
BioY	0	0	Biotin[e] + H+[c] => Biotin[c] + H+[e]	[0, 0]
R01902	0	0	ATP[c] + L-Xylulose[c] <=> ADP[c] + |L-Xylulose 1-phosphate[c]| + H+[c]	[0, 0]
R04751	0	0	Hexanoyl-CoA[c] + FAD[c] + H+[c] <=> trans-Hex-2-enoyl-CoA[c] + FADH2[c]	[0, 0]
R07456	0	0	|D-Glyceraldehyde 3-phosphate[c]| + |D-Ribulose 5-phosphate[c]| + L-Glutamine[c] => |Pyridoxal phosphate[c]| + L-Glutamate[c] + Orthophosphate[c] + (3) H2O[c] + H+[c]	[0, 0]
R09952	0	0	1-Keto-D-chiro-inositol[c] <=> 2-Inosose[c]	[0, 0]
sink_hybenalcohol	0	9.16041e-05	|4-Hydroxy-benzyl alcohol[c]| =>	[0, 0.0001]
LIPO1S24_Cbes	2.8044e-06	2.81102e-06	(2400) CDP-glycerol[c] + Diglucosyldiacylglycerol[c] + (2400) UDP-glucose[c] => (2400) CMP[c] + (4800) H+[c] + |Lipoteichoic acid (n=24), linked, glucose substituted, C. bescii specific[c]| + (2400) UDP[c]	[0, 0]
R01482	0	0	D-Glucuronate[c] <=> D-Fructuronate[c]	[0, 0]
R03197	0	0	|Uroporphyrinogen III[c]| + (4) H+[c] <=> |Coproporphyrinogen III[c]| + (4) CO2[c]	[0, 0]
R03651	0.0246983	0.0247566	ATP[c] + L-Glutamate[c] + tRNA(Gln)[c] <=> AMP[c] + Diphosphate[c] + L-Glutamyl-tRNA(Gln)[c]	[0.0247, 0.0248]
R01983	0	0	D-Galacturonate[c] <=> D-Tagaturonate[c]	[0, 0]
R03443	-0.0349872	-0.0349047	|N-Acetyl-L-glutamate 5-semialdehyde[c]| + Orthophosphate[c] + NADP+[c] <=> |N-Acetyl-L-glutamate 5-phosphate[c]| + NADPH[c] + H+[c]	[-0.035, -0.0349]
R11636	0.00133472	96.0723	CTP[c] + Formate[c] + H+[c] <=> dCTP[c] + CO2[c] + H2O[c]	[0.0013, 96.0723]
R03789	0	0	|tRNA guanine[c]| + Queuine[c] <=> |tRNA queuine[c]| + Guanine[c]	[0, 0]
R06178	0	0	Undecaprenyl-diphospho-N-acetylmuramoyl-(N-acetylglucosamine)-L-alanyl-gamma-D-glutamyl-L-lysyl-D-alanyl-D-alanine[c] + |[GlcNAc-(1->4)-Mur2Ac(oyl-L-Ala-g-D-Glu-L-Lys-D-Ala-D-Ala)]n-diphosphoundecaprenol (Peptidoglycan n)[c]| <=> |di-trans,poly-cis-Undecaprenyl diphosphate[c]| + |[GlcNAc-(1->4)-Mur2Ac(oyl-L-Ala-g-D-Glu-L-Lys-D-Ala-D-Ala)]n-diphosphoundecaprenol (Peptidoglycan n+1)[c]|	[0, 0]
R03024	0	0	|4-Nitrophenyl phosphate[c]| + H2O[c] <=> 4-Nitrophenol[c] + Orthophosphate[c] + H+[c]	[0, 0]
R07605	-0.023095	-0.0227748	7-Aminomethyl-7-carbaguanine[c] + (2) NADP+[c] <=> 7-Cyano-7-carbaguanine[c] + (2) NADPH[c] + (3) H+[c]	[-0.0231, -0.0228]
R01728	0	0.0365742	Prephenate[c] + NAD+[c] => 3-(4-Hydroxyphenyl)pyruvate[c] + CO2[c] + NADH[c]	[0, 0.0366]
R01209	0	0	2,3-Dihydroxy-3-methylbutanoate[c] <=> |3-Methyl-2-oxobutanoic acid[c]| + H2O[c]	[0, 0]
R00315	0.404408	0.516076	ADP[c] + |Acetyl phosphate[c]| <=> ATP[c] + Acetate[c]	[0.4044, 0.5161]
R07238	-1000	1000	S-Adenosyl-L-methionine[c] + |Precorrin 1[c]| <=> S-Adenosyl-L-homocysteine[c] + |Precorrin 2[c]|	[-1000, 1000]
R07237	-1000	1000	S-Adenosyl-L-methionine[c] + |Uroporphyrinogen III[c]| <=> S-Adenosyl-L-homocysteine[c] + |Precorrin 1[c]| + H+[c]	[-1000, 1000]
R08689	0	0	H+[c] + |2-C-Methyl-D-erythritol 2,4-cyclodiphosphate[c]| + (2) |Reduced ferredoxin (2[4Fe-4S]) (Fdred)[c]| <=> |1-Hydroxy-2-methyl-2-butenyl 4-diphosphate[c]| + H2O[c] + (2) |Oxidized ferredoxin (2[4Fe-4S]) (Fdox)[c]|	[0, 0]
R02360_kz	0	0	|pectin oligosaccharides[c]| + H2O[c] => (2) Digalacturonate[c] + (4) H+[c]	[0, 0]
KAS12	0.00290871	0.00291558	(18) H+[c] + (12) NADPH[c] + (S)-2-Methylbutanoyl-CoA[c] + (6) |Malonyl-[acyl-carrier protein][c]| => |Fatty Acid anteiso-C17:0 ACP[c]| + (12) NADP+[c] + CoA[c] + (5) |Acyl-carrier protein[c]| + (6) H2O[c] + (6) CO2[c]	[0.0029, 0.0029]
R01718	0	0	Isomaltose[c] + H2O[c] <=> (2) D-Glucose[c]	[0, 0]
R05332	0.134147	0.134464	Acetyl-CoA[c] + |alpha-D-Glucosamine 1-phosphate[c]| <=> CoA[c] + |N-Acetyl-alpha-D-glucosamine 1-phosphate[c]| + H+[c]	[0.1341, 0.1345]
R04383	0	0	5-Dehydro-4-deoxy-D-glucuronate[c] <=> (4S)-4,6-Dihydroxy-2,5-dioxohexanoate[c]	[0, 0]
R02918	0.0363988	0.0364848	ATP[c] + L-Tyrosine[c] + tRNA(Tyr)[c] <=> AMP[c] + Diphosphate[c] + L-Tyrosyl-tRNA(Tyr)[c]	[0.0364, 0.0365]
R00087	0	192.142	ATP[c] + H2O[c] => AMP[c] + Diphosphate[c] + H+[c]	[0, 192.1419]
R00418	0.0382543	0.0383446	UDP-N-acetyl-alpha-D-glucosamine[c] <=> UDP-N-acetyl-D-galactosamine[c]	[0.0383, 0.0383]
R03601	0	0	O-Acetyl-L-serine[c] + |Hydrogen selenide[c]| <=> L-Selenocysteine[c] + Acetate[c] + H+[c]	[0, 0]
R06514	0	0	dTDP-4-oxo-6-deoxy-D-glucose[c] <=> dTDP-4-dehydro-beta-L-rhamnose[c]	[0, 0]
R00158	0.114365	192.256	ATP[c] + UMP[c] <=> ADP[c] + UDP[c]	[0.1144, 192.2562]
R01579	0	0	D-Glutamine[c] + H2O[c] => D-Glutamate[c] + Ammonia[c] + H+[c]	[0, 0]
EX_C00568[e]	0	0	4-Aminobenzoate[e] <=>	[0, 0]
R08553	0	0	AMP[c] + Sulfite[c] + FAD[c] + (2) H+[c] <=> |Adenylyl sulfate[c]| + FADH2[c]	[0, 0]
R05168	0	0	|N-Acetyl-D-galactosamine 6-phosphate[c]| + H2O[c] <=> |D-Galactosamine 6-phosphate[c]| + Acetate[c]	[0, 0]
R00426	0	192.142	GTP[c] + H2O[c] => GMP[c] + Diphosphate[c] + H+[c]	[0, 192.1419]
R05850	0	0	|L-Ribulose 5-phosphate[c]| <=> |D-Xylulose 5-phosphate[c]|	[0, 0]
hco3	1.48363	1.51514	CO2[c] + H2O[c] <=> HCO3-[c] + H+[c]	[1.4836, 1.5151]
R05030	0	0	ATP[c] + Undecaprenyl-diphospho-N-acetylmuramoyl-(N-acetylglucosamine)-L-alanyl-gamma-D-glutamyl-L-lysyl-D-alanyl-D-alanine[c] + Ammonia[c] <=> ADP[c] + Orthophosphate[c] + Undecaprenyl-diphospho-N-acetylmuramoyl-(N-acetylglucosamine)-L-alanyl-D-isoglutaminyl-L-lysyl-D-alanyl-D-alanine[c]	[0, 0]
R01513	0.170715	0.171468	3-Phospho-D-glycerate[c] + NAD+[c] <=> 3-Phosphonooxypyruvate[c] + NADH[c] + H+[c]	[0.1707, 0.1715]
R02733	0	0	N6-Acetyl-LL-2,6-diaminoheptanedioate[c] + H2O[c] <=> Acetate[c] + LL-2,6-Diaminoheptanedioate[c]	[0, 0]
R01199	0	0	(2) |Oxidized ferredoxin (2[4Fe-4S]) (Fdox)[c]| + 2-Oxobutanoate[c] + CoA[c] <=> (2) |Reduced ferredoxin (2[4Fe-4S]) (Fdred)[c]| + Propanoyl-CoA[c] + CO2[c] + H+[c]	[0, 0]
R01529	-0.11632	-0.115601	|D-Ribulose 5-phosphate[c]| <=> |D-Xylulose 5-phosphate[c]|	[-0.1163, -0.1156]
R03038	0.0484339	0.0485483	ATP[c] + L-Alanine[c] + tRNA(Ala)[c] <=> AMP[c] + Diphosphate[c] + L-Alanyl-tRNA[c]	[0.0484, 0.0485]
R04405	0	0	5-Methyltetrahydropteroyltri-L-glutamate[c] + L-Homocysteine[c] <=> Tetrahydropteroyltri-L-glutamate[c] + L-Methionine[c]	[0, 0]
R02110	0	0	Amylose(n=8)[c] => |Starch (n=4)[c]|	[0, 0]
R02297	0	0	Xanthosine[c] + Orthophosphate[c] <=> Xanthine[c] + |alpha-D-Ribose 1-phosphate[c]|	[0, 0]
R04001	-1000	999.798	(2R,3S)-3-Isopropylmalate[c] <=> 2-Isopropylmaleate[c] + H2O[c]	[-1000, 999.7977]
R01224	0	0.0189839	5,10-Methylenetetrahydrofolate[c] + NADPH[c] + H+[c] => 5-Methyltetrahydrofolate[c] + NADP+[c]	[0, 0.019]
R02071	0	0	ATP[c] + |D-Fructose 1-phosphate[c]| <=> ADP[c] + |D-Fructose 1,6-bisphosphate[c]| + H+[c]	[0, 0]
R02508	0	0	Cystathionine[c] + Succinate[c] + H+[c] <=> O-Succinyl-L-homoserine[c] + L-Cysteine[c]	[0, 0]
R04945	-1000	1000	O-Acetyl-L-homoserine[c] + L-Selenocysteine[c] <=> L-Selenocystathionine[c] + Acetate[c] + H+[c]	[-1000, 1000]
R01101	0	0	Melibiose[c] + H2O[c] <=> D-Galactose[c] + D-Glucose[c]	[0, 0]
R02263	0	0	|L-Rhamnulose 1-phosphate[c]| <=> |Glycerone phosphate[c]| + (S)-Lactaldehyde[c]	[0, 0]
EX_C00120[e]	0	0	Biotin[e] <=>	[0, 0]
R00330	-1000	1000	ATP[c] + GDP[c] <=> ADP[c] + GTP[c]	[-1000, 1000]
R02283	-0.0349872	-0.0349047	N-Acetylornithine[c] + 2-Oxoglutarate[c] <=> |N-Acetyl-L-glutamate 5-semialdehyde[c]| + L-Glutamate[c]	[-0.035, -0.0349]
R05577	0.0434863	0.043589	tRNA(Asp)[c] + L-Aspartate[c] + ATP[c] <=> L-Aspartyl-tRNA(Asp)[c] + Diphosphate[c] + AMP[c]	[0.0435, 0.0436]
R02749	-0.023095	-0.0227748	|2-Deoxy-D-ribose 1-phosphate[c]| <=> |2-Deoxy-D-ribose 5-phosphate[c]|	[-0.0231, -0.0228]
R01801	0.00288994	0.00289676	CDP-diacylglycerol[c] + |sn-Glycerol 3-phosphate[c]| => CMP[c] + Phosphatidylglycerophosphate[c] + H+[c]	[0.0029, 0.0029]
R01652	0.202283	0.202761	(2S)-2-Isopropyl-3-oxosuccinate[c] + H+[c] <=> 4-Methyl-2-oxopentanoate[c] + CO2[c]	[0.2023, 0.2028]
R01049	0.0819529	0.110474	ATP[c] + |D-Ribose 5-phosphate[c]| <=> AMP[c] + |5-Phospho-alpha-D-ribose 1-diphosphate[c]| + H+[c]	[0.082, 0.1105]
kojABC	0	0	Kojibiose[e] + ATP[c] + H2O[c] => Kojibiose[c] + ADP[c] + Orthophosphate[c] + H+[c]	[0, 0]
R01799	0.00288994	0.00289676	CTP[c] + |Phosphatidate / 1,2-Diacyl-sn-glycerol 3-phosphate[c]| + H+[c] => Diphosphate[c] + CDP-diacylglycerol[c]	[0.0029, 0.0029]
NMPK	-999.975	1000	ATP[c] + GMP[c] <=> AMP[c] + GTP[c]	[-999.9753, 1000]
Rnf_Na	0	0.390453	(2) |Reduced ferredoxin (2[4Fe-4S]) (Fdred)[c]| + NAD+[c] + H+[c] + |Sodium cation[c]| => (2) |Oxidized ferredoxin (2[4Fe-4S]) (Fdox)[c]| + NADH[c] + |Sodium cation[e]|	[0, 0.3905]
R04037	0.0117805	0.0118084	Phosphoribosyl-AMP[c] + H2O[c] <=> 5-(5-Phospho-D-ribosylaminoformimino)-1-(5-phosphoribosyl)-imidazole-4-carboxamide[c]	[0.0118, 0.0118]
GlcnABC	0	0	beta-D-Glucuronoside[e] + ATP[c] + H2O[c] => beta-D-Glucuronoside[c] + ADP[c] + Orthophosphate[c] + H+[c]	[0, 0]
R04560	0.0929315	0.0934148	10-Formyltetrahydrofolate[c] + 1-(5'-Phosphoribosyl)-5-amino-4-imidazolecarboxamide[c] <=> Tetrahydrofolate[c] + 1-(5'-Phosphoribosyl)-5-formamido-4-imidazolecarboxamide[c]	[0.0929, 0.0934]
R02059	0	0	|N-Acetyl-D-glucosamine 6-phosphate[c]| + H2O[c] <=> |D-Glucosamine 6-phosphate[c]| + Acetate[c]	[0, 0]
PPTGS_Cbes	0.0417462	0.0418448	Undecaprenyl-diphospho-N-acetylmuramoyl-(N-acetylglucosamine)-L-alanyl-D-glutamyl-meso-2,6-diaminopimeloyl-D-alanyl-D-alanine[c] => Peptidoglycan[c] + |di-trans,poly-cis-Undecaprenyl diphosphate[c]| + H+[c]	[0.0417, 0.0418]
RibU	0	0.000133205	Riboflavin[e] + ATP[c] + H2O[c] => Riboflavin[c] + ADP[c] + Orthophosphate[c] + H+[c]	[0, 0.0001]
R01130	0.0476201	0.047911	IMP[c] + NAD+[c] + H2O[c] <=> |Xanthosine 5'-phosphate[c]| + NADH[c] + H+[c]	[0.0476, 0.0479]
PGK2	-1000	1000	GDP[c] + |3-Phospho-D-glyceroyl phosphate[c]| <=> GTP[c] + 3-Phospho-D-glycerate[c]	[-1000, 1000]
R01920	0	0	S-Adenosylmethioninamine[c] + Putrescine[c] <=> 5'-Methylthioadenosine[c] + Spermidine[c] + H+[c]	[0, 0]
R08260	0	0	|SN38 glucuronide[c]| + H2O[c] <=> SN-38[c] + D-Glucuronate[c]	[0, 0]
trehABC	0	0	alpha,alpha-Trehalose[e] + ATP[c] + H2O[c] => alpha,alpha-Trehalose[c] + ADP[c] + Orthophosphate[c] + H+[c]	[0, 0]
R00137	-192.141	0.00103107	H+[c] + ATP[c] + |Nicotinamide D-ribonucleotide[c]| <=> Diphosphate[c] + NAD+[c]	[-192.1408, 0.001]
R02412	0.0875103	0.087848	ATP[c] + Shikimate[c] <=> ADP[c] + |Shikimate 3-phosphate[c]| + H+[c]	[0.0875, 0.0878]
R01876	-0.0279169	0	Uridine[c] + Orthophosphate[c] <=> Uracil[c] + |alpha-D-Ribose 1-phosphate[c]|	[-0.0279, 0]
pit	0.0596311	0.450225	Orthophosphate[e] + |Sodium cation[e]| => Orthophosphate[c] + |Sodium cation[c]|	[0.0596, 0.4502]
R04946	-1000	1000	O-Succinyl-L-homoserine[c] + L-Selenocysteine[c] <=> L-Selenocystathionine[c] + Succinate[c] + H+[c]	[-1000, 1000]
R00994	-0.599474	-0.571557	D-erythro-3-Methylmalate[c] + NAD+[c] <=> 2-Oxobutanoate[c] + CO2[c] + NADH[c]	[-0.5995, -0.5716]
DeoABC	0	0	Deoxynucleoside[e] + ATP[c] + H2O[c] => Deoxynucleoside[c] + ADP[c] + Orthophosphate[c] + H+[c]	[0, 0]
EX_C00009[e]	-0.450225	-0.449031	Orthophosphate[e] <=>	[-0.4502, -0.449]
R02147	0	0	Guanosine[c] + Orthophosphate[c] <=> Guanine[c] + |alpha-D-Ribose 1-phosphate[c]|	[0, 0]
R07159	0	320.236	|D-Glyceraldehyde 3-phosphate[c]| + H2O[c] + (2) |Oxidized ferredoxin (2[4Fe-4S]) (Fdox)[c]| => 3-Phospho-D-glycerate[c] + (3) H+[c] + (2) |Reduced ferredoxin (2[4Fe-4S]) (Fdred)[c]|	[0, 320.2364]
R10807	0	0	Diglucosyldiacylglycerol[c] + UDP-glucose[c] => Triglucosyldiacylglycerol[c] + UDP[c] + H+[c]	[0, 0]
R00772	0	72.7466	|D-Mannose 6-phosphate[c]| <=> |D-Fructose 6-phosphate[c]|	[0, 72.7466]
R01856	-0.023095	-0.0227748	dGTP[c] + H2O[c] <=> Deoxyguanosine[c] + Triphosphate[c] + H+[c]	[-0.0231, -0.0228]
R02727	0	0	alpha,alpha-Trehalose[c] + Orthophosphate[c] <=> D-Glucose[c] + |D-Glucose 1-phosphate[c]|	[0, 0]
LIPO4S24_Cbes	6.02011e-06	6.03433e-06	(2400) CDP-glycerol[c] + Diglucosyldiacylglycerol[c] => (2400) CMP[c] + (2400) H+[c] + |Lipoteichoic acid (n=24), linked, unsubstituted, C. bescii specific[c]|	[0, 0]
EX_C00466[e]	0	0.00837507	Acetoin[e] <=>	[0, 0.0084]
R00921	0	0	Propanoyl-CoA[c] + Orthophosphate[c] <=> |Propanoyl phosphate[c]| + CoA[c]	[0, 0]
R02239	1.87708e-05	192.142	|Phosphatidate / 1,2-Diacyl-sn-glycerol 3-phosphate[c]| + H2O[c] => 1,2-Diacyl-sn-glycerol[c] + Orthophosphate[c]	[0, 192.1419]
R00414	-999.997	1000	UDP-N-acetyl-alpha-D-glucosamine[c] + H2O[c] <=> N-Acetyl-D-mannosamine[c] + UDP[c] + H+[c]	[-999.9968, 1000]
ARSt1	0	0	Arsenite[c] => Arsenite[e]	[0, 0]
R02887_kz	0	18.0198	Cellotetraose[c] + (2) H2O[c] => (2) D-Glucose[c] + Cellobiose[c]	[0, 18.0198]
R03654	0.050366	0.0504849	ATP[c] + Glycine[c] + tRNA(Gly)[c] <=> AMP[c] + Diphosphate[c] + Glycyl-tRNA(Gly)[c]	[0.0504, 0.0505]
R09942	0	0	Chitobiose[c] + Orthophosphate[c] <=> N-Acetyl-D-glucosamine[c] + |N-Acetyl-alpha-D-glucosamine 1-phosphate[c]|	[0, 0]
LIPO3S24_Cbes	7.44101e-06	7.45858e-06	(2400) D-Alanine[c] + (2400) ATP[c] + (2400) CDP-glycerol[c] + Diglucosyldiacylglycerol[c] + (2400) H2O[c] => (2400) AMP[c] + (2400) CMP[c] + (4800) H+[c] + |Lipoteichoic acid (n=24), linked, D-alanine substituted, C. bescii specific[c]| + (2400) Diphosphate[c]	[0, 0]
Cd2efflux	0	0	Cadmium[c] + H+[e] => Cadmium[e] + H+[c]	[0, 0]
R08612_kz	0	0	1,4-beta-D-Mannan(n=8)[e] + H2O[e] => (2) 1,4-beta-D-Mannooligosaccharide(n=4)[e]	[0, 0]
R04640	0.0117805	0.0118084	5-(5-Phospho-D-ribosylaminoformimino)-1-(5-phosphoribosyl)-imidazole-4-carboxamide[c] <=> N-(5'-Phospho-D-1'-ribulosylformimino)-5-amino-1-(5''-phospho-D-ribosyl)-4-imidazolecarboxamide[c]	[0.0118, 0.0118]
R03231	0	0	S-Adenosyl-L-methionine[c] + 8-Amino-7-oxononanoate[c] <=> S-Adenosyl-4-methylthio-2-oxobutanoate[c] + 7,8-Diaminononanoate[c]	[0, 0]
R10039	0	0	Lotaustralin[c] + H2O[c] => (2R)-2-Hydroxy-2-methylbutanenitrile[c] + D-Glucose[c]	[0, 0]
R00939	0	0.000164312	Dihydrofolate[c] + NADPH[c] + H+[c] => Tetrahydrofolate[c] + NADP+[c]	[0, 0.0002]
R02748	0	0	Deoxyinosine[c] + Orthophosphate[c] <=> Hypoxanthine[c] + |2-Deoxy-D-ribose 1-phosphate[c]|	[0, 0]
R00897	-0.0189839	-0.0189392	O-Acetyl-L-serine[c] + |Hydrogen sulfide[c]| <=> L-Cysteine[c] + Acetate[c] + H+[c]	[-0.019, -0.0189]
R03348	-0.00103107	-0.00102864	|Nicotinate D-ribonucleotide[c]| + Diphosphate[c] + CO2[c] <=> Quinolinate[c] + |5-Phospho-alpha-D-ribose 1-diphosphate[c]| + (2) H+[c]	[-0.001, -0.001]
R01542	0	0	(4S)-4,6-Dihydroxy-2,5-dioxohexanoate[c] + NADH[c] + H+[c] <=> 2-Keto-3-deoxy-D-gluconate[c] + NAD+[c]	[0, 0]
EX_C00011[e]	141.27	141.353	CO2[e] <=>	[141.2697, 141.3534]
Acetoin-t	0	0.00837507	Acetoin[c] => Acetoin[e]	[0, 0.0084]
R05085	0	0	O-Phospho-4-hydroxy-L-threonine[c] + 2-Oxoglutarate[c] <=> 2-Oxo-3-hydroxy-4-phosphobutanoate[c] + L-Glutamate[c]	[0, 0]
R10040	0	0	Linamarin[c] + H2O[c] => |Acetone cyanohydrin[c]| + D-Glucose[c]	[0, 0]
R01570	0	0	Thymidine[c] + Orthophosphate[c] <=> Thymine[c] + |2-Deoxy-D-ribose 1-phosphate[c]|	[0, 0]
R00130	0.00402874	0.00403826	ATP[c] + Dephospho-CoA[c] <=> ADP[c] + CoA[c] + H+[c]	[0.004, 0.004]
R01433_kz	0	0	Xylan-oligosaccharides[c] + (3) H2O[c] => (4) D-Xylose[c]	[0, 0]
R00946	0.0189392	0.0189839	5-Methyltetrahydrofolate[c] + L-Homocysteine[c] <=> Tetrahydrofolate[c] + L-Methionine[c]	[0.0189, 0.019]
R00036	0	0	(2) 5-Aminolevulinate[c] <=> Porphobilinogen[c] + (2) H2O[c] + H+[c]	[0, 0]
R02060	-0.134464	-0.134147	|alpha-D-Glucosamine 1-phosphate[c]| <=> |D-Glucosamine 6-phosphate[c]|	[-0.1345, -0.1341]
R05086	0	0	O-Phospho-4-hydroxy-L-threonine[c] + H2O[c] <=> 4-Hydroxy-L-threonine[c] + Orthophosphate[c]	[0, 0]
R01074	0	0	ATP[c] + Biotin[c] + H+[c] <=> Diphosphate[c] + Biotinyl-5'-AMP[c]	[0, 0]
R01157	0	0	Agmatine[c] + H2O[c] <=> Putrescine[c] + Urea[c]	[0, 0]
EX_C00760_kz[e]	-0.3337	-0.333668	Cellulose(n=218)[e] <=>	[-0.3337, -0.3337]
R01194	0	0	alpha-D-Galactosyl-(1->3)-1D-myo-inositol[c] + H2O[c] <=> myo-Inositol[c] + D-Galactose[c]	[0, 0]
R02100	-96.0685	0.00246075	dUTP[c] + H2O[c] <=> dUMP[c] + Diphosphate[c] + H+[c]	[-96.0685, 0.0025]
R03460	0.0875103	0.087848	Phosphoenolpyruvate[c] + |Shikimate 3-phosphate[c]| <=> Orthophosphate[c] + 5-O-(1-Carboxyvinyl)-3-phosphoshikimate[c]	[0.0875, 0.0878]
XylS	0	0	XXXG-xyloglucan-oligosaccharides[c] + (3) H2O[c] => (3) D-Xylose[c] + Cellotetraose[c]	[0, 0]
R05068	-0.082522	-0.0823276	(R)-2,3-Dihydroxy-3-methylpentanoate[c] + NADP+[c] <=> (R)-3-Hydroxy-3-methyl-2-oxopentanoate[c] + NADPH[c] + H+[c]	[-0.0825, -0.0823]
R00425	0.00988804	0.010044	GTP[c] + (3) H2O[c] => Formate[c] + 2,5-Diamino-6-(5-phospho-D-ribosylamino)pyrimidin-4(3H)-one[c] + Diphosphate[c] + (2) H+[c]	[0.0099, 0.01]
PYRt2	0	0.0837507	H+[c] + Pyruvate[c] <=> H+[e] + Pyruvate[e]	[0, 0.0838]
R00964	0	0.0279169	ATP[c] + Uridine[c] => ADP[c] + UMP[c] + H+[c]	[0, 0.0279]
R00480	0.83105	0.858967	ATP[c] + L-Aspartate[c] <=> ADP[c] + 4-Phospho-L-aspartate[c]	[0.831, 0.859]
R03663	0.03821	0.0383002	ATP[c] + L-Threonine[c] + tRNA(Thr)[c] <=> AMP[c] + Diphosphate[c] + L-Threonyl-tRNA(Thr)[c]	[0.0382, 0.0383]
R00760	0	0	ATP[c] + D-Fructose[c] <=> ADP[c] + |D-Fructose 6-phosphate[c]| + H+[c]	[0, 0]
R04326	-999.894	1000	5'-Phosphoribosylglycinamide[c] + 5,10-Methenyltetrahydrofolate[c] + H2O[c] <=> 5'-Phosphoribosyl-N-formylglycinamide[c] + Tetrahydrofolate[c] + (2) H+[c]	[-999.8939, 1000]
R04212	-0.0429692	-0.0428679	L-Asparaginyl-tRNA(Asn)[c] + L-Glutamate[c] + Orthophosphate[c] + ADP[c] + H+[c] <=> L-Aspartyl-tRNA(Asn)[c] + L-Glutamine[c] + ATP[c] + H2O[c]	[-0.043, -0.0429]
R00189	0	192.142	ATP[c] + Deamino-NAD+[c] + Ammonia[c] => AMP[c] + Diphosphate[c] + NAD+[c]	[0, 192.1419]
R02098	0	0	ATP[c] + dUMP[c] => ADP[c] + dUDP[c]	[0, 0]
R03896	-0.599474	-0.571557	(R)-2-Methylmalate[c] <=> 2-Methylmaleate[c] + H2O[c]	[-0.5995, -0.5716]
R02437	0	0	L-Rhamnose[c] <=> L-Rhamnulose[c]	[0, 0]
FUCASE2	0	0	|keratan sulfate I (fucosides)[c]| + H2O[c] => |L-Fucose (6-Deoxy-L-galactose)[c]| + |keratan sulfate I, degradation product 1[c]|	[0, 0]
R00260	0.0417462	0.0418448	L-Glutamate[c] <=> D-Glutamate[c]	[0.0417, 0.0418]
EX_C00469[e]	139.571	139.585	Ethanol[e] <=>	[139.5706, 139.5845]
R01158	0.0117805	0.0118084	L-Histidinol[c] + (2) NAD+[c] + H2O[c] <=> L-Histidine[c] + (2) NADH[c] + (3) H+[c]	[0.0118, 0.0118]
R01655	-999.894	1000	5,10-Methenyltetrahydrofolate[c] + H2O[c] <=> 10-Formyltetrahydrofolate[c] + H+[c]	[-999.8939, 1000]
R06613	0.00245495	0.00246075	5,10-Methylenetetrahydrofolate[c] + dUMP[c] + NADPH[c] + H+[c] <=> Tetrahydrofolate[c] + dTMP[c] + NADP+[c]	[0.0025, 0.0025]
R04420	0	0	|S-Methyl-5-thio-D-ribose 1-phosphate[c]| <=> |S-Methyl-5-thio-D-ribulose 1-phosphate[c]|	[0, 0]
R04617	0.0417462	0.0418448	ATP[c] + UDP-N-acetylmuramoyl-L-alanyl-gamma-D-glutamyl-meso-2,6-diaminopimelate[c] + D-Alanyl-D-alanine[c] <=> ADP[c] + Orthophosphate[c] + UDP-N-acetylmuramoyl-L-alanyl-D-glutamyl-6-carboxy-L-lysyl-D-alanyl-D-alanine[c] + H+[c]	[0.0417, 0.0418]
R00355	-159.053	1.06821	L-Aspartate[c] + 2-Oxoglutarate[c] <=> Oxaloacetate[c] + L-Glutamate[c]	[-159.0527, 1.0682]
R05605	0	0	2-Keto-3-deoxy-6-phosphogluconate[c] <=> |D-Glyceraldehyde 3-phosphate[c]| + Pyruvate[c]	[0, 0]
R03650	0.00964664	0.00966942	ATP[c] + L-Cysteine[c] + tRNA(Cys)[c] <=> AMP[c] + Diphosphate[c] + L-Cysteinyl-tRNA(Cys)[c]	[0.0096, 0.0097]
R00289	0.0786024	0.0787881	UTP[c] + |D-Glucose 1-phosphate[c]| + H+[c] <=> Diphosphate[c] + UDP-glucose[c]	[0.0786, 0.0788]
EX_C01342[e]	-2.03164	-1.97011	NH4+[e] <=>	[-2.0316, -1.9701]
HemG	0	1000	D-Mannonate[c] <=> D-Gluconate[c]	[0, 1000]
R07264_kz	0	0	Kojibiose[c] + Orthophosphate[c] <=> D-Glucose[c] + |D-Glucose 1-phosphate[c]|	[0, 0]
TECA2S45_Cbes	0.000963526	0.000965802	(45) D-Alanine[c] + (45) ATP[c] + (45) CDP-glycerol[c] + (45) H2O[c] + UDP-N-acetyl-alpha-D-glucosamine[c] + UDP-N-acetyl-D-mannosamine[c] => (45) AMP[c] + (45) CMP[c] + |Glycerol teichoic acid (n=45), unlinked, D-ala substituted[c]| + (91) H+[c] + (45) Diphosphate[c] + UDP[c] + UMP[c]	[0.001, 0.001]
R04441	0.295278	0.295975	(R)-2,3-Dihydroxy-3-methylbutanoate[c] <=> |3-Methyl-2-oxobutanoic acid[c]| + H2O[c]	[0.2953, 0.296]
R03647	0.0428679	0.0429692	ATP[c] + L-Aspartate[c] + tRNA(Asn)[c] <=> AMP[c] + Diphosphate[c] + L-Aspartyl-tRNA(Asn)[c]	[0.0429, 0.043]
manABC	0	0	D-Mannose[e] + H2O[c] + ATP[c] => D-Mannose[c] + ADP[c] + Orthophosphate[c] + H+[c]	[0, 0]
R01626	1.36418	1.36741	Malonyl-CoA[c] + |Acyl-carrier protein[c]| <=> CoA[c] + |Malonyl-[acyl-carrier protein][c]|	[1.3642, 1.3674]
R02539	0	0	ATP[c] + |Phenylacetic acid[c]| + CoA[c] <=> AMP[c] + Diphosphate[c] + Phenylacetyl-CoA[c]	[0, 0]
Acetoin-Syn	0	0.00837507	(S)-2-Acetolactate[c] + H+[c] => Acetoin[c] + CO2[c]	[0, 0.0084]
R04231	0.00402874	0.00403826	CTP[c] + D-4'-Phosphopantothenate[c] + L-Cysteine[c] => CMP[c] + Diphosphate[c] + (R)-4'-Phosphopantothenoyl-L-cysteine[c] + H+[c]	[0.004, 0.004]
R01724	0	0	Nicotinate[c] + |5-Phospho-alpha-D-ribose 1-diphosphate[c]| + ATP[c] + H2O[c] => |Nicotinate D-ribonucleotide[c]| + Diphosphate[c] + ADP[c] + Orthophosphate[c]	[0, 0]
ileABC	0	0	ATP[c] + H2O[c] + L-Isoleucine[e] => ADP[c] + Orthophosphate[c] + L-Isoleucine[c] + H+[c]	[0, 0]
R01518	143.902	143.916	3-Phospho-D-glycerate[c] <=> 2-Phospho-D-glycerate[c]	[143.9018, 143.9163]
sink_gatp	0.000118406	0.00016431	|Glycolaldehyde triphosphate[c]| =>	[0.0001, 0.0002]
R03662	0.0504899	0.0506091	ATP[c] + L-Serine[c] + tRNA(Ser)[c] <=> AMP[c] + Diphosphate[c] + L-Seryl-tRNA(Ser)[c]	[0.0505, 0.0506]
R03656	0.0794189	0.0796065	ATP[c] + L-Isoleucine[c] + tRNA(Ile)[c] <=> AMP[c] + Diphosphate[c] + L-Isoleucyl-tRNA(Ile)[c]	[0.0794, 0.0796]
R01658	0	0	|Dimethylallyl diphosphate[c]| + |Isopentenyl diphosphate[c]| <=> Diphosphate[c] + |Geranyl diphosphate[c]|	[0, 0]
R02090	0	0	ATP[c] + dGMP[c] <=> ADP[c] + dGDP[c]	[0, 0]
R03241	0	0	ATP[c] + L-Fuculose[c] <=> ADP[c] + |L-Fuculose 1-phosphate[c]| + H+[c]	[0, 0]
R11635	-96.0685	0.00246075	UTP[c] + Formate[c] + H+[c] <=> dUTP[c] + CO2[c] + H2O[c]	[-96.0685, 0.0025]
R02557	0	0	Deoxyadenosine[c] + Orthophosphate[c] <=> Adenine[c] + |2-Deoxy-D-ribose 1-phosphate[c]|	[0, 0]
R01086	0.0349047	0.0349872	N-(L-Arginino)succinate[c] <=> Fumarate[c] + L-Arginine[c]	[0.0349, 0.035]
R00084	0	0	(4) Porphobilinogen[c] + H2O[c] <=> Hydroxymethylbilane[c] + (4) Ammonia[c] + (4) H+[c]	[0, 0]
R02294	0	0	Nicotinamide-beta-riboside[c] + Orthophosphate[c] <=> Nicotinamide[c] + |alpha-D-Ribose 1-phosphate[c]| + H+[c]	[0, 0]
R04620	0	0	|7,8-Dihydroneopterin 3'-triphosphate[c]| + (3) H2O[c] <=> 2-Amino-4-hydroxy-6-(D-erythro-1,2,3-trihydroxypropyl)-7,8-dihydropteridine[c] + (3) Orthophosphate[c] + (2) H+[c]	[0, 0]
R00299	0	72.7466	ATP[c] + D-Glucose[c] => ADP[c] + |D-Glucose 6-phosphate[c]| + H+[c]	[0, 72.7466]
R00401	0.144709	0.145051	L-Alanine[c] <=> D-Alanine[c]	[0.1447, 0.1451]
R03531	0	0	dITP[c] + H2O[c] <=> |2'-Deoxyinosine 5'-phosphate[c]| + Diphosphate[c] + H+[c]	[0, 0]
R03658	0.07827	0.0784549	ATP[c] + L-Lysine[c] + tRNA(Lys)[c] <=> AMP[c] + Diphosphate[c] + L-Lysyl-tRNA[c]	[0.0783, 0.0785]
R06447	0	0	|trans,trans-Farnesyl diphosphate[c]| + (8) |Isopentenyl diphosphate[c]| <=> |di-trans,poly-cis-Undecaprenyl diphosphate[c]| + (8) Diphosphate[c]	[0, 0]
ARSNAt1	0	0	|Arsenate ion[c]| => |Arsenate ion[e]|	[0, 0]
R00566	0	0	L-Arginine[c] + H+[c] <=> Agmatine[c] + CO2[c]	[0, 0]
R10244	0	0	|Purine deoxyribonucleoside[c]| + Orthophosphate[c] <=> Purine[c] + |2-Deoxy-D-ribose 1-phosphate[c]|	[0, 0]
R01066	-0.023095	-0.0227748	|2-Deoxy-D-ribose 5-phosphate[c]| <=> |D-Glyceraldehyde 3-phosphate[c]| + Acetaldehyde[c]	[-0.0231, -0.0228]
R01715	0.0797447	0.0800197	Chorismate[c] <=> Prephenate[c]	[0.0797, 0.08]
R02853	0	0	O-Phospho-D-serine[c] + H2O[c] <=> D-Serine[c] + Orthophosphate[c]	[0, 0]
TrkH	0.0589003	0.0590394	|Potassium cation[e]| + H+[e] => |Potassium cation[c]| + H+[c]	[0.0589, 0.059]
R01067	0.101555	0.10208	|D-Fructose 6-phosphate[c]| + |D-Glyceraldehyde 3-phosphate[c]| <=> |D-Erythrose 4-phosphate[c]| + |D-Xylulose 5-phosphate[c]|	[0.1016, 0.1021]
R02689	1.87708e-05	1.88151e-05	UDP-glucose[c] + 1,2-Diacyl-sn-glycerol[c] => UDP[c] + 3-D-Glucosyl-1,2-diacylglycerol[c] + H+[c]	[0, 0]
ETOHt1	139.571	139.585	Ethanol[c] <=> Ethanol[e]	[139.5706, 139.5845]
R00985	0	0.00766527	Chorismate[c] + Ammonia[c] => Anthranilate[c] + Pyruvate[c] + H2O[c]	[0, 0.0077]
R00143	0	0	Ammonia[c] + NAD+[c] + H2O[c] <=> Hydroxylamine[c] + NADH[c] + H+[c]	[0, 0]
FolT	0	4.5519e-05	Folate[e] + ATP[c] + H2O[c] => Folate[c] + ADP[c] + Orthophosphate[c] + H+[c]	[0, 0]
R08237	0	0	6-Mercaptopurine[c] + |5-Phospho-alpha-D-ribose 1-diphosphate[c]| <=> 6-Thioinosine-5'-monophosphate[c] + Diphosphate[c]	[0, 0]
lta_met	0.012464	0.0124934	(0.000225) |Lipoteichoic acid (n=24), linked, glucose substituted, C. bescii specific[c]| + (0.000201) |Lipoteichoic acid (n=24), linked, N-acetyl-D-glucosamine, C. bescii specific[c]| + (0.000597) |Lipoteichoic acid (n=24), linked, D-alanine substituted, C. bescii specific[c]| + (0.000483) |Lipoteichoic acid (n=24), linked, unsubstituted, C. bescii specific[c]| + (0.003012) ATP[c] + (0.003012) H…	[0.0125, 0.0125]
R07281	0.0197761	0.020088	|D-Ribulose 5-phosphate[c]| <=> |L-3,4-Dihydroxybutan-2-one 4-phosphate[c]| + Formate[c] + H+[c]	[0.0198, 0.0201]
R03947	0	0	|Precorrin 2[c]| + NAD+[c] <=> Sirohydrochlorin[c] + NADH[c] + (2) H+[c]	[0, 0]
R01100	0	0	Lactose[c] + H2O[c] <=> D-Glucose[c] + D-Galactose[c]	[0, 0]
R11372	0	0	|(8S)-3',8-Cyclo-7,8-dihydroguanosine 5'-triphosphate[c]| + H2O[c] <=> |Precursor Z[c]| + Diphosphate[c]	[0, 0]
R09593	0	0	ATP[c] + [L-Asp(4-L-Arg)]n-L-Asp[c] + L-Arginine[c] <=> ADP[c] + Orthophosphate[c] + [L-Asp(4-L-Arg)]n+1[c] + H+[c]	[0, 0]
R00291	0	0	UDP-alpha-D-galactose[c] <=> UDP-glucose[c]	[0, 0]
EX_C00864[e]	0	0	Pantothenate[e] <=>	[0, 0]
KAS6	0.00581741	0.00583115	(18) H+[c] + (12) NADPH[c] + 2-Methylpropanoyl-CoA[c] + (6) |Malonyl-[acyl-carrier protein][c]| => |Fatty Acid iso-C16:0 ACP[c]| + (12) NADP+[c] + CoA[c] + (5) |Acyl-carrier protein[c]| + (6) H2O[c] + (6) CO2[c]	[0.0058, 0.0058]
R01541	-1000	0	ATP[c] + 2-Keto-3-deoxy-D-gluconate[c] <=> ADP[c] + 2-Keto-3-deoxy-6-phosphogluconate[c] + H+[c]	[-1000, 0]
KAS13	0.0145435	0.0145779	(24) H+[c] + (16) NADPH[c] + Acetyl-CoA[c] + (8) |Malonyl-[acyl-carrier protein][c]| => |Octadecanoyl-[acyl-carrier protein][c]| + (16) NADP+[c] + CoA[c] + (7) |Acyl-carrier protein[c]| + (8) H2O[c] + (8) CO2[c]	[0.0145, 0.0146]
R03459	0.00988804	0.010044	2,5-Diamino-6-(5-phospho-D-ribosylamino)pyrimidin-4(3H)-one[c] + H2O[c] <=> 5-Amino-6-(5'-phosphoribosylamino)uracil[c] + Ammonia[c]	[0.0099, 0.01]
R01230	0.0476201	0.047911	ATP[c] + |Xanthosine 5'-phosphate[c]| + Ammonia[c] => AMP[c] + Diphosphate[c] + GMP[c] + H+[c]	[0.0476, 0.0479]
R00332	-999.975	1000	ATP[c] + GMP[c] <=> ADP[c] + GDP[c]	[-999.9753, 1000]
valABC	0	0	ATP[c] + H2O[c] + L-Valine[e] => ADP[c] + Orthophosphate[c] + L-Valine[c] + H+[c]	[0, 0]
R10811_kz	0	0	1,4-beta-D-Mannooligosaccharide(n=4)[c] + (2) Orthophosphate[c] <=> Mannobiose[c] + (2) |D-Mannose 1-phosphate[c]|	[0, 0]
R01213	-0.202761	-0.202283	alpha-Isopropylmalate[c] + CoA[c] + H+[c] <=> Acetyl-CoA[c] + |3-Methyl-2-oxobutanoic acid[c]| + H2O[c]	[-0.2028, -0.2023]
R03182	0	0	ATP[c] + 7,8-Diaminononanoate[c] + CO2[c] <=> ADP[c] + Orthophosphate[c] + Dethiobiotin[c] + (3) H+[c]	[0, 0]
cosABC	0	18.0198	Cellotetraose[e] + ATP[c] + H2O[c] => Cellotetraose[c] + ADP[c] + Orthophosphate[c] + H+[c]	[0, 18.0198]
starchASE	0	0	|Starch (n=4)[e]| + H2O[e] => (2) Maltodextrin(n=4)[e]	[0, 0]
R05032	0.0417462	0.0418448	Undecaprenyl-diphospho-N-acetylmuramoyl-L-alanyl-D-glutamyl-meso-2,6-diaminopimeloyl-D-alanyl-D-alanine[c] + UDP-N-acetyl-alpha-D-glucosamine[c] <=> Undecaprenyl-diphospho-N-acetylmuramoyl-(N-acetylglucosamine)-L-alanyl-D-glutamyl-meso-2,6-diaminopimeloyl-D-alanyl-D-alanine[c] + UDP[c] + H+[c]	[0.0417, 0.0418]
TP_H2	0	0.0837507	Hydrogen[c] => Hydrogen[e]	[0, 0.0838]
R03313	-0.0274929	-0.0274281	|L-Glutamate 5-semialdehyde[c]| + Orthophosphate[c] + NADP+[c] <=> |L-Glutamyl 5-phosphate[c]| + NADPH[c] + H+[c]	[-0.0275, -0.0274]
R02628	0	0	Phosphoenolpyruvate[c] + |Protein histidine[c]| <=> Pyruvate[c] + |Protein N(pi)-phospho-L-histidine[c]|	[0, 0]
Zn2efflux	0	160.118	|Zinc cation[c]| + H+[e] => |Zinc cation[e]| + H+[c]	[0, 160.1182]
KAS3	0.0203609	0.020409	(15) H+[c] + (10) NADPH[c] + 3-Methylbutanoyl-CoA[c] + (5) |Malonyl-[acyl-carrier protein][c]| => |Fatty Acid iso-C15:0-ACP[c]| + (10) NADP+[c] + CoA[c] + (4) |Acyl-carrier protein[c]| + (5) H2O[c] + (5) CO2[c]	[0.0204, 0.0204]
R05048	0	0.0232591	|2,5-Diaminopyrimidine nucleoside triphosphate[c]| => 2,5-Diamino-6-(5'-triphosphoryl-3',4'-trihydroxy-2'-oxopentyl)-amino-4-oxopyrimidine[c]	[0, 0.0233]
R08210	0	0	|Dimethylallyl diphosphate[c]| + (2) |Oxidized ferredoxin (2[4Fe-4S]) (Fdox)[c]| + H2O[c] <=> |1-Hydroxy-2-methyl-2-butenyl 4-diphosphate[c]| + (2) |Reduced ferredoxin (2[4Fe-4S]) (Fdred)[c]| + (2) H+[c]	[0, 0]
R00549	0.0100212	0.0100449	ATP[c] + Riboflavin[c] <=> ADP[c] + FMN[c] + H+[c]	[0.01, 0.01]
TP_NH3	0	0	Ammonia[c] <=> Ammonia[e]	[0, 0]
R02783	0.0417462	0.0418448	ATP[c] + UDP-N-acetylmuramoyl-L-alanine[c] + D-Glutamate[c] <=> ADP[c] + Orthophosphate[c] + UDP-N-acetylmuramoyl-L-alanyl-D-glutamate[c] + H+[c]	[0.0417, 0.0418]
R10170	-1000	999.798	(2R,3S)-3-Isopropylmalate[c] <=> alpha-Isopropylmalate[c]	[-1000, 999.7977]
R01326	0	72.7466	ATP[c] + D-Mannose[c] <=> ADP[c] + |D-Mannose 6-phosphate[c]| + H+[c]	[0, 72.7466]
R00306	0	36.3733	Cellobiose[c] + H2O[c] => (2) D-Glucose[c]	[0, 36.3733]
R01714	0.0875103	0.087848	5-O-(1-Carboxyvinyl)-3-phosphoshikimate[c] <=> Chorismate[c] + Orthophosphate[c]	[0.0875, 0.0878]
EX_C00031[e]	0	0.00697923	D-Glucose[e] <=>	[0, 0.007]
R04771	0	0	ATP[c] + L-Selenomethionine[c] + H2O[c] <=> Orthophosphate[c] + Diphosphate[c] + Se-Adenosylselenomethionine[c]	[0, 0]
R02262	0	0	|L-Fuculose 1-phosphate[c]| <=> |Glycerone phosphate[c]| + (S)-Lactaldehyde[c]	[0, 0]
EX_C00076[e]	-0.00205585	-0.00205101	|Calcium cation[e]| <=>	[-0.0021, -0.0021]
R01771	0.03821	0.0383002	ATP[c] + L-Homoserine[c] <=> ADP[c] + O-Phospho-L-homoserine[c] + H+[c]	[0.0382, 0.0383]
malateT	0	0	(S)-Malate[e] + H+[e] => (S)-Malate[c] + H+[c]	[0, 0]
sink_dads	0	9.16041e-05	5'-Deoxyadenosine[c] =>	[0, 0.0001]
EX_C00253[e]	0	0	Nicotinate[e] <=>	[0, 0]
EX_C19610[e]	0	0	Manganese(2+)[e] <=>	[0, 0]
R04936	0	0	Se-Adenosyl-L-selenohomocysteine[c] + H2O[c] <=> Adenosine[c] + Selenohomocysteine[c]	[0, 0]
R02558	0	0	Prunasin[c] + H2O[c] => Mandelonitrile[c] + D-Glucose[c]	[0, 0]
R00742	1.36418	1.36741	ATP[c] + Acetyl-CoA[c] + HCO3-[c] <=> ADP[c] + Orthophosphate[c] + Malonyl-CoA[c] + H+[c]	[1.3642, 1.3674]
GOSASE	0	0	|Galactose oligosaccharides[c]| + (3) H2O[c] => (4) D-Galactose[c]	[0, 0]
R03260	-1000	1000	O-Succinyl-L-homoserine[c] + L-Cysteine[c] <=> L-Cystathionine[c] + Succinate[c] + H+[c]	[-1000, 1000]
R02003	0	0	|Geranyl diphosphate[c]| + |Isopentenyl diphosphate[c]| <=> Diphosphate[c] + |trans,trans-Farnesyl diphosphate[c]|	[0, 0]
R11308_kz2	0	18.0198	Cellotetraose[e] + (3) H2O[e] => (4) D-Glucose[e]	[0, 18.0198]
R08198	0	0	2-Hydroxyglutarate[c] + NAD+[c] <=> 2-Oxoglutarate[c] + NADH[c] + H+[c]	[0, 0]
R04173	-0.171468	-0.170715	|O-Phospho-L-serine (Pser)[c]| + 2-Oxoglutarate[c] <=> 3-Phosphonooxypyruvate[c] + L-Glutamate[c]	[-0.1715, -0.1707]
R01127	-0.0934148	-0.0929315	IMP[c] + H2O[c] <=> 1-(5'-Phosphoribosyl)-5-formamido-4-imidazolecarboxamide[c]	[-0.0934, -0.0929]
nh4t	1.97011	2.03164	NH4+[e] <=> NH4+[c]	[1.9701, 2.0316]
R00258	-0.235444	-0.234798	L-Alanine[c] + 2-Oxoglutarate[c] <=> Pyruvate[c] + L-Glutamate[c]	[-0.2354, -0.2348]
R03132	0	0	O-Acetyl-L-serine[c] + Thiosulfate[c] <=> H+[c] + S-Sulfo-L-cysteine[c] + Acetate[c]	[0, 0]
R11323	0	192.142	dTTP[c] + H2O[c] => dTMP[c] + Diphosphate[c] + H+[c]	[0, 192.1419]
R05633	0	0	|2-C-Methyl-D-erythritol 4-phosphate[c]| + CTP[c] + H+[c] <=> |4-(Cytidine 5'-diphospho)-2-C-methyl-D-erythritol[c]| + Diphosphate[c]	[0, 0]
R03165	0	0	Hydroxymethylbilane[c] <=> |Uroporphyrinogen III[c]| + H2O[c]	[0, 0]
EX_C00033[e]	1.05829	1.19788	Acetate[e] <=>	[1.0583, 1.1979]
R08244	0	0	|6-Thioxanthine 5'-monophosphate[c]| + ATP[c] + L-Glutamine[c] + H2O[c] <=> |6-Thioguanosine monophosphate[c]| + AMP[c] + Diphosphate[c] + L-Glutamate[c] + (2) H+[c]	[0, 0]
R01056	-0.0962425	-0.0958246	|D-Ribose 5-phosphate[c]| <=> |D-Ribulose 5-phosphate[c]|	[-0.0962, -0.0958]
R02869	0	0	S-Adenosylmethioninamine[c] + Spermidine[c] <=> 5'-Methylthioadenosine[c] + Spermine[c] + H+[c]	[0, 0]
R07613	-0.1203	-0.120016	LL-2,6-Diaminoheptanedioate[c] + 2-Oxoglutarate[c] <=> 2,3,4,5-Tetrahydrodipicolinate[c] + L-Glutamate[c] + H2O[c] + H+[c]	[-0.1203, -0.12]
Co2efflux	0	0	|Cobalt ion[c]| + H+[e] => |Cobalt ion[e]| + H+[c]	[0, 0]
R01716	0.000118406	0.00016431	Chorismate[c] + L-Glutamine[c] <=> 4-Amino-4-deoxychorismate[c] + L-Glutamate[c]	[0.0001, 0.0002]
R06590	0	0	|Aminofructose 6-phosphate[c]| + |D-Ribose 5-phosphate[c]| <=> |Iminoerythrose 4-phosphate[c]| + |Sedoheptulose 7-phosphate[c]|	[0, 0]
R11633	-0.0217571	-0.02144	GTP[c] + Formate[c] + H+[c] <=> dGTP[c] + CO2[c] + H2O[c]	[-0.0218, -0.0214]
R05636	0	9.16041e-05	Pyruvate[c] + |D-Glyceraldehyde 3-phosphate[c]| + H+[c] <=> |1-deoxy-D-xylulose 5-phosphate[c]| + CO2[c]	[0, 0.0001]
R00952	0	36.3733	Cellobiose[c] + Orthophosphate[c] => |D-Glucose 1-phosphate[c]| + D-Glucose[c]	[0, 36.3733]
R01432	0	0	D-Xylose[c] <=> D-Xylulose[c]	[0, 0]
R07404	0.0811509	0.0816073	ATP[c] + |Aminoimidazole ribotide[c]| + HCO3-[c] <=> ADP[c] + Orthophosphate[c] + 5-Carboxyamino-1-(5-phospho-D-ribosyl)imidazole[c] + (2) H+[c]	[0.0812, 0.0816]
piH	0	240.177	Diphosphate[c] + H2O[c] => (2) Orthophosphate[c] + H+[e]	[0, 240.1773]
R00764	-380.97	72.2536	Diphosphate[c] + |D-Fructose 6-phosphate[c]| <=> Orthophosphate[c] + |D-Fructose 1,6-bisphosphate[c]| + H+[c]	[-380.9705, 72.2536]
R01790_kz	0	0	Maltodextrin(n=4)[c] + (2) H2O[c] => (2) D-Glucose[c] + Maltose[c]	[0, 0]
R00230	0.404408	0.516076	Acetyl-CoA[c] + Orthophosphate[c] <=> CoA[c] + |Acetyl phosphate[c]|	[0.4044, 0.5161]
R04198	0	0.1203	(2S,4S)-4-Hydroxy-2,3,4,5-tetrahydrodipicolinate[c] + NADH[c] + H+[c] => 2,3,4,5-Tetrahydrodipicolinate[c] + NAD+[c] + H2O[c]	[0, 0.1203]
R01826	0.0875103	0.087848	Phosphoenolpyruvate[c] + |D-Erythrose 4-phosphate[c]| + H2O[c] <=> |2-Dehydro-3-deoxy-D-arabino-heptonate 7-phosphate[c]| + Orthophosphate[c]	[0.0875, 0.0878]
rna_met	0.03157	0.0316446	(4.704) ATP[c] + (0.579924) UTP[c] + (0.423535) GTP[c] + (0.287381) CTP[c] + (3.99656) H2O[c] => RNA[c] + (3.99656) ADP[c] + (3.99656) Orthophosphate[c] + (1.99828) Diphosphate[c]	[0.0316, 0.0316]
R00573	0.0104073	96.0813	ATP[c] + UTP[c] + L-Glutamine[c] + H2O[c] => ADP[c] + Orthophosphate[c] + CTP[c] + L-Glutamate[c] + (2) H+[c]	[0.0104, 96.0813]
R01287	-999.981	1000	O-Acetyl-L-homoserine[c] + |Hydrogen sulfide[c]| <=> L-Homocysteine[c] + Acetate[c] + H+[c]	[-999.9811, 1000]
R01353	0	0	ATP[c] + Propanoate[c] <=> ADP[c] + |Propanoyl phosphate[c]|	[0, 0]
dna_met	0.00369	0.00369872	(0.665299) dATP[c] + (0.665299) dTTP[c] + (0.361714) dGTP[c] + (0.361714) dCTP[c] + (4.108052) ATP[c] + (4.108052) H2O[c] => DNA[c] + (4.108052) ADP[c] + (4.108052) Orthophosphate[c] + (2.054026) Diphosphate[c]	[0.0037, 0.0037]
EX_C14818[e]	-0.00441349	-0.00440309	Fe2+[e] <=>	[-0.0044, -0.0044]
sink_preQ1	0.0227748	0.023095	7-Aminomethyl-7-carbaguanine[c] =>	[0.0228, 0.0231]
R00512	0.195695	192.338	ATP[c] + CMP[c] <=> ADP[c] + CDP[c]	[0.1957, 192.3375]
R04972	0	0	|Uroporphyrinogen I[c]| + (4) H+[c] <=> |Coproporphyrinogen I[c]| + (4) CO2[c]	[0, 0]
R08575	-0.0142403	-0.0140452	|Sedoheptulose 7-phosphate[c]| + |D-Glyceraldehyde 3-phosphate[c]| <=> |D-Erythrose 4-phosphate[c]| + |D-Fructose 6-phosphate[c]|	[-0.0142, -0.014]
R03665	0.0598789	0.0600203	ATP[c] + L-Valine[c] + tRNA(Val)[c] <=> AMP[c] + Diphosphate[c] + L-Valyl-tRNA(Val)[c]	[0.0599, 0.06]
R01651	0	0.122454	4-Methyl-2-oxopentanoate[c] + CoA[c] + NAD+[c] => 3-Methylbutanoyl-CoA[c] + CO2[c] + NADH[c]	[0, 0.1225]
R07413	0	0	Digalacturonate[c] + H2O[c] <=> (2) D-Galacturonate[c]	[0, 0]
wo4ABC	0	0	Tungstate[e] + ATP[c] + H2O[c] => Tungstate[c] + ADP[c] + Orthophosphate[c] + H+[c]	[0, 0]
Xylase	0	0	Xylan[e] + (2) H2O[e] => (2) Xylan-oligosaccharides[e] + Arabinoxylan-oligosaccharides[e]	[0, 0]
R05142	0	0	Cellohexaose[c] + H2O[c] => Cellopentaose[c] + D-Glucose[c]	[0, 0]
XyloseABC	0	0	H2O[c] + ATP[c] + D-Xylose[e] => ADP[c] + Orthophosphate[c] + D-Xylose[c] + H+[c]	[0, 0]
R05711	0	0	N,N-Dimethyl-1,4-phenylenediamine[c] + Aniline[c] + (2) NADP+[c] <=> para-(Dimethylamino)azobenzene[c] + (2) NADPH[c] + (2) H+[c]	[0, 0]
R03660	0.0433458	0.0434482	ATP[c] + L-Phenylalanine[c] + tRNA(Phe)[c] <=> AMP[c] + Diphosphate[c] + L-Phenylalanyl-tRNA(Phe)[c]	[0.0433, 0.0434]
lipid_met	0.07298	0.0731524	(0.039599) Phosphatidylglycerophosphate[c] => Lipids[c]	[0.073, 0.0732]
EX_C00504[e]	-4.5519e-05	0	Folate[e] <=>	[0, 0]
AguX	0	0	(4O-Me)GlcAalpha(1-2)[(Xylbeta(1-3))n](Xylbeta(1-3)m)[c] + H2O[c] => Xylan-oligosaccharides[c] + D-Glucuronate[c]	[0, 0]
GlcABC	0	72.0792	H2O[c] + ATP[c] + D-Glucose[e] => ADP[c] + Orthophosphate[c] + D-Glucose[c] + H+[c]	[0, 72.0792]
R00192	0	0	S-Adenosyl-L-homocysteine[c] + H2O[c] <=> Adenosine[c] + L-Homocysteine[c]	[0, 0]
XOSASE	0	0	Xylan-oligosaccharides[c] + H2O[c] => (2) Xylobiose[c]	[0, 0]
KAS8	0.0349045	0.0349869	(21) H+[c] + (14) NADPH[c] + Acetyl-CoA[c] + (7) |Malonyl-[acyl-carrier protein][c]| => Hexadecanoyl-[acp][c] + (14) NADP+[c] + CoA[c] + (6) |Acyl-carrier protein[c]| + (7) H2O[c] + (7) CO2[c]	[0.0349, 0.035]
R00691	-0.0365742	0	L-Arogenate[c] + H+[c] <=> L-Phenylalanine[c] + H2O[c] + CO2[c]	[-0.0366, 0]
R11398_kz	0	0	beta-1,2-Mannobiose[c] + Orthophosphate[c] <=> D-Mannose[c] + |D-Mannose 1-phosphate[c]|	[0, 0]
R02728	-0.243783	36.1301	|D-Glucose 1-phosphate[c]| <=> |D-Glucose 6-phosphate[c]|	[-0.2438, 36.1301]
nh4	1.97011	2.03164	NH4+[c] <=> Ammonia[c] + H+[c]	[1.9701, 2.0316]
R03508	0.00764721	0.00766527	|1-(2-Carboxyphenylamino)-1-deoxy-D-ribulose 5-phosphate[c]| + H+[c] <=> |Indoleglycerol phosphate[c]| + CO2[c] + H2O[c]	[0.0076, 0.0077]
R03664	0.00764721	0.00766527	ATP[c] + L-Tryptophan[c] + tRNA(Trp)[c] <=> AMP[c] + Diphosphate[c] + L-Tryptophanyl-tRNA(Trp)[c]	[0.0076, 0.0077]
R05634	0	0	|4-(Cytidine 5'-diphospho)-2-C-methyl-D-erythritol[c]| + ATP[c] <=> |2-Phospho-4-(cytidine 5'-diphospho)-2-C-methyl-D-erythritol[c]| + ADP[c] + H+[c]	[0, 0]
R03014	0	0	ATP[c] + L-Rhamnulose[c] <=> ADP[c] + |L-Rhamnulose 1-phosphate[c]| + H+[c]	[0, 0]
R04457	0.0197761	0.020088	5-Amino-6-(1-D-ribitylamino)uracil[c] + |L-3,4-Dihydroxybutan-2-one 4-phosphate[c]| <=> 6,7-Dimethyl-8-(D-ribityl)lumazine[c] + (2) H2O[c] + Orthophosphate[c] + H+[c]	[0.0198, 0.0201]
KAS1OH3	0.0232696	0.0233246	(14) H+[c] + (9) NADPH[c] + 2-Methylpropanoyl-CoA[c] + (5) |Malonyl-[acyl-carrier protein][c]| => |Fatty Acid iso-C14:0 3-OH ACP[c]| + (9) NADP+[c] + CoA[c] + (4) |Acyl-carrier protein[c]| + (4) H2O[c] + (5) CO2[c]	[0.0233, 0.0233]
posABC	0	0	|pectin oligosaccharides[e]| + ATP[c] + H2O[c] => |pectin oligosaccharides[c]| + ADP[c] + Orthophosphate[c] + H+[c]	[0, 0]
R05630	0.0417462	0.0418448	UDP-N-acetylmuramoyl-L-alanyl-D-glutamyl-6-carboxy-L-lysyl-D-alanyl-D-alanine[c] + |di-trans,poly-cis-Undecaprenyl phosphate[c]| <=> UMP[c] + Undecaprenyl-diphospho-N-acetylmuramoyl-L-alanyl-D-glutamyl-meso-2,6-diaminopimeloyl-D-alanyl-D-alanine[c]	[0.0417, 0.0418]
EX_C00106[e]	-0.0279169	0	Uracil[e] <=>	[-0.0279, 0]
R01775	-0.738951	-0.711034	L-Homoserine[c] + NADP+[c] <=> |L-Aspartate 4-semialdehyde[c]| + NADPH[c] + H+[c]	[-0.739, -0.711]
R08368	0	0	N-D-Ribosylpurine[c] + Orthophosphate[c] <=> Purine[c] + |alpha-D-Ribose 1-phosphate[c]|	[0, 0]
celbABC	0.333668	36.3733	Cellobiose[e] + ATP[c] + H2O[c] => Cellobiose[c] + ADP[c] + Orthophosphate[c] + H+[c]	[0.3337, 36.3733]
R01561	0	0	Adenosine[c] + Orthophosphate[c] <=> Adenine[c] + |alpha-D-Ribose 1-phosphate[c]|	[0, 0]
R08240	0	0	6-Thioinosine-5'-monophosphate[c] + NAD+[c] + H2O[c] <=> |6-Thioxanthine 5'-monophosphate[c]| + NADH[c] + H+[c]	[0, 0]
R01183	0	0	myo-Inositol[c] + NAD+[c] <=> 2-Inosose[c] + NADH[c] + H+[c]	[0, 0]
R00856	0.188776	0.189222	CTP[c] + |sn-Glycerol 3-phosphate[c]| + H+[c] => Diphosphate[c] + CDP-glycerol[c]	[0.1888, 0.1892]
R10209	0	0	|tRNA guanine[c]| + 7-Aminomethyl-7-carbaguanine[c] <=> |tRNA 7-aminomethyl-7-carbaguanine[c]| + Guanine[c]	[0, 0]
xosABC	0	0	Xylan-oligosaccharides[e] + ATP[c] + H2O[c] => Xylan-oligosaccharides[c] + ADP[c] + Orthophosphate[c] + H+[c]	[0, 0]
R03646	0.0349047	0.0349872	ATP[c] + L-Arginine[c] + tRNA(Arg)[c] <=> AMP[c] + Diphosphate[c] + L-Arginyl-tRNA(Arg)[c]	[0.0349, 0.035]
R00431	1.14856	454.373	GDP[c] + Phosphoenolpyruvate[c] + CO2[c] <=> GTP[c] + Oxaloacetate[c]	[1.1486, 454.3727]
lacABC	0	0	Lactose[e] + H2O[c] + ATP[c] => Lactose[c] + ADP[c] + Orthophosphate[c] + H+[c]	[0, 0]
R05069	0.0823276	0.082522	(S)-2-Aceto-2-hydroxybutanoate[c] <=> (R)-3-Hydroxy-3-methyl-2-oxopentanoate[c]	[0.0823, 0.0825]
R03083	0.0875103	0.087848	|2-Dehydro-3-deoxy-D-arabino-heptonate 7-phosphate[c]| <=> 3-Dehydroquinate[c] + Orthophosphate[c]	[0.0875, 0.0878]
R02322	-0.00103107	192.141	|Nicotinamide D-ribonucleotide[c]| + H2O[c] <=> |Nicotinate D-ribonucleotide[c]| + Ammonia[c] + H+[c]	[-0.001, 192.1408]
R04773	0	0	ATP[c] + L-Selenomethionine[c] + tRNA(Met)[c] <=> AMP[c] + Diphosphate[c] + Selenomethionyl-tRNA(Met)[c]	[0, 0]
R05662	0	0	MurAc(oyl-L-Ala-D-gamma-Glu-L-Lys-D-Ala-D-Ala)-diphospho-undecaprenol[c] + UDP-N-acetyl-alpha-D-glucosamine[c] <=> Undecaprenyl-diphospho-N-acetylmuramoyl-(N-acetylglucosamine)-L-alanyl-gamma-D-glutamyl-L-lysyl-D-alanyl-D-alanine[c] + UDP[c] + H+[c]	[0, 0]
Biomass_Cbescii	0.41	0.410968	(0.009) DNA[c] + (0.077) RNA[c] + (0.274) Protein[c] + (0.036) |Trace elements[c]| + (0.178) Lipids[c] + (0.066) Carbohydrate[c] + (0.0304) |Lipoteichoic acid[c]| + (0.2242) |cell wall[c]| => Biomass[c]	[0.41, 0.411]
R01325	0.193898	0.1944	Citrate[c] <=> cis-Aconitate[c] + H2O[c]	[0.1939, 0.1944]
R00004	0	192.142	Diphosphate[c] + H2O[c] => (2) Orthophosphate[c] + H+[c]	[0, 192.1419]
R00570	0.195695	192.338	ATP[c] + CDP[c] <=> ADP[c] + CTP[c]	[0.1957, 192.3375]
R04440	-0.295975	-0.295278	(R)-2,3-Dihydroxy-3-methylbutanoate[c] + NADP+[c] <=> |3-Hydroxy-3-methyl-2-oxobutanoic acid[c]| + NADPH[c] + H+[c]	[-0.296, -0.2953]
R10147	0.120016	0.1203	|L-Aspartate 4-semialdehyde[c]| + Pyruvate[c] <=> (2S,4S)-4-Hydroxy-2,3,4,5-tetrahydrodipicolinate[c] + H2O[c] + H+[c]	[0.12, 0.1203]
R00801	0	0	Sucrose[c] + H2O[c] <=> D-Fructose[c] + D-Glucose[c]	[0, 0]
R11634	0.00245495	0.00246075	ATP[c] + Formate[c] + H+[c] <=> dATP[c] + CO2[c] + H2O[c]	[0.0025, 0.0025]
R02298	0	0	|Pyrimidine nucleoside[c]| + Orthophosphate[c] <=> Pyrimidine[c] + |alpha-D-Ribose 1-phosphate[c]| + H+[c]	[0, 0]
R00651	0	0	O-Acetyl-L-homoserine[c] + Methanethiol[c] <=> L-Methionine[c] + Acetate[c] + H+[c]	[0, 0]
caEfflux	0	0.130151	|Calcium cation[c]| + (2) H+[e] + ATP[c] + H2O[c] => |Calcium cation[e]| + (3) H+[c] + ADP[c] + Orthophosphate[c]	[0, 0.1302]
R04144	0.0811509	0.0816989	ATP[c] + 5-Phosphoribosylamine[c] + Glycine[c] <=> ADP[c] + Orthophosphate[c] + 5'-Phosphoribosylglycinamide[c] + H+[c]	[0.0812, 0.0817]
R02199	-0.0796065	-0.0794189	L-Isoleucine[c] + 2-Oxoglutarate[c] <=> |(S)-3-Methyl-2-oxopentanoic acid[c]| + L-Glutamate[c]	[-0.0796, -0.0794]
R05070	0.0823276	0.082522	(R)-2,3-Dihydroxy-3-methylpentanoate[c] <=> |(S)-3-Methyl-2-oxopentanoic acid[c]| + H2O[c]	[0.0823, 0.0825]
R00429	0	0	ATP[c] + GTP[c] <=> AMP[c] + |Guanosine 3'-diphosphate 5'-triphosphate[c]|	[0, 0]
R02734	0	0	N-Succinyl-LL-2,6-diaminoheptanedioate[c] + H2O[c] <=> Succinate[c] + LL-2,6-Diaminoheptanedioate[c]	[0, 0]
R04426	0.202283	0.202761	(2R,3S)-3-Isopropylmalate[c] + NAD+[c] <=> (2S)-2-Isopropyl-3-oxosuccinate[c] + NADH[c] + H+[c]	[0.2023, 0.2028]
R01954	0.0349047	0.0349872	ATP[c] + L-Citrulline[c] + L-Aspartate[c] <=> AMP[c] + Diphosphate[c] + N-(L-Arginino)succinate[c] + H+[c]	[0.0349, 0.035]
R00619	9.13939e-05	9.16098e-05	ATP[c] + Thiamine[c] <=> AMP[c] + |Thiamin diphosphate[c]| + H+[c]	[0.0001, 0.0001]
znABC	0.00125309	160.119	|Zinc cation[e]| + ATP[c] + H2O[c] => |Zinc cation[c]| + ADP[c] + Orthophosphate[c] + H+[c]	[0.0013, 160.1195]
R00575	0.0381583	0.0662313	(2) ATP[c] + L-Glutamine[c] + HCO3-[c] + H2O[c] <=> (2) ADP[c] + Orthophosphate[c] + L-Glutamate[c] + |Carbamoyl phosphate[c]| + (2) H+[c]	[0.0382, 0.0662]
R03503	0	0.00016431	ATP[c] + 2-Amino-4-hydroxy-6-hydroxymethyl-7,8-dihydropteridine[c] <=> AMP[c] + 2-Amino-7,8-dihydro-4-hydroxy-6-(diphosphooxymethyl)pteridine[c] + H+[c]	[0, 0.0002]
R11312	0	0	(2) H+[c] + |4-Amino-5-hydroxymethyl-2-methylpyrimidine diphosphate[c]| + |2-[(2R,5Z)-2-Carboxy-4-methylthiazol-5(2H)-ylidene]ethyl phosphate[c]| <=> Diphosphate[c] + |Thiamin monophosphate[c]| + CO2[c]	[0, 0]
R09099	0	0	L-Serine[c] + 5,6,7,8-Tetrahydromethanopterin[c] <=> 5,10-Methylenetetrahydromethanopterin[c] + Glycine[c] + H2O[c]	[0, 0]
R00943	0.0681523	0.0685789	Tetrahydrofolate[c] + Formate[c] + ATP[c] <=> ADP[c] + Orthophosphate[c] + 10-Formyltetrahydrofolate[c]	[0.0682, 0.0686]
R10712	0	0	|4-Amino-5-hydroxymethyl-2-methylpyrimidine diphosphate[c]| + |2-(2-Carboxy-4-methylthiazol-5-yl)ethyl phosphate[c]| + (2) H+[c] <=> |Thiamin monophosphate[c]| + Diphosphate[c] + CO2[c]	[0, 0]
R08245	0	0	Thioguanine[c] + |5-Phospho-alpha-D-ribose 1-diphosphate[c]| <=> |6-Thioguanosine monophosphate[c]| + Diphosphate[c]	[0, 0]
R11624	0	0	D-Tagaturonate[c] <=> D-Fructuronate[c]	[0, 0]
MBH	118.467	920.192	(2) |Reduced ferredoxin (2[4Fe-4S]) (Fdred)[c]| + (3) H+[c] => Hydrogen[c] + (2) |Oxidized ferredoxin (2[4Fe-4S]) (Fdox)[c]| + H+[e]	[118.4671, 920.1919]
R01135	0.0453113	0.0455072	GTP[c] + IMP[c] + L-Aspartate[c] <=> GDP[c] + Orthophosphate[c] + N6-(1,2-Dicarboxyethyl)-AMP[c] + (2) H+[c]	[0.0453, 0.0455]
R04672	-0.303653	-0.295278	(S)-2-Acetolactate[c] + |Thiamin diphosphate[c]| + H+[c] <=> |2-(alpha-Hydroxyethyl)thiamine diphosphate[c]| + Pyruvate[c]	[-0.3037, -0.2953]
TP_CO	0	9.16041e-05	CO[c] <=> CO[e]	[0, 0.0001]
R04377	1.87708e-05	1.88151e-05	3-D-Glucosyl-1,2-diacylglycerol[c] + UDP-glucose[c] => Diglucosyldiacylglycerol[c] + UDP[c] + H+[c]	[0, 0]
EX_C00725[e]	0	0	Lipoate[e] <=>	[0, 0]
R02282	0.0349047	0.0349872	N-Acetylornithine[c] + L-Glutamate[c] <=> L-Ornithine[c] + N-Acetyl-L-glutamate[c]	[0.0349, 0.035]
R00703	-0.0418754	0	(S)-Lactate[c] + NAD+[c] <=> Pyruvate[c] + NADH[c] + H+[c]	[-0.0419, 0]
R04591	0.0811509	0.0816073	ATP[c] + 1-(5-Phospho-D-ribosyl)-5-amino-4-imidazolecarboxylate[c] + L-Aspartate[c] <=> ADP[c] + Orthophosphate[c] + 1-(5'-Phosphoribosyl)-5-amino-4-(N-succinocarboxamide)-imidazole[c] + H+[c]	[0.0812, 0.0816]
R02258	0	0	(S)-1,2-Propanediol[c] + NAD+[c] <=> (S)-Lactaldehyde[c] + NADH[c] + H+[c]	[0, 0]
R00424	0	0.0232591	GTP[c] + H2O[c] => |7,8-Dihydroneopterin 3'-triphosphate[c]| + Formate[c] + H+[c]	[0, 0.0233]
trace_met	0.01476	0.0147949	(0.011106) 10-Formyltetrahydrofolate[c] + (0.249633) FAD[c] + (0.429313) FMN[c] + (0.27295) CoA[c] + (0.019097) NAD+[c] + (0.020052) NADH[c] + (0.024989) NADP+[c] + (0.005553) NADPH[c] + (3.990535) |Potassium cation[c]| + (1.485084) |Magnesium cation[c]| + (0.298312) Fe2+[c] + (0.138957) |Calcium cation[c]| + (3.623175) |Sodium cation[c]| + (0.084898) |Zinc cation[c]| + (0.399821) Orthophosphate[…	[0.0148, 0.0148]
EX_C00001[e]	-65.1966	-65.0553	H2O[e] <=>	[-65.1966, -65.0553]
R02340	0	0.00766527	|Indoleglycerol phosphate[c]| <=> Indole[c] + |D-Glyceraldehyde 3-phosphate[c]|	[0, 0.0077]
R01514	0	0	ATP[c] + D-Glycerate[c] <=> ADP[c] + 3-Phospho-D-glycerate[c] + H+[c]	[0, 0]
R02707	-999.997	1000	N-Acetyl-D-mannosamine[c] + UDP[c] + H+[c] <=> UDP-N-acetyl-D-mannosamine[c] + H2O[c]	[-999.9968, 1000]
KAS17_2	0.00290871	0.00291558	(23) H+[c] + (15) NADPH[c] + Acetyl-CoA[c] + (8) |Malonyl-[acyl-carrier protein][c]| => |Fatty Acid anteiso-C18:1 omega-7 ACP[c]| + (15) NADP+[c] + CoA[c] + (7) |Acyl-carrier protein[c]| + (8) H2O[c] + (8) CO2[c]	[0.0029, 0.0029]
R05680	0	0	|Glycerone phosphate[c]| + NADPH[c] + H+[c] => |sn-Glycerol 1-phosphate[c]| + NADP+[c]	[0, 0]
R01526	0	0	ATP[c] + D-Ribulose[c] <=> ADP[c] + |D-Ribulose 5-phosphate[c]| + H+[c]	[0, 0]
EpxqR	0	0	|Epoxyqueuosine34 in tRNA[c]| + NADPH[c] + H+[c] => |Queuosine34 tRNA[c]| + NADP+[c] + H2O[c]	[0, 0]
axosABC	0	0	Arabinoxylan-oligosaccharides[e] + ATP[c] + H2O[c] => Arabinoxylan-oligosaccharides[c] + ADP[c] + Orthophosphate[c] + H+[c]	[0, 0]
Bgal	0	0	XLLG-xyloglucan-oligosaccharides[c] + (2) H2O[c] => XXXG-xyloglucan-oligosaccharides[c] + (2) D-Galactose[c]	[0, 0]
R00768	0.134147	0.134464	L-Glutamine[c] + |D-Fructose 6-phosphate[c]| <=> L-Glutamate[c] + |D-Glucosamine 6-phosphate[c]|	[0.1341, 0.1345]
R01737	0	1000	ATP[c] + D-Gluconate[c] => ADP[c] + 6-Phospho-D-gluconate[c] + H+[c]	[0, 1000]
KAS17_1	0.00581741	0.00583115	(23) H+[c] + (15) NADPH[c] + Acetyl-CoA[c] + (8) |Malonyl-[acyl-carrier protein][c]| => |Oleoyl-[acyl-carrier protein][c]| + (15) NADP+[c] + CoA[c] + (7) |Acyl-carrier protein[c]| + (8) H2O[c] + (8) CO2[c]	[0.0058, 0.0058]
R01869	0.00325359	0.0312441	(S)-Dihydroorotate[c] + NAD+[c] <=> Orotate[c] + H+[c] + NADH[c]	[0.0033, 0.0312]
R00847	0	0	ATP[c] + Glycerol[c] <=> ADP[c] + |sn-Glycerol 3-phosphate[c]| + H+[c]	[0, 0]
R05839	0	0	Pyridoxamine[c] + 2-Oxoglutarate[c] <=> Pyridoxal[c] + D-Glutamate[c]	[0, 0]
R00451	0.07827	0.0784549	meso-2,6-Diaminoheptanedioate[c] + H+[c] <=> L-Lysine[c] + CO2[c]	[0.0783, 0.0785]
R00489	0.00402874	0.00403826	L-Aspartate[c] + H+[c] <=> beta-Alanine[c] + CO2[c]	[0.004, 0.004]
R09735	0	0	|Adenylated molybdopterin[c]| + Molybdate[c] + H+[c] <=> |Molybdoenzyme molybdenum cofactor[c]| + AMP[c] + H2O[c]	[0, 0]
R01668	0	96.0709	dCTP[c] + H2O[c] => dCMP[c] + Diphosphate[c] + H+[c]	[0, 96.0709]
R02788	0.0417462	0.0418448	ATP[c] + UDP-N-acetylmuramoyl-L-alanyl-D-glutamate[c] + meso-2,6-Diaminoheptanedioate[c] <=> ADP[c] + Orthophosphate[c] + UDP-N-acetylmuramoyl-L-alanyl-gamma-D-glutamyl-meso-2,6-diaminopimelate[c] + H+[c]	[0.0417, 0.0418]
R01280	0	0	ATP[c] + |Hexadecanoic acid[c]| + CoA[c] <=> AMP[c] + Palmitoyl-CoA[c] + Diphosphate[c]	[0, 0]
R02296	0	0	Cytidine[c] + Orthophosphate[c] <=> Cytosine[c] + |alpha-D-Ribose 1-phosphate[c]|	[0, 0]
malABC	0	0	Maltose[e] + ATP[c] + H2O[c] => Maltose[c] + ADP[c] + Orthophosphate[c] + H+[c]	[0, 0]
pro_met	0.11234	0.112605	(0.431137) L-Alanyl-tRNA[c] + (0.310706) L-Arginyl-tRNA(Arg)[c] + (0.381591) L-Asparaginyl-tRNA(Asn)[c] + (0.387095) L-Aspartyl-tRNA(Asp)[c] + (0.08587) L-Cysteinyl-tRNA(Cys)[c] + (0.57862) L-Glutamyl-tRNA(Glu)[c] + (0.219853) Glutaminyl-tRNA[c] + (0.448335) Glycyl-tRNA(Gly)[c] + (0.104865) L-Histidyl-tRNA(His)[c] + (0.706951) L-Isoleucyl-tRNA(Ile)[c] + (0.713167) L-Leucyl-tRNA[c] + (0.696724) L-…	[0.1123, 0.1126]
R02061	0	0	|trans,trans-Farnesyl diphosphate[c]| + |Isopentenyl diphosphate[c]| <=> Diphosphate[c] + |Geranylgeranyl diphosphate[c]|	[0, 0]
EX_C00175[e]	0	0	|Cobalt ion[e]| <=>	[0, 0]
R03661	0.0274281	0.0274929	ATP[c] + L-Proline[c] + tRNA(Pro)[c] <=> AMP[c] + Diphosphate[c] + L-Prolyl-tRNA(Pro)[c]	[0.0274, 0.0275]
R02301	0	0	ATP[c] + |Folinic acid[c]| <=> ADP[c] + Orthophosphate[c] + 5,10-Methenyltetrahydrofolate[c]	[0, 0]
R02237	0.000118406	0.00016431	ATP[c] + Dihydropteroate[c] + L-Glutamate[c] <=> ADP[c] + Orthophosphate[c] + Dihydrofolate[c] + H+[c]	[0.0001, 0.0002]
R01555	0	0	Maltose[c] + Orthophosphate[c] => D-Glucose[c] + |D-Glucose 1-phosphate[c]|	[0, 0]
R00754	139.571	139.585	Acetaldehyde[c] + NADH[c] + H+[c] <=> Ethanol[c] + NAD+[c]	[139.5706, 139.5845]
EX_C12486[e]	0	0	|Boric acid[e]| <=>	[0, 0]
R08231	0	0	5-FU[c] + |5-Phospho-alpha-D-ribose 1-diphosphate[c]| <=> |5-Fluorouridine monophosphate[c]| + Diphosphate[c]	[0, 0]
R10002	0.0227748	0.023095	6-Carboxy-5,6,7,8-tetrahydropterin[c] <=> 7-Carboxy-7-carbaguanine[c] + Ammonia[c]	[0.0228, 0.0231]
R08359	0	0	S-Adenosylmethioninamine[c] + Cadaverine[c] <=> 5'-Methylthioadenosine[c] + Aminopropylcadaverine[c] + H+[c]	[0, 0]
R01398	0.0349047	0.0349872	|Carbamoyl phosphate[c]| + L-Ornithine[c] <=> Orthophosphate[c] + L-Citrulline[c] + H+[c]	[0.0349, 0.035]
R00178	0	0	S-Adenosyl-L-methionine[c] + H+[c] <=> S-Adenosylmethioninamine[c] + CO2[c]	[0, 0]
R11719	0.000118406	0.00016431	|7,8-Dihydroneopterin 3'-triphosphate[c]| <=> 2-Amino-4-hydroxy-6-hydroxymethyl-7,8-dihydropteridine[c] + |Glycolaldehyde triphosphate[c]|	[0.0001, 0.0002]
R05743	0	0	|Reduced rubredoxin[c]| + O2.-[c] + (2) H+[c] <=> |Oxidized rubredoxin[c]| + |Hydrogen peroxide[c]|	[0, 0]
R03905	-0.0247566	-0.0246983	Glutaminyl-tRNA[c] + L-Glutamate[c] + Orthophosphate[c] + ADP[c] + H+[c] <=> L-Glutamyl-tRNA(Gln)[c] + L-Glutamine[c] + ATP[c] + H2O[c]	[-0.0248, -0.0247]
R09394	0	0	GTP[c] + S-Adenosyl-L-methionine[c] + NADH[c] => |(8S)-3',8-Cyclo-7,8-dihydroguanosine 5'-triphosphate[c]| + 5'-Deoxyadenosine[c] + L-Methionine[c] + NAD+[c]	[0, 0]
R03293	0	0	L-1-Pyrroline-3-hydroxy-5-carboxylate[c] + NADPH[c] + (2) H+[c] => Hydroxyproline[c] + NADP+[c]	[0, 0]
R01288	-999.981	1000	O-Succinyl-L-homoserine[c] + |Hydrogen sulfide[c]| <=> L-Homocysteine[c] + Succinate[c] + H+[c]	[-999.9811, 1000]
R03291	0	0	L-1-Pyrroline-3-hydroxy-5-carboxylate[c] + NADH[c] + (2) H+[c] => Hydroxyproline[c] + NAD+[c]	[0, 0]
R00515	0	192.142	CTP[c] + H2O[c] => CMP[c] + Diphosphate[c] + H+[c]	[0, 192.1419]
R01251	0	0.0274929	(S)-1-Pyrroline-5-carboxylate[c] + NADPH[c] + (2) H+[c] => L-Proline[c] + NADP+[c]	[0, 0.0275]
R02777	0	0	dTDP-L-rhamnose[c] + NADP+[c] <=> dTDP-4-dehydro-beta-L-rhamnose[c] + NADPH[c] + H+[c]	[0, 0]
carb_met	0.02706	0.0271239	(0.760375) Glycogen[c] => Carbohydrate[c]	[0.0271, 0.0271]
R00190	0	0	AMP[c] + Diphosphate[c] <=> Adenine[c] + |5-Phospho-alpha-D-ribose 1-diphosphate[c]|	[0, 0]
R01072	-0.0816989	-0.0811509	5-Phosphoribosylamine[c] + Diphosphate[c] + L-Glutamate[c] <=> L-Glutamine[c] + |5-Phospho-alpha-D-ribose 1-diphosphate[c]| + H2O[c]	[-0.0817, -0.0812]
R02240	0	192.142	ATP[c] + 1,2-Diacyl-sn-glycerol[c] => ADP[c] + |Phosphatidate / 1,2-Diacyl-sn-glycerol 3-phosphate[c]| + H+[c]	[0, 192.1419]
R07168	0	0.0189839	5,10-Methylenetetrahydrofolate[c] + NADH[c] + H+[c] => 5-Methyltetrahydrofolate[c] + NAD+[c]	[0, 0.019]
R01015	71.9434	71.9504	|Glycerone phosphate[c]| <=> |D-Glyceraldehyde 3-phosphate[c]|	[71.9434, 71.9504]
EX_C00080[e]	-6.3096e-05	0.0208746	H+[e] <=>	[-0.0001, 0.0209]
R00066	0.00988804	0.010044	(2) 6,7-Dimethyl-8-(D-ribityl)lumazine[c] + H+[c] => Riboflavin[c] + 5-Amino-6-(1-D-ribitylamino)uracil[c]	[0.0099, 0.01]
R04292	-0.00103107	-0.00102864	Quinolinate[c] + (2) H2O[c] + Orthophosphate[c] <=> Iminoaspartate[c] + |Glycerone phosphate[c]|	[-0.001, -0.001]
R03634	0	0	Stachyose[c] + H2O[c] <=> Raffinose[c] + D-Galactose[c]	[0, 0]
R01776	0.672824	0.700741	Acetyl-CoA[c] + L-Homoserine[c] <=> CoA[c] + O-Acetyl-L-homoserine[c]	[0.6728, 0.7007]
R02722	0	0.00766527	L-Serine[c] + |Indoleglycerol phosphate[c]| => L-Tryptophan[c] + |D-Glyceraldehyde 3-phosphate[c]| + H2O[c]	[0, 0.0077]
R01103	0	0	Raffinose[c] + H2O[c] <=> D-Galactose[c] + Sucrose[c]	[0, 0]
R02093	0.00245495	192.144	ATP[c] + dTDP[c] <=> ADP[c] + dTTP[c]	[0.0025, 192.1443]
EX_C01330[e]	-0.0536044	-0.0534781	|Sodium cation[e]| <=>	[-0.0536, -0.0535]
R03655	0.0117805	0.0118084	ATP[c] + L-Histidine[c] + tRNA(His)[c] <=> AMP[c] + Diphosphate[c] + L-Histidyl-tRNA(His)[c]	[0.0118, 0.0118]
R05627	0.0417462	0.0418448	|di-trans,poly-cis-Undecaprenyl diphosphate[c]| + H2O[c] <=> |di-trans,poly-cis-Undecaprenyl phosphate[c]| + Orthophosphate[c] + H+[c]	[0.0417, 0.0418]
R05789	0	0	(2R)-O-Phospho-3-sulfolactate[c] + H2O[c] <=> (2R)-3-Sulfolactate[c] + Orthophosphate[c]	[0, 0]
R03457	0.0117805	0.0118084	|D-erythro-1-(Imidazol-4-yl)glycerol 3-phosphate[c]| <=> |3-(Imidazol-4-yl)-2-oxopropyl phosphate[c]| + H2O[c]	[0.0118, 0.0118]
ThiT	0	9.16098e-05	Thiamine[e] + H+[c] => Thiamine[c] + H+[e]	[0, 0.0001]
R01329	0	0	Epimelibiose[c] + H2O[c] <=> D-Mannose[c] + D-Galactose[c]	[0, 0]
niUpt	0	0	Nickel(2+)[e] + ATP[c] + H2O[c] => Nickel(2+)[c] + ADP[c] + Orthophosphate[c] + H+[c]	[0, 0]
R00709	0.193898	0.1944	Isocitrate[c] + NAD+[c] <=> 2-Oxoglutarate[c] + CO2[c] + NADH[c]	[0.1939, 0.1944]
R00517	0	0	GTP[c] + Cytidine[c] => GDP[c] + CMP[c] + H+[c]	[0, 0]
R02094	0.00245495	192.144	ATP[c] + dTMP[c] => ADP[c] + dTDP[c]	[0.0025, 192.1443]
R04378	0	0	1-(5'-Phosphoribosyl)-5-amino-4-imidazolecarboxamide[c] + Diphosphate[c] <=> 5-Amino-4-imidazolecarboxyamide[c] + |5-Phospho-alpha-D-ribose 1-diphosphate[c]|	[0, 0]
R02328	0	0	dTTP[c] + |D-Glucose 1-phosphate[c]| + H+[c] <=> Diphosphate[c] + dTDP-glucose[c]	[0, 0]
Ram106B	0	0	|Rhamnose oligosaccharides(n=2)[c]| + H2O[c] => (2) L-Rhamnose[c]	[0, 0]
R00868	0	0	Mannitol[c] + NAD+[c] <=> D-Fructose[c] + NADH[c] + H+[c]	[0, 0]
R07399	-0.599474	-0.571557	Acetyl-CoA[c] + Pyruvate[c] + H2O[c] <=> (R)-2-Methylmalate[c] + CoA[c] + H+[c]	[-0.5995, -0.5716]
hco3ABC	0	0.0209377	HCO3-[e] + ATP[c] + H2O[c] => HCO3-[c] + ADP[c] + Orthophosphate[c] + H+[c]	[0, 0.0209]
R01216	0	0	2-Dehydropantoate[c] <=> |3-Methyl-2-oxobutanoic acid[c]| + Formaldehyde[c]	[0, 0]
KAS2	0.00872612	0.00874673	(18) H+[c] + (12) NADPH[c] + Acetyl-CoA[c] + (6) |Malonyl-[acyl-carrier protein][c]| => Tetradecanoyl-[acp][c] + (12) NADP+[c] + CoA[c] + (5) |Acyl-carrier protein[c]| + (6) H2O[c] + (6) CO2[c]	[0.0087, 0.0087]
14GLACANASE	0	0	Amylose(n=8)[e] + H2O[e] => (2) Maltodextrin(n=4)[e]	[0, 0]
R02135	0	9.16041e-05	|Thiamin monophosphate[c]| + H2O[c] <=> Thiamine[c] + Orthophosphate[c]	[0, 0.0001]
R00842	-0.302911	-0.302197	|sn-Glycerol 3-phosphate[c]| + NAD+[c] <=> |Glycerone phosphate[c]| + NADH[c] + H+[c]	[-0.3029, -0.3022]
glyASE	0	0	Glycogen[e] + H2O[e] => (2) Maltodextrin(n=4)[e]	[0, 0]
R00014	0.295278	0.303653	Pyruvate[c] + |Thiamin diphosphate[c]| + (2) H+[c] => |2-(alpha-Hydroxyethyl)thiamine diphosphate[c]| + CO2[c]	[0.2953, 0.3037]
R10089	0	0	|D-Ribose 5-phosphate[c]| + |D-Glyceraldehyde 3-phosphate[c]| + L-Glutamine[c] => |Pyridoxal phosphate[c]| + L-Glutamate[c] + (3) H2O[c] + Orthophosphate[c] + H+[c]	[0, 0]
R04509	0	9.16041e-05	ATP[c] + 4-Amino-2-methyl-5-(phosphooxymethyl)pyrimidine[c] <=> ADP[c] + |4-Amino-5-hydroxymethyl-2-methylpyrimidine diphosphate[c]|	[0, 0.0001]
R02413	-0.087848	-0.0875103	Shikimate[c] + NADP+[c] <=> 3-Dehydroshikimate[c] + NADPH[c] + H+[c]	[-0.0878, -0.0875]
R10035	0	0	Dhurrin[c] + H2O[c] => (S)-4-Hydroxymandelonitrile[c] + D-Glucose[c]	[0, 0]
R11581	0	0	|Molybdoenzyme molybdenum cofactor[c]| + GTP[c] + (3) H+[c] <=> |Guanylyl molybdenum cofactor[c]| + Diphosphate[c]	[0, 0]
R00674	0	0.00766527	L-Serine[c] + Indole[c] => L-Tryptophan[c] + H2O[c]	[0, 0.0077]
R05688	0	0	|2-C-Methyl-D-erythritol 4-phosphate[c]| + NADP+[c] <=> |1-deoxy-D-xylulose 5-phosphate[c]| + NADPH[c] + H+[c]	[0, 0]
R00420	-999.997	1000	UDP-N-acetyl-alpha-D-glucosamine[c] <=> UDP-N-acetyl-D-mannosamine[c]	[-999.9968, 1000]
R04199	0	0.1203	(2S,4S)-4-Hydroxy-2,3,4,5-tetrahydrodipicolinate[c] + NADPH[c] + H+[c] => 2,3,4,5-Tetrahydrodipicolinate[c] + NADP+[c] + H2O[c]	[0, 0.1203]
R00936	0	0.000164312	Dihydrofolate[c] + NADH[c] + H+[c] => Tetrahydrofolate[c] + NAD+[c]	[0, 0.0002]
R01445_kz	0	18.1867	(2) Cellobiose[c] => 1,4-beta-D-Mannooligosaccharide(n=4)[c] + H2O[c]	[0, 18.1867]
R01818	0	0	|D-Mannose 6-phosphate[c]| <=> |D-Mannose 1-phosphate[c]|	[0, 0]
THZPSN	0	9.16041e-05	ATP[c] + L-Cysteine[c] + |1-deoxy-D-xylulose 5-phosphate[c]| + L-Tyrosine[c] => 4-Methyl-5-(2-phosphooxyethyl)thiazole[c] + L-Alanine[c] + AMP[c] + CO2[c] + H2O[c] + Diphosphate[c] + |4-Hydroxy-benzyl alcohol[c]| + H+[c]	[0, 0.0001]
R03084	0.0875103	0.087848	3-Dehydroquinate[c] <=> 3-Dehydroshikimate[c] + H2O[c]	[0.0875, 0.0878]
R01210	0	0.0291558	|3-Methyl-2-oxobutanoic acid[c]| + CoA[c] + NAD+[c] => 2-Methylpropanoyl-CoA[c] + CO2[c] + NADH[c]	[0, 0.0292]
EX_C00038[e]	-0.00125605	-0.00125309	|Zinc cation[e]| <=>	[-0.0013, -0.0013]

## Sheet: FVA_50
FVA results when ethanol production was constrained to at least half maximum.
rxn_id	lower	upper	equation	flux_range
KAS1OH3	0.0232696	0.0518132	(14) H+[c] + (9) NADPH[c] + 2-Methylpropanoyl-CoA[c] + (5) |Malonyl-[acyl-carrier protein][c]| => |Fatty Acid iso-C14:0 3-OH ACP[c]| + (9) NADP+[c] + CoA[c] + (4) |Acyl-carrier protein[c]| + (4) H2O[c] + (5) CO2[c]	[0.0233, 0.0518]
Biomass_Cbescii	0.41	0.912924	(0.009) DNA[c] + (0.077) RNA[c] + (0.274) Protein[c] + (0.036) |Trace elements[c]| + (0.178) Lipids[c] + (0.066) Carbohydrate[c] + (0.0304) |Lipoteichoic acid[c]| + (0.2242) |cell wall[c]| => Biomass[c]	[0.41, 0.9129]
GlcABC	0	72.0792	H2O[c] + ATP[c] + D-Glucose[e] => ADP[c] + Orthophosphate[c] + D-Glucose[c] + H+[c]	[0, 72.0792]
R08689	0	0	H+[c] + |2-C-Methyl-D-erythritol 2,4-cyclodiphosphate[c]| + (2) |Reduced ferredoxin (2[4Fe-4S]) (Fdred)[c]| <=> |1-Hydroxy-2-methyl-2-butenyl 4-diphosphate[c]| + H2O[c] + (2) |Oxidized ferredoxin (2[4Fe-4S]) (Fdox)[c]|	[0, 0]
EX_C00864[e]	0	0	Pantothenate[e] <=>	[0, 0]
R01397	0	0.0694056	|Carbamoyl phosphate[c]| + L-Aspartate[c] <=> Orthophosphate[c] + N-Carbamoyl-L-aspartate[c] + H+[c]	[0, 0.0694]
R00578	0	0	ATP[c] + L-Aspartate[c] + L-Glutamine[c] + H2O[c] <=> AMP[c] + Diphosphate[c] + L-Asparagine[c] + L-Glutamate[c] + H+[c]	[0, 0]
R00420	-999.997	1000	UDP-N-acetyl-alpha-D-glucosamine[c] <=> UDP-N-acetyl-D-mannosamine[c]	[-999.9968, 1000]
R01090	-0.178392	-0.0801172	L-Leucine[c] + 2-Oxoglutarate[c] <=> 4-Methyl-2-oxopentanoate[c] + L-Glutamate[c]	[-0.1784, -0.0801]
R03084	0.0875103	0.195132	3-Dehydroquinate[c] <=> 3-Dehydroshikimate[c] + H2O[c]	[0.0875, 0.1951]
EX_C00175[e]	0	0	|Cobalt ion[e]| <=>	[0, 0]
R01130	0.0476201	0.106253	IMP[c] + NAD+[c] + H2O[c] <=> |Xanthosine 5'-phosphate[c]| + NADH[c] + H+[c]	[0.0476, 0.1063]
sink_biomass	0.41	0.912924	Biomass[c] =>	[0.41, 0.9129]
TP_NH3	0	0	Ammonia[c] <=> Ammonia[e]	[0, 0]
R01718	0	0	Isomaltose[c] + H2O[c] <=> (2) D-Glucose[c]	[0, 0]
glyASE	0	0	Glycogen[e] + H2O[e] => (2) Maltodextrin(n=4)[e]	[0, 0]
R00582	0.170715	0.380717	|O-Phospho-L-serine (Pser)[c]| + H2O[c] <=> L-Serine[c] + Orthophosphate[c]	[0.1707, 0.3807]
R01641	0.0140452	0.0316381	|Sedoheptulose 7-phosphate[c]| + |D-Glyceraldehyde 3-phosphate[c]| <=> |D-Ribose 5-phosphate[c]| + |D-Xylulose 5-phosphate[c]|	[0.014, 0.0316]
R01078	0	0	Dethiobiotin[c] + L-Cysteine[c] + S-Adenosyl-L-methionine[c] <=> Biotin[c] + L-Methionine[c] + 5'-Deoxyadenosine[c] + L-Alanine[c] + H+[c]	[0, 0]
R10035	0	0	Dhurrin[c] + H2O[c] => (S)-4-Hydroxymandelonitrile[c] + D-Glucose[c]	[0, 0]
R00939	0	0.000365002	Dihydrofolate[c] + NADPH[c] + H+[c] => Tetrahydrofolate[c] + NADP+[c]	[0, 0.0004]
sink_hybenalcohol	0	0.000203502	|4-Hydroxy-benzyl alcohol[c]| =>	[0, 0.0002]
R00694	-0.177766	-0.0433458	L-Phenylalanine[c] + 2-Oxoglutarate[c] <=> Phenylpyruvate[c] + L-Glutamate[c]	[-0.1778, -0.0433]
R02749	-0.0509777	-0.0227748	|2-Deoxy-D-ribose 1-phosphate[c]| <=> |2-Deoxy-D-ribose 5-phosphate[c]|	[-0.051, -0.0228]
R00189	0	275.889	ATP[c] + Deamino-NAD+[c] + Ammonia[c] => AMP[c] + Diphosphate[c] + NAD+[c]	[0, 275.8886]
R03472	0	0.000203502	|Aminoimidazole ribotide[c]| + S-Adenosyl-L-methionine[c] <=> 4-Amino-2-methyl-5-(phosphooxymethyl)pyrimidine[c] + 5'-Deoxyadenosine[c] + L-Methionine[c] + Formate[c] + (3) H+[c] + CO[c]	[0, 0.0002]
R02649	0.0349047	0.0777204	ATP[c] + N-Acetyl-L-glutamate[c] <=> ADP[c] + |N-Acetyl-L-glutamate 5-phosphate[c]|	[0.0349, 0.0777]
R06178	0	0	Undecaprenyl-diphospho-N-acetylmuramoyl-(N-acetylglucosamine)-L-alanyl-gamma-D-glutamyl-L-lysyl-D-alanyl-D-alanine[c] + |[GlcNAc-(1->4)-Mur2Ac(oyl-L-Ala-g-D-Glu-L-Lys-D-Ala-D-Ala)]n-diphosphoundecaprenol (Peptidoglycan n)[c]| <=> |di-trans,poly-cis-Undecaprenyl diphosphate[c]| + |[GlcNAc-(1->4)-Mur2Ac(oyl-L-Ala-g-D-Glu-L-Lys-D-Ala-D-Ala)]n-diphosphoundecaprenol (Peptidoglycan n+1)[c]|	[0, 0]
R06514	0	0	dTDP-4-oxo-6-deoxy-D-glucose[c] <=> dTDP-4-dehydro-beta-L-rhamnose[c]	[0, 0]
caEfflux	0	0.28908	|Calcium cation[c]| + (2) H+[e] + ATP[c] + H2O[c] => |Calcium cation[e]| + (3) H+[c] + ADP[c] + Orthophosphate[c]	[0, 0.2891]
R03223	0	0.000203502	|4-Amino-5-hydroxymethyl-2-methylpyrimidine diphosphate[c]| + 4-Methyl-5-(2-phosphooxyethyl)thiazole[c] + H+[c] <=> Diphosphate[c] + |Thiamin monophosphate[c]|	[0, 0.0002]
R05577	0.0434863	0.0968284	tRNA(Asp)[c] + L-Aspartate[c] + ATP[c] <=> L-Aspartyl-tRNA(Asp)[c] + Diphosphate[c] + AMP[c]	[0.0435, 0.0968]
PPTGS_Cbes	0.0417462	0.0929539	Undecaprenyl-diphospho-N-acetylmuramoyl-(N-acetylglucosamine)-L-alanyl-D-glutamyl-meso-2,6-diaminopimeloyl-D-alanyl-D-alanine[c] => Peptidoglycan[c] + |di-trans,poly-cis-Undecaprenyl diphosphate[c]| + H+[c]	[0.0417, 0.093]
R03083	0.0875103	0.195132	|2-Dehydro-3-deoxy-D-arabino-heptonate 7-phosphate[c]| <=> 3-Dehydroquinate[c] + Orthophosphate[c]	[0.0875, 0.1951]
R03232	0	0	|Protein N(pi)-phospho-L-histidine[c]| + D-Fructose[e] => |Protein histidine[c]| + |D-Fructose 1-phosphate[c]|	[0, 0]
R04620	0	0	|7,8-Dihydroneopterin 3'-triphosphate[c]| + (3) H2O[c] <=> 2-Amino-4-hydroxy-6-(D-erythro-1,2,3-trihydroxypropyl)-7,8-dihydropteridine[c] + (3) Orthophosphate[c] + (2) H+[c]	[0, 0]
R08221	0	0	5'-Deoxy-5-fluorocytidine[c] + H2O[c] <=> 5'-Deoxy-5-fluorouridine[c] + Ammonia[c]	[0, 0]
R02788	0.0417462	0.0929539	ATP[c] + UDP-N-acetylmuramoyl-L-alanyl-D-glutamate[c] + meso-2,6-Diaminoheptanedioate[c] <=> ADP[c] + Orthophosphate[c] + UDP-N-acetylmuramoyl-L-alanyl-gamma-D-glutamyl-meso-2,6-diaminopimelate[c] + H+[c]	[0.0417, 0.093]
R03217	-1000	1000	O-Acetyl-L-homoserine[c] + L-Cysteine[c] <=> L-Cystathionine[c] + Acetate[c] + H+[c]	[-1000, 1000]
mosABC	0	0	1,4-beta-D-Mannooligosaccharide(n=4)[e] + ATP[c] + H2O[c] => 1,4-beta-D-Mannooligosaccharide(n=4)[c] + ADP[c] + Orthophosphate[c] + H+[c]	[0, 0]
R02112_kz	0	0	Maltodextrin(n=4)[c] + H2O[c] => (2) Maltose[c]	[0, 0]
R01150	0.0417462	0.0929539	ATP[c] + (2) D-Alanine[c] <=> ADP[c] + Orthophosphate[c] + D-Alanyl-D-alanine[c] + H+[c]	[0.0417, 0.093]
R09030	0	0	|D-Allose 6-phosphate[c]| <=> |D-Allulose 6-phosphate[c]|	[0, 0]
EX_C00378[e]	-0.000165667	0	Thiamine[e] <=>	[-0.0002, 0]
HemG	0	1000	D-Mannonate[c] <=> D-Gluconate[c]	[0, 1000]
R01482	0	0	D-Glucuronate[c] <=> D-Fructuronate[c]	[0, 0]
R00230	-14.3979	70.2976	Acetyl-CoA[c] + Orthophosphate[c] <=> CoA[c] + |Acetyl phosphate[c]|	[-14.3979, 70.2976]
R00986	0	0.0170276	Chorismate[c] + L-Glutamine[c] => Anthranilate[c] + Pyruvate[c] + L-Glutamate[c] + H+[c]	[0, 0.017]
R04208	0.0811509	0.181311	ATP[c] + 2-(Formamido)-N1-(5'-phosphoribosyl)acetamidine[c] <=> ADP[c] + Orthophosphate[c] + |Aminoimidazole ribotide[c]| + H+[c]	[0.0812, 0.1813]
R08237	0	0	6-Mercaptopurine[c] + |5-Phospho-alpha-D-ribose 1-diphosphate[c]| <=> 6-Thioinosine-5'-monophosphate[c] + Diphosphate[c]	[0, 0]
R00291	0	0	UDP-alpha-D-galactose[c] <=> UDP-glucose[c]	[0, 0]
malateT	0	0	(S)-Malate[e] + H+[e] => (S)-Malate[c] + H+[c]	[0, 0]
R01518	74.1235	143.916	3-Phospho-D-glycerate[c] <=> 2-Phospho-D-glycerate[c]	[74.1235, 143.9163]
R02236	-4.5519e-05	0	Dihydrofolate[c] + NADP+[c] <=> Folate[c] + NADPH[c] + H+[c]	[0, 0]
R02735	0.120016	0.267233	LL-2,6-Diaminoheptanedioate[c] <=> meso-2,6-Diaminoheptanedioate[c]	[0.12, 0.2672]
R01829	0	0	|Sedoheptulose 1,7-bisphosphate[c]| <=> |Glycerone phosphate[c]| + |D-Erythrose 4-phosphate[c]|	[0, 0]
R03192	0	0.0929539	UDP-N-acetyl-3-(1-carboxyvinyl)-D-glucosamine[c] + NADPH[c] + H+[c] => UDP-N-acetylmuramate[c] + NADP+[c]	[0, 0.093]
R02094	0.00245495	275.891	ATP[c] + dTMP[c] => ADP[c] + dTDP[c]	[0.0025, 275.891]
R02059	0	0	|N-Acetyl-D-glucosamine 6-phosphate[c]| + H2O[c] <=> |D-Glucosamine 6-phosphate[c]| + Acetate[c]	[0, 0]
R00332	-999.975	1000	ATP[c] + GMP[c] <=> ADP[c] + GDP[c]	[-999.9753, 1000]
R03968	-999.798	1000	alpha-Isopropylmalate[c] <=> 2-Isopropylmaleate[c] + H2O[c]	[-999.7977, 1000]
R00856	0.188776	0.420338	CTP[c] + |sn-Glycerol 3-phosphate[c]| + H+[c] => Diphosphate[c] + CDP-glycerol[c]	[0.1888, 0.4203]
R01776	-69.1055	35.5907	Acetyl-CoA[c] + L-Homoserine[c] <=> CoA[c] + O-Acetyl-L-homoserine[c]	[-69.1055, 35.5907]
R03658	0.07827	0.174279	ATP[c] + L-Lysine[c] + tRNA(Lys)[c] <=> AMP[c] + Diphosphate[c] + L-Lysyl-tRNA[c]	[0.0783, 0.1743]
R01444	0	18.0198	Cellotriose[c] + H2O[c] => Cellobiose[c] + D-Glucose[c]	[0, 18.0198]
R01737	0	1000	ATP[c] + D-Gluconate[c] => ADP[c] + 6-Phospho-D-gluconate[c] + H+[c]	[0, 1000]
R01157	0	0	Agmatine[c] + H2O[c] <=> Putrescine[c] + Urea[c]	[0, 0]
R01373	0.0433458	0.177766	Prephenate[c] + H+[c] <=> Phenylpyruvate[c] + H2O[c] + CO2[c]	[0.0433, 0.1778]
R02283	-0.0777204	-0.0349047	N-Acetylornithine[c] + 2-Oxoglutarate[c] <=> |N-Acetyl-L-glutamate 5-semialdehyde[c]| + L-Glutamate[c]	[-0.0777, -0.0349]
R05688	0	0	|2-C-Methyl-D-erythritol 4-phosphate[c]| + NADP+[c] <=> |1-deoxy-D-xylulose 5-phosphate[c]| + NADPH[c] + H+[c]	[0, 0]
sink_preQ1	0.0227748	0.0509777	7-Aminomethyl-7-carbaguanine[c] =>	[0.0228, 0.051]
R01402	0	0	5'-Methylthioadenosine[c] + Orthophosphate[c] <=> Adenine[c] + |S-Methyl-5-thio-D-ribose 1-phosphate[c]|	[0, 0]
R01878	0	0	Cytidine[c] + H2O[c] => Uridine[c] + Ammonia[c]	[0, 0]
R09978	0.0227748	0.0509777	7-Carboxy-7-carbaguanine[c] + Ammonia[c] + ATP[c] <=> 7-Cyano-7-carbaguanine[c] + ADP[c] + Orthophosphate[c] + H2O[c]	[0.0228, 0.051]
R07405	0.0811509	0.181108	5-Carboxyamino-1-(5-phospho-D-ribosyl)imidazole[c] <=> 1-(5-Phospho-D-ribosyl)-5-amino-4-imidazolecarboxylate[c]	[0.0812, 0.1811]
R11633	-0.0480058	-0.02144	GTP[c] + Formate[c] + H+[c] <=> dGTP[c] + CO2[c] + H2O[c]	[-0.048, -0.0214]
sink_gatp	0.000118406	0.000364952	|Glycolaldehyde triphosphate[c]| =>	[0.0001, 0.0004]
R11634	0.00245495	0.00546631	ATP[c] + Formate[c] + H+[c] <=> dATP[c] + CO2[c] + H2O[c]	[0.0025, 0.0055]
R02258	0	0	(S)-1,2-Propanediol[c] + NAD+[c] <=> (S)-Lactaldehyde[c] + NADH[c] + H+[c]	[0, 0]
R03647	0.0428679	0.0954516	ATP[c] + L-Aspartate[c] + tRNA(Asn)[c] <=> AMP[c] + Diphosphate[c] + L-Aspartyl-tRNA(Asn)[c]	[0.0429, 0.0955]
Xylase	0	0	Xylan[e] + (2) H2O[e] => (2) Xylan-oligosaccharides[e] + Arabinoxylan-oligosaccharides[e]	[0, 0]
cysT	0.0326146	0.0728245	L-Cysteine[e] + H+[e] => L-Cysteine[c] + H+[c]	[0.0326, 0.0728]
R00897	-0.0421708	-0.0189392	O-Acetyl-L-serine[c] + |Hydrogen sulfide[c]| <=> L-Cysteine[c] + Acetate[c] + H+[c]	[-0.0422, -0.0189]
R01326	0	72.7466	ATP[c] + D-Mannose[c] <=> ADP[c] + |D-Mannose 6-phosphate[c]| + H+[c]	[0, 72.7466]
R04037	0.0117805	0.0262311	Phosphoribosyl-AMP[c] + H2O[c] <=> 5-(5-Phospho-D-ribosylaminoformimino)-1-(5-phosphoribosyl)-imidazole-4-carboxamide[c]	[0.0118, 0.0262]
R10040	0	0	Linamarin[c] + H2O[c] => |Acetone cyanohydrin[c]| + D-Glucose[c]	[0, 0]
R03291	0	0	L-1-Pyrroline-3-hydroxy-5-carboxylate[c] + NADH[c] + (2) H+[c] => Hydroxyproline[c] + NAD+[c]	[0, 0]
R00999	-69.1244	35.5718	O-Succinyl-L-homoserine[c] + H2O[c] <=> 2-Oxobutanoate[c] + Succinate[c] + Ammonia[c] + (2) H+[c]	[-69.1244, 35.5718]
R01210	0	0.0647665	|3-Methyl-2-oxobutanoic acid[c]| + CoA[c] + NAD+[c] => 2-Methylpropanoyl-CoA[c] + CO2[c] + NADH[c]	[0, 0.0648]
R05142	0	0	Cellohexaose[c] + H2O[c] => Cellopentaose[c] + D-Glucose[c]	[0, 0]
EX_C00106[e]	-0.0694056	0	Uracil[e] <=>	[-0.0694, 0]
R00945	-0.293443	-0.131517	5,10-Methylenetetrahydrofolate[c] + Glycine[c] + H2O[c] <=> Tetrahydrofolate[c] + L-Serine[c]	[-0.2934, -0.1315]
R03509	0.00764721	0.0170276	N-(5-Phospho-D-ribosyl)anthranilate[c] <=> |1-(2-Carboxyphenylamino)-1-deoxy-D-ribulose 5-phosphate[c]|	[0.0076, 0.017]
EX_C20679[e]	0	0	Tungstate[e] <=>	[0, 0]
R00549	0.0100212	0.0223137	ATP[c] + Riboflavin[c] <=> ADP[c] + FMN[c] + H+[c]	[0.01, 0.0223]
R02297	0	0	Xanthosine[c] + Orthophosphate[c] <=> Xanthine[c] + |alpha-D-Ribose 1-phosphate[c]|	[0, 0]
R02485	0	0	Deoxycytidine[c] + H2O[c] <=> Deoxyuridine[c] + Ammonia[c]	[0, 0]
EX_C00504[e]	-4.5519e-05	0	Folate[e] <=>	[0, 0]
R01775	-35.6289	69.0673	L-Homoserine[c] + NADP+[c] <=> |L-Aspartate 4-semialdehyde[c]| + NADPH[c] + H+[c]	[-35.6289, 69.0673]
R02557	0	0	Deoxyadenosine[c] + Orthophosphate[c] <=> Adenine[c] + |2-Deoxy-D-ribose 1-phosphate[c]|	[0, 0]
R03197	0	0	|Uroporphyrinogen III[c]| + (4) H+[c] <=> |Coproporphyrinogen III[c]| + (4) CO2[c]	[0, 0]
R03269	0.00402874	0.00897058	(R)-4'-Phosphopantothenoyl-L-cysteine[c] + H+[c] <=> |Pantetheine 4'-phosphate[c]| + CO2[c]	[0.004, 0.009]
R00942	0	0	ATP[c] + Tetrahydrofolate[c] + L-Glutamate[c] <=> ADP[c] + Orthophosphate[c] + THF-L-glutamate[c] + H+[c]	[0, 0]
NMPK	-999.975	1000	ATP[c] + GMP[c] <=> AMP[c] + GTP[c]	[-999.9753, 1000]
R11308_kz2	0	18.0198	Cellotetraose[e] + (3) H2O[e] => (4) D-Glucose[e]	[0, 18.0198]
R02298	0	0	|Pyrimidine nucleoside[c]| + Orthophosphate[c] <=> Pyrimidine[c] + |alpha-D-Ribose 1-phosphate[c]| + H+[c]	[0, 0]
R08566	0	0.272019	4-Methyl-2-oxopentanoate[c] + CoA[c] + (2) |Oxidized ferredoxin (2[4Fe-4S]) (Fdox)[c]| => 3-Methylbutanoyl-CoA[c] + CO2[c] + (2) |Reduced ferredoxin (2[4Fe-4S]) (Fdred)[c]| + H+[c]	[0, 0.272]
R01175	0	0	Butanoyl-CoA[c] + FAD[c] + H+[c] <=> FADH2[c] + Crotonoyl-CoA[c]	[0, 0]
EX_C00237[e]	0	0.000203502	CO[e] <=>	[0, 0.0002]
R00651	0	0	O-Acetyl-L-homoserine[c] + Methanethiol[c] <=> L-Methionine[c] + Acetate[c] + H+[c]	[0, 0]
R01785	0	0	|L-Xylulose 1-phosphate[c]| <=> |Glycerone phosphate[c]| + Glycolaldehyde[c]	[0, 0]
R01248	0	0.0610727	(S)-1-Pyrroline-5-carboxylate[c] + NADH[c] + (2) H+[c] => L-Proline[c] + NAD+[c]	[0, 0.0611]
R03171	0	0.00647665	|(S)-3-Methyl-2-oxopentanoic acid[c]| + CoA[c] + NAD+[c] => (S)-2-Methylbutanoyl-CoA[c] + CO2[c] + NADH[c]	[0, 0.0065]
R03024	0	0	|4-Nitrophenyl phosphate[c]| + H2O[c] <=> 4-Nitrophenol[c] + Orthophosphate[c] + H+[c]	[0, 0]
R01061	-315.728	144.087	|D-Glyceraldehyde 3-phosphate[c]| + Orthophosphate[c] + NAD+[c] <=> |3-Phospho-D-glyceroyl phosphate[c]| + NADH[c] + H+[c]	[-315.7276, 144.0871]
TP_CO2	29.201	280.91	CO2[c] <=> CO2[e]	[29.201, 280.91]
R00734	-0.0812508	0	L-Tyrosine[c] + 2-Oxoglutarate[c] <=> 3-(4-Hydroxyphenyl)pyruvate[c] + L-Glutamate[c]	[-0.0813, 0]
12PD_TP	0	0	(S)-1,2-Propanediol[e] <=> (S)-1,2-Propanediol[c]	[0, 0]
R10811_kz	0	0	1,4-beta-D-Mannooligosaccharide(n=4)[c] + (2) Orthophosphate[c] <=> Mannobiose[c] + (2) |D-Mannose 1-phosphate[c]|	[0, 0]
R10244	0	0	|Purine deoxyribonucleoside[c]| + Orthophosphate[c] <=> Purine[c] + |2-Deoxy-D-ribose 1-phosphate[c]|	[0, 0]
R03066	0	0.000364952	2-Amino-4-hydroxy-6-hydroxymethyl-7,8-dihydropteridine[c] + 4-Aminobenzoate[c] => Dihydropteroate[c] + H2O[c]	[0, 0.0004]
R04144	0.0811509	0.181311	ATP[c] + 5-Phosphoribosylamine[c] + Glycine[c] <=> ADP[c] + Orthophosphate[c] + 5'-Phosphoribosylglycinamide[c] + H+[c]	[0.0812, 0.1813]
moABC	0	0	Molybdate[e] + ATP[c] + H2O[c] => Molybdate[c] + ADP[c] + Orthophosphate[c] + H+[c]	[0, 0]
R10039	0	0	Lotaustralin[c] + H2O[c] => (2R)-2-Hydroxy-2-methylbutanenitrile[c] + D-Glucose[c]	[0, 0]
R00289	0.0786024	0.17502	UTP[c] + |D-Glucose 1-phosphate[c]| + H+[c] <=> Diphosphate[c] + UDP-glucose[c]	[0.0786, 0.175]
EX_C00022[e]	0	84.6955	Pyruvate[e] <=>	[0, 84.6955]
R01288	-999.981	1000	O-Succinyl-L-homoserine[c] + |Hydrogen sulfide[c]| <=> L-Homocysteine[c] + Succinate[c] + H+[c]	[-999.9811, 1000]
R03802	0	0	Cellopentaose[c] + H2O[c] => Cellotetraose[c] + D-Glucose[c]	[0, 0]
R02295	0	0	|Nicotinate D-ribonucleoside[c]| + Orthophosphate[c] <=> Nicotinate[c] + |alpha-D-Ribose 1-phosphate[c]| + H+[c]	[0, 0]
MntH	0	0	Manganese(2+)[e] + H+[e] => Manganese(2+)[c] + H+[c]	[0, 0]
LIPO4S24_Cbes	6.02011e-06	1.34046e-05	(2400) CDP-glycerol[c] + Diglucosyldiacylglycerol[c] => (2400) CMP[c] + (2400) H+[c] + |Lipoteichoic acid (n=24), linked, unsubstituted, C. bescii specific[c]|	[0, 0]
TECA2S45_Cbes	0.000963526	0.00214543	(45) D-Alanine[c] + (45) ATP[c] + (45) CDP-glycerol[c] + (45) H2O[c] + UDP-N-acetyl-alpha-D-glucosamine[c] + UDP-N-acetyl-D-mannosamine[c] => (45) AMP[c] + (45) CMP[c] + |Glycerol teichoic acid (n=45), unlinked, D-ala substituted[c]| + (91) H+[c] + (45) Diphosphate[c] + UDP[c] + UMP[c]	[0.001, 0.0021]
FUCASE2	0	0	|keratan sulfate I (fucosides)[c]| + H2O[c] => |L-Fucose (6-Deoxy-L-galactose)[c]| + |keratan sulfate I, degradation product 1[c]|	[0, 0]
R00177	-0.000203502	0	Orthophosphate[c] + Diphosphate[c] + S-Adenosyl-L-methionine[c] <=> ATP[c] + L-Methionine[c] + H2O[c]	[-0.0002, 0]
R02142	0	0	|Xanthosine 5'-phosphate[c]| + Diphosphate[c] <=> Xanthine[c] + |5-Phospho-alpha-D-ribose 1-diphosphate[c]|	[0, 0]
xgosABC-2	0	0	XLLG-xyloglucan-oligosaccharides[e] + ATP[c] + H2O[c] => XLLG-xyloglucan-oligosaccharides[c] + ADP[c] + Orthophosphate[c] + H+[c]	[0, 0]
R06590	0	0	|Aminofructose 6-phosphate[c]| + |D-Ribose 5-phosphate[c]| <=> |Iminoerythrose 4-phosphate[c]| + |Sedoheptulose 7-phosphate[c]|	[0, 0]
TECA4S_Cbes	0.00127514	0.00283929	(30) H2O[c] + (30) UDP-N-acetyl-D-galactosamine[c] + (30) UDP-glucose[c] => (60) H+[c] + |Minor teichoic acid (acetylgalactosamine glucose phosphate, n=30)[c]| + (30) UDP[c] + (30) UMP[c]	[0.0013, 0.0028]
R06613	0.00245495	0.00546631	5,10-Methylenetetrahydrofolate[c] + dUMP[c] + NADPH[c] + H+[c] <=> Tetrahydrofolate[c] + dTMP[c] + NADP+[c]	[0.0025, 0.0055]
R05662	0	0	MurAc(oyl-L-Ala-D-gamma-Glu-L-Lys-D-Ala-D-Ala)-diphospho-undecaprenol[c] + UDP-N-acetyl-alpha-D-glucosamine[c] <=> Undecaprenyl-diphospho-N-acetylmuramoyl-(N-acetylglucosamine)-L-alanyl-gamma-D-glutamyl-L-lysyl-D-alanyl-D-alanine[c] + UDP[c] + H+[c]	[0, 0]
R07413	0	0	Digalacturonate[c] + H2O[c] <=> (2) D-Galacturonate[c]	[0, 0]
R01900	-0.431798	-0.193898	Isocitrate[c] <=> cis-Aconitate[c] + H2O[c]	[-0.4318, -0.1939]
R03659	0.0189392	0.0421708	ATP[c] + L-Methionine[c] + tRNA(Met)[c] <=> AMP[c] + Diphosphate[c] + L-Methionyl-tRNA[c]	[0.0189, 0.0422]
R05680	0	0	|Glycerone phosphate[c]| + NADPH[c] + H+[c] => |sn-Glycerol 1-phosphate[c]| + NADP+[c]	[0, 0]
R02720	0	0	XTP[c] + H2O[c] <=> |Xanthosine 5'-phosphate[c]| + Diphosphate[c] + H+[c]	[0, 0]
R02199	-0.176838	-0.0794189	L-Isoleucine[c] + 2-Oxoglutarate[c] <=> |(S)-3-Methyl-2-oxopentanoic acid[c]| + L-Glutamate[c]	[-0.1768, -0.0794]
R02147	0	0	Guanosine[c] + Orthophosphate[c] <=> Guanine[c] + |alpha-D-Ribose 1-phosphate[c]|	[0, 0]
R02240	0	275.889	ATP[c] + 1,2-Diacyl-sn-glycerol[c] => ADP[c] + |Phosphatidate / 1,2-Diacyl-sn-glycerol 3-phosphate[c]| + H+[c]	[0, 275.8886]
R03656	0.0794189	0.176838	ATP[c] + L-Isoleucine[c] + tRNA(Ile)[c] <=> AMP[c] + Diphosphate[c] + L-Isoleucyl-tRNA(Ile)[c]	[0.0794, 0.1768]
R01514	0	0	ATP[c] + D-Glycerate[c] <=> ADP[c] + 3-Phospho-D-glycerate[c] + H+[c]	[0, 0]
R03260	-1000	1000	O-Succinyl-L-homoserine[c] + L-Cysteine[c] <=> L-Cystathionine[c] + Succinate[c] + H+[c]	[-1000, 1000]
R04640	0.0117805	0.0262311	5-(5-Phospho-D-ribosylaminoformimino)-1-(5-phosphoribosyl)-imidazole-4-carboxamide[c] <=> N-(5'-Phospho-D-1'-ribulosylformimino)-5-amino-1-(5''-phospho-D-ribosyl)-4-imidazolecarboxamide[c]	[0.0118, 0.0262]
R03905	-0.0549943	-0.0246983	Glutaminyl-tRNA[c] + L-Glutamate[c] + Orthophosphate[c] + ADP[c] + H+[c] <=> L-Glutamyl-tRNA(Gln)[c] + L-Glutamine[c] + ATP[c] + H2O[c]	[-0.055, -0.0247]
piABC	0	0.867241	Orthophosphate[e] + ATP[c] + H2O[c] => (2) Orthophosphate[c] + ADP[c] + H+[c]	[0, 0.8672]
R01652	0.202283	0.450412	(2S)-2-Isopropyl-3-oxosuccinate[c] + H+[c] <=> 4-Methyl-2-oxopentanoate[c] + CO2[c]	[0.2023, 0.4504]
R00193	0	0	S-Adenosyl-L-homocysteine[c] + H2O[c] <=> S-Inosyl-L-homocysteine[c] + Ammonia[c] + H+[c]	[0, 0]
R00489	0.00402874	0.00897058	L-Aspartate[c] + H+[c] <=> beta-Alanine[c] + CO2[c]	[0.004, 0.009]
R00114	0	184.049	L-Glutamine[c] + 2-Oxoglutarate[c] + NADPH[c] + H+[c] => (2) L-Glutamate[c] + NADP+[c]	[0, 184.0492]
wo4ABC	0	0	Tungstate[e] + ATP[c] + H2O[c] => Tungstate[c] + ADP[c] + Orthophosphate[c] + H+[c]	[0, 0]
R05553	0.000118406	0.000364952	4-Amino-4-deoxychorismate[c] => 4-Aminobenzoate[c] + Pyruvate[c] + H+[c]	[0.0001, 0.0004]
R01226	0.00402874	0.00897058	5,10-Methylenetetrahydrofolate[c] + |3-Methyl-2-oxobutanoic acid[c]| + H2O[c] <=> Tetrahydrofolate[c] + 2-Dehydropantoate[c]	[0.004, 0.009]
sink_suc	0.00102864	0.00229041	Succinate[c] =>	[0.001, 0.0023]
R01072	-0.181311	-0.0811509	5-Phosphoribosylamine[c] + Diphosphate[c] + L-Glutamate[c] <=> L-Glutamine[c] + |5-Phospho-alpha-D-ribose 1-diphosphate[c]| + H2O[c]	[-0.1813, -0.0812]
R02748	0	0	Deoxyinosine[c] + Orthophosphate[c] <=> Hypoxanthine[c] + |2-Deoxy-D-ribose 1-phosphate[c]|	[0, 0]
R02472	-0.00897058	-0.00402874	(R)-Pantoate[c] + NADP+[c] <=> 2-Dehydropantoate[c] + NADPH[c] + H+[c]	[-0.009, -0.004]
R00424	0	0.0513357	GTP[c] + H2O[c] => |7,8-Dihydroneopterin 3'-triphosphate[c]| + Formate[c] + H+[c]	[0, 0.0513]
R03243	-0.0262311	-0.0117805	|L-Histidinol phosphate[c]| + 2-Oxoglutarate[c] <=> |3-(Imidazol-4-yl)-2-oxopropyl phosphate[c]| + L-Glutamate[c]	[-0.0262, -0.0118]
LIPO1S24_Cbes	2.8044e-06	6.2444e-06	(2400) CDP-glycerol[c] + Diglucosyldiacylglycerol[c] + (2400) UDP-glucose[c] => (2400) CMP[c] + (4800) H+[c] + |Lipoteichoic acid (n=24), linked, glucose substituted, C. bescii specific[c]| + (2400) UDP[c]	[0, 0]
R05633	0	0	|2-C-Methyl-D-erythritol 4-phosphate[c]| + CTP[c] + H+[c] <=> |4-(Cytidine 5'-diphospho)-2-C-methyl-D-erythritol[c]| + Diphosphate[c]	[0, 0]
lipid_met	0.07298	0.162501	(0.039599) Phosphatidylglycerophosphate[c] => Lipids[c]	[0.073, 0.1625]
rhaosABC	0	0	|Rhamnose oligosaccharides(n=2)[e]| + ATP[c] + H2O[c] => |Rhamnose oligosaccharides(n=2)[c]| + ADP[c] + Orthophosphate[c] + H+[c]	[0, 0]
R00217	0	627.689	Oxaloacetate[c] + H+[c] => Pyruvate[c] + CO2[c]	[0, 627.6886]
R01470	0	0	sn-Glycero-3-phosphoethanolamine[c] + H2O[c] <=> Ethanolamine[c] + |sn-Glycerol 3-phosphate[c]| + H+[c]	[0, 0]
R01625	0	0	CoA[c] + Apo-[acyl-carrier-protein][c] => |Adenosine 3',5'-bisphosphate[c]| + |Acyl-carrier protein[c]| + H+[c]	[0, 0]
R02777	0	0	dTDP-L-rhamnose[c] + NADP+[c] <=> dTDP-4-dehydro-beta-L-rhamnose[c] + NADPH[c] + H+[c]	[0, 0]
R05048	0	0.0513357	|2,5-Diaminopyrimidine nucleoside triphosphate[c]| => 2,5-Diamino-6-(5'-triphosphoryl-3',4'-trihydroxy-2'-oxopentyl)-amino-4-oxopyrimidine[c]	[0, 0.0513]
R09394	0	0	GTP[c] + S-Adenosyl-L-methionine[c] + NADH[c] => |(8S)-3',8-Cyclo-7,8-dihydroguanosine 5'-triphosphate[c]| + 5'-Deoxyadenosine[c] + L-Methionine[c] + NAD+[c]	[0, 0]
pro_met	0.11234	0.250141	(0.431137) L-Alanyl-tRNA[c] + (0.310706) L-Arginyl-tRNA(Arg)[c] + (0.381591) L-Asparaginyl-tRNA(Asn)[c] + (0.387095) L-Aspartyl-tRNA(Asp)[c] + (0.08587) L-Cysteinyl-tRNA(Cys)[c] + (0.57862) L-Glutamyl-tRNA(Glu)[c] + (0.219853) Glutaminyl-tRNA[c] + (0.448335) Glycyl-tRNA(Gly)[c] + (0.104865) L-Histidyl-tRNA(His)[c] + (0.706951) L-Isoleucyl-tRNA(Ile)[c] + (0.713167) L-Leucyl-tRNA[c] + (0.696724) L-…	[0.1123, 0.2501]
h2ot	-66.4028	256.518	H2O[e] <=> H2O[c]	[-66.4028, 256.5182]
R01513	0.170715	0.380717	3-Phospho-D-glycerate[c] + NAD+[c] <=> 3-Phosphonooxypyruvate[c] + NADH[c] + H+[c]	[0.1707, 0.3807]
R02628	0	0	Phosphoenolpyruvate[c] + |Protein histidine[c]| <=> Pyruvate[c] + |Protein N(pi)-phospho-L-histidine[c]|	[0, 0]
EX_C00038[e]	-0.0027902	-0.00125309	|Zinc cation[e]| <=>	[-0.0028, -0.0013]
R03459	0.00988804	0.0223137	2,5-Diamino-6-(5-phospho-D-ribosylamino)pyrimidin-4(3H)-one[c] + H2O[c] <=> 5-Amino-6-(5'-phosphoribosylamino)uracil[c] + Ammonia[c]	[0.0099, 0.0223]
mdosABC	0	0	Maltodextrin(n=4)[e] + ATP[c] + H2O[c] => Maltodextrin(n=4)[c] + ADP[c] + Orthophosphate[c] + H+[c]	[0, 0]
rna_met	0.03157	0.0702952	(4.704) ATP[c] + (0.579924) UTP[c] + (0.423535) GTP[c] + (0.287381) CTP[c] + (3.99656) H2O[c] => RNA[c] + (3.99656) ADP[c] + (3.99656) Orthophosphate[c] + (1.99828) Diphosphate[c]	[0.0316, 0.0703]
R04672	-42.1706	-0.295278	(S)-2-Acetolactate[c] + |Thiamin diphosphate[c]| + H+[c] <=> |2-(alpha-Hydroxyethyl)thiamine diphosphate[c]| + Pyruvate[c]	[-42.1706, -0.2953]
R08218	0	0	ATP[c] + L-Serine[c] + tRNA(Sec)[c] <=> AMP[c] + Diphosphate[c] + L-Seryl-tRNA(Sec)[c]	[0, 0]
R05085	0	0	O-Phospho-4-hydroxy-L-threonine[c] + 2-Oxoglutarate[c] <=> 2-Oxo-3-hydroxy-4-phosphobutanoate[c] + L-Glutamate[c]	[0, 0]
R03651	0.0246983	0.0549943	ATP[c] + L-Glutamate[c] + tRNA(Gln)[c] <=> AMP[c] + Diphosphate[c] + L-Glutamyl-tRNA(Gln)[c]	[0.0247, 0.055]
R00004	0	275.889	Diphosphate[c] + H2O[c] => (2) Orthophosphate[c] + H+[c]	[0, 275.8886]
R03165	0	0	Hydroxymethylbilane[c] <=> |Uroporphyrinogen III[c]| + H2O[c]	[0, 0]
R02473	0.00402874	0.00897058	ATP[c] + (R)-Pantoate[c] + beta-Alanine[c] <=> AMP[c] + Diphosphate[c] + Pantothenate[c] + H+[c]	[0.004, 0.009]
R02568	0	0	|D-Fructose 1-phosphate[c]| <=> |Glycerone phosphate[c]| + D-Glyceraldehyde[c]	[0, 0]
xgosABC-1	0	0	XXXG-xyloglucan-oligosaccharides[e] + ATP[c] + H2O[c] => XXXG-xyloglucan-oligosaccharides[c] + ADP[c] + Orthophosphate[c] + H+[c]	[0, 0]
EX_C00080[e]	-6.3096e-05	104.688	H+[e] <=>	[-0.0001, 104.6883]
R00014	0.295278	42.1706	Pyruvate[c] + |Thiamin diphosphate[c]| + (2) H+[c] => |2-(alpha-Hydroxyethyl)thiamine diphosphate[c]| + CO2[c]	[0.2953, 42.1706]
nh4t	1.96281	4.51211	NH4+[e] <=> NH4+[c]	[1.9628, 4.5121]
R01054	0	0	ADP-ribose[c] + H2O[c] <=> AMP[c] + |D-Ribose 5-phosphate[c]| + (2) H+[c]	[0, 0]
R01086	0.0349047	0.0777204	N-(L-Arginino)succinate[c] <=> Fumarate[c] + L-Arginine[c]	[0.0349, 0.0777]
R00756	0	627.689	ATP[c] + |D-Fructose 6-phosphate[c]| => ADP[c] + |D-Fructose 1,6-bisphosphate[c]| + H+[c]	[0, 627.6886]
Acetoin-Syn	0	41.8754	(S)-2-Acetolactate[c] + H+[c] => Acetoin[c] + CO2[c]	[0, 41.8754]
R05069	0.0823276	0.183314	(S)-2-Aceto-2-hydroxybutanoate[c] <=> (R)-3-Hydroxy-3-methyl-2-oxopentanoate[c]	[0.0823, 0.1833]
R00895	0	0	L-Cysteine[c] + 2-Oxoglutarate[c] <=> Mercaptopyruvate[c] + L-Glutamate[c]	[0, 0]
R07160	0	0.0647665	|3-Methyl-2-oxobutanoic acid[c]| + CoA[c] + (2) |Oxidized ferredoxin (2[4Fe-4S]) (Fdox)[c]| => 2-Methylpropanoyl-CoA[c] + CO2[c] + (2) |Reduced ferredoxin (2[4Fe-4S]) (Fdred)[c]| + H+[c]	[0, 0.0648]
R01329	0	0	Epimelibiose[c] + H2O[c] <=> D-Mannose[c] + D-Galactose[c]	[0, 0]
R00771	-0.541539	72.5034	|D-Glucose 6-phosphate[c]| <=> |D-Fructose 6-phosphate[c]|	[-0.5415, 72.5034]
R02971	0	0	ATP[c] + Pantetheine[c] <=> ADP[c] + |Pantetheine 4'-phosphate[c]| + H+[c]	[0, 0]
R05884	0	0	|1-Hydroxy-2-methyl-2-butenyl 4-diphosphate[c]| + (2) |Reduced ferredoxin (2[4Fe-4S]) (Fdred)[c]| + (2) H+[c] <=> |Isopentenyl diphosphate[c]| + (2) |Oxidized ferredoxin (2[4Fe-4S]) (Fdox)[c]| + H2O[c]	[0, 0]
R02853	0	0	O-Phospho-D-serine[c] + H2O[c] <=> D-Serine[c] + Orthophosphate[c]	[0, 0]
ThiT	0	0.000165667	Thiamine[e] + H+[c] => Thiamine[c] + H+[e]	[0, 0.0002]
R00480	-68.9473	35.7489	ATP[c] + L-Aspartate[c] <=> ADP[c] + 4-Phospho-L-aspartate[c]	[-68.9473, 35.7489]
R00066	0.00988804	0.0223137	(2) 6,7-Dimethyl-8-(D-ribityl)lumazine[c] + H+[c] => Riboflavin[c] + 5-Amino-6-(1-D-ribitylamino)uracil[c]	[0.0099, 0.0223]
R07399	-35.4894	69.2068	Acetyl-CoA[c] + Pyruvate[c] + H2O[c] <=> (R)-2-Methylmalate[c] + CoA[c] + H+[c]	[-35.4894, 69.2068]
Bgal	0	0	XLLG-xyloglucan-oligosaccharides[c] + (2) H2O[c] => XXXG-xyloglucan-oligosaccharides[c] + (2) D-Galactose[c]	[0, 0]
R10002	0.0227748	0.0509777	6-Carboxy-5,6,7,8-tetrahydropterin[c] <=> 7-Carboxy-7-carbaguanine[c] + Ammonia[c]	[0.0228, 0.051]
R01983	0	0	D-Galacturonate[c] <=> D-Tagaturonate[c]	[0, 0]
R00952	0	36.3733	Cellobiose[c] + Orthophosphate[c] => |D-Glucose 1-phosphate[c]| + D-Glucose[c]	[0, 36.3733]
R02508	0	0	Cystathionine[c] + Succinate[c] + H+[c] <=> O-Succinyl-L-homoserine[c] + L-Cysteine[c]	[0, 0]
ARSt1	0	0	Arsenite[c] => Arsenite[e]	[0, 0]
EX_C00011[e]	29.201	280.91	CO2[e] <=>	[29.201, 280.91]
R01993	-0.0694056	0	(S)-Dihydroorotate[c] + H2O[c] <=> N-Carbamoyl-L-aspartate[c] + H+[c]	[-0.0694, 0]
R11307_kz	0	0.3337	Cellulose(n=218)[e] + (54) H2O[e] => (54) Cellotetraose[e] + Cellobiose[e]	[0, 0.3337]
R09726	0	0	ATP[c] + Molybdopterin[c] + H+[c] <=> Diphosphate[c] + |Adenylated molybdopterin[c]|	[0, 0]
EX_C00186[e]	0	70.5796	(S)-Lactate[e] <=>	[0, 70.5796]
R10339	0	0	2-Amino-7,8-dihydro-4-hydroxy-6-(diphosphooxymethyl)pteridine[c] + |4-(beta-D-Ribofuranosyl)aniline 5'-phosphate[c]| <=> |N-[(7,8-Dihydropterin-6-yl)methyl]-4-(beta-D-ribofuranosyl)aniline 5'-phosphate[c]| + Diphosphate[c]	[0, 0]
R05605	0	0	2-Keto-3-deoxy-6-phosphogluconate[c] <=> |D-Glyceraldehyde 3-phosphate[c]| + Pyruvate[c]	[0, 0]
znABC	0.00125309	229.908	|Zinc cation[e]| + ATP[c] + H2O[c] => |Zinc cation[c]| + ADP[c] + Orthophosphate[c] + H+[c]	[0.0013, 229.9084]
BioY	0	0	Biotin[e] + H+[c] => Biotin[c] + H+[e]	[0, 0]
ETOHt1	69.7923	139.585	FVA results when ethanol production was constrained to at least the half maximum.	[69.7923, 139.5845]
R00760	0	0	ATP[c] + D-Fructose[c] <=> ADP[c] + |D-Fructose 6-phosphate[c]| + H+[c]	[0, 0]
XyloseABC	0	0	H2O[c] + ATP[c] + D-Xylose[e] => ADP[c] + Orthophosphate[c] + D-Xylose[c] + H+[c]	[0, 0]
R04326	-999.894	1000	5'-Phosphoribosylglycinamide[c] + 5,10-Methenyltetrahydrofolate[c] + H2O[c] <=> 5'-Phosphoribosyl-N-formylglycinamide[c] + Tetrahydrofolate[c] + (2) H+[c]	[-999.8939, 1000]
R03947	0	0	|Precorrin 2[c]| + NAD+[c] <=> Sirohydrochlorin[c] + NADH[c] + (2) H+[c]	[0, 0]
R11323	0	275.889	dTTP[c] + H2O[c] => dTMP[c] + Diphosphate[c] + H+[c]	[0, 275.8886]
R03348	-0.00229041	-0.00102864	|Nicotinate D-ribonucleotide[c]| + Diphosphate[c] + CO2[c] <=> Quinolinate[c] + |5-Phospho-alpha-D-ribose 1-diphosphate[c]| + (2) H+[c]	[-0.0023, -0.001]
EX_C00120[e]	0	0	Biotin[e] <=>	[0, 0]
ArabABC	0	0	H2O[c] + ATP[c] + L-Arabinose[e] => ADP[c] + Orthophosphate[c] + L-Arabinose[c] + H+[c]	[0, 0]
R03182	0	0	ATP[c] + 7,8-Diaminononanoate[c] + CO2[c] <=> ADP[c] + Orthophosphate[c] + Dethiobiotin[c] + (3) H+[c]	[0, 0]
R00178	0	0	S-Adenosyl-L-methionine[c] + H+[c] <=> S-Adenosylmethioninamine[c] + CO2[c]	[0, 0]
R01214	-0.133329	-0.0598789	L-Valine[c] + 2-Oxoglutarate[c] <=> |3-Methyl-2-oxobutanoic acid[c]| + L-Glutamate[c]	[-0.1333, -0.0599]
R02454	0	0	D-Fructuronate[c] + NADH[c] + H+[c] <=> D-Mannonate[c] + NAD+[c]	[0, 0]
R00946	0.0189392	0.0421708	5-Methyltetrahydrofolate[c] + L-Homocysteine[c] <=> Tetrahydrofolate[c] + L-Methionine[c]	[0.0189, 0.0422]
MazG	0	0	dATP[c] + H2O[c] => dAMP[c] + Diphosphate[c] + H+[c]	[0, 0]
R11624	0	0	D-Tagaturonate[c] <=> D-Fructuronate[c]	[0, 0]
R03531	0	0	dITP[c] + H2O[c] <=> |2'-Deoxyinosine 5'-phosphate[c]| + Diphosphate[c] + H+[c]	[0, 0]
R03646	0.0349047	0.0777204	ATP[c] + L-Arginine[c] + tRNA(Arg)[c] <=> AMP[c] + Diphosphate[c] + L-Arginyl-tRNA(Arg)[c]	[0.0349, 0.0777]
R07159	0	459.814	|D-Glyceraldehyde 3-phosphate[c]| + H2O[c] + (2) |Oxidized ferredoxin (2[4Fe-4S]) (Fdox)[c]| => 3-Phospho-D-glycerate[c] + (3) H+[c] + (2) |Reduced ferredoxin (2[4Fe-4S]) (Fdred)[c]|	[0, 459.8143]
R02328	0	0	dTTP[c] + |D-Glucose 1-phosphate[c]| + H+[c] <=> Diphosphate[c] + dTDP-glucose[c]	[0, 0]
R01869	0	0.0694056	(S)-Dihydroorotate[c] + NAD+[c] <=> Orotate[c] + H+[c] + NADH[c]	[0, 0.0694]
R00130	0.00402874	0.00897058	ATP[c] + Dephospho-CoA[c] <=> ADP[c] + CoA[c] + H+[c]	[0.004, 0.009]
TP_CO	0	0.000203502	CO[c] <=> CO[e]	[0, 0.0002]
R01056	-0.213779	-0.0958246	|D-Ribose 5-phosphate[c]| <=> |D-Ribulose 5-phosphate[c]|	[-0.2138, -0.0958]
celbABC	0.173626	36.3733	Cellobiose[e] + ATP[c] + H2O[c] => Cellobiose[c] + ADP[c] + Orthophosphate[c] + H+[c]	[0.1736, 36.3733]
R00801	0	0	Sucrose[c] + H2O[c] <=> D-Fructose[c] + D-Glucose[c]	[0, 0]
R01651	0	0.272019	4-Methyl-2-oxopentanoate[c] + CoA[c] + NAD+[c] => 3-Methylbutanoyl-CoA[c] + CO2[c] + NADH[c]	[0, 0.272]
R00299	0	72.7466	ATP[c] + D-Glucose[c] => ADP[c] + |D-Glucose 6-phosphate[c]| + H+[c]	[0, 72.7466]
R05637	0	0	|2-Phospho-4-(cytidine 5'-diphospho)-2-C-methyl-D-erythritol[c]| <=> |2-C-Methyl-D-erythritol 2,4-cyclodiphosphate[c]| + CMP[c]	[0, 0]
R03655	0.0117805	0.0262311	ATP[c] + L-Histidine[c] + tRNA(His)[c] <=> AMP[c] + Diphosphate[c] + L-Histidyl-tRNA(His)[c]	[0.0118, 0.0262]
R05068	-0.183314	-0.0823276	(R)-2,3-Dihydroxy-3-methylpentanoate[c] + NADP+[c] <=> (R)-3-Hydroxy-3-methyl-2-oxopentanoate[c] + NADPH[c] + H+[c]	[-0.1833, -0.0823]
R11581	0	0	|Molybdoenzyme molybdenum cofactor[c]| + GTP[c] + (3) H+[c] <=> |Guanylyl molybdenum cofactor[c]| + Diphosphate[c]	[0, 0]
R10209	0	0	|tRNA guanine[c]| + 7-Aminomethyl-7-carbaguanine[c] <=> |tRNA 7-aminomethyl-7-carbaguanine[c]| + Guanine[c]	[0, 0]
R00421	0	0	UDP-N-acetyl-alpha-D-glucosamine[c] + (2) NAD+[c] + H2O[c] <=> UDP-N-acetyl-2-amino-2-deoxy-D-glucuronate[c] + (2) NADH[c] + (3) H+[c]	[0, 0]
niUpt	0	0	Nickel(2+)[e] + ATP[c] + H2O[c] => Nickel(2+)[c] + ADP[c] + Orthophosphate[c] + H+[c]	[0, 0]
R03661	0.0274281	0.0610727	ATP[c] + L-Proline[c] + tRNA(Pro)[c] <=> AMP[c] + Diphosphate[c] + L-Prolyl-tRNA(Pro)[c]	[0.0274, 0.0611]
R01398	0.0349047	0.0777204	|Carbamoyl phosphate[c]| + L-Ornithine[c] <=> Orthophosphate[c] + L-Citrulline[c] + H+[c]	[0.0349, 0.0777]
R00943	0.0681523	0.152168	Tetrahydrofolate[c] + Formate[c] + ATP[c] <=> ADP[c] + Orthophosphate[c] + 10-Formyltetrahydrofolate[c]	[0.0682, 0.1522]
R02864	0	0	Siroheme[c] + (2) H+[c] <=> Fe2+[c] + Sirohydrochlorin[c]	[0, 0]
R10810	0	0	Mannobiose[c] <=> 4-O-beta-D-Mannopyranosyl-D-glucopyranose[c]	[0, 0]
EX_C00009[e]	-1	-0.449031	Orthophosphate[e] <=>	[-1, -0.449]
R02071	0	0	ATP[c] + |D-Fructose 1-phosphate[c]| <=> ADP[c] + |D-Fructose 1,6-bisphosphate[c]| + H+[c]	[0, 0]
R02439	0	0	ATP[c] + L-Ribulose[c] <=> ADP[c] + |L-Ribulose 5-phosphate[c]| + H+[c]	[0, 0]
R03005	0	275.889	ATP[c] + |Nicotinate D-ribonucleotide[c]| + H+[c] <=> Diphosphate[c] + Deamino-NAD+[c]	[0, 275.8886]
R00401	0.144709	0.322217	L-Alanine[c] <=> D-Alanine[c]	[0.1447, 0.3222]
R00426	0	275.889	GTP[c] + H2O[c] => GMP[c] + Diphosphate[c] + H+[c]	[0, 275.8886]
R01229	0.0227748	0.0509777	GMP[c] + Diphosphate[c] <=> Guanine[c] + |5-Phospho-alpha-D-ribose 1-diphosphate[c]|	[0.0228, 0.051]
R00754	69.7923	139.585	Acetaldehyde[c] + NADH[c] + H+[c] <=> Ethanol[c] + NAD+[c]	[69.7923, 139.5845]
R00490	-37.0908	251.646	L-Aspartate[c] <=> Fumarate[c] + Ammonia[c] + H+[c]	[-37.0908, 251.6464]
R02728	-0.541539	36.1301	|D-Glucose 1-phosphate[c]| <=> |D-Glucose 6-phosphate[c]|	[-0.5415, 36.1301]
R01030	0	0	sn-Glycero-3-phosphocholine[c] + H2O[c] <=> Choline[c] + |sn-Glycerol 3-phosphate[c]| + H+[c]	[0, 0]
ANTIMt1	0	0	Antimonite[c] => Antimonite[e]	[0, 0]
EX_C00097[e]	-0.0728245	-0.0326146	L-Cysteine[e] <=>	[-0.0728, -0.0326]
R05627	0.0417462	0.0929539	|di-trans,poly-cis-Undecaprenyl diphosphate[c]| + H2O[c] <=> |di-trans,poly-cis-Undecaprenyl phosphate[c]| + Orthophosphate[c] + H+[c]	[0.0417, 0.093]
cellwall_met	0.091922	0.204678	(0.454148) Peptidoglycan[c] + (0.016146) |Glycerol teichoic acid (n=45), unlinked, unsubstituted[c]| + (0.010482) |Glycerol teichoic acid (n=45), unlinked, D-ala substituted[c]| + (0.008118) |Glycerol teichoic acid (n=45), unlinked, glucose substituted[c]| + (0.013872) |Minor teichoic acid (acetylgalactosamine glucose phosphate, n=30)[c]| + (1.005532) ATP[c] + (1.005532) H2O[c] => |cell wall[c]| …	[0.0919, 0.2047]
R05679	0	0	|Glycerone phosphate[c]| + NADH[c] + H+[c] => |sn-Glycerol 1-phosphate[c]| + NAD+[c]	[0, 0]
R01859	0	0	ATP[c] + Propanoyl-CoA[c] + HCO3-[c] <=> ADP[c] + Orthophosphate[c] + (S)-Methylmalonyl-CoA[c] + H+[c]	[0, 0]
valABC	0	0	ATP[c] + H2O[c] + L-Valine[e] => ADP[c] + Orthophosphate[c] + L-Valine[c] + H+[c]	[0, 0]
R02301	0	0	ATP[c] + |Folinic acid[c]| <=> ADP[c] + Orthophosphate[c] + 5,10-Methenyltetrahydrofolate[c]	[0, 0]
Lac-symp	0	70.5796	(S)-Lactate[c] + H+[c] => (S)-Lactate[e] + H+[e]	[0, 70.5796]
R03443	-0.0777204	-0.0349047	|N-Acetyl-L-glutamate 5-semialdehyde[c]| + Orthophosphate[c] + NADP+[c] <=> |N-Acetyl-L-glutamate 5-phosphate[c]| + NADPH[c] + H+[c]	[-0.0777, -0.0349]
R08244	0	0	|6-Thioxanthine 5'-monophosphate[c]| + ATP[c] + L-Glutamine[c] + H2O[c] <=> |6-Thioguanosine monophosphate[c]| + AMP[c] + Diphosphate[c] + L-Glutamate[c] + (2) H+[c]	[0, 0]
R05636	0	0.000203502	Pyruvate[c] + |D-Glyceraldehyde 3-phosphate[c]| + H+[c] <=> |1-deoxy-D-xylulose 5-phosphate[c]| + CO2[c]	[0, 0.0002]
EX_C02917[e]	0	0	(S)-1,2-Propanediol[e] <=>	[0, 0]
12DAG3PS	0.00290871	0.00647665	(3) Tetradecanoyl-[acp][c] + (12) Hexadecanoyl-[acp][c] + (5) |Octadecanoyl-[acyl-carrier protein][c]| + (2) |Oleoyl-[acyl-carrier protein][c]| + |Fatty Acid anteiso-C18:1 omega-7 ACP[c]| + (7) |Fatty Acid iso-C15:0-ACP[c]| + (2) |Fatty Acid iso-C16:0 ACP[c]| + (35) |Fatty Acid iso-C17:0 ACP[c]| + |Fatty Acid anteiso-C17:0 ACP[c]| + (8) |Fatty Acid iso-C14:0 3-OH ACP[c]| + (38) |sn-Glycerol 3-pho…	[0.0029, 0.0065]
R05332	0.134147	0.298698	Acetyl-CoA[c] + |alpha-D-Glucosamine 1-phosphate[c]| <=> CoA[c] + |N-Acetyl-alpha-D-glucosamine 1-phosphate[c]| + H+[c]	[0.1341, 0.2987]
R08648	0.0823276	0.183314	Pyruvate[c] + 2-Oxobutanoate[c] + H+[c] => (S)-2-Aceto-2-hydroxybutanoate[c] + CO2[c]	[0.0823, 0.1833]
R00192	0	0	S-Adenosyl-L-homocysteine[c] + H2O[c] <=> Adenosine[c] + L-Homocysteine[c]	[0, 0]
R01057	-0.0694056	0	|alpha-D-Ribose 1-phosphate[c]| <=> |D-Ribose 5-phosphate[c]|	[-0.0694, 0]
R01280	0	0	ATP[c] + |Hexadecanoic acid[c]| + CoA[c] <=> AMP[c] + Palmitoyl-CoA[c] + Diphosphate[c]	[0, 0]
THZPSN	0	0.000203502	ATP[c] + L-Cysteine[c] + |1-deoxy-D-xylulose 5-phosphate[c]| + L-Tyrosine[c] => 4-Methyl-5-(2-phosphooxyethyl)thiazole[c] + L-Alanine[c] + AMP[c] + CO2[c] + H2O[c] + Diphosphate[c] + |4-Hydroxy-benzyl alcohol[c]| + H+[c]	[0, 0.0002]
R04509	0	0.000203502	ATP[c] + 4-Amino-2-methyl-5-(phosphooxymethyl)pyrimidine[c] <=> ADP[c] + |4-Amino-5-hydroxymethyl-2-methylpyrimidine diphosphate[c]|	[0, 0.0002]
EpxqR	0	0	|Epoxyqueuosine34 in tRNA[c]| + NADPH[c] + H+[c] => |Queuosine34 tRNA[c]| + NADP+[c] + H2O[c]	[0, 0]
R03654	0.050366	0.112147	ATP[c] + Glycine[c] + tRNA(Gly)[c] <=> AMP[c] + Diphosphate[c] + Glycyl-tRNA(Gly)[c]	[0.0504, 0.1121]
R06513	0	0	dTDP-glucose[c] <=> dTDP-4-oxo-6-deoxy-D-glucose[c] + H2O[c]	[0, 0]
R08575	-0.0316381	-0.0140452	|Sedoheptulose 7-phosphate[c]| + |D-Glyceraldehyde 3-phosphate[c]| <=> |D-Erythrose 4-phosphate[c]| + |D-Fructose 6-phosphate[c]|	[-0.0316, -0.014]
R03458	-0.0223137	-0.00988804	5-Amino-6-(5'-phospho-D-ribitylamino)uracil[c] + NADP+[c] <=> 5-Amino-6-(5'-phosphoribosylamino)uracil[c] + NADPH[c] + H+[c]	[-0.0223, -0.0099]
R01083	0.0453113	0.101096	N6-(1,2-Dicarboxyethyl)-AMP[c] <=> Fumarate[c] + AMP[c]	[0.0453, 0.1011]
R00330	-1000	1000	ATP[c] + GDP[c] <=> ADP[c] + GTP[c]	[-1000, 1000]
pit	0.0596311	1	Orthophosphate[e] + |Sodium cation[e]| => Orthophosphate[c] + |Sodium cation[c]|	[0.0596, 1]
EX_C00466[e]	0	41.8754	Acetoin[e] <=>	[0, 41.8754]
R00429	0	0	ATP[c] + GTP[c] <=> AMP[c] + |Guanosine 3'-diphosphate 5'-triphosphate[c]|	[0, 0]
hco3ABC	0	11.9033	HCO3-[e] + ATP[c] + H2O[c] => HCO3-[c] + ADP[c] + Orthophosphate[c] + H+[c]	[0, 11.9033]
fe2t	0.00440309	0.0098041	Fe2+[e] + GTP[c] + H2O[c] => Fe2+[c] + GDP[c] + Orthophosphate[c] + H+[c]	[0.0044, 0.0098]
R01799	0.00288994	0.00643486	CTP[c] + |Phosphatidate / 1,2-Diacyl-sn-glycerol 3-phosphate[c]| + H+[c] => Diphosphate[c] + CDP-diacylglycerol[c]	[0.0029, 0.0064]
R02558	0	0	Prunasin[c] + H2O[c] => Mandelonitrile[c] + D-Glucose[c]	[0, 0]
R02100	-137.942	0.00546631	dUTP[c] + H2O[c] <=> dUMP[c] + Diphosphate[c] + H+[c]	[-137.9418, 0.0055]
R00948	0.164606	0.366519	ATP[c] + |D-Glucose 1-phosphate[c]| + H+[c] <=> Diphosphate[c] + ADP-glucose[c]	[0.1646, 0.3665]
R02263	0	0	|L-Rhamnulose 1-phosphate[c]| <=> |Glycerone phosphate[c]| + (S)-Lactaldehyde[c]	[0, 0]
R00691	-0.0812508	0	L-Arogenate[c] + H+[c] <=> L-Phenylalanine[c] + H2O[c] + CO2[c]	[-0.0813, 0]
R09592	0	0	ATP[c] + [L-Asp(4-L-Arg)]n[c] + L-Aspartate[c] <=> ADP[c] + Orthophosphate[c] + [L-Asp(4-L-Arg)]n-L-Asp[c] + H+[c]	[0, 0]
R03601	0	0	O-Acetyl-L-serine[c] + |Hydrogen selenide[c]| <=> L-Selenocysteine[c] + Acetate[c] + H+[c]	[0, 0]
R08614_kz	0	18.1867	1,4-beta-D-Mannooligosaccharide(n=4)[c] + (3) H2O[c] => (4) D-Mannose[c]	[0, 18.1867]
R00566	0	0	L-Arginine[c] + H+[c] <=> Agmatine[c] + CO2[c]	[0, 0]
R01183	0	0	myo-Inositol[c] + NAD+[c] <=> 2-Inosose[c] + NADH[c] + H+[c]	[0, 0]
R01101	0	0	Melibiose[c] + H2O[c] <=> D-Galactose[c] + D-Glucose[c]	[0, 0]
R09099	0	0	L-Serine[c] + 5,6,7,8-Tetrahydromethanopterin[c] <=> 5,10-Methylenetetrahydromethanopterin[c] + Glycine[c] + H2O[c]	[0, 0]
XylS	0	0	XXXG-xyloglucan-oligosaccharides[c] + (3) H2O[c] => (3) D-Xylose[c] + Cellotetraose[c]	[0, 0]
EX_C00001[e]	-274.538	-5.67636	H2O[e] <=>	[-274.538, -5.6764]
R00481_zws	0.00102864	0.00229041	L-Aspartate[c] + Fumarate[c] <=> Iminoaspartate[c] + Succinate[c] + H+[c]	[0.001, 0.0023]
EX_C00314[e]	0	0	Pyridoxine[e] <=>	[0, 0]
KAS13	0.0145435	0.0323833	(24) H+[c] + (16) NADPH[c] + Acetyl-CoA[c] + (8) |Malonyl-[acyl-carrier protein][c]| => |Octadecanoyl-[acyl-carrier protein][c]| + (16) NADP+[c] + CoA[c] + (7) |Acyl-carrier protein[c]| + (8) H2O[c] + (8) CO2[c]	[0.0145, 0.0324]
R04206	0	0	3-Phospho-D-erythronate[c] <=> Phosphoenol-4-deoxy-3-tetrulosonate[c] + H2O[c]	[0, 0]
R02296	0	0	Cytidine[c] + Orthophosphate[c] <=> Cytosine[c] + |alpha-D-Ribose 1-phosphate[c]|	[0, 0]
R02484	0	0	Deoxyuridine[c] + Orthophosphate[c] <=> Uracil[c] + |2-Deoxy-D-ribose 1-phosphate[c]|	[0, 0]
R03067	0	0.000364952	2-Amino-7,8-dihydro-4-hydroxy-6-(diphosphooxymethyl)pteridine[c] + 4-Aminobenzoate[c] => Diphosphate[c] + Dihydropteroate[c]	[0, 0.0004]
16GLACANASE	0	0	1,6-alpha-D-Glucan(n=4)[e] + H2O[e] => (2) Maltodextrin(n=4)[e]	[0, 0]
R05606	-1000	0	D-Mannonate[c] <=> 2-Keto-3-deoxy-D-gluconate[c] + H2O[c]	[-1000, 0]
kojABC	0	0	Kojibiose[e] + ATP[c] + H2O[c] => Kojibiose[c] + ADP[c] + Orthophosphate[c] + H+[c]	[0, 0]
R01127	-0.207335	-0.0929315	IMP[c] + H2O[c] <=> 1-(5'-Phosphoribosyl)-5-formamido-4-imidazolecarboxamide[c]	[-0.2073, -0.0929]
R07133	0	0	|Sorbitol 6-phosphate[c]| + NAD+[c] <=> |D-Fructose 6-phosphate[c]| + NADH[c] + H+[c]	[0, 0]
R02727	0	0	alpha,alpha-Trehalose[c] + Orthophosphate[c] <=> D-Glucose[c] + |D-Glucose 1-phosphate[c]|	[0, 0]
hco3	-10.4231	3.36576	CO2[c] + H2O[c] <=> HCO3-[c] + H+[c]	[-10.4231, 3.3658]
R04771	0	0	ATP[c] + L-Selenomethionine[c] + H2O[c] <=> Orthophosphate[c] + Diphosphate[c] + Se-Adenosylselenomethionine[c]	[0, 0]
R01010	0	0	|Glycerone phosphate[c]| + H2O[c] <=> Glycerone[c] + Orthophosphate[c]	[0, 0]
R05032	0.0417462	0.0929539	Undecaprenyl-diphospho-N-acetylmuramoyl-L-alanyl-D-glutamyl-meso-2,6-diaminopimeloyl-D-alanyl-D-alanine[c] + UDP-N-acetyl-alpha-D-glucosamine[c] <=> Undecaprenyl-diphospho-N-acetylmuramoyl-(N-acetylglucosamine)-L-alanyl-D-glutamyl-meso-2,6-diaminopimeloyl-D-alanyl-D-alanine[c] + UDP[c] + H+[c]	[0.0417, 0.093]
R04440	-0.657478	-0.295278	(R)-2,3-Dihydroxy-3-methylbutanoate[c] + NADP+[c] <=> |3-Hydroxy-3-methyl-2-oxobutanoic acid[c]| + NADPH[c] + H+[c]	[-0.6575, -0.2953]
R03801	0	18.0198	Cellotetraose[c] + H2O[c] => Cellotriose[c] + D-Glucose[c]	[0, 18.0198]
R07264_kz	0	0	Kojibiose[c] + Orthophosphate[c] <=> D-Glucose[c] + |D-Glucose 1-phosphate[c]|	[0, 0]
AXE	0	0	acetylxylan[c] + (3) H2O[c] => (3) Acetate[c] + Xylan-oligosaccharides[c] + (3) H+[c]	[0, 0]
R11719	0.000118406	0.000364952	|7,8-Dihydroneopterin 3'-triphosphate[c]| <=> 2-Amino-4-hydroxy-6-hydroxymethyl-7,8-dihydropteridine[c] + |Glycolaldehyde triphosphate[c]|	[0.0001, 0.0004]
KAS17_2	0.00290871	0.00647665	(23) H+[c] + (15) NADPH[c] + Acetyl-CoA[c] + (8) |Malonyl-[acyl-carrier protein][c]| => |Fatty Acid anteiso-C18:1 omega-7 ACP[c]| + (15) NADP+[c] + CoA[c] + (7) |Acyl-carrier protein[c]| + (8) H2O[c] + (8) CO2[c]	[0.0029, 0.0065]
R02984	0	0	dTDP-glucose[c] <=> dTDP-galactose[c]	[0, 0]
R07175	0	0	(2) CoA[c] + NADP+[c] <=> CoA-disulfide[c] + NADPH[c] + H+[c]	[0, 0]
R05630	0.0417462	0.0929539	UDP-N-acetylmuramoyl-L-alanyl-D-glutamyl-6-carboxy-L-lysyl-D-alanyl-D-alanine[c] + |di-trans,poly-cis-Undecaprenyl phosphate[c]| <=> UMP[c] + Undecaprenyl-diphospho-N-acetylmuramoyl-L-alanyl-D-glutamyl-meso-2,6-diaminopimeloyl-D-alanyl-D-alanine[c]	[0.0417, 0.093]
posABC-2	0	0	|pectin oligosaccharides 2(rhamnose-glucuronate)[e]| + ATP[c] + H2O[c] => |pectin oligosaccharides 2(rhamnose-glucuronate)[c]| + ADP[c] + Orthophosphate[c] + H+[c]	[0, 0]
R04377	1.87708e-05	4.17959e-05	3-D-Glucosyl-1,2-diacylglycerol[c] + UDP-glucose[c] => Diglucosyldiacylglycerol[c] + UDP[c] + H+[c]	[0, 0]
ACt6	0	105.869	Acetate[c] + H+[c] <=> Acetate[e] + H+[e]	[0, 105.8694]
R02036	0	1000	6-Phospho-D-gluconate[c] => 2-Keto-3-deoxy-6-phosphogluconate[c] + H2O[c]	[0, 1000]
R05578	0.0650022	0.144737	tRNA(Glu)[c] + L-Glutamate[c] + ATP[c] <=> L-Glutamyl-tRNA(Glu)[c] + Diphosphate[c] + AMP[c]	[0.065, 0.1447]
piH	0	344.861	Diphosphate[c] + H2O[c] => (2) Orthophosphate[c] + H+[e]	[0, 344.8607]
RibU	0	0.000133205	Riboflavin[e] + ATP[c] + H2O[c] => Riboflavin[c] + ADP[c] + Orthophosphate[c] + H+[c]	[0, 0.0001]
TrkH	0.0589003	0.13115	|Potassium cation[e]| + H+[e] => |Potassium cation[c]| + H+[c]	[0.0589, 0.1312]
R00260	0.0417462	0.0929539	L-Glutamate[c] <=> D-Glutamate[c]	[0.0417, 0.093]
R00742	1.36418	3.03755	ATP[c] + Acetyl-CoA[c] + HCO3-[c] <=> ADP[c] + Orthophosphate[c] + Malonyl-CoA[c] + H+[c]	[1.3642, 3.0376]
CelF	0	0.3337	Cellulose(n=218)[e] + (108) H2O[e] => (109) Cellobiose[e]	[0, 0.3337]
R04639	0	0.0513357	2,5-Diamino-6-(5'-triphosphoryl-3',4'-trihydroxy-2'-oxopentyl)-amino-4-oxopyrimidine[c] => |7,8-Dihydroneopterin 3'-triphosphate[c]| + H2O[c]	[0, 0.0513]
R11308_kz	0	18.0198	Cellotetraose[e] + H2O[e] => (2) Cellobiose[e]	[0, 18.0198]
R00306	0	36.3733	Cellobiose[c] + H2O[c] => (2) D-Glucose[c]	[0, 36.3733]
nh4	1.96281	4.51211	NH4+[c] <=> Ammonia[c] + H+[c]	[1.9628, 4.5121]
R00968	0	0.0694056	GTP[c] + Uridine[c] => GDP[c] + UMP[c] + H+[c]	[0, 0.0694]
R11312	0	0	(2) H+[c] + |4-Amino-5-hydroxymethyl-2-methylpyrimidine diphosphate[c]| + |2-[(2R,5Z)-2-Carboxy-4-methylthiazol-5(2H)-ylidene]ethyl phosphate[c]| <=> Diphosphate[c] + |Thiamin monophosphate[c]| + CO2[c]	[0, 0]
R02239	1.87708e-05	275.889	|Phosphatidate / 1,2-Diacyl-sn-glycerol 3-phosphate[c]| + H2O[c] => 1,2-Diacyl-sn-glycerol[c] + Orthophosphate[c]	[0, 275.8886]
R00256	0	275.889	L-Glutamine[c] + H2O[c] => L-Glutamate[c] + Ammonia[c] + H+[c]	[0, 275.8886]
R01790_kz	0	0	Maltodextrin(n=4)[c] + (2) H2O[c] => (2) D-Glucose[c] + Maltose[c]	[0, 0]
R03634	0	0	Stachyose[c] + H2O[c] <=> Raffinose[c] + D-Galactose[c]	[0, 0]
R06447	0	0	|trans,trans-Farnesyl diphosphate[c]| + (8) |Isopentenyl diphosphate[c]| <=> |di-trans,poly-cis-Undecaprenyl diphosphate[c]| + (8) Diphosphate[c]	[0, 0]
KAS8	0.0349045	0.0777198	(21) H+[c] + (14) NADPH[c] + Acetyl-CoA[c] + (7) |Malonyl-[acyl-carrier protein][c]| => Hexadecanoyl-[acp][c] + (14) NADP+[c] + CoA[c] + (6) |Acyl-carrier protein[c]| + (7) H2O[c] + (7) CO2[c]	[0.0349, 0.0777]
R03013	0.0117805	0.0262311	|L-Histidinol phosphate[c]| + H2O[c] <=> L-Histidinol[c] + Orthophosphate[c]	[0.0118, 0.0262]
EX_C06232[e]	0	0	Molybdate[e] <=>	[0, 0]
R04231	0.00402874	0.00897058	CTP[c] + D-4'-Phosphopantothenate[c] + L-Cysteine[c] => CMP[c] + Diphosphate[c] + (R)-4'-Phosphopantothenoyl-L-cysteine[c] + H+[c]	[0.004, 0.009]
R08240	0	0	6-Thioinosine-5'-monophosphate[c] + NAD+[c] + H2O[c] <=> |6-Thioxanthine 5'-monophosphate[c]| + NADH[c] + H+[c]	[0, 0]
R07605	-0.0509777	-0.0227748	7-Aminomethyl-7-carbaguanine[c] + (2) NADP+[c] <=> 7-Cyano-7-carbaguanine[c] + (2) NADPH[c] + (3) H+[c]	[-0.051, -0.0228]
starchASE	0	0	|Starch (n=4)[e]| + H2O[e] => (2) Maltodextrin(n=4)[e]	[0, 0]
R01626	1.36418	3.03755	Malonyl-CoA[c] + |Acyl-carrier protein[c]| <=> CoA[c] + |Malonyl-[acyl-carrier protein][c]|	[1.3642, 3.0376]
KAS3	0.0203609	0.0453366	(15) H+[c] + (10) NADPH[c] + 3-Methylbutanoyl-CoA[c] + (5) |Malonyl-[acyl-carrier protein][c]| => |Fatty Acid iso-C15:0-ACP[c]| + (10) NADP+[c] + CoA[c] + (4) |Acyl-carrier protein[c]| + (5) H2O[c] + (5) CO2[c]	[0.0204, 0.0453]
manABC	0	0	D-Mannose[e] + H2O[c] + ATP[c] => D-Mannose[c] + ADP[c] + Orthophosphate[c] + H+[c]	[0, 0]
R01325	0.193898	0.431798	Citrate[c] <=> cis-Aconitate[c] + H2O[c]	[0.1939, 0.4318]
R03132	0	0	O-Acetyl-L-serine[c] + Thiosulfate[c] <=> H+[c] + S-Sulfo-L-cysteine[c] + Acetate[c]	[0, 0]
R01801	0.00288994	0.00643486	CDP-diacylglycerol[c] + |sn-Glycerol 3-phosphate[c]| => CMP[c] + Phosphatidylglycerophosphate[c] + H+[c]	[0.0029, 0.0064]
R08368	0	0	N-D-Ribosylpurine[c] + Orthophosphate[c] <=> Purine[c] + |alpha-D-Ribose 1-phosphate[c]|	[0, 0]
R01771	0.03821	0.08508	ATP[c] + L-Homoserine[c] <=> ADP[c] + O-Phospho-L-homoserine[c] + H+[c]	[0.0382, 0.0851]
EX_C00469[e]	69.7923	139.585	Ethanol[e] <=>	[69.7923, 139.5845]
ARSNAt1	0	0	|Arsenate ion[c]| => |Arsenate ion[e]|	[0, 0]
R02061	0	0	|trans,trans-Farnesyl diphosphate[c]| + |Isopentenyl diphosphate[c]| <=> Diphosphate[c] + |Geranylgeranyl diphosphate[c]|	[0, 0]
R00351	-0.431798	-0.193898	Citrate[c] + CoA[c] + H+[c] <=> Acetyl-CoA[c] + H2O[c] + Oxaloacetate[c]	[-0.4318, -0.1939]
R03471	0	0	ATP[c] + 4-Amino-5-hydroxymethyl-2-methylpyrimidine[c] <=> ADP[c] + 4-Amino-2-methyl-5-(phosphooxymethyl)pyrimidine[c] + H+[c]	[0, 0]
R01542	0	0	(4S)-4,6-Dihydroxy-2,5-dioxohexanoate[c] + NADH[c] + H+[c] <=> 2-Keto-3-deoxy-D-gluconate[c] + NAD+[c]	[0, 0]
ATPSYN	-184.222	45.7842	(4) H+[c] + ATP[c] + H2O[c] <=> (5) H+[e] + ADP[c] + Orthophosphate[c]	[-184.2225, 45.7842]
R11398_kz	0	0	beta-1,2-Mannobiose[c] + Orthophosphate[c] <=> D-Mannose[c] + |D-Mannose 1-phosphate[c]|	[0, 0]
R04773	0	0	ATP[c] + L-Selenomethionine[c] + tRNA(Met)[c] <=> AMP[c] + Diphosphate[c] + Selenomethionyl-tRNA(Met)[c]	[0, 0]
R08553	0	0	AMP[c] + Sulfite[c] + FAD[c] + (2) H+[c] <=> |Adenylyl sulfate[c]| + FADH2[c]	[0, 0]
R02413	-0.195132	-0.0875103	Shikimate[c] + NADP+[c] <=> 3-Dehydroshikimate[c] + NADPH[c] + H+[c]	[-0.1951, -0.0875]
R01639	0	0	ATP[c] + D-Xylulose[c] <=> ADP[c] + |D-Xylulose 5-phosphate[c]| + H+[c]	[0, 0]
R12152	0.0117805	0.0262311	N-(5'-Phospho-D-1'-ribulosylformimino)-5-amino-1-(5''-phospho-D-ribosyl)-4-imidazolecarboxamide[c] + Ammonia[c] => 1-(5'-Phosphoribosyl)-5-amino-4-imidazolecarboxamide[c] + |D-erythro-1-(Imidazol-4-yl)glycerol 3-phosphate[c]| + H2O[c]	[0.0118, 0.0262]
R08612_kz	0	0	1,4-beta-D-Mannan(n=8)[e] + H2O[e] => (2) 1,4-beta-D-Mannooligosaccharide(n=4)[e]	[0, 0]
R07237	-1000	1000	S-Adenosyl-L-methionine[c] + |Uroporphyrinogen III[c]| <=> S-Adenosyl-L-homocysteine[c] + |Precorrin 1[c]| + H+[c]	[-1000, 1000]
CaNaEx	0.00205101	0.293647	|Calcium cation[e]| + (3) |Sodium cation[c]| <=> |Calcium cation[c]| + (3) |Sodium cation[e]|	[0.0021, 0.2936]
R03665	0.0598789	0.133329	ATP[c] + L-Valine[c] + tRNA(Val)[c] <=> AMP[c] + Diphosphate[c] + L-Valyl-tRNA(Val)[c]	[0.0599, 0.1333]
R03293	0	0	L-1-Pyrroline-3-hydroxy-5-carboxylate[c] + NADPH[c] + (2) H+[c] => Hydroxyproline[c] + NADP+[c]	[0, 0]
R04519	0	0	Undecaprenyl-diphospho-N-acetylmuramoyl-(N-acetylglucosamine)-L-alanyl-D-glutamyl-meso-2,6-diaminopimeloyl-D-alanyl-D-alanine[c] + |[GlcNAc-(1->4)-Mur2Ac(oyl-L-Ala-g-D-Glu-A2pm-D-Ala-D-Ala)]n-diphosphoundecaprenol (Peptidoglycan n)[c]| + H+[c] => |di-trans,poly-cis-Undecaprenyl diphosphate[c]| + |[GlcNAc-(1->4)-Mur2Ac(oyl-L-Ala-g-D-Glu-A2pm-D-Ala-D-Ala)]n-diphosphoundecaprenol (Peptidoglycan n+1)…	[0, 0]
carb_met	0.02706	0.060253	(0.760375) Glycogen[c] => Carbohydrate[c]	[0.0271, 0.0603]
R00200	0	627.689	ADP[c] + Phosphoenolpyruvate[c] + H+[c] => ATP[c] + Pyruvate[c]	[0, 627.6886]
EX_C05776[e]	0	0	|Vitamin B12[e]| <=>	[0, 0]
R04173	-0.380717	-0.170715	|O-Phospho-L-serine (Pser)[c]| + 2-Oxoglutarate[c] <=> 3-Phosphonooxypyruvate[c] + L-Glutamate[c]	[-0.3807, -0.1707]
R00847	0	0	ATP[c] + Glycerol[c] <=> ADP[c] + |sn-Glycerol 3-phosphate[c]| + H+[c]	[0, 0]
R04591	0.0811509	0.181108	ATP[c] + 1-(5-Phospho-D-ribosyl)-5-amino-4-imidazolecarboxylate[c] + L-Aspartate[c] <=> ADP[c] + Orthophosphate[c] + 1-(5'-Phosphoribosyl)-5-amino-4-(N-succinocarboxamide)-imidazole[c] + H+[c]	[0.0812, 0.1811]
R04405	0	0	5-Methyltetrahydropteroyltri-L-glutamate[c] + L-Homocysteine[c] <=> Tetrahydropteroyltri-L-glutamate[c] + L-Methionine[c]	[0, 0]
R01920	0	0	S-Adenosylmethioninamine[c] + Putrescine[c] <=> 5'-Methylthioadenosine[c] + Spermidine[c] + H+[c]	[0, 0]
dna_met	0.00369	0.00821632	(0.665299) dATP[c] + (0.665299) dTTP[c] + (0.361714) dGTP[c] + (0.361714) dCTP[c] + (4.108052) ATP[c] + (4.108052) H2O[c] => DNA[c] + (4.108052) ADP[c] + (4.108052) Orthophosphate[c] + (2.054026) Diphosphate[c]	[0.0037, 0.0082]
EX_C00760_kz[e]	-0.3337	-0.173626	Cellulose(n=218)[e] <=>	[-0.3337, -0.1736]
R10859	0	0	|2-C-Methyl-D-erythritol 2,4-cyclodiphosphate[c]| + |Reduced flavodoxin[c]| => |1-Hydroxy-2-methyl-2-butenyl 4-diphosphate[c]| + H2O[c] + |Oxidized flavodoxin[c]| + H+[c]	[0, 0]
FolT	0	4.5519e-05	Folate[e] + ATP[c] + H2O[c] => Folate[c] + ADP[c] + Orthophosphate[c] + H+[c]	[0, 0]
R00355	-182.984	2.37284	L-Aspartate[c] + 2-Oxoglutarate[c] <=> Oxaloacetate[c] + L-Glutamate[c]	[-182.9838, 2.3728]
R01529	-0.2584	-0.115601	|D-Ribulose 5-phosphate[c]| <=> |D-Xylulose 5-phosphate[c]|	[-0.2584, -0.1156]
EX_C00282[e]	0	418.754	Hydrogen[e] <=>	[0, 418.7536]
R01224	0	0.0421708	5,10-Methylenetetrahydrofolate[c] + NADPH[c] + H+[c] => 5-Methyltetrahydrofolate[c] + NADP+[c]	[0, 0.0422]
R00570	0.195695	276.084	ATP[c] + CDP[c] <=> ADP[c] + CTP[c]	[0.1957, 276.0843]
R02322	-0.00229041	275.888	|Nicotinamide D-ribonucleotide[c]| + H2O[c] <=> |Nicotinate D-ribonucleotide[c]| + Ammonia[c] + H+[c]	[-0.0023, 275.8876]
AbfA	0	0	Arabinoxylan-oligosaccharides[c] + (3) H2O[c] => Xylan-oligosaccharides[c] + (3) L-Arabinose[c]	[0, 0]
R05168	0	0	|N-Acetyl-D-galactosamine 6-phosphate[c]| + H2O[c] <=> |D-Galactosamine 6-phosphate[c]| + Acetate[c]	[0, 0]
R03940	0	0	L-Methionyl-tRNA[c] + 10-Formyltetrahydrofolate[c] <=> Tetrahydrofolate[c] + N-Formylmethionyl-tRNA[c] + H+[c]	[0, 0]
QueA	0	0	S-Adenosyl-L-methionine[c] + |tRNA 7-aminomethyl-7-carbaguanine[c]| => L-Methionine[c] + Adenine[c] + |Epoxyqueuosine34 in tRNA[c]| + H+[c]	[0, 0]
R09952	0	0	1-Keto-D-chiro-inositol[c] <=> 2-Inosose[c]	[0, 0]
R03457	0.0117805	0.0262311	|D-erythro-1-(Imidazol-4-yl)glycerol 3-phosphate[c]| <=> |3-(Imidazol-4-yl)-2-oxopropyl phosphate[c]| + H2O[c]	[0.0118, 0.0262]
R00662	0	275.889	UTP[c] + H2O[c] => UMP[c] + Diphosphate[c] + H+[c]	[0, 275.8886]
R02090	0	0	ATP[c] + dGMP[c] <=> ADP[c] + dGDP[c]	[0, 0]
R09365	0	0	Selenohomocysteine[c] + 5-Methyltetrahydropteroyltri-L-glutamate[c] <=> L-Selenomethionine[c] + Tetrahydropteroyltri-L-glutamate[c]	[0, 0]
R00965	0	0.0694056	|Orotidine 5'-phosphate[c]| + H+[c] => UMP[c] + CO2[c]	[0, 0.0694]
R04292	-0.00229041	-0.00102864	Quinolinate[c] + (2) H2O[c] + Orthophosphate[c] <=> Iminoaspartate[c] + |Glycerone phosphate[c]|	[-0.0023, -0.001]
R03193	0.0417462	0.0929539	ATP[c] + UDP-N-acetylmuramate[c] + L-Alanine[c] <=> ADP[c] + Orthophosphate[c] + UDP-N-acetylmuramoyl-L-alanine[c] + H+[c]	[0.0417, 0.093]
R00143	0	0	Ammonia[c] + NAD+[c] + H2O[c] <=> Hydroxylamine[c] + NADH[c] + H+[c]	[0, 0]
R10807	0	0	Diglucosyldiacylglycerol[c] + UDP-glucose[c] => Triglucosyldiacylglycerol[c] + UDP[c] + H+[c]	[0, 0]
R04783	0	0	3-Ketolactose[c] + H2O[c] <=> 3-Keto-beta-D-galactose[c] + D-Glucose[c]	[0, 0]
rhaABC	0	0	L-Rhamnose[e] + H2O[c] + ATP[c] => L-Rhamnose[c] + ADP[c] + Orthophosphate[c] + H+[c]	[0, 0]
BF-H2ase	-460.123	209.377	(3) H+[c] + NADH[c] + (2) |Reduced ferredoxin (2[4Fe-4S]) (Fdred)[c]| <=> (2) Hydrogen[c] + NAD+[c] + (2) |Oxidized ferredoxin (2[4Fe-4S]) (Fdox)[c]|	[-460.1229, 209.3768]
R02272	0	0	5-Aminolevulinate[c] <=> (S)-4-Amino-5-oxopentanoate[c]	[0, 0]
R05839	0	0	Pyridoxamine[c] + 2-Oxoglutarate[c] <=> Pyridoxal[c] + D-Glutamate[c]	[0, 0]
leuABC	0	0	ATP[c] + H2O[c] + L-Leucine[e] => ADP[c] + Orthophosphate[c] + L-Leucine[c] + H+[c]	[0, 0]
R01445_kz	0	18.1867	(2) Cellobiose[c] => 1,4-beta-D-Mannooligosaccharide(n=4)[c] + H2O[c]	[0, 18.1867]
R00371	0	0	Acetyl-CoA[c] + Glycine[c] <=> CoA[c] + |L-2-Amino-3-oxobutanoic acid[c]|	[0, 0]
RhiN	0	0	|pectin oligosaccharides 2(rhamnose-glucuronate)[c]| + H2O[c] => 5-Dehydro-4-deoxy-D-glucuronate[c] + L-Rhamnose[c]	[0, 0]
R01132	0	0	IMP[c] + Diphosphate[c] <=> Hypoxanthine[c] + |5-Phospho-alpha-D-ribose 1-diphosphate[c]|	[0, 0]
ileABC	0	0	ATP[c] + H2O[c] + L-Isoleucine[e] => ADP[c] + Orthophosphate[c] + L-Isoleucine[c] + H+[c]	[0, 0]
coEfflux	0	0	|Cobalt ion[c]| + H2O[c] + ATP[c] => |Cobalt ion[e]| + ADP[c] + Orthophosphate[c] + H+[c]	[0, 0]
R00036	0	0	(2) 5-Aminolevulinate[c] <=> Porphobilinogen[c] + (2) H2O[c] + H+[c]	[0, 0]
R03191	0	0.0929539	UDP-N-acetyl-3-(1-carboxyvinyl)-D-glucosamine[c] + NADH[c] + H+[c] => UDP-N-acetylmuramate[c] + NAD+[c]	[0, 0.093]
R02060	-0.298698	-0.134147	|alpha-D-Glucosamine 1-phosphate[c]| <=> |D-Glucosamine 6-phosphate[c]|	[-0.2987, -0.1341]
R04946	-1000	1000	O-Succinyl-L-homoserine[c] + L-Selenocysteine[c] <=> L-Selenocystathionine[c] + Succinate[c] + H+[c]	[-1000, 1000]
R00190	0	0	AMP[c] + Diphosphate[c] <=> Adenine[c] + |5-Phospho-alpha-D-ribose 1-diphosphate[c]|	[0, 0]
R03460	0.0875103	0.195132	Phosphoenolpyruvate[c] + |Shikimate 3-phosphate[c]| <=> Orthophosphate[c] + 5-O-(1-Carboxyvinyl)-3-phosphoshikimate[c]	[0.0875, 0.1951]
R01466	0.03821	0.08508	O-Phospho-L-homoserine[c] + H2O[c] <=> L-Threonine[c] + Orthophosphate[c]	[0.0382, 0.0851]
R00586	-0.0421708	-0.0189392	L-Serine[c] + Acetyl-CoA[c] <=> O-Acetyl-L-serine[c] + CoA[c]	[-0.0422, -0.0189]
R01561	0	0	Adenosine[c] + Orthophosphate[c] <=> Adenine[c] + |alpha-D-Ribose 1-phosphate[c]|	[0, 0]
R01220	0.106094	0.236843	5,10-Methylenetetrahydrofolate[c] + NADP+[c] <=> 5,10-Methenyltetrahydrofolate[c] + NADPH[c]	[0.1061, 0.2368]
R04751	0	0	Hexanoyl-CoA[c] + FAD[c] + H+[c] <=> trans-Hex-2-enoyl-CoA[c] + FADH2[c]	[0, 0]
R08198	0	0	2-Hydroxyglutarate[c] + NAD+[c] <=> 2-Oxoglutarate[c] + NADH[c] + H+[c]	[0, 0]
R02421	0.0205757	0.0458149	(8) ADP-glucose[c] + H2O[c] => (8) ADP[c] + Amylose(n=8)[c] + (8) H+[c]	[0.0206, 0.0458]
EX_C01342[e]	-4.51211	-1.96281	NH4+[e] <=>	[-4.5121, -1.9628]
R01209	0	0	2,3-Dihydroxy-3-methylbutanoate[c] <=> |3-Methyl-2-oxobutanoic acid[c]| + H2O[c]	[0, 0]
R00658	74.1235	143.916	2-Phospho-D-glycerate[c] <=> Phosphoenolpyruvate[c] + H2O[c]	[74.1235, 143.9163]
EX_C00698[e]	0	0	Cl-[e] <=>	[0, 0]
EX_C00288[e]	-11.9033	0	HCO3-[e] <=>	[-11.9033, 0]
R04441	0.295278	0.657478	(R)-2,3-Dihydroxy-3-methylbutanoate[c] <=> |3-Methyl-2-oxobutanoic acid[c]| + H2O[c]	[0.2953, 0.6575]
R02030	0	0	Phosphatidylglycerol[c] + CDP-diacylglycerol[c] => Cardiolipin[c] + CMP[c] + H+[c]	[0, 0]
R02722	0	0.0170276	L-Serine[c] + |Indoleglycerol phosphate[c]| => L-Tryptophan[c] + |D-Glyceraldehyde 3-phosphate[c]| + H2O[c]	[0, 0.017]
R01049	0.0786993	0.245413	ATP[c] + |D-Ribose 5-phosphate[c]| <=> AMP[c] + |5-Phospho-alpha-D-ribose 1-diphosphate[c]| + H+[c]	[0.0787, 0.2454]
R01433_kz	0	0	Xylan-oligosaccharides[c] + (3) H2O[c] => (4) D-Xylose[c]	[0, 0]
R04325	-999.919	999.975	10-Formyltetrahydrofolate[c] + 5'-Phosphoribosylglycinamide[c] <=> Tetrahydrofolate[c] + 5'-Phosphoribosyl-N-formylglycinamide[c] + H+[c]	[-999.9188, 999.9751]
KAS2	0.00872612	0.01943	(18) H+[c] + (12) NADPH[c] + Acetyl-CoA[c] + (6) |Malonyl-[acyl-carrier protein][c]| => Tetradecanoyl-[acp][c] + (12) NADP+[c] + CoA[c] + (5) |Acyl-carrier protein[c]| + (6) H2O[c] + (6) CO2[c]	[0.0087, 0.0194]
R01863	0	0	Inosine[c] + Orthophosphate[c] <=> Hypoxanthine[c] + |alpha-D-Ribose 1-phosphate[c]|	[0, 0]
R00768	0.134147	0.298698	L-Glutamine[c] + |D-Fructose 6-phosphate[c]| <=> L-Glutamate[c] + |D-Glucosamine 6-phosphate[c]|	[0.1341, 0.2987]
R04198	0	0.267233	(2S,4S)-4-Hydroxy-2,3,4,5-tetrahydrodipicolinate[c] + NADH[c] + H+[c] => 2,3,4,5-Tetrahydrodipicolinate[c] + NAD+[c] + H2O[c]	[0, 0.2672]
Zn2efflux	0	229.907	|Zinc cation[c]| + H+[e] => |Zinc cation[e]| + H+[c]	[0, 229.9072]
R02282	0.0349047	0.0777204	N-Acetylornithine[c] + L-Glutamate[c] <=> L-Ornithine[c] + N-Acetyl-L-glutamate[c]	[0.0349, 0.0777]
PYRt2	0	84.6955	H+[c] + Pyruvate[c] <=> H+[e] + Pyruvate[e]	[0, 84.6955]
R03657	0.0801172	0.178392	ATP[c] + L-Leucine[c] + tRNA(Leu)[c] <=> AMP[c] + Diphosphate[c] + L-Leucyl-tRNA[c]	[0.0801, 0.1784]
R00502	0	0	UTP[c] + |D-Galactose 1-phosphate[c]| + H+[c] <=> Diphosphate[c] + UDP-alpha-D-galactose[c]	[0, 0]
Ram106B	0	0	|Rhamnose oligosaccharides(n=2)[c]| + H2O[c] => (2) L-Rhamnose[c]	[0, 0]
R01158	0.0117805	0.0262311	L-Histidinol[c] + (2) NAD+[c] + H2O[c] <=> L-Histidine[c] + (2) NADH[c] + (3) H+[c]	[0.0118, 0.0262]
R02340	0	0.0170276	|Indoleglycerol phosphate[c]| <=> Indole[c] + |D-Glyceraldehyde 3-phosphate[c]|	[0, 0.017]
R00994	-35.4894	69.2068	D-erythro-3-Methylmalate[c] + NAD+[c] <=> 2-Oxobutanoate[c] + CO2[c] + NADH[c]	[-35.4894, 69.2068]
R01570	0	0	Thymidine[c] + Orthophosphate[c] <=> Thymine[c] + |2-Deoxy-D-ribose 1-phosphate[c]|	[0, 0]
R05629	0	0	UDPMurNAc(oyl-L-Ala-D-gamma-Glu-L-Lys-D-Ala-D-Ala)[c] + |di-trans,poly-cis-Undecaprenyl phosphate[c]| <=> UMP[c] + MurAc(oyl-L-Ala-D-gamma-Glu-L-Lys-D-Ala-D-Ala)-diphospho-undecaprenol[c]	[0, 0]
posABC	0	0	|pectin oligosaccharides[e]| + ATP[c] + H2O[c] => |pectin oligosaccharides[c]| + ADP[c] + Orthophosphate[c] + H+[c]	[0, 0]
xosABC	0	0	Xylan-oligosaccharides[e] + ATP[c] + H2O[c] => Xylan-oligosaccharides[c] + ADP[c] + Orthophosphate[c] + H+[c]	[0, 0]
R07168	0	0.0421708	5,10-Methylenetetrahydrofolate[c] + NADH[c] + H+[c] => 5-Methyltetrahydrofolate[c] + NAD+[c]	[0, 0.0422]
R04617	0.0417462	0.0929539	ATP[c] + UDP-N-acetylmuramoyl-L-alanyl-gamma-D-glutamyl-meso-2,6-diaminopimelate[c] + D-Alanyl-D-alanine[c] <=> ADP[c] + Orthophosphate[c] + UDP-N-acetylmuramoyl-L-alanyl-D-glutamyl-6-carboxy-L-lysyl-D-alanyl-D-alanine[c] + H+[c]	[0.0417, 0.093]
R00573	0.0104073	137.955	ATP[c] + UTP[c] + L-Glutamine[c] + H2O[c] => ADP[c] + Orthophosphate[c] + CTP[c] + L-Glutamate[c] + (2) H+[c]	[0.0104, 137.9547]
R01579	0	0	D-Glutamine[c] + H2O[c] => D-Glutamate[c] + Ammonia[c] + H+[c]	[0, 0]
[truncated: 261 more rows]

## Sheet: FVA_0
FVA results when ethanol production was not constrained (no-ethanol).
rxn_id	lower	upper	equation	flux_range
[truncated: 759 more rows]
