# Supplementary material for: Genome-Scale Metabolic Model of Caldicellulosiruptor bescii Reveals Optimal Metabolic Engineering Strategies for Bio-based Chemical Production
Source: mSystems. 2021 Jun 1;6(3):e01351-20. doi: 10.1128/mSystems.01351-20 (PMC8269263; doi:10.1128/mSystems.01351-20)
Supplement: DATA SET S4 [file msystems.01351-20-sd004.xlsx]

## Sheet: Index
Sheet name	Description
Summary	Summary of model set ups and fluxes of all tested conditions related to the results shown in Figure 3.
FVA_base_strain	FVA results of the base strain (E1M), with BF-H2ase either unconstrained or constrained to the H2-producing direction
FVA_-MBH	FVA results of the MBH deletion strain (-MBH), with BF-H2ase either unconstrained or constrained to the H2-producing direction
FVA_-BFNfn	FVA results of the BF-Nfn deletion strain (-BFNfn), with BF-H2ase either unconstrained or constrained to the H2-producing direction
FVA_-MBH-BFH2ase	FVA results of the double deletion of both MBH and BF-H2ase (-MBH-BFH2ase), with BF-H2ase either unconstrained or constrained to the H2-producing direction
FVA_-PyrE-LDH	FVA results of the E1 strain (-PyrE-LDH), with BF-H2ase either unconstrained or constrained to the H2-producing direction

## Sheet: Summary
model version: branch "clean-model-ethanol", at 43dcba9ff32da6cc1f32cd7b61b26e0dfb3cd5ac
Run fva on each gene knockout or/and knockin conditions by (i) maximizing ethanol production (EX_C00469[e]) with biomass limitation [0.41, 1000]; (ii) maximizing biomass production without any limitation for ethanol production; All these tests were preformed on the exchange file EX_modified_DSMZ516_v2.tsv with the cellulose as the sole carbon source.
Label	FVA result file name	Group	Target function	Deleted gene(s)	Added reaction(s)	BF-H2ase constraints	(i) Optimized ethanol production									(ii) optimized biomass
							(i) Maximum Ethanol (EX_C00469[e])	(i) Ethanol range (EX_C00469[e])	(i) Acetate range (EX_C00033[e])	(i) Pyruvate range (EX_C00022[e])	(i) Lactate range (EX_C00186[e])	(i) Acetoin range (EX_C00466[e])	(i) CO2 range (EX_C00011[e])	(i) H2 range (EX_C00282[e])	(i) Biomass range (sink_biomass)	(ii) Biomass range (sink_biomass)
E1 (- PyrE - LDH)	dPyrE+dLDH_FVA.tsv	Genetic background	delete pyrE and LDH	Athe_1382 Athe_1918	--	Both consume and produce H2	139.569	[139.5689, 139.5689]	[1.2044, 1.2044]	[0.0, 0.0]	[0.0, 0.0]	[0.0, 0.0]	[141.3567, 141.3567]	[0.0, 0.0]	[0.41, 0.41]	[0.9129, 0.9129]
E1M (WT + AdhE + Rnf_Na)	base-strain_FVA.tsv	Control	-- (This is the base stain for all below tests, the same as E1M_model_def.tsv)	--	--	Both consume and produce H2	139.584	[139.5845, 139.5845]	[1.142, 1.142]	[0.0, 0.0]	[0.0, 0.0]	[0.0, 0.0]	[141.3255, 141.3255]	[0.0, 0.0]	[0.41, 0.41]	[0.9129, 0.9129]
- ATPSYN	dATPSYN_FVA.tsv	ATP/GTP production	delete ATPSYN	Athe_1423 Athe_1424 Athe_1425 Athe_1426 Athe_1427 Athe_1428 Athe_1429 Athe_1430	--	Both consume and produce H2	115.666	[115.6661, 115.6661]	[0.0, 1.1421]	[0.0, 1.1421]	[0.0, 0.0]	[0.0, 0.0]	[188.0203, 189.1624]	[142.3687, 143.5107]	[0.41, 0.41]	[0.9129, 0.9129]
- PCK	dPCK_FVA.tsv	ATP/GTP production	delete PCK	Athe_0393	--	Both consume and produce H2	138.422	[138.422, 138.422]	[0.0, 1.2044]	[0.0, 1.2044]	[0.0, 1.2044]	[0.0, 0.0]	[142.4461, 143.6505]	[4.4728, 6.9751]	[0.41, 0.41]	[0.9129, 0.9129]
- PTA - AckA	dAct_FVA.tsv	ATP/GTP production	acetate production enzymes, PTA and AckA	Athe_1493 Athe_1494	--	Both consume and produce H2	139.49	[139.4897, 139.4897]	[0.573, 0.573]	[0.5687, 0.569]	[0.0, 0.0]	[0.0, 0.0]	[140.9461, 140.9461]	[0.0, 0.0]	[0.41, 0.41]	[0.9129, 0.9129]
- BFH2ase	dBFH2ase_FVA.tsv	Redox related	delete BF-H2ase	Athe_1295 Athe_1296 Athe_1297 Athe_1298 Athe_1299	--	Both consume and produce H2	128.808	[128.808, 128.808]	[1.142, 1.142]	[0.0, 0.0]	[0.0, 0.0]	[0.0, 0.0]	[162.8785, 162.8785]	[64.659, 64.6591]	[0.41, 0.41]	[0.9129, 0.9129]
- MBH	dMBH_FVA.tsv	Redox related	delete MBH	Athe_1082 Athe_1083 Athe_1084 Athe_1085 Athe_1086 Athe_1087	--	Both consume and produce H2	115.877	[115.8773, 115.8773]	[0.0, 1.2044]	[0.0, 1.2044]	[0.0, 0.0]	[0.0, 0.0]	[187.5357, 188.74]	[140.9458, 142.1502]	[0.41, 0.41]	[0.9129, 0.9129]
- BFNfn	dBFNfn_FVA.tsv	Redox related	delete BF-Nfn	Athe_0645 Athe_0645	--	Both consume and produce H2	137.209	[137.2095, 137.2095]	[0.0, 1.1417]	[0.0, 1.1417]	[0.0, 1.1417]	[0.0, 0.0]	[144.9336, 146.0753]	[11.9666, 14.2501]	[0.41, 0.41]	[0.9129, 0.9129]
- MBH - BFH2ase	dMBH+dBFH2ase_FVA.tsv	Redox related	delete MBH and BF-H2ase	Athe_1295 Athe_1296 Athe_1297 Athe_1298 Athe_1299 Athe_1082 Athe_1083 Athe_1084 Athe_1085 Athe_1086 Athe_1087	--	Both consume and produce H2	80.6411	[80.6411, 80.6411]	[0.0, 0.0]	[1.2048, 71.6766]	[0.0, 0.0]	[0.0, 35.2359]	[46.5909, 117.0627]	[0.0, 0.0]	[0.41, 0.41]	[0.9129, 0.9129]
- MBH - BFNfn	dMBH+dBFNfn_FVA.tsv	Redox related	delete MBH and BF-Nfn	Athe_1082 Athe_1083 Athe_1084 Athe_1085 Athe_1086 Athe_1087 Athe_0645 Athe_0645	--	Both consume and produce H2	92.5372	[92.5372, 92.5372]	[0.0, 0.0]	[1.1417, 1.1417]	[0.0, 0.0]	[0.0, 0.0]	[234.2781, 234.2781]	[281.1419, 281.1419]	[0.41, 0.41]	[0.9129, 0.9129]
- BFH2ase - BFNfn	dBFH2ase+dBFNfn_FVA.tsv	Redox related	delete BF-H2ase and BF-Nfn	Athe_1295 Athe_1296 Athe_1297 Athe_1298 Athe_1299 Athe_0645 Athe_0645	--	Both consume and produce H2	115.966	[115.9657, 115.9657]	[0.0, 1.1417]	[0.0, 1.1417]	[0.0, 0.0]	[0.0, 0.0]	[187.4211, 188.5629]	[140.5709, 141.7127]	[0.41, 0.41]	[0.9129, 0.9129]
- MBH - BFH2ase - BFNfn	dMBH+dBFH2ase+dBFNfn_FVA.tsv	Redox related	delete MBH, BF-H2ase and BF-Nfn	Athe_1295 Athe_1296 Athe_1297 Athe_1298 Athe_1299 Athe_1082 Athe_1083 Athe_1084 Athe_1085 Athe_1086 Athe_1087 Athe_0645 Athe_0645	--	Both consume and produce H2	--	--	--	--	--	--	--	--	--	--
- PyrE	dPyrE_FVA.tsv	Genetic background	delete pyrE gene, the genetic manipulation marker	Athe_1382	--	Both consume and produce H2	139.569	[139.5689, 139.5689]	[1.2044, 1.2044]	[0.0, 0.0]	[0.0, 0.0]	[0.0, 0.0]	[141.3567, 141.3567]	[0.0, 0.0]	[0.41, 0.41]	[0.9129, 0.9129]
- LDH	dLDH_FVA.tsv	Genetic background	delete LDH	Athe_1918	--	Both consume and produce H2	139.584	[139.5845, 139.5845]	[1.142, 1.142]	[0.0, 0.0]	[0.0, 0.0]	[0.0, 0.0]	[141.3255, 141.3255]	[0.0, 0.0]	[0.41, 0.41]	[0.9129, 0.9129]
- MBH - PyrE - LDH	dMBH+dPyrE+dLDH.tsv	Genetic background	delete MBH, pyrE and LDH	Athe_1082 Athe_1083 Athe_1084 Athe_1085 Athe_1086 Athe_1087 Athe_1382 Athe_1918	--	Both consume and produce H2	47.8104	[47.8104, 47.8104]	[0.0, 0.0]	[1.2041, 111.0735]	[0.0, 0.0]	[0.0, 54.9347]	[0.0, 144.1895]	[0.0, 100.6473]	[0.41, 0.41]	[0.9129, 0.9129]
- BFH2ase - PyrE - LDH	dBFH2ase+dPyrE+dLDH.tsv	Genetic background	delete BFH2ase, pyrE and LDH	Athe_1295 Athe_1296 Athe_1297 Athe_1298 Athe_1299 Athe_1382 Athe_1918	--	Both consume and produce H2	73.2486	[73.2486, 73.2486]	[0.0, 57.2392]	[0.0, 57.2392]	[0.0, 0.0]	[0.0, 27.2797]	[88.0313, 157.1739]	[78.8447, 136.0839]	[0.9128, 0.9128]	[0.9129, 0.9129]
- MBH - BFH2ase - PyrE - LDH	dMBH+dBFH2ase+dPyrE+dLDH.tsv	Genetic background	delete MBH, BFH2ase, pyrE and LDH	Athe_1295 Athe_1296 Athe_1297 Athe_1298 Athe_1299 Athe_1082 Athe_1083 Athe_1084 Athe_1085 Athe_1086 Athe_1087 Athe_1382 Athe_1918	--	Both consume and produce H2	47.8104	[47.8104, 47.8104]	[0.0, 0.0]	[1.2041, 111.0735]	[0.0, 0.0]	[0.0, 54.9347]	[0.0, 103.9306]	[0.0, 0.0]	[0.41, 0.41]	[0.9129, 0.9129]
- Rnf_Na	dRnf.tsv	Rnf related	remove Rnf_Na	engineered_Rnf	--	Both consume and produce H2	139.584	[139.5845, 139.5845]	[1.142, 1.142]	[0.0, 0.0]	[0.0, 0.0]	[0.0, 0.0]	[141.3255, 141.3255]	[0.0, 0.0]	[0.41, 0.41]	[0.9129, 0.9129]
- Rnf_Na - PyrE - LDH	dRnf+dPyrE+dLDH_FVA.tsv	Rnf related	remove Rnf_Na, pyrE and LDH	Athe_1382 Athe_1918 engineered_Rnf	--	Both consume and produce H2	139.569	[139.5689, 139.5689]	[1.2044, 1.2044]	[0.0, 0.0]	[0.0, 0.0]	[0.0, 0.0]	[141.3567, 141.3567]	[0.0, 0.0]	[0.41, 0.41]	[0.9129, 0.9129]
+ Mrp	Mrp_FVA.tsv	Rnf related	add an Na/H antiporter Mrp	--	Mrp	Both consume and produce H2	139.584	[139.5845, 139.5845]	[1.142, 1.142]	[0.0, 0.0]	[0.0, 0.0]	[0.0, 0.0]	[141.3255, 141.3255]	[0.0, 0.0]	[0.41, 0.41]	[0.9129, 0.9129]
+ Mrp - PyrE - LDH	Mrp+dPyrE+dLDH_FVA.tsv	Rnf related	add an Na/H antiporter Mrp; and delete pyrE and LDH	Athe_1382 Athe_1918	Mrp	Both consume and produce H2	139.569	[139.5689, 139.5689]	[1.2044, 1.2044]	[0.0, 0.0]	[0.0, 0.0]	[0.0, 0.0]	[141.3567, 141.3567]	[0.0, 0.0]	[0.41, 0.41]	[0.9129, 0.9129]
+ Mrp - MBH - BFH2ase	Mrp+dMBH+dBFH2ase_FVA.tsv	Rnf related	add an Na/H antiporter Mrp; and delete MBH and BF-H2ase	Athe_1295 Athe_1296 Athe_1297 Athe_1298 Athe_1299 Athe_1082 Athe_1083 Athe_1084 Athe_1085 Athe_1086 Athe_1087	Mrp	Both consume and produce H2	139.584	[139.5845, 139.5845]	[1.142, 1.142]	[0.0, 0.0]	[0.0, 0.0]	[0.0, 0.0]	[141.3255, 141.3255]	[0.0, 0.0]	[0.41, 0.41]	[0.9129, 0.9129]
+ Mrp - MBH - BFH2ase - PyrE - LDH	Mrp+dMBH+dBFH2ase+dPyrE+dLDH_FVA.tsv	Rnf related	add an Na/H antiporter Mrp; and delete MBH, BF-H2ase, pyrE and LDH	Athe_1295 Athe_1296 Athe_1297 Athe_1298 Athe_1299 Athe_1082 Athe_1083 Athe_1084 Athe_1085 Athe_1086 Athe_1087 Athe_1382 Athe_1918	Mrp	Both consume and produce H2	139.569	[139.5689, 139.5689]	[1.2044, 1.2044]	[0.0, 0.0]	[0.0, 0.0]	[0.0, 0.0]	[141.3567, 141.3567]	[0.0, 0.0]	[0.41, 0.41]	[0.9129, 0.9129]
- Rnf_Na + Rnf_H	dRnf+Rnf_H_FVA.tsv	Rnf related	change Na+ coupled Rnf_Na to H+ coupled version Rnf_H	engineered_Rnf	Rnf_H	Both consume and produce H2	139.584	[139.5845, 139.5845]	[1.142, 1.142]	[0.0, 0.0]	[0.0, 0.0]	[0.0, 0.0]	[141.3255, 141.3255]	[0.0, 0.0]	[0.41, 0.41]	[0.9129, 0.9129]
- Rnf_Na + Rnf_H - PyrE - LDH	dRnf+Rnf_H+dPyrE+dLDH.tsv	Rnf related	change Na+ coupled Rnf_Na to H+ coupled version Rnf_Na, and delete pyrE and LDH	Athe_1382 Athe_1918 engineered_Rnf	Rnf_H	Both consume and produce H2	139.569	[139.5689, 139.5689]	[1.2044, 1.2044]	[0.0, 0.0]	[0.0, 0.0]	[0.0, 0.0]	[141.3567, 141.3567]	[0.0, 0.0]	[0.41, 0.41]	[0.9129, 0.9129]
- Rnf_Na + Rnf_H - MBH - BFH2ase	dRnf+Rnf_H+dMBH+dBFH2ase_FVA.tsv	Rnf related	change Na+ coupled Rnf_Na to H+ coupled version Rnf_H, and delete MBH and BF-H2ase	engineered_Rnf Athe_1295 Athe_1296 Athe_1297 Athe_1298 Athe_1299 Athe_1082 Athe_1083 Athe_1084 Athe_1085 Athe_1086 Athe_1087	Rnf_H	Both consume and produce H2	139.584	[139.5845, 139.5845]	[1.142, 1.142]	[0.0, 0.0]	[0.0, 0.0]	[0.0, 0.0]	[141.3255, 141.3255]	[0.0, 0.0]	[0.41, 0.41]	[0.9129, 0.9129]
- Rnf_Na + Rnf_H - MBH - BFH2ase - PyrE - LDH	dRnf+Rnf_H+dMBH+dBFH2ase+dPyrE+dLDH_FVA.tsv	Rnf related	change Na+ coupled Rnf_Na to H+ coupled version Rnf_H, and delete MBH, BF-H2ase, pyrE and LDH	engineered_Rnf Athe_1295 Athe_1296 Athe_1297 Athe_1298 Athe_1299 Athe_1082 Athe_1083 Athe_1084 Athe_1085 Athe_1086 Athe_1087 Athe_1382 Athe_1918	Rnf_H	Both consume and produce H2	139.569	[139.5689, 139.5689]	[1.2044, 1.2044]	[0.0, 0.0]	[0.0, 0.0]	[0.0, 0.0]	[141.3567, 141.3567]	[0.0, 0.0]	[0.41, 0.41]	[0.9129, 0.9129]
- Rnf_Na + SH1	dRnf+SH1_FVA.tsv	Soluble hydrogenase	remove Rnf_Na, but add a Soluble hydrogenase I (SH1) from pyrococcus furiosus	engineered_Rnf	R07181	Both consume and produce H2	139.584	[139.5845, 139.5845]	[1.142, 1.142]	[0.0, 0.0]	[0.0, 0.0]	[0.0, 0.0]	[141.3255, 141.3255]	[0.0, 0.0]	[0.41, 0.41]	[0.9129, 0.9129]
- Rnf_Na + SH1 - PyrE - LDH	dRnf+SH1+dPyrE+dLDH_FVA.tsv	Soluble hydrogenase	remove Rnf_Na, but add a Soluble hydrogenase I (SH1) from pyrococcus furiosus; and remove pyrE and LDH	Athe_1382 Athe_1918	R07181	Both consume and produce H2	139.569	[139.5689, 139.5689]	[1.2044, 1.2044]	[0.0, 0.0]	[0.0, 0.0]	[0.0, 0.0]	[141.3567, 141.3567]	[0.0, 0.0]	[0.41, 0.41]	[0.9129, 0.9129]
- Rnf_Na + SH1 - MBH	dRnf+SH1+dMBH_FVA.tsv	Soluble hydrogenase	remove Rnf_Na, but add a Soluble hydrogenase I (SH1) from pyrococcus furiosus; and remove MBH	engineered_Rnf Athe_1082 Athe_1083 Athe_1084 Athe_1085 Athe_1086 Athe_1087	R07181	Both consume and produce H2	115.719	[115.7186, 115.7186]	[0.0, 1.2044]	[0.0, 1.2044]	[0.0, 0.0]	[0.0, 0.0]	[187.8529, 189.0573]	[141.8975, 143.102]	[0.41, 0.41]	[0.9129, 0.9129]
- Rnf_Na + SH1 - MBH - BFH2ase	dRnf+SH1+dMBH+dBFH2ase_FVA.tsv	Soluble hydrogenase	remove Rnf_Na, but add a Soluble hydrogenase I (SH1) from pyrococcus furiosus; and remove MBH and BFH2ase	engineered_Rnf Athe_1295 Athe_1296 Athe_1297 Athe_1298 Athe_1299 Athe_1082 Athe_1083 Athe_1084 Athe_1085 Athe_1086 Athe_1087	R07181	Both consume and produce H2	115.719	[115.7186, 115.7186]	[0.0, 1.2044]	[0.0, 1.2044]	[0.0, 0.0]	[0.0, 0.0]	[187.8529, 189.0573]	[141.8975, 143.102]	[0.41, 0.41]	[0.9129, 0.9129]
- Rnf_Na + SH1 - MBH - BFH2ase - PyrE - LDH	dRnf+SH1+dMBH+dBFH2ase+dPyrE+dLDH_FVA.tsv	Soluble hydrogenase	remove Rnf_Na, but add a Soluble hydrogenase I (SH1) from pyrococcus furiosus; and remove MBH, BFH2ase, pyrE and LDH	engineered_Rnf Athe_1295 Athe_1296 Athe_1297 Athe_1298 Athe_1299 Athe_1082 Athe_1083 Athe_1084 Athe_1085 Athe_1086 Athe_1087 Athe_1382 Athe_1918	R07181	Both consume and produce H2	47.5507	[47.5507, 47.5507]	[0.0, 0.0]	[1.2044, 111.3854]	[0.0, 0.0]	[0.0, 55.0905]	[0.0, 144.1893]	[0.0, 100.9065]	[0.41, 0.41]	[0.9129, 0.9129]
- Rnf_Na + SH2	dRnf+SH2_FVA.tsv	Soluble hydrogenase	remove Rnf_Na, but add Soluble hydrogenase II (SH2) from pyrococcus furiosus	engineered_Rnf	R00700	Both consume and produce H2	139.584	[139.5845, 139.5845]	[1.142, 1.142]	[0.0, 0.0]	[0.0, 0.0]	[0.0, 0.0]	[141.3255, 141.3255]	[0.0, 0.0]	[0.41, 0.41]	[0.9129, 0.9129]
- Rnf_Na + SH2 - PyrE - LDH	dRnf+SH2+dPyrE+dLDH_FVA.tsv	Soluble hydrogenase	remove Rnf_Na, but add Soluble hydrogenase II (SH2) from pyrococcus furiosus; and remove pyre and LDH	Athe_1382 Athe_1918	R00700	Both consume and produce H2	139.569	[139.5689, 139.5689]	[1.2044, 1.2044]	[0.0, 0.0]	[0.0, 0.0]	[0.0, 0.0]	[141.3567, 141.3567]	[0.0, 0.0]	[0.41, 0.41]	[0.9129, 0.9129]
- Rnf_Na + SH2 - MBH	dRnf+SH2+dMBH_FVA.tsv	Soluble hydrogenase	remove Rnf_Na, but add a Soluble hydrogenase II (SH2) from pyrococcus furiosus; and remove MBH	engineered_Rnf Athe_1082 Athe_1083 Athe_1084 Athe_1085 Athe_1086 Athe_1087	R00700	Both consume and produce H2	139.584	[139.5845, 139.5845]	[1.142, 1.142]	[0.0, 0.0]	[0.0, 0.0]	[0.0, 0.0]	[141.3255, 141.3255]	[0.0, 0.0]	[0.41, 0.41]	[0.9129, 0.9129]
- Rnf_Na + SH2 - MBH - BFH2ase	dRnf+SH2+dMBH+dBFH2ase_FVA.tsv	Soluble hydrogenase	remove Rnf_Na, but add a Soluble hydrogenase II (SH2) from pyrococcus furiosus; and remove MBH and BFH2ase	engineered_Rnf Athe_1295 Athe_1296 Athe_1297 Athe_1298 Athe_1299 Athe_1082 Athe_1083 Athe_1084 Athe_1085 Athe_1086 Athe_1087	R00700	Both consume and produce H2	80.2445	[80.2445, 80.2445]	[0.0, 0.0]	[1.2048, 72.1525]	[0.0, 0.0]	[0.0, 35.4739]	[45.9564, 116.9041]	[0.0, 0.0]	[0.41, 0.41]	[0.9129, 0.9129]
- Rnf_Na + SH2 - MBH - BFH2ase - PyrE - LDH	dRnf+SH2+dMBH+dBFH2ase+dPyrE+dLDH_FVA.tsv	Soluble hydrogenase	remove Rnf_Na, but add a Soluble hydrogenase II (SH2) from pyrococcus furiosus; and remove MBH, BFH2ase, pyrE and LDH	engineered_Rnf Athe_1295 Athe_1296 Athe_1297 Athe_1298 Athe_1299 Athe_1082 Athe_1083 Athe_1084 Athe_1085 Athe_1086 Athe_1087 Athe_1382 Athe_1918	R00700	Both consume and produce H2	47.5507	[47.5507, 47.5507]	[0.0, 0.0]	[1.2044, 111.3854]	[0.0, 0.0]	[0.0, 55.0905]	[0.0, 103.8267]	[0.0, 0.0]	[0.41, 0.41]	[0.9129, 0.9129]
E1 (- PyrE - LDH)	dPyrE+dLDH_FVA.tsv	Genetic background	delete pyrE and LDH	Athe_1382 Athe_1918	--	Only produce H2	73.2486	[73.2486, 73.2486]	[0.0, 57.2392]	[0.0, 57.2392]	[0.0, 0.0]	[0.0, 27.2797]	[88.0313, 157.1739]	[78.8447, 136.0839]	[0.9128, 0.9128]	[0.9129, 0.9129]
E1M (WT + AdhE + Rnf_Na)	base-strain_FVA.tsv	Control	-- (This is the base stain for all below tests, the same as E1M_model_def.tsv)	--	--	Only produce H2	128.808	[128.808, 128.808]	[1.142, 1.142]	[0.0, 0.0]	[0.0, 0.0]	[0.0, 0.0]	[162.8785, 162.8785]	[64.659, 64.6591]	[0.41, 0.41]	[0.9129, 0.9129]
- ATPSYN	dATPSYN_FVA.tsv	ATP/GTP production	delete ATPSYN	Athe_1423 Athe_1424 Athe_1425 Athe_1426 Athe_1427 Athe_1428 Athe_1429 Athe_1430	--	Only produce H2	115.666	[115.6661, 115.6661]	[0.0, 1.1421]	[0.0, 1.1421]	[0.0, 0.0]	[0.0, 0.0]	[188.0203, 189.1624]	[142.3687, 143.5107]	[0.41, 0.41]	[0.9129, 0.9129]
- PCK	dPCK_FVA.tsv	ATP/GTP production	delete PCK	Athe_0393	--	Only produce H2	128.808	[128.808, 128.808]	[1.142, 1.142]	[0.0, 0.0]	[0.0, 0.0]	[0.0, 0.0]	[162.8785, 162.8785]	[64.659, 64.6591]	[0.41, 0.41]	[0.9129, 0.9129]
- PTA - AckA	dAct_FVA.tsv	ATP/GTP production	acetate production enzymes, PTA and AckA	Athe_1493 Athe_1494	--	Only produce H2	106.844	[106.8441, 106.8441]	[0.0, 0.0]	[1.2048, 33.2456]	[0.0, 0.0]	[0.0, 16.0204]	[109.4781, 141.5189]	[34.9373, 34.9374]	[0.41, 0.41]	[0.9129, 0.9129]
- BFH2ase	dBFH2ase_FVA.tsv	Redox related	delete BF-H2ase	Athe_1295 Athe_1296 Athe_1297 Athe_1298 Athe_1299	--	Only produce H2	128.808	[128.808, 128.808]	[1.142, 1.142]	[0.0, 0.0]	[0.0, 0.0]	[0.0, 0.0]	[162.8785, 162.8785]	[64.659, 64.6591]	[0.41, 0.41]	[0.9129, 0.9129]
- MBH	dMBH_FVA.tsv	Redox related	delete MBH	Athe_1082 Athe_1083 Athe_1084 Athe_1085 Athe_1086 Athe_1087	--	Only produce H2	115.877	[115.8773, 115.8773]	[0.0, 1.2044]	[0.0, 1.2044]	[0.0, 0.0]	[0.0, 0.0]	[187.5357, 188.74]	[140.9458, 142.1502]	[0.41, 0.41]	[0.9129, 0.9129]
- BFNfn	dBFNfn_FVA.tsv	Redox related	delete BF-Nfn	Athe_0645 Athe_0645	--	Only produce H2	115.966	[115.9657, 115.9657]	[0.0, 1.1417]	[0.0, 1.1417]	[0.0, 0.0]	[0.0, 0.0]	[187.4211, 188.5629]	[140.5709, 141.7127]	[0.41, 0.41]	[0.9129, 0.9129]
- MBH - BFH2ase	dMBH+dBFH2ase_FVA.tsv	Redox related	delete MBH and BF-H2ase	Athe_1295 Athe_1296 Athe_1297 Athe_1298 Athe_1299 Athe_1082 Athe_1083 Athe_1084 Athe_1085 Athe_1086 Athe_1087	--	Only produce H2	80.6411	[80.6411, 80.6411]	[0.0, 0.0]	[1.2048, 71.6766]	[0.0, 0.0]	[0.0, 35.2359]	[46.5909, 117.0627]	[0.0, 0.0]	[0.41, 0.41]	[0.9129, 0.9129]
- MBH - BFNfn	dMBH+dBFNfn_FVA.tsv	Redox related	delete MBH and BF-Nfn	Athe_1082 Athe_1083 Athe_1084 Athe_1085 Athe_1086 Athe_1087 Athe_0645 Athe_0645	--	Only produce H2	92.5372	[92.5372, 92.5372]	[0.0, 0.0]	[1.1417, 1.1417]	[0.0, 0.0]	[0.0, 0.0]	[234.2781, 234.2781]	[281.1419, 281.1419]	[0.41, 0.41]	[0.9129, 0.9129]
- BFH2ase - BFNfn	dBFH2ase+dBFNfn_FVA.tsv	Redox related	delete BF-H2ase and BF-Nfn	Athe_1295 Athe_1296 Athe_1297 Athe_1298 Athe_1299 Athe_0645 Athe_0645	--	Only produce H2	115.966	[115.9657, 115.9657]	[0.0, 1.1417]	[0.0, 1.1417]	[0.0, 0.0]	[0.0, 0.0]	[187.4211, 188.5629]	[140.5709, 141.7127]	[0.41, 0.41]	[0.9129, 0.9129]
- MBH - BFH2ase - BFNfn	dMBH+dBFH2ase+dBFNfn_FVA.tsv	Redox related	delete MBH, BF-H2ase and BF-Nfn	Athe_1295 Athe_1296 Athe_1297 Athe_1298 Athe_1299 Athe_1082 Athe_1083 Athe_1084 Athe_1085 Athe_1086 Athe_1087 Athe_0645 Athe_0645	--	Only produce H2	--	--	--	--	--	--	--	--	--	--
- PyrE	dPyrE_FVA.tsv	Genetic background	delete pyrE gene, the genetic manipulation marker	Athe_1382	--	Only produce H2	128.8	[128.8, 128.8]	[1.2044, 1.2044]	[0.0, 0.0]	[0.0, 0.0]	[0.0, 0.0]	[162.8946, 162.8946]	[64.6137, 64.6137]	[0.41, 0.41]	[0.9129, 0.9129]
- LDH	dLDH_FVA.tsv	Genetic background	delete LDH	Athe_1918	--	Only produce H2	73.3527	[73.3527, 73.3527]	[0.0, 56.9963]	[0.0, 56.9963]	[0.0, 0.0]	[0.0, 27.2277]	[88.2742, 157.1738]	[79.0876, 136.0839]	[0.9128, 0.9128]	[0.9129, 0.9129]
- MBH - PyrE - LDH	dMBH+dPyrE+dLDH.tsv	Genetic background	delete MBH, pyrE and LDH	Athe_1082 Athe_1083 Athe_1084 Athe_1085 Athe_1086 Athe_1087 Athe_1382 Athe_1918	--	Only produce H2	47.8104	[47.8104, 47.8104]	[0.0, 0.0]	[1.2041, 111.0735]	[0.0, 0.0]	[0.0, 54.9347]	[0.0, 144.1895]	[0.0, 100.6473]	[0.41, 0.41]	[0.9129, 0.9129]
- BFH2ase - PyrE - LDH	dBFH2ase+dPyrE+dLDH.tsv	Genetic background	delete BFH2ase, pyrE and LDH	Athe_1295 Athe_1296 Athe_1297 Athe_1298 Athe_1299 Athe_1382 Athe_1918	--	Only produce H2	73.2486	[73.2486, 73.2486]	[0.0, 57.2392]	[0.0, 57.2392]	[0.0, 0.0]	[0.0, 27.2797]	[88.0313, 157.1739]	[78.8447, 136.0839]	[0.9128, 0.9128]	[0.9129, 0.9129]
- MBH - BFH2ase - PyrE - LDH	dMBH+dBFH2ase+dPyrE+dLDH.tsv	Genetic background	delete MBH, BFH2ase, pyrE and LDH	Athe_1295 Athe_1296 Athe_1297 Athe_1298 Athe_1299 Athe_1082 Athe_1083 Athe_1084 Athe_1085 Athe_1086 Athe_1087 Athe_1382 Athe_1918	--	Only produce H2	47.8104	[47.8104, 47.8104]	[0.0, 0.0]	[1.2041, 111.0735]	[0.0, 0.0]	[0.0, 54.9347]	[0.0, 103.9306]	[0.0, 0.0]	[0.41, 0.41]	[0.9129, 0.9129]
- Rnf_Na	dRnf.tsv	Rnf related	remove Rnf_Na	engineered_Rnf	--	Only produce H2	128.736	[128.7359, 128.7359]	[1.142, 1.142]	[0.0, 0.0]	[0.0, 0.0]	[0.0, 0.0]	[163.0227, 163.0227]	[65.0917, 65.0917]	[0.41, 0.41]	[0.9129, 0.9129]
- Rnf_Na - PyrE - LDH	dRnf+dPyrE+dLDH_FVA.tsv	Rnf related	remove Rnf_Na, pyrE and LDH	Athe_1382 Athe_1918 engineered_Rnf	--	Only produce H2	72.8149	[72.8149, 72.8149]	[0.0, 57.6729]	[0.0, 57.6729]	[0.0, 0.0]	[0.0, 27.4966]	[87.5976, 157.1738]	[79.2783, 136.9512]	[0.9128, 0.9128]	[0.9129, 0.9129]
+ Mrp	Mrp_FVA.tsv	Rnf related	add an Na/H antiporter Mrp	--	Mrp	Only produce H2	139.584	[139.5845, 139.5845]	[1.142, 1.142]	[0.0, 0.0]	[0.0, 0.0]	[0.0, 0.0]	[141.3255, 141.3255]	[0.0, 0.0]	[0.41, 0.41]	[0.9129, 0.9129]
+ Mrp - PyrE - LDH	Mrp+dPyrE+dLDH_FVA.tsv	Rnf related	add an Na/H antiporter Mrp; and delete pyrE and LDH	Athe_1382 Athe_1918	Mrp	Only produce H2	139.569	[139.5689, 139.5689]	[1.2044, 1.2044]	[0.0, 0.0]	[0.0, 0.0]	[0.0, 0.0]	[141.3567, 141.3567]	[0.0, 0.0]	[0.41, 0.41]	[0.9129, 0.9129]
+ Mrp - MBH - BFH2ase	Mrp+dMBH+dBFH2ase_FVA.tsv	Rnf related	add an Na/H antiporter Mrp; and delete MBH and BF-H2ase	Athe_1295 Athe_1296 Athe_1297 Athe_1298 Athe_1299 Athe_1082 Athe_1083 Athe_1084 Athe_1085 Athe_1086 Athe_1087	Mrp	Only produce H2	139.584	[139.5845, 139.5845]	[1.142, 1.142]	[0.0, 0.0]	[0.0, 0.0]	[0.0, 0.0]	[141.3255, 141.3255]	[0.0, 0.0]	[0.41, 0.41]	[0.9129, 0.9129]
+ Mrp - MBH - BFH2ase - PyrE - LDH	Mrp+dMBH+dBFH2ase+dPyrE+dLDH_FVA.tsv	Rnf related	add an Na/H antiporter Mrp; and delete MBH, BF-H2ase, pyrE and LDH	Athe_1295 Athe_1296 Athe_1297 Athe_1298 Athe_1299 Athe_1082 Athe_1083 Athe_1084 Athe_1085 Athe_1086 Athe_1087 Athe_1382 Athe_1918	Mrp	Only produce H2	139.569	[139.5689, 139.5689]	[1.2044, 1.2044]	[0.0, 0.0]	[0.0, 0.0]	[0.0, 0.0]	[141.3567, 141.3567]	[0.0, 0.0]	[0.41, 0.41]	[0.9129, 0.9129]
- Rnf_Na + Rnf_H	dRnf+Rnf_H_FVA.tsv	Rnf related	change Na+ coupled Rnf_Na to H+ coupled version Rnf_H	engineered_Rnf	Rnf_H	Only produce H2	139.584	[139.5845, 139.5845]	[1.142, 1.142]	[0.0, 0.0]	[0.0, 0.0]	[0.0, 0.0]	[141.3255, 141.3255]	[0.0, 0.0]	[0.41, 0.41]	[0.9129, 0.9129]
- Rnf_Na + Rnf_H - PyrE - LDH	dRnf+Rnf_H+dPyrE+dLDH.tsv	Rnf related	change Na+ coupled Rnf_Na to H+ coupled version Rnf, and delete pyrE and LDH	Athe_1382 Athe_1918 engineered_Rnf	Rnf_H	Only produce H2	139.569	[139.5689, 139.5689]	[1.2044, 1.2044]	[0.0, 0.0]	[0.0, 0.0]	[0.0, 0.0]	[141.3567, 141.3567]	[0.0, 0.0]	[0.41, 0.41]	[0.9129, 0.9129]
- Rnf_Na + Rnf_H - MBH - BFH2ase	dRnf+Rnf_H+dMBH+dBFH2ase_FVA.tsv	Rnf related	change Na+ coupled Rnf_Na to H+ coupled version Rnf_H, and delete MBH and BF-H2ase	engineered_Rnf Athe_1295 Athe_1296 Athe_1297 Athe_1298 Athe_1299 Athe_1082 Athe_1083 Athe_1084 Athe_1085 Athe_1086 Athe_1087	Rnf_H	Only produce H2	139.584	[139.5845, 139.5845]	[1.142, 1.142]	[0.0, 0.0]	[0.0, 0.0]	[0.0, 0.0]	[141.3255, 141.3255]	[0.0, 0.0]	[0.41, 0.41]	[0.9129, 0.9129]
- Rnf_Na + Rnf_H - MBH - BFH2ase - PyrE - LDH	dRnf+Rnf_H+dMBH+dBFH2ase+dPyrE+dLDH_FVA.tsv	Rnf related	change Na+ coupled Rnf_Na to H+ coupled version Rnf_H, and delete MBH, BF-H2ase, pyrE and LDH	engineered_Rnf Athe_1295 Athe_1296 Athe_1297 Athe_1298 Athe_1299 Athe_1082 Athe_1083 Athe_1084 Athe_1085 Athe_1086 Athe_1087 Athe_1382 Athe_1918	Rnf_H	Only produce H2	139.569	[139.5689, 139.5689]	[1.2044, 1.2044]	[0.0, 0.0]	[0.0, 0.0]	[0.0, 0.0]	[141.3567, 141.3567]	[0.0, 0.0]	[0.41, 0.41]	[0.9129, 0.9129]
- Rnf_Na + SH1	dRnf+SH1_FVA.tsv	Soluble hydrogenase	remove Rnf_Na, but add a Soluble hydrogenase I (SH1) from pyrococcus furiosus	engineered_Rnf	R07181	Only produce H2	139.584	[139.5845, 139.5845]	[1.142, 1.142]	[0.0, 0.0]	[0.0, 0.0]	[0.0, 0.0]	[141.3255, 141.3255]	[0.0, 0.0]	[0.41, 0.41]	[0.9129, 0.9129]
- Rnf_Na + SH1 - PyrE - LDH	dRnf+SH1+dPyrE+dLDH_FVA.tsv	Soluble hydrogenase	remove Rnf_Na, but add a Soluble hydrogenase I (SH1) from pyrococcus furiosus; and remove pyrE and LDH	Athe_1382 Athe_1918	R07181	Only produce H2	139.569	[139.5689, 139.5689]	[1.2044, 1.2044]	[0.0, 0.0]	[0.0, 0.0]	[0.0, 0.0]	[141.3567, 141.3567]	[0.0, 0.0]	[0.41, 0.41]	[0.9129, 0.9129]
- Rnf_Na + SH1 - MBH	dRnf+SH1+dMBH_FVA.tsv	Soluble hydrogenase	remove Rnf_Na, but add a Soluble hydrogenase I (SH1) from pyrococcus furiosus; and remove MBH	engineered_Rnf Athe_1082 Athe_1083 Athe_1084 Athe_1085 Athe_1086 Athe_1087	R07181	Only produce H2	115.719	[115.7186, 115.7186]	[0.0, 1.2044]	[0.0, 1.2044]	[0.0, 0.0]	[0.0, 0.0]	[187.8529, 189.0573]	[141.8975, 143.102]	[0.41, 0.41]	[0.9129, 0.9129]
- Rnf_Na + SH1 - MBH - BFH2ase	dRnf+SH1+dMBH+dBFH2ase_FVA.tsv	Soluble hydrogenase	remove Rnf_Na, but add a Soluble hydrogenase I (SH1) from pyrococcus furiosus; and remove MBH and BFH2ase	engineered_Rnf Athe_1295 Athe_1296 Athe_1297 Athe_1298 Athe_1299 Athe_1082 Athe_1083 Athe_1084 Athe_1085 Athe_1086 Athe_1087	R07181	Only produce H2	115.719	[115.7186, 115.7186]	[0.0, 1.2044]	[0.0, 1.2044]	[0.0, 0.0]	[0.0, 0.0]	[187.8529, 189.0573]	[141.8975, 143.102]	[0.41, 0.41]	[0.9129, 0.9129]
- Rnf_Na + SH1 - MBH - BFH2ase - PyrE - LDH	dRnf+SH1+dMBH+dBFH2ase+dPyrE+dLDH_FVA.tsv	Soluble hydrogenase	remove Rnf_Na, but add a Soluble hydrogenase I (SH1) from pyrococcus furiosus; and remove MBH, BFH2ase, pyrE and LDH	engineered_Rnf Athe_1295 Athe_1296 Athe_1297 Athe_1298 Athe_1299 Athe_1082 Athe_1083 Athe_1084 Athe_1085 Athe_1086 Athe_1087 Athe_1382 Athe_1918	R07181	Only produce H2	47.5507	[47.5507, 47.5507]	[0.0, 0.0]	[1.2044, 111.3854]	[0.0, 0.0]	[0.0, 55.0905]	[0.0, 144.1893]	[0.0, 100.9065]	[0.41, 0.41]	[0.9129, 0.9129]
- Rnf_Na + SH2	dRnf+SH2_FVA.tsv	Soluble hydrogenase	remove Rnf_Na, but add Soluble hydrogenase II (SH2) from pyrococcus furiosus	engineered_Rnf	R00700	Only produce H2	139.584	[139.5845, 139.5845]	[1.142, 1.142]	[0.0, 0.0]	[0.0, 0.0]	[0.0, 0.0]	[141.3255, 141.3255]	[0.0, 0.0]	[0.41, 0.41]	[0.9129, 0.9129]
- Rnf_Na + SH2 - PyrE - LDH	dRnf+SH2+dPyrE+dLDH_FVA.tsv	Soluble hydrogenase	remove Rnf_Na, but add Soluble hydrogenase II (SH2) from pyrococcus furiosus; and remove pyre and LDH	Athe_1382 Athe_1918	R00700	Only produce H2	139.569	[139.5689, 139.5689]	[1.2044, 1.2044]	[0.0, 0.0]	[0.0, 0.0]	[0.0, 0.0]	[141.3567, 141.3567]	[0.0, 0.0]	[0.41, 0.41]	[0.9129, 0.9129]
- Rnf_Na + SH2 - MBH	dRnf+SH2+dMBH_FVA.tsv	Soluble hydrogenase	remove Rnf_Na, but add a Soluble hydrogenase II (SH2) from pyrococcus furiosus; and remove MBH	engineered_Rnf Athe_1082 Athe_1083 Athe_1084 Athe_1085 Athe_1086 Athe_1087	R00700	Only produce H2	139.584	[139.5845, 139.5845]	[1.142, 1.142]	[0.0, 0.0]	[0.0, 0.0]	[0.0, 0.0]	[141.3255, 141.3255]	[0.0, 0.0]	[0.41, 0.41]	[0.9129, 0.9129]
- Rnf_Na + SH2 - MBH - BFH2ase	dRnf+SH2+dMBH+dBFH2ase_FVA.tsv	Soluble hydrogenase	remove Rnf_Na, but add a Soluble hydrogenase II (SH2) from pyrococcus furiosus; and remove MBH and BFH2ase	engineered_Rnf Athe_1295 Athe_1296 Athe_1297 Athe_1298 Athe_1299 Athe_1082 Athe_1083 Athe_1084 Athe_1085 Athe_1086 Athe_1087	R00700	Only produce H2	80.2445	[80.2445, 80.2445]	[0.0, 0.0]	[1.2048, 72.1525]	[0.0, 0.0]	[0.0, 35.4739]	[45.9564, 116.9041]	[0.0, 0.0]	[0.41, 0.41]	[0.9129, 0.9129]
- Rnf_Na + SH2 - MBH - BFH2ase - PyrE - LDH	dRnf+SH2+dMBH+dBFH2ase+dPyrE+dLDH_FVA.tsv	Soluble hydrogenase	remove Rnf_Na, but add a Soluble hydrogenase II (SH2) from pyrococcus furiosus; and remove MBH, BFH2ase, pyrE and LDH	engineered_Rnf Athe_1295 Athe_1296 Athe_1297 Athe_1298 Athe_1299 Athe_1082 Athe_1083 Athe_1084 Athe_1085 Athe_1086 Athe_1087 Athe_1382 Athe_1918	R00700	Only produce H2	47.5507	[47.5507, 47.5507]	[0.0, 0.0]	[1.2044, 111.3854]	[0.0, 0.0]	[0.0, 55.0905]	[0.0, 103.8267]	[0.0, 0.0]	[0.41, 0.41]	[0.9129, 0.9129]

## Sheet: FVA_base-strain
Below are detailed FVA results of the base strain with the model BF-H2ase to both consume and produce H2, or only produce H2, to optimize ethanol production.
rxn_id	equation	BF-H2ase constrained to both consume and produce H2			BF-H2ase constrained to only produce H2
		lower	upper	range	lower	upper	range
EX_C00080[e]	H+[e] <=>	-6.3096e-05	-6.25339e-05	[-0.0001, -0.0001]	-6.3096e-05	-6.21146e-05	[-0.0001, -0.0001]
R11719	|7,8-Dihydroneopterin 3'-triphosphate[c]| <=> 2-Amino-4-hydroxy-6-hydroxymethyl-7,8-dihydropteridine[c] + |Glycolaldehyde triphosphate[c]|	0.000118406	0.000118727	[0.0001, 0.0001]	0.000118406	0.000118671	[0.0001, 0.0001]
R02649	ATP[c] + N-Acetyl-L-glutamate[c] <=> ADP[c] + |N-Acetyl-L-glutamate 5-phosphate[c]|	0.0349047	0.0349047	[0.0349, 0.0349]	0.0349047	0.0349047	[0.0349, 0.0349]
R02720	XTP[c] + H2O[c] <=> |Xanthosine 5'-phosphate[c]| + Diphosphate[c] + H+[c]	0	0	[0.0, 0.0]	0	0	[0.0, 0.0]
R04440	(R)-2,3-Dihydroxy-3-methylbutanoate[c] + NADP+[c] <=> |3-Hydroxy-3-methyl-2-oxobutanoic acid[c]| + NADPH[c] + H+[c]	-0.295278	-0.295278	[-0.2953, -0.2953]	-0.295278	-0.295278	[-0.2953, -0.2953]
R00994	D-erythro-3-Methylmalate[c] + NAD+[c] <=> 2-Oxobutanoate[c] + CO2[c] + NADH[c]	-0.585516	-0.585515	[-0.5855, -0.5855]	10.191	10.191	[10.191, 10.191]
EX_C00001[e]	H2O[e] <=>	-65.0989	-65.0989	[-65.0989, -65.0989]	-97.4284	-97.4284	[-97.4284, -97.4284]
R01213	alpha-Isopropylmalate[c] + CoA[c] + H+[c] <=> Acetyl-CoA[c] + |3-Methyl-2-oxobutanoic acid[c]| + H2O[c]	-0.202283	-0.202283	[-0.2023, -0.2023]	-0.202283	-0.202283	[-0.2023, -0.2023]
KAS3	(15) H+[c] + (10) NADPH[c] + 3-Methylbutanoyl-CoA[c] + (5) |Malonyl-[acyl-carrier protein][c]| => |Fatty Acid iso-C15:0-ACP[c]| + (10) NADP+[c] + CoA[c] + (4) |Acyl-carrier protein[c]| + (5) H2O[c] + (5) CO2[c]	0.0203609	0.0203609	[0.0204, 0.0204]	0.0203609	0.0203609	[0.0204, 0.0204]
R04378	1-(5'-Phosphoribosyl)-5-amino-4-imidazolecarboxamide[c] + Diphosphate[c] <=> 5-Amino-4-imidazolecarboxyamide[c] + |5-Phospho-alpha-D-ribose 1-diphosphate[c]|	0	0	[0.0, 0.0]	0	0	[0.0, 0.0]
niUpt	Nickel(2+)[e] + ATP[c] + H2O[c] => Nickel(2+)[c] + ADP[c] + Orthophosphate[c] + H+[c]	0	0	[0.0, 0.0]	0	0	[0.0, 0.0]
uraUpt	Uracil[e] + H+[e] => Uracil[c] + H+[c]	0	7.49518e-07	[0.0, 0.0]	0	2.25147e-06	[0.0, 0.0]
R02485	Deoxycytidine[c] + H2O[c] <=> Deoxyuridine[c] + Ammonia[c]	0	0	[0.0, 0.0]	0	0	[0.0, 0.0]
R03660	ATP[c] + L-Phenylalanine[c] + tRNA(Phe)[c] <=> AMP[c] + Diphosphate[c] + L-Phenylalanyl-tRNA(Phe)[c]	0.0433458	0.0433458	[0.0433, 0.0433]	0.0433458	0.0433458	[0.0433, 0.0433]
EX_C06232[e]	Molybdate[e] <=>	0	0	[0.0, 0.0]	0	0	[0.0, 0.0]
R02788	ATP[c] + UDP-N-acetylmuramoyl-L-alanyl-D-glutamate[c] + meso-2,6-Diaminoheptanedioate[c] <=> ADP[c] + Orthophosphate[c] + UDP-N-acetylmuramoyl-L-alanyl-gamma-D-glutamyl-meso-2,6-diaminopimelate[c] + H+[c]	0.0417462	0.0417462	[0.0417, 0.0417]	0.0417462	0.0417462	[0.0417, 0.0417]
R01651	4-Methyl-2-oxopentanoate[c] + CoA[c] + NAD+[c] => 3-Methylbutanoyl-CoA[c] + CO2[c] + NADH[c]	0	0.122166	[0.0, 0.1222]	0.122162	0.122166	[0.1222, 0.1222]
GlcABC	H2O[c] + ATP[c] + D-Glucose[e] => ADP[c] + Orthophosphate[c] + D-Glucose[c] + H+[c]	0	72.0792	[0.0, 72.0792]	0	7.655e-06	[0.0, 0.0]
R01969	Deoxyguanosine[c] + Orthophosphate[c] <=> Guanine[c] + |2-Deoxy-D-ribose 1-phosphate[c]|	-0.0230412	-0.023041	[-0.023, -0.023]	-0.0230412	-0.0230408	[-0.023, -0.023]
R00771	|D-Glucose 6-phosphate[c]| <=> |D-Fructose 6-phosphate[c]|	-0.243208	72.5034	[-0.2432, 72.5034]	72.5034	72.5034	[72.5034, 72.5034]
R05168	|N-Acetyl-D-galactosamine 6-phosphate[c]| + H2O[c] <=> |D-Galactosamine 6-phosphate[c]| + Acetate[c]	0	0	[0.0, 0.0]	0	0	[0.0, 0.0]
R01280	ATP[c] + |Hexadecanoic acid[c]| + CoA[c] <=> AMP[c] + Palmitoyl-CoA[c] + Diphosphate[c]	0	0	[0.0, 0.0]	0	0	[0.0, 0.0]
XyloseABC	H2O[c] + ATP[c] + D-Xylose[e] => ADP[c] + Orthophosphate[c] + D-Xylose[c] + H+[c]	0	0	[0.0, 0.0]	0	0	[0.0, 0.0]
R01158	L-Histidinol[c] + (2) NAD+[c] + H2O[c] <=> L-Histidine[c] + (2) NADH[c] + (3) H+[c]	0.0117805	0.0117805	[0.0118, 0.0118]	0.0117805	0.0117805	[0.0118, 0.0118]
R01196	(2) |Oxidized ferredoxin (2[4Fe-4S]) (Fdox)[c]| + Pyruvate[c] + CoA[c] <=> (2) |Reduced ferredoxin (2[4Fe-4S]) (Fdred)[c]| + Acetyl-CoA[c] + CO2[c] + H+[c]	142.102	142.102	[142.1025, 142.1025]	142.102	142.102	[142.1025, 142.1025]
R01718	Isomaltose[c] + H2O[c] <=> (2) D-Glucose[c]	0	0	[0.0, 0.0]	0	0	[0.0, 0.0]
dna_met	(0.665299) dATP[c] + (0.665299) dTTP[c] + (0.361714) dGTP[c] + (0.361714) dCTP[c] + (4.108052) ATP[c] + (4.108052) H2O[c] => DNA[c] + (4.108052) ADP[c] + (4.108052) Orthophosphate[c] + (2.054026) Diphosphate[c]	0.00369	0.00369	[0.0037, 0.0037]	0.00369	0.00369	[0.0037, 0.0037]
R02733	N6-Acetyl-LL-2,6-diaminoheptanedioate[c] + H2O[c] <=> Acetate[c] + LL-2,6-Diaminoheptanedioate[c]	0	0	[0.0, 0.0]	0	0	[0.0, 0.0]
rna_met	(4.704) ATP[c] + (0.579924) UTP[c] + (0.423535) GTP[c] + (0.287381) CTP[c] + (3.99656) H2O[c] => RNA[c] + (3.99656) ADP[c] + (3.99656) Orthophosphate[c] + (1.99828) Diphosphate[c]	0.03157	0.03157	[0.0316, 0.0316]	0.03157	0.03157	[0.0316, 0.0316]
R01737	ATP[c] + D-Gluconate[c] => ADP[c] + 6-Phospho-D-gluconate[c] + H+[c]	0	1000	[0.0, 1000.0]	0	1000	[0.0, 1000.0]
piH	Diphosphate[c] + H2O[c] => (2) Orthophosphate[c] + H+[e]	0	240.024	[0.0, 240.0238]	0	9.56874e-06	[0.0, 0.0]
R00895	L-Cysteine[c] + 2-Oxoglutarate[c] <=> Mercaptopyruvate[c] + L-Glutamate[c]	0	0	[0.0, 0.0]	0	0	[0.0, 0.0]
R04326	5'-Phosphoribosylglycinamide[c] + 5,10-Methenyltetrahydrofolate[c] + H2O[c] <=> 5'-Phosphoribosyl-N-formylglycinamide[c] + Tetrahydrofolate[c] + (2) H+[c]	-999.894	1000	[-999.8938, 1000.0]	-999.894	1000	[-999.8938, 1000.0]
cellwall_met	(0.454148) Peptidoglycan[c] + (0.016146) |Glycerol teichoic acid (n=45), unlinked, unsubstituted[c]| + (0.010482) |Glycerol teichoic acid (n=45), unlinked, D-ala substituted[c]| + (0.008118) |Glycerol teichoic acid (n=45), unlinked, glucose substituted[c]| + (0.013872) |Minor teichoic acid (acetylgalactosamine glucose phosphate, n=30)[c]| + (1.005532) ATP[c] + (1.005532) H2O[c] => |cell wall[c]| …	0.091922	0.091922	[0.0919, 0.0919]	0.091922	0.091922	[0.0919, 0.0919]
EX_C00469[e]	Ethanol[e] <=>	139.585	139.585	[139.5845, 139.5845]	128.808	128.808	[128.808, 128.808]
R00760	ATP[c] + D-Fructose[c] <=> ADP[c] + |D-Fructose 6-phosphate[c]| + H+[c]	0	0	[0.0, 0.0]	0	0	[0.0, 0.0]
EX_C19610[e]	Manganese(2+)[e] <=>	0	0	[0.0, 0.0]	0	0	[0.0, 0.0]
R01100	Lactose[c] + H2O[c] <=> D-Glucose[c] + D-Galactose[c]	0	0	[0.0, 0.0]	0	0	[0.0, 0.0]
R10002	6-Carboxy-5,6,7,8-tetrahydropterin[c] <=> 7-Carboxy-7-carbaguanine[c] + Ammonia[c]	0.023041	0.0230412	[0.023, 0.023]	0.0230408	0.0230412	[0.023, 0.023]
R08238	6-Methylmercaptopurine[c] + |5-Phospho-alpha-D-ribose 1-diphosphate[c]| <=> |6-Methylthiopurine 5'-monophosphate ribonucleotide[c]| + Diphosphate[c]	0	0	[0.0, 0.0]	0	0	[0.0, 0.0]
R03182	ATP[c] + 7,8-Diaminononanoate[c] + CO2[c] <=> ADP[c] + Orthophosphate[c] + Dethiobiotin[c] + (3) H+[c]	0	0	[0.0, 0.0]	0	0	[0.0, 0.0]
R01101	Melibiose[c] + H2O[c] <=> D-Galactose[c] + D-Glucose[c]	0	0	[0.0, 0.0]	0	0	[0.0, 0.0]
R05627	|di-trans,poly-cis-Undecaprenyl diphosphate[c]| + H2O[c] <=> |di-trans,poly-cis-Undecaprenyl phosphate[c]| + Orthophosphate[c] + H+[c]	0.0417462	0.0417462	[0.0417, 0.0417]	0.0417462	0.0417462	[0.0417, 0.0417]
FUCASE	|PA6 (fucosides)[c]| + H2O[c] => |L-Fucose (6-Deoxy-L-galactose)[c]| + |de-Fuc form of PA6[c]|	0	0	[0.0, 0.0]	0	0	[0.0, 0.0]
R03191	UDP-N-acetyl-3-(1-carboxyvinyl)-D-glucosamine[c] + NADH[c] + H+[c] => UDP-N-acetylmuramate[c] + NAD+[c]	0	0.0417462	[0.0, 0.0417]	0	7.655e-06	[0.0, 0.0]
R07605	7-Aminomethyl-7-carbaguanine[c] + (2) NADP+[c] <=> 7-Cyano-7-carbaguanine[c] + (2) NADPH[c] + (3) H+[c]	-0.0230412	-0.023041	[-0.023, -0.023]	-0.0230412	-0.0230408	[-0.023, -0.023]
R03471	ATP[c] + 4-Amino-5-hydroxymethyl-2-methylpyrimidine[c] <=> ADP[c] + 4-Amino-2-methyl-5-(phosphooxymethyl)pyrimidine[c] + H+[c]	0	0	[0.0, 0.0]	0	0	[0.0, 0.0]
R04944	O-Phosphorylhomoserine[c] + L-Selenocysteine[c] <=> L-Selenocystathionine[c] + Orthophosphate[c]	0	0	[0.0, 0.0]	0	0	[0.0, 0.0]
EX_C00120[e]	Biotin[e] <=>	0	0	[0.0, 0.0]	0	0	[0.0, 0.0]
R01373	Prephenate[c] + H+[c] <=> Phenylpyruvate[c] + H2O[c] + CO2[c]	0.0433458	0.0797448	[0.0433, 0.0797]	0.0433458	0.0797448	[0.0433, 0.0797]
R03802	Cellopentaose[c] + H2O[c] => Cellotetraose[c] + D-Glucose[c]	0	0	[0.0, 0.0]	0	0	[0.0, 0.0]
EX_C02917[e]	(S)-1,2-Propanediol[e] <=>	0	0	[0.0, 0.0]	0	0	[0.0, 0.0]
R01061	|D-Glyceraldehyde 3-phosphate[c]| + Orthophosphate[c] + NAD+[c] <=> |3-Phospho-D-glyceroyl phosphate[c]| + NADH[c] + H+[c]	-175.945	144.087	[-175.9446, 144.0871]	144.087	144.087	[144.0871, 144.0871]
R10807	Diglucosyldiacylglycerol[c] + UDP-glucose[c] => Triglucosyldiacylglycerol[c] + UDP[c] + H+[c]	0	5.41558e-10	[0.0, 0.0]	0	9.28373e-10	[0.0, 0.0]
R01529	|D-Ribulose 5-phosphate[c]| <=> |D-Xylulose 5-phosphate[c]|	-0.115601	-0.115601	[-0.1156, -0.1156]	-0.115601	-0.115601	[-0.1156, -0.1156]
R01993	(S)-Dihydroorotate[c] + H2O[c] <=> N-Carbamoyl-L-aspartate[c] + H+[c]	-0.0311705	-0.0311697	[-0.0312, -0.0312]	-0.0311705	-0.0311682	[-0.0312, -0.0312]
R03269	(R)-4'-Phosphopantothenoyl-L-cysteine[c] + H+[c] <=> |Pantetheine 4'-phosphate[c]| + CO2[c]	0.00402874	0.00402874	[0.004, 0.004]	0.00402874	0.00402874	[0.004, 0.004]
KAS6	(18) H+[c] + (12) NADPH[c] + 2-Methylpropanoyl-CoA[c] + (6) |Malonyl-[acyl-carrier protein][c]| => |Fatty Acid iso-C16:0 ACP[c]| + (12) NADP+[c] + CoA[c] + (5) |Acyl-carrier protein[c]| + (6) H2O[c] + (6) CO2[c]	0.00581741	0.00581741	[0.0058, 0.0058]	0.00581741	0.00581741	[0.0058, 0.0058]
R08567	|(S)-3-Methyl-2-oxopentanoic acid[c]| + CoA[c] + (2) |Oxidized ferredoxin (2[4Fe-4S]) (Fdox)[c]| => (S)-2-Methylbutanoyl-CoA[c] + CO2[c] + (2) |Reduced ferredoxin (2[4Fe-4S]) (Fdred)[c]| + H+[c]	0	0.00290871	[0.0, 0.0029]	0	3.82749e-06	[0.0, 0.0]
R10089	|D-Ribose 5-phosphate[c]| + |D-Glyceraldehyde 3-phosphate[c]| + L-Glutamine[c] => |Pyridoxal phosphate[c]| + L-Glutamate[c] + (3) H2O[c] + Orthophosphate[c] + H+[c]	0	0	[0.0, 0.0]	0	0	[0.0, 0.0]
R01103	Raffinose[c] + H2O[c] <=> D-Galactose[c] + Sucrose[c]	0	0	[0.0, 0.0]	0	0	[0.0, 0.0]
R04144	ATP[c] + 5-Phosphoribosylamine[c] + Glycine[c] <=> ADP[c] + Orthophosphate[c] + 5'-Phosphoribosylglycinamide[c] + H+[c]	0.0812841	0.0812845	[0.0813, 0.0813]	0.081284	0.0812844	[0.0813, 0.0813]
R01512	ADP[c] + |3-Phospho-D-glyceroyl phosphate[c]| <=> ATP[c] + 3-Phospho-D-glycerate[c]	-1000	1000	[-1000.0, 1000.0]	-855.913	1000	[-855.9129, 1000.0]
R03646	ATP[c] + L-Arginine[c] + tRNA(Arg)[c] <=> AMP[c] + Diphosphate[c] + L-Arginyl-tRNA(Arg)[c]	0.0349047	0.0349047	[0.0349, 0.0349]	0.0349047	0.0349047	[0.0349, 0.0349]
KAS12	(18) H+[c] + (12) NADPH[c] + (S)-2-Methylbutanoyl-CoA[c] + (6) |Malonyl-[acyl-carrier protein][c]| => |Fatty Acid anteiso-C17:0 ACP[c]| + (12) NADP+[c] + CoA[c] + (5) |Acyl-carrier protein[c]| + (6) H2O[c] + (6) CO2[c]	0.00290871	0.00290871	[0.0029, 0.0029]	0.00290871	0.00290871	[0.0029, 0.0029]
R01067	|D-Fructose 6-phosphate[c]| + |D-Glyceraldehyde 3-phosphate[c]| <=> |D-Erythrose 4-phosphate[c]| + |D-Xylulose 5-phosphate[c]|	0.101555	0.101556	[0.1016, 0.1016]	0.101555	0.101556	[0.1016, 0.1016]
R04751	Hexanoyl-CoA[c] + FAD[c] + H+[c] <=> trans-Hex-2-enoyl-CoA[c] + FADH2[c]	0	0	[0.0, 0.0]	0	0	[0.0, 0.0]
R04206	3-Phospho-D-erythronate[c] <=> Phosphoenol-4-deoxy-3-tetrulosonate[c] + H2O[c]	0	0	[0.0, 0.0]	0	0	[0.0, 0.0]
R01785	|L-Xylulose 1-phosphate[c]| <=> |Glycerone phosphate[c]| + Glycolaldehyde[c]	0	0	[0.0, 0.0]	0	0	[0.0, 0.0]
R10040	Linamarin[c] + H2O[c] => |Acetone cyanohydrin[c]| + D-Glucose[c]	0	0	[0.0, 0.0]	0	0	[0.0, 0.0]
xosABC-2	(4O-Me)GlcAalpha(1-2)[(Xylbeta(1-3))n](Xylbeta(1-3)m)[e] + ATP[c] + H2O[c] => (4O-Me)GlcAalpha(1-2)[(Xylbeta(1-3))n](Xylbeta(1-3)m)[c] + ADP[c] + Orthophosphate[c] + H+[c]	0	0	[0.0, 0.0]	0	0	[0.0, 0.0]
R04936	Se-Adenosyl-L-selenohomocysteine[c] + H2O[c] <=> Adenosine[c] + Selenohomocysteine[c]	0	0	[0.0, 0.0]	0	0	[0.0, 0.0]
CelF	Cellulose(n=218)[e] + (108) H2O[e] => (109) Cellobiose[e]	0	0.3337	[0.0, 0.3337]	0	0.3337	[0.0, 0.3337]
R03655	ATP[c] + L-Histidine[c] + tRNA(His)[c] <=> AMP[c] + Diphosphate[c] + L-Histidyl-tRNA(His)[c]	0.0117805	0.0117805	[0.0118, 0.0118]	0.0117805	0.0117805	[0.0118, 0.0118]
R01216	2-Dehydropantoate[c] <=> |3-Methyl-2-oxobutanoic acid[c]| + Formaldehyde[c]	0	0	[0.0, 0.0]	0	0	[0.0, 0.0]
EX_C00568[e]	4-Aminobenzoate[e] <=>	0	0	[0.0, 0.0]	0	0	[0.0, 0.0]
R05052	L-erythro-4-Hydroxyglutamate[c] + 2-Oxoglutarate[c] <=> (4R)-4-Hydroxy-2-oxoglutarate[c] + L-Glutamate[c]	0	0	[0.0, 0.0]	0	0	[0.0, 0.0]
R05070	(R)-2,3-Dihydroxy-3-methylpentanoate[c] <=> |(S)-3-Methyl-2-oxopentanoic acid[c]| + H2O[c]	0.0823276	0.0823276	[0.0823, 0.0823]	0.0823276	0.0823276	[0.0823, 0.0823]
R00868	Mannitol[c] + NAD+[c] <=> D-Fructose[c] + NADH[c] + H+[c]	0	0	[0.0, 0.0]	0	0	[0.0, 0.0]
R00420	UDP-N-acetyl-alpha-D-glucosamine[c] <=> UDP-N-acetyl-D-mannosamine[c]	-999.997	1000	[-999.9968, 1000.0]	-999.997	1000	[-999.9968, 1000.0]
R00999	O-Succinyl-L-homoserine[c] + H2O[c] <=> 2-Oxobutanoate[c] + Succinate[c] + Ammonia[c] + (2) H+[c]	0.667843	0.667843	[0.6678, 0.6678]	-10.1087	-10.1087	[-10.1087, -10.1087]
caEfflux	|Calcium cation[c]| + (2) H+[e] + ATP[c] + H2O[c] => |Calcium cation[e]| + (3) H+[c] + ADP[c] + Orthophosphate[c]	0	0.1298	[0.0, 0.1298]	0	1.03446e-06	[0.0, 0.0]
R01983	D-Galacturonate[c] <=> D-Tagaturonate[c]	0	0	[0.0, 0.0]	0	0	[0.0, 0.0]
R00161	ATP[c] + FMN[c] + H+[c] <=> Diphosphate[c] + FAD[c]	0.00368458	0.00368458	[0.0037, 0.0037]	0.00368458	0.00368458	[0.0037, 0.0037]
R02728	|D-Glucose 1-phosphate[c]| <=> |D-Glucose 6-phosphate[c]|	-0.243208	36.1301	[-0.2432, 36.1301]	18.1103	36.1301	[18.1103, 36.1301]
R00517	GTP[c] + Cytidine[c] => GDP[c] + CMP[c] + H+[c]	0	0	[0.0, 0.0]	0	0	[0.0, 0.0]
R02291	|L-Aspartate 4-semialdehyde[c]| + Orthophosphate[c] + NADP+[c] <=> 4-Phospho-L-aspartate[c] + NADPH[c] + H+[c]	-0.845009	-0.845008	[-0.845, -0.845]	9.9315	9.9315	[9.9315, 9.9315]
R07133	|Sorbitol 6-phosphate[c]| + NAD+[c] <=> |D-Fructose 6-phosphate[c]| + NADH[c] + H+[c]	0	0	[0.0, 0.0]	0	0	[0.0, 0.0]
R00619	ATP[c] + Thiamine[c] <=> AMP[c] + |Thiamin diphosphate[c]| + H+[c]	9.13939e-05	9.13939e-05	[0.0001, 0.0001]	9.13939e-05	9.13939e-05	[0.0001, 0.0001]
R00896	L-Cysteine[c] + 2-Oxoglutarate[c] <=> Mercaptopyruvate[c] + Glutamate[c]	0	0	[0.0, 0.0]	0	0	[0.0, 0.0]
R01762	Arabinan(n=2)[e] + (5) H2O[e] => (6) L-Arabinose[e]	0	0	[0.0, 0.0]	0	0	[0.0, 0.0]
R04783	3-Ketolactose[c] + H2O[c] <=> 3-Keto-beta-D-galactose[c] + D-Glucose[c]	0	0	[0.0, 0.0]	0	0	[0.0, 0.0]
KAS13	(24) H+[c] + (16) NADPH[c] + Acetyl-CoA[c] + (8) |Malonyl-[acyl-carrier protein][c]| => |Octadecanoyl-[acyl-carrier protein][c]| + (16) NADP+[c] + CoA[c] + (7) |Acyl-carrier protein[c]| + (8) H2O[c] + (8) CO2[c]	0.0145435	0.0145435	[0.0145, 0.0145]	0.0145435	0.0145435	[0.0145, 0.0145]
Acetoin-t	Acetoin[c] => Acetoin[e]	0	2.24855e-07	[0.0, 0.0]	0	4.25277e-07	[0.0, 0.0]
R00414	UDP-N-acetyl-alpha-D-glucosamine[c] + H2O[c] <=> N-Acetyl-D-mannosamine[c] + UDP[c] + H+[c]	-999.997	1000	[-999.9968, 1000.0]	-999.997	1000	[-999.9968, 1000.0]
R01639	ATP[c] + D-Xylulose[c] <=> ADP[c] + |D-Xylulose 5-phosphate[c]| + H+[c]	0	0	[0.0, 0.0]	0	0	[0.0, 0.0]
ThiT	Thiamine[e] + H+[c] => Thiamine[c] + H+[e]	9.13002e-05	9.13939e-05	[0.0001, 0.0001]	9.12931e-05	9.13939e-05	[0.0001, 0.0001]
R01870	|Orotidine 5'-phosphate[c]| + Diphosphate[c] <=> Orotate[c] + |5-Phospho-alpha-D-ribose 1-diphosphate[c]|	-0.0311705	-0.0311697	[-0.0312, -0.0312]	-0.0311705	-0.0311682	[-0.0312, -0.0312]
R00425	GTP[c] + (3) H2O[c] => Formate[c] + 2,5-Diamino-6-(5-phospho-D-ribosylamino)pyrimidin-4(3H)-one[c] + Diphosphate[c] + (2) H+[c]	0.00988804	0.00988813	[0.0099, 0.0099]	0.00988804	0.00988823	[0.0099, 0.0099]
R02030	Phosphatidylglycerol[c] + CDP-diacylglycerol[c] => Cardiolipin[c] + CMP[c] + H+[c]	0	0	[0.0, 0.0]	0	0	[0.0, 0.0]
R09942	Chitobiose[c] + Orthophosphate[c] <=> N-Acetyl-D-glucosamine[c] + |N-Acetyl-alpha-D-glucosamine 1-phosphate[c]|	0	0	[0.0, 0.0]	0	0	[0.0, 0.0]
AguX	(4O-Me)GlcAalpha(1-2)[(Xylbeta(1-3))n](Xylbeta(1-3)m)[c] + H2O[c] => Xylan-oligosaccharides[c] + D-Glucuronate[c]	0	0	[0.0, 0.0]	0	0	[0.0, 0.0]
TrkH	|Potassium cation[e]| + H+[e] => |Potassium cation[c]| + H+[c]	0.0589003	0.0589003	[0.0589, 0.0589]	0.0589003	0.0589003	[0.0589, 0.0589]
R03656	ATP[c] + L-Isoleucine[c] + tRNA(Ile)[c] <=> AMP[c] + Diphosphate[c] + L-Isoleucyl-tRNA(Ile)[c]	0.0794189	0.0794189	[0.0794, 0.0794]	0.0794189	0.0794189	[0.0794, 0.0794]
R00921	Propanoyl-CoA[c] + Orthophosphate[c] <=> |Propanoyl phosphate[c]| + CoA[c]	0	0	[0.0, 0.0]	0	0	[0.0, 0.0]
xgosABC-1	XXXG-xyloglucan-oligosaccharides[e] + ATP[c] + H2O[c] => XXXG-xyloglucan-oligosaccharides[c] + ADP[c] + Orthophosphate[c] + H+[c]	0	0	[0.0, 0.0]	0	0	[0.0, 0.0]
R03654	ATP[c] + Glycine[c] + tRNA(Gly)[c] <=> AMP[c] + Diphosphate[c] + Glycyl-tRNA(Gly)[c]	0.050366	0.050366	[0.0504, 0.0504]	0.050366	0.050366	[0.0504, 0.0504]
R05633	|2-C-Methyl-D-erythritol 4-phosphate[c]| + CTP[c] + H+[c] <=> |4-(Cytidine 5'-diphospho)-2-C-methyl-D-erythritol[c]| + Diphosphate[c]	0	0	[0.0, 0.0]	0	0	[0.0, 0.0]
Biomass_Cbescii	(0.009) DNA[c] + (0.077) RNA[c] + (0.274) Protein[c] + (0.036) |Trace elements[c]| + (0.178) Lipids[c] + (0.066) Carbohydrate[c] + (0.0304) |Lipoteichoic acid[c]| + (0.2242) |cell wall[c]| => Biomass[c]	0.41	0.41	[0.41, 0.41]	0.41	0.41	[0.41, 0.41]
R02322	|Nicotinamide D-ribonucleotide[c]| + H2O[c] <=> |Nicotinate D-ribonucleotide[c]| + Ammonia[c] + H+[c]	-0.00102864	192.018	[-0.001, 192.018]	-0.00102864	-0.00102098	[-0.001, -0.001]
R01288	O-Succinyl-L-homoserine[c] + |Hydrogen sulfide[c]| <=> L-Homocysteine[c] + Succinate[c] + H+[c]	-999.981	1000	[-999.9811, 1000.0]	-999.981	1000	[-999.9811, 1000.0]
nh4t	NH4+[e] <=> NH4+[c]	2.02595	2.02595	[2.0259, 2.026]	2.02594	2.02595	[2.0259, 2.026]
R02110_kz	Amylose(n=8)[c] => Glycogen[c]	0.0205757	0.0205757	[0.0206, 0.0206]	0.0205757	0.0205757	[0.0206, 0.0206]
R07238	S-Adenosyl-L-methionine[c] + |Precorrin 1[c]| <=> S-Adenosyl-L-homocysteine[c] + |Precorrin 2[c]|	-1000	1000	[-1000.0, 1000.0]	-1000	1000	[-1000.0, 1000.0]
sink_hybenalcohol	|4-Hydroxy-benzyl alcohol[c]| =>	0	9.36896e-08	[0.0, 0.0]	0	1.00812e-07	[0.0, 0.0]
EX_C00314[e]	Pyridoxine[e] <=>	0	0	[0.0, 0.0]	0	0	[0.0, 0.0]
EX_C00033[e]	Acetate[e] <=>	1.14204	1.14204	[1.142, 1.142]	1.14204	1.14205	[1.142, 1.142]
R00426	GTP[c] + H2O[c] => GMP[c] + Diphosphate[c] + H+[c]	0	192.019	[0.0, 192.019]	0	7.65499e-06	[0.0, 0.0]
R04199	(2S,4S)-4-Hydroxy-2,3,4,5-tetrahydrodipicolinate[c] + NADPH[c] + H+[c] => 2,3,4,5-Tetrahydrodipicolinate[c] + NADP+[c] + H2O[c]	0	0.120016	[0.0, 0.12]	0.120009	0.120016	[0.12, 0.12]
R00658	2-Phospho-D-glycerate[c] <=> Phosphoenolpyruvate[c] + H2O[c]	143.916	143.916	[143.9163, 143.9163]	143.916	143.916	[143.9163, 143.9163]
ArabABC	H2O[c] + ATP[c] + L-Arabinose[e] => ADP[c] + Orthophosphate[c] + L-Arabinose[c] + H+[c]	0	0	[0.0, 0.0]	0	0	[0.0, 0.0]
MBH	(2) |Reduced ferredoxin (2[4Fe-4S]) (Fdred)[c]| + (3) H+[c] => Hydrogen[c] + (2) |Oxidized ferredoxin (2[4Fe-4S]) (Fdox)[c]| + H+[e]	118.542	919.755	[118.5416, 919.7546]	64.659	64.6591	[64.659, 64.6591]
R03084	3-Dehydroquinate[c] <=> 3-Dehydroshikimate[c] + H2O[c]	0.0875103	0.0875106	[0.0875, 0.0875]	0.0875103	0.0875105	[0.0875, 0.0875]
R00754	Acetaldehyde[c] + NADH[c] + H+[c] <=> Ethanol[c] + NAD+[c]	139.585	139.585	[139.5845, 139.5845]	128.808	128.808	[128.808, 128.808]
R03232	|Protein N(pi)-phospho-L-histidine[c]| + D-Fructose[e] => |Protein histidine[c]| + |D-Fructose 1-phosphate[c]|	0	0	[0.0, 0.0]	0	0	[0.0, 0.0]
R01175	Butanoyl-CoA[c] + FAD[c] + H+[c] <=> FADH2[c] + Crotonoyl-CoA[c]	0	0	[0.0, 0.0]	0	0	[0.0, 0.0]
EX_C00504[e]	Folate[e] <=>	-4.5519e-05	-4.51978e-05	[-0.0, -0.0]	-4.5519e-05	-4.52532e-05	[-0.0, -0.0]
R09394	GTP[c] + S-Adenosyl-L-methionine[c] + NADH[c] => |(8S)-3',8-Cyclo-7,8-dihydroguanosine 5'-triphosphate[c]| + 5'-Deoxyadenosine[c] + L-Methionine[c] + NAD+[c]	0	0	[0.0, 0.0]	0	0	[0.0, 0.0]
R10859	|2-C-Methyl-D-erythritol 2,4-cyclodiphosphate[c]| + |Reduced flavodoxin[c]| => |1-Hydroxy-2-methyl-2-butenyl 4-diphosphate[c]| + H2O[c] + |Oxidized flavodoxin[c]| + H+[c]	0	0	[0.0, 0.0]	0	0	[0.0, 0.0]
moABC	Molybdate[e] + ATP[c] + H2O[c] => Molybdate[c] + ADP[c] + Orthophosphate[c] + H+[c]	0	0	[0.0, 0.0]	0	0	[0.0, 0.0]
R05679	|Glycerone phosphate[c]| + NADH[c] + H+[c] => |sn-Glycerol 1-phosphate[c]| + NAD+[c]	0	0	[0.0, 0.0]	0	0	[0.0, 0.0]
GlcnABC	beta-D-Glucuronoside[e] + ATP[c] + H2O[c] => beta-D-Glucuronoside[c] + ADP[c] + Orthophosphate[c] + H+[c]	0	0	[0.0, 0.0]	0	0	[0.0, 0.0]
R03905	Glutaminyl-tRNA[c] + L-Glutamate[c] + Orthophosphate[c] + ADP[c] + H+[c] <=> L-Glutamyl-tRNA(Gln)[c] + L-Glutamine[c] + ATP[c] + H2O[c]	-0.0246983	-0.0246983	[-0.0247, -0.0247]	-0.0246983	-0.0246983	[-0.0247, -0.0247]
trehABC	alpha,alpha-Trehalose[e] + ATP[c] + H2O[c] => alpha,alpha-Trehalose[c] + ADP[c] + Orthophosphate[c] + H+[c]	0	0	[0.0, 0.0]	0	0	[0.0, 0.0]
R02926	Melibiitol[c] + H2O[c] <=> D-Sorbitol[c] + D-Galactose[c]	0	0	[0.0, 0.0]	0	0	[0.0, 0.0]
EX_C00031[e]	D-Glucose[e] <=>	0	1.87379e-07	[0.0, 0.0]	0	3.13729e-07	[0.0, 0.0]
R03664	ATP[c] + L-Tryptophan[c] + tRNA(Trp)[c] <=> AMP[c] + Diphosphate[c] + L-Tryptophanyl-tRNA(Trp)[c]	0.00764721	0.00764721	[0.0076, 0.0076]	0.00764721	0.00764721	[0.0076, 0.0076]
R09726	ATP[c] + Molybdopterin[c] + H+[c] <=> Diphosphate[c] + |Adenylated molybdopterin[c]|	0	0	[0.0, 0.0]	0	0	[0.0, 0.0]
lipid_met	(0.039599) Phosphatidylglycerophosphate[c] => Lipids[c]	0.07298	0.07298	[0.073, 0.073]	0.07298	0.07298	[0.073, 0.073]
R04377	3-D-Glucosyl-1,2-diacylglycerol[c] + UDP-glucose[c] => Diglucosyldiacylglycerol[c] + UDP[c] + H+[c]	1.87708e-05	1.87713e-05	[0.0, 0.0]	1.87708e-05	1.87717e-05	[0.0, 0.0]
R00965	|Orotidine 5'-phosphate[c]| + H+[c] => UMP[c] + CO2[c]	0.0311697	0.0311705	[0.0312, 0.0312]	0.0311682	0.0311705	[0.0312, 0.0312]
R00575	(2) ATP[c] + L-Glutamine[c] + HCO3-[c] + H2O[c] <=> (2) ADP[c] + Orthophosphate[c] + L-Glutamate[c] + |Carbamoyl phosphate[c]| + (2) H+[c]	0.0660745	0.0660752	[0.0661, 0.0661]	0.066073	0.0660752	[0.0661, 0.0661]
R01287	O-Acetyl-L-homoserine[c] + |Hydrogen sulfide[c]| <=> L-Homocysteine[c] + Acetate[c] + H+[c]	-999.981	1000	[-999.9811, 1000.0]	-999.981	1000	[-999.9811, 1000.0]
R02689	UDP-glucose[c] + 1,2-Diacyl-sn-glycerol[c] => UDP[c] + 3-D-Glucosyl-1,2-diacylglycerol[c] + H+[c]	1.87708e-05	1.87713e-05	[0.0, 0.0]	1.87708e-05	1.87717e-05	[0.0, 0.0]
R11323	dTTP[c] + H2O[c] => dTMP[c] + Diphosphate[c] + H+[c]	0	192.019	[0.0, 192.019]	0	7.65498e-06	[0.0, 0.0]
R01183	myo-Inositol[c] + NAD+[c] <=> 2-Inosose[c] + NADH[c] + H+[c]	0	0	[0.0, 0.0]	0	0	[0.0, 0.0]
R03472	|Aminoimidazole ribotide[c]| + S-Adenosyl-L-methionine[c] <=> 4-Amino-2-methyl-5-(phosphooxymethyl)pyrimidine[c] + 5'-Deoxyadenosine[c] + L-Methionine[c] + Formate[c] + (3) H+[c] + CO[c]	0	9.36897e-08	[0.0, 0.0]	0	1.00812e-07	[0.0, 0.0]
R11372	|(8S)-3',8-Cyclo-7,8-dihydroguanosine 5'-triphosphate[c]| + H2O[c] <=> |Precursor Z[c]| + Diphosphate[c]	0	0	[0.0, 0.0]	0	0	[0.0, 0.0]
R07404	ATP[c] + |Aminoimidazole ribotide[c]| + HCO3-[c] <=> ADP[c] + Orthophosphate[c] + 5-Carboxyamino-1-(5-phospho-D-ribosyl)imidazole[c] + (2) H+[c]	0.0812841	0.0812845	[0.0813, 0.0813]	0.081284	0.0812844	[0.0813, 0.0813]
R01855	dGTP[c] + H2O[c] => dGMP[c] + Diphosphate[c] + H+[c]	0	0	[0.0, 0.0]	0	0	[0.0, 0.0]
R00137	H+[c] + ATP[c] + |Nicotinamide D-ribonucleotide[c]| <=> Diphosphate[c] + NAD+[c]	-192.018	0.00102864	[-192.018, 0.001]	0.00102098	0.00102864	[0.001, 0.001]
R01398	|Carbamoyl phosphate[c]| + L-Ornithine[c] <=> Orthophosphate[c] + L-Citrulline[c] + H+[c]	0.0349047	0.0349047	[0.0349, 0.0349]	0.0349047	0.0349047	[0.0349, 0.0349]
R02472	(R)-Pantoate[c] + NADP+[c] <=> 2-Dehydropantoate[c] + NADPH[c] + H+[c]	-0.00402874	-0.00402874	[-0.004, -0.004]	-0.00402874	-0.00402874	[-0.004, -0.004]
R00651	O-Acetyl-L-homoserine[c] + Methanethiol[c] <=> L-Methionine[c] + Acetate[c] + H+[c]	0	0	[0.0, 0.0]	0	0	[0.0, 0.0]
R01220	5,10-Methylenetetrahydrofolate[c] + NADP+[c] <=> 5,10-Methenyltetrahydrofolate[c] + NADPH[c]	0.106227	0.106228	[0.1062, 0.1062]	0.106227	0.106227	[0.1062, 0.1062]
R02301	ATP[c] + |Folinic acid[c]| <=> ADP[c] + Orthophosphate[c] + 5,10-Methenyltetrahydrofolate[c]	0	0	[0.0, 0.0]	0	0	[0.0, 0.0]
R10339	2-Amino-7,8-dihydro-4-hydroxy-6-(diphosphooxymethyl)pteridine[c] + |4-(beta-D-Ribofuranosyl)aniline 5'-phosphate[c]| <=> |N-[(7,8-Dihydropterin-6-yl)methyl]-4-(beta-D-ribofuranosyl)aniline 5'-phosphate[c]| + Diphosphate[c]	0	0	[0.0, 0.0]	0	0	[0.0, 0.0]
R00570	ATP[c] + CDP[c] <=> ADP[c] + CTP[c]	0.195695	192.215	[0.1957, 192.2147]	0.195695	0.195703	[0.1957, 0.1957]
R09593	ATP[c] + [L-Asp(4-L-Arg)]n-L-Asp[c] + L-Arginine[c] <=> ADP[c] + Orthophosphate[c] + [L-Asp(4-L-Arg)]n+1[c] + H+[c]	0	0	[0.0, 0.0]	0	0	[0.0, 0.0]
MgtE	|Magnesium cation[e]| => |Magnesium cation[c]|	0	0.0219198	[0.0, 0.0219]	0.0219187	0.0219198	[0.0219, 0.0219]
R01090	L-Leucine[c] + 2-Oxoglutarate[c] <=> 4-Methyl-2-oxopentanoate[c] + L-Glutamate[c]	-0.0801172	-0.0801172	[-0.0801, -0.0801]	-0.0801172	-0.0801172	[-0.0801, -0.0801]
R02282	N-Acetylornithine[c] + L-Glutamate[c] <=> L-Ornithine[c] + N-Acetyl-L-glutamate[c]	0.0349047	0.0349047	[0.0349, 0.0349]	0.0349047	0.0349047	[0.0349, 0.0349]
R00429	ATP[c] + GTP[c] <=> AMP[c] + |Guanosine 3'-diphosphate 5'-triphosphate[c]|	0	0	[0.0, 0.0]	0	0	[0.0, 0.0]
R05688	|2-C-Methyl-D-erythritol 4-phosphate[c]| + NADP+[c] <=> |1-deoxy-D-xylulose 5-phosphate[c]| + NADPH[c] + H+[c]	0	0	[0.0, 0.0]	0	0	[0.0, 0.0]
R00084	(4) Porphobilinogen[c] + H2O[c] <=> Hydroxymethylbilane[c] + (4) Ammonia[c] + (4) H+[c]	0	0	[0.0, 0.0]	0	0	[0.0, 0.0]
R02283	N-Acetylornithine[c] + 2-Oxoglutarate[c] <=> |N-Acetyl-L-glutamate 5-semialdehyde[c]| + L-Glutamate[c]	-0.0349047	-0.0349047	[-0.0349, -0.0349]	-0.0349047	-0.0349047	[-0.0349, -0.0349]
R01900	Isocitrate[c] <=> cis-Aconitate[c] + H2O[c]	-0.193898	-0.193898	[-0.1939, -0.1939]	-0.193898	-0.193898	[-0.1939, -0.1939]
R04391	ATP[c] + N-((R)-Pantothenoyl)-L-cysteine[c] <=> ADP[c] + (R)-4'-Phosphopantothenoyl-L-cysteine[c] + H+[c]	0	0	[0.0, 0.0]	0	0	[0.0, 0.0]
R10039	Lotaustralin[c] + H2O[c] => (2R)-2-Hydroxy-2-methylbutanenitrile[c] + D-Glucose[c]	0	0	[0.0, 0.0]	0	0	[0.0, 0.0]
R03260	O-Succinyl-L-homoserine[c] + L-Cysteine[c] <=> L-Cystathionine[c] + Succinate[c] + H+[c]	-1000	1000	[-1000.0, 1000.0]	-1000	1000	[-1000.0, 1000.0]
BF-Nfn	NADH[c] + (2) |Reduced ferredoxin (2[4Fe-4S]) (Fdred)[c]| + (2) NADP+[c] + H+[c] <=> NAD+[c] + (2) |Oxidized ferredoxin (2[4Fe-4S]) (Fdox)[c]| + (2) NADPH[c]	2.37509	82.4698	[2.3751, 82.4698]	77.054	77.054	[77.054, 77.054]
R03789	|tRNA guanine[c]| + Queuine[c] <=> |tRNA queuine[c]| + Guanine[c]	0	0	[0.0, 0.0]	0	0	[0.0, 0.0]
ileABC	ATP[c] + H2O[c] + L-Isoleucine[e] => ADP[c] + Orthophosphate[c] + L-Isoleucine[c] + H+[c]	0	0	[0.0, 0.0]	0	0	[0.0, 0.0]
pro_met	(0.431137) L-Alanyl-tRNA[c] + (0.310706) L-Arginyl-tRNA(Arg)[c] + (0.381591) L-Asparaginyl-tRNA(Asn)[c] + (0.387095) L-Aspartyl-tRNA(Asp)[c] + (0.08587) L-Cysteinyl-tRNA(Cys)[c] + (0.57862) L-Glutamyl-tRNA(Glu)[c] + (0.219853) Glutaminyl-tRNA[c] + (0.448335) Glycyl-tRNA(Gly)[c] + (0.104865) L-Histidyl-tRNA(His)[c] + (0.706951) L-Isoleucyl-tRNA(Ile)[c] + (0.713167) L-Leucyl-tRNA[c] + (0.696724) L-…	0.11234	0.11234	[0.1123, 0.1123]	0.11234	0.11234	[0.1123, 0.1123]
xosABC	Xylan-oligosaccharides[e] + ATP[c] + H2O[c] => Xylan-oligosaccharides[c] + ADP[c] + Orthophosphate[c] + H+[c]	0	0	[0.0, 0.0]	0	0	[0.0, 0.0]
R03658	ATP[c] + L-Lysine[c] + tRNA(Lys)[c] <=> AMP[c] + Diphosphate[c] + L-Lysyl-tRNA[c]	0.07827	0.07827	[0.0783, 0.0783]	0.07827	0.07827	[0.0783, 0.0783]
R01716	Chorismate[c] + L-Glutamine[c] <=> 4-Amino-4-deoxychorismate[c] + L-Glutamate[c]	0.000118406	0.000118727	[0.0001, 0.0001]	0.000118406	0.000118671	[0.0001, 0.0001]
Ram106B	|Rhamnose oligosaccharides(n=2)[c]| + H2O[c] => (2) L-Rhamnose[c]	0	0	[0.0, 0.0]	0	0	[0.0, 0.0]
cosABC	Cellotetraose[e] + ATP[c] + H2O[c] => Cellotetraose[c] + ADP[c] + Orthophosphate[c] + H+[c]	0	18.0198	[0.0, 18.0198]	0	18.0198	[0.0, 18.0198]
R04405	5-Methyltetrahydropteroyltri-L-glutamate[c] + L-Homocysteine[c] <=> Tetrahydropteroyltri-L-glutamate[c] + L-Methionine[c]	0	0	[0.0, 0.0]	0	0	[0.0, 0.0]
R00939	Dihydrofolate[c] + NADPH[c] + H+[c] => Tetrahydrofolate[c] + NADP+[c]	0	0.000163925	[0.0, 0.0002]	0.00015627	0.000163925	[0.0002, 0.0002]
Cd2efflux	Cadmium[c] + H+[e] => Cadmium[e] + H+[c]	0	0	[0.0, 0.0]	0	0	[0.0, 0.0]
R00515	CTP[c] + H2O[c] => CMP[c] + Diphosphate[c] + H+[c]	0	192.019	[0.0, 192.019]	0	7.65499e-06	[0.0, 0.0]
piABC	Orthophosphate[e] + ATP[c] + H2O[c] => (2) Orthophosphate[c] + ADP[c] + H+[c]	0	0.389401	[0.0, 0.3894]	0	2.55167e-06	[0.0, 0.0]
R04173	|O-Phospho-L-serine (Pser)[c]| + 2-Oxoglutarate[c] <=> 3-Phosphonooxypyruvate[c] + L-Glutamate[c]	-0.170848	-0.170848	[-0.1708, -0.1708]	-0.170848	-0.170848	[-0.1708, -0.1708]
R02036	6-Phospho-D-gluconate[c] => 2-Keto-3-deoxy-6-phosphogluconate[c] + H2O[c]	0	1000	[0.0, 1000.0]	0	1000	[0.0, 1000.0]
R05030	ATP[c] + Undecaprenyl-diphospho-N-acetylmuramoyl-(N-acetylglucosamine)-L-alanyl-gamma-D-glutamyl-L-lysyl-D-alanyl-D-alanine[c] + Ammonia[c] <=> ADP[c] + Orthophosphate[c] + Undecaprenyl-diphospho-N-acetylmuramoyl-(N-acetylglucosamine)-L-alanyl-D-isoglutaminyl-L-lysyl-D-alanyl-D-alanine[c]	0	0	[0.0, 0.0]	0	0	[0.0, 0.0]
R05142	Cellohexaose[c] + H2O[c] => Cellopentaose[c] + D-Glucose[c]	0	0	[0.0, 0.0]	0	0	[0.0, 0.0]
carb_met	(0.760375) Glycogen[c] => Carbohydrate[c]	0.02706	0.02706	[0.0271, 0.0271]	0.02706	0.02706	[0.0271, 0.0271]
R01130	IMP[c] + NAD+[c] + H2O[c] <=> |Xanthosine 5'-phosphate[c]| + NADH[c] + H+[c]	0.0477533	0.0477537	[0.0478, 0.0478]	0.0477532	0.0477536	[0.0478, 0.0478]
kojABC	Kojibiose[e] + ATP[c] + H2O[c] => Kojibiose[c] + ADP[c] + Orthophosphate[c] + H+[c]	0	0	[0.0, 0.0]	0	0	[0.0, 0.0]
R00674	L-Serine[c] + Indole[c] => L-Tryptophan[c] + H2O[c]	0	0.00764721	[0.0, 0.0076]	0	0.00764721	[0.0, 0.0076]
R04112	N-Acetylmuramoyl-Ala[c] + H2O[c] <=> N-Acetylmuramate[c] + L-Alanine[c]	0	0	[0.0, 0.0]	0	0	[0.0, 0.0]
EX_C00011[e]	CO2[e] <=>	141.325	141.325	[141.3255, 141.3255]	162.878	162.879	[162.8785, 162.8785]
KAS2	(18) H+[c] + (12) NADPH[c] + Acetyl-CoA[c] + (6) |Malonyl-[acyl-carrier protein][c]| => Tetradecanoyl-[acp][c] + (12) NADP+[c] + CoA[c] + (5) |Acyl-carrier protein[c]| + (6) H2O[c] + (6) CO2[c]	0.00872612	0.00872612	[0.0087, 0.0087]	0.00872612	0.00872612	[0.0087, 0.0087]
R04998	cis-beta-D-Glucosyl-2-hydroxycinnamate[c] + H2O[c] => cis-2-Hydroxycinnamate[c] + D-Glucose[c]	0	0	[0.0, 0.0]	0	0	[0.0, 0.0]
R03443	|N-Acetyl-L-glutamate 5-semialdehyde[c]| + Orthophosphate[c] + NADP+[c] <=> |N-Acetyl-L-glutamate 5-phosphate[c]| + NADPH[c] + H+[c]	-0.0349047	-0.0349047	[-0.0349, -0.0349]	-0.0349047	-0.0349047	[-0.0349, -0.0349]
R00936	Dihydrofolate[c] + NADH[c] + H+[c] => Tetrahydrofolate[c] + NAD+[c]	0	0.000163925	[0.0, 0.0002]	0	7.655e-06	[0.0, 0.0]
R01127	IMP[c] + H2O[c] <=> 1-(5'-Phosphoribosyl)-5-formamido-4-imidazolecarboxamide[c]	-0.093065	-0.0930646	[-0.0931, -0.0931]	-0.0930649	-0.0930645	[-0.0931, -0.0931]
R04773	ATP[c] + L-Selenomethionine[c] + tRNA(Met)[c] <=> AMP[c] + Diphosphate[c] + Selenomethionyl-tRNA(Met)[c]	0	0	[0.0, 0.0]	0	0	[0.0, 0.0]
R02328	dTTP[c] + |D-Glucose 1-phosphate[c]| + H+[c] <=> Diphosphate[c] + dTDP-glucose[c]	0	0	[0.0, 0.0]	0	0	[0.0, 0.0]
R00087	ATP[c] + H2O[c] => AMP[c] + Diphosphate[c] + H+[c]	0	192.019	[0.0, 192.019]	0	7.65498e-06	[0.0, 0.0]
R00351	Citrate[c] + CoA[c] + H+[c] <=> Acetyl-CoA[c] + H2O[c] + Oxaloacetate[c]	-0.193898	-0.193898	[-0.1939, -0.1939]	-0.193898	-0.193898	[-0.1939, -0.1939]
R09978	7-Carboxy-7-carbaguanine[c] + Ammonia[c] + ATP[c] <=> 7-Cyano-7-carbaguanine[c] + ADP[c] + Orthophosphate[c] + H2O[c]	0.023041	0.0230412	[0.023, 0.023]	0.0230408	0.0230412	[0.023, 0.023]
R03634	Stachyose[c] + H2O[c] <=> Raffinose[c] + D-Galactose[c]	0	0	[0.0, 0.0]	0	0	[0.0, 0.0]
lacABC	Lactose[e] + H2O[c] + ATP[c] => Lactose[c] + ADP[c] + Orthophosphate[c] + H+[c]	0	0	[0.0, 0.0]	0	0	[0.0, 0.0]
R11636	CTP[c] + Formate[c] + H+[c] <=> dCTP[c] + CO2[c] + H2O[c]	0.00133472	96.0108	[0.0013, 96.0108]	0.00133472	0.00133855	[0.0013, 0.0013]
R01775	L-Homoserine[c] + NADP+[c] <=> |L-Aspartate 4-semialdehyde[c]| + NADPH[c] + H+[c]	-0.724992	-0.724992	[-0.725, -0.725]	10.0515	10.0515	[10.0515, 10.0515]
R01863	Inosine[c] + Orthophosphate[c] <=> Hypoxanthine[c] + |alpha-D-Ribose 1-phosphate[c]|	0	0	[0.0, 0.0]	0	0	[0.0, 0.0]
R10209	|tRNA guanine[c]| + 7-Aminomethyl-7-carbaguanine[c] <=> |tRNA 7-aminomethyl-7-carbaguanine[c]| + Guanine[c]	0	0	[0.0, 0.0]	0	0	[0.0, 0.0]
EX_C00022[e]	Pyruvate[e] <=>	0	2.24855e-06	[0.0, 0.0]	0	6.37915e-06	[0.0, 0.0]
R03223	|4-Amino-5-hydroxymethyl-2-methylpyrimidine diphosphate[c]| + 4-Methyl-5-(2-phosphooxyethyl)thiazole[c] + H+[c] <=> Diphosphate[c] + |Thiamin monophosphate[c]|	0	9.36895e-08	[0.0, 0.0]	0	1.00812e-07	[0.0, 0.0]
R10244	|Purine deoxyribonucleoside[c]| + Orthophosphate[c] <=> Purine[c] + |2-Deoxy-D-ribose 1-phosphate[c]|	0	0	[0.0, 0.0]	0	0	[0.0, 0.0]
R01513	3-Phospho-D-glycerate[c] + NAD+[c] <=> 3-Phosphonooxypyruvate[c] + NADH[c] + H+[c]	0.170848	0.170848	[0.1708, 0.1708]	0.170848	0.170848	[0.1708, 0.1708]
R01878	Cytidine[c] + H2O[c] => Uridine[c] + Ammonia[c]	0	0	[0.0, 0.0]	0	0	[0.0, 0.0]
R08614_kz	1,4-beta-D-Mannooligosaccharide(n=4)[c] + (3) H2O[c] => (4) D-Mannose[c]	0	18.1867	[0.0, 18.1867]	0	3.82749e-06	[0.0, 0.0]
R11308_kz	Cellotetraose[e] + H2O[e] => (2) Cellobiose[e]	0	18.0198	[0.0, 18.0198]	0	18.0198	[0.0, 18.0198]
FolT	Folate[e] + ATP[c] + H2O[c] => Folate[c] + ADP[c] + Orthophosphate[c] + H+[c]	4.51978e-05	4.5519e-05	[0.0, 0.0]	4.52532e-05	4.5519e-05	[0.0, 0.0]
R01715	Chorismate[c] <=> Prephenate[c]	0.0797447	0.0797448	[0.0797, 0.0797]	0.0797447	0.0797448	[0.0797, 0.0797]
TP_NH3	Ammonia[c] <=> Ammonia[e]	0	0	[0.0, 0.0]	0	0	[0.0, 0.0]
R00189	ATP[c] + Deamino-NAD+[c] + Ammonia[c] => AMP[c] + Diphosphate[c] + NAD+[c]	0	192.019	[0.0, 192.019]	0	7.65499e-06	[0.0, 0.0]
TECA4S_Cbes	(30) H2O[c] + (30) UDP-N-acetyl-D-galactosamine[c] + (30) UDP-glucose[c] => (60) H+[c] + |Minor teichoic acid (acetylgalactosamine glucose phosphate, n=30)[c]| + (30) UDP[c] + (30) UMP[c]	0.00127514	0.00127514	[0.0013, 0.0013]	0.00127514	0.00127514	[0.0013, 0.0013]
R00529	ATP[c] + Sulfate[c] + H+[c] <=> Diphosphate[c] + |Adenylyl sulfate[c]|	0	0	[0.0, 0.0]	0	0	[0.0, 0.0]
TP_CO	CO[c] <=> CO[e]	0	9.36897e-08	[0.0, 0.0]	0	1.00812e-07	[0.0, 0.0]
R02098	ATP[c] + dUMP[c] => ADP[c] + dUDP[c]	0	0	[0.0, 0.0]	0	0	[0.0, 0.0]
axosABC	Arabinoxylan-oligosaccharides[e] + ATP[c] + H2O[c] => Arabinoxylan-oligosaccharides[c] + ADP[c] + Orthophosphate[c] + H+[c]	0	0	[0.0, 0.0]	0	0	[0.0, 0.0]
R01518	3-Phospho-D-glycerate[c] <=> 2-Phospho-D-glycerate[c]	143.916	143.916	[143.9163, 143.9163]	143.916	143.916	[143.9163, 143.9163]
DeoABC	Deoxynucleoside[e] + ATP[c] + H2O[c] => Deoxynucleoside[c] + ADP[c] + Orthophosphate[c] + H+[c]	0	0	[0.0, 0.0]	0	0	[0.0, 0.0]
R01104	3-beta-D-Galactosyl-sn-glycerol[c] + H2O[c] <=> D-Galactose[c] + Glycerol[c]	0	0	[0.0, 0.0]	0	0	[0.0, 0.0]
R01668	dCTP[c] + H2O[c] => dCMP[c] + Diphosphate[c] + H+[c]	0	96.0095	[0.0, 96.0095]	0	3.82749e-06	[0.0, 0.0]
R04560	10-Formyltetrahydrofolate[c] + 1-(5'-Phosphoribosyl)-5-amino-4-imidazolecarboxamide[c] <=> Tetrahydrofolate[c] + 1-(5'-Phosphoribosyl)-5-formamido-4-imidazolecarboxamide[c]	0.0930646	0.093065	[0.0931, 0.0931]	0.0930645	0.0930649	[0.0931, 0.0931]
vb12ABC	|Vitamin B12[e]| + ATP[c] + H2O[c] => |Vitamin B12[c]| + ADP[c] + Orthophosphate[c] + H+[c]	0	0	[0.0, 0.0]	0	0	[0.0, 0.0]
R03662	ATP[c] + L-Serine[c] + tRNA(Ser)[c] <=> AMP[c] + Diphosphate[c] + L-Seryl-tRNA(Ser)[c]	0.0504899	0.0504899	[0.0505, 0.0505]	0.0504899	0.0504899	[0.0505, 0.0505]
14GLACANASE	Amylose(n=8)[e] + H2O[e] => (2) Maltodextrin(n=4)[e]	0	0	[0.0, 0.0]	0	0	[0.0, 0.0]
TECA2S45_Cbes	(45) D-Alanine[c] + (45) ATP[c] + (45) CDP-glycerol[c] + (45) H2O[c] + UDP-N-acetyl-alpha-D-glucosamine[c] + UDP-N-acetyl-D-mannosamine[c] => (45) AMP[c] + (45) CMP[c] + |Glycerol teichoic acid (n=45), unlinked, D-ala substituted[c]| + (91) H+[c] + (45) Diphosphate[c] + UDP[c] + UMP[c]	0.000963526	0.000963526	[0.001, 0.001]	0.000963526	0.000963527	[0.001, 0.001]
R00703	(S)-Lactate[c] + NAD+[c] <=> Pyruvate[c] + NADH[c] + H+[c]	-1.12427e-06	0	[-0.0, 0.0]	-2.25147e-06	0	[-0.0, 0.0]
R02060	|alpha-D-Glucosamine 1-phosphate[c]| <=> |D-Glucosamine 6-phosphate[c]|	-0.134147	-0.134147	[-0.1341, -0.1341]	-0.134147	-0.134147	[-0.1341, -0.1341]
R00431	GDP[c] + Phosphoenolpyruvate[c] + CO2[c] <=> GTP[c] + Oxaloacetate[c]	1.16252	454.191	[1.1625, 454.1912]	-9.61399	214.167	[-9.614, 214.1675]
ETOHt1	Ethanol[c] <=> Ethanol[e]	139.585	139.585	[139.5845, 139.5845]	128.808	128.808	[128.808, 128.808]
R04591	ATP[c] + 1-(5-Phospho-D-ribosyl)-5-amino-4-imidazolecarboxylate[c] + L-Aspartate[c] <=> ADP[c] + Orthophosphate[c] + 1-(5'-Phosphoribosyl)-5-amino-4-(N-succinocarboxamide)-imidazole[c] + H+[c]	0.0812841	0.0812845	[0.0813, 0.0813]	0.081284	0.0812844	[0.0813, 0.0813]
R08924	ATP[c] + HCO3-[c] + Butanoyl-CoA[c] <=> ADP[c] + Orthophosphate[c] + (2S)-Ethylmalonyl-CoA[c] + H+[c]	0	0	[0.0, 0.0]	0	0	[0.0, 0.0]
R02727	alpha,alpha-Trehalose[c] + Orthophosphate[c] <=> D-Glucose[c] + |D-Glucose 1-phosphate[c]|	0	0	[0.0, 0.0]	0	0	[0.0, 0.0]
R04208	ATP[c] + 2-(Formamido)-N1-(5'-phosphoribosyl)acetamidine[c] <=> ADP[c] + Orthophosphate[c] + |Aminoimidazole ribotide[c]| + H+[c]	0.0812841	0.0812845	[0.0813, 0.0813]	0.081284	0.0812844	[0.0813, 0.0813]
R01068	|D-Fructose 1,6-bisphosphate[c]| <=> |Glycerone phosphate[c]| + |D-Glyceraldehyde 3-phosphate[c]|	72.2536	72.2536	[72.2536, 72.2536]	72.2536	72.2536	[72.2536, 72.2536]
R02722	L-Serine[c] + |Indoleglycerol phosphate[c]| => L-Tryptophan[c] + |D-Glyceraldehyde 3-phosphate[c]| + H2O[c]	0	0.00764721	[0.0, 0.0076]	0	0.00764721	[0.0, 0.0076]
R11312	(2) H+[c] + |4-Amino-5-hydroxymethyl-2-methylpyrimidine diphosphate[c]| + |2-[(2R,5Z)-2-Carboxy-4-methylthiazol-5(2H)-ylidene]ethyl phosphate[c]| <=> Diphosphate[c] + |Thiamin monophosphate[c]| + CO2[c]	0	0	[0.0, 0.0]	0	0	[0.0, 0.0]
R07413	Digalacturonate[c] + H2O[c] <=> (2) D-Galacturonate[c]	0	0	[0.0, 0.0]	0	0	[0.0, 0.0]
Bgal	XLLG-xyloglucan-oligosaccharides[c] + (2) H2O[c] => XXXG-xyloglucan-oligosaccharides[c] + (2) D-Galactose[c]	0	0	[0.0, 0.0]	0	0	[0.0, 0.0]
Lac-symp	(S)-Lactate[c] + H+[c] => (S)-Lactate[e] + H+[e]	0	1.12428e-06	[0.0, 0.0]	0	2.25146e-06	[0.0, 0.0]
R01728	Prephenate[c] + NAD+[c] => 3-(4-Hydroxyphenyl)pyruvate[c] + CO2[c] + NADH[c]	0	0.0363989	[0.0, 0.0364]	0	0.0363989	[0.0, 0.0364]
EX_C00698[e]	Cl-[e] <=>	0	0	[0.0, 0.0]	0	0	[0.0, 0.0]
R04383	5-Dehydro-4-deoxy-D-glucuronate[c] <=> (4S)-4,6-Dihydroxy-2,5-dioxohexanoate[c]	0	0	[0.0, 0.0]	0	0	[0.0, 0.0]
R07405	5-Carboxyamino-1-(5-phospho-D-ribosyl)imidazole[c] <=> 1-(5-Phospho-D-ribosyl)-5-amino-4-imidazolecarboxylate[c]	0.0812841	0.0812845	[0.0813, 0.0813]	0.081284	0.0812844	[0.0813, 0.0813]
R04946	O-Succinyl-L-homoserine[c] + L-Selenocysteine[c] <=> L-Selenocystathionine[c] + Succinate[c] + H+[c]	-1000	1000	[-1000.0, 1000.0]	-1000	1000	[-1000.0, 1000.0]
R00114	L-Glutamine[c] + 2-Oxoglutarate[c] + NADPH[c] + H+[c] => (2) L-Glutamate[c] + NADP+[c]	0	160.016	[0.0, 160.0159]	170.703	170.703	[170.7026, 170.7026]
R00004	Diphosphate[c] + H2O[c] => (2) Orthophosphate[c] + H+[c]	0	192.019	[0.0, 192.019]	0	7.655e-06	[0.0, 0.0]
R01030	sn-Glycero-3-phosphocholine[c] + H2O[c] <=> Choline[c] + |sn-Glycerol 3-phosphate[c]| + H+[c]	0	0	[0.0, 0.0]	0	0	[0.0, 0.0]
XOSASE	Xylan-oligosaccharides[c] + H2O[c] => (2) Xylobiose[c]	0	0	[0.0, 0.0]	0	0	[0.0, 0.0]
mosABC	1,4-beta-D-Mannooligosaccharide(n=4)[e] + ATP[c] + H2O[c] => 1,4-beta-D-Mannooligosaccharide(n=4)[c] + ADP[c] + Orthophosphate[c] + H+[c]	0	0	[0.0, 0.0]	0	0	[0.0, 0.0]
R11308_kz2	Cellotetraose[e] + (3) H2O[e] => (4) D-Glucose[e]	0	18.0198	[0.0, 18.0198]	0	1.91375e-06	[0.0, 0.0]
R03217	O-Acetyl-L-homoserine[c] + L-Cysteine[c] <=> L-Cystathionine[c] + Acetate[c] + H+[c]	-1000	1000	[-1000.0, 1000.0]	-1000	1000	[-1000.0, 1000.0]
R02147	Guanosine[c] + Orthophosphate[c] <=> Guanine[c] + |alpha-D-Ribose 1-phosphate[c]|	0	0	[0.0, 0.0]	0	0	[0.0, 0.0]
R02112_kz	Maltodextrin(n=4)[c] + H2O[c] => (2) Maltose[c]	0	0	[0.0, 0.0]	0	0	[0.0, 0.0]
R00256	L-Glutamine[c] + H2O[c] => L-Glutamate[c] + Ammonia[c] + H+[c]	0	192.019	[0.0, 192.019]	0	7.65499e-06	[0.0, 0.0]
EX_C20679[e]	Tungstate[e] <=>	0	0	[0.0, 0.0]	0	0	[0.0, 0.0]
R03801	Cellotetraose[c] + H2O[c] => Cellotriose[c] + D-Glucose[c]	0	18.0198	[0.0, 18.0198]	0	18.0198	[0.0, 18.0198]
R01251	(S)-1-Pyrroline-5-carboxylate[c] + NADPH[c] + (2) H+[c] => L-Proline[c] + NADP+[c]	0	0.0274281	[0.0, 0.0274]	0.0274205	0.0274282	[0.0274, 0.0274]
R01074	ATP[c] + Biotin[c] + H+[c] <=> Diphosphate[c] + Biotinyl-5'-AMP[c]	0	0	[0.0, 0.0]	0	0	[0.0, 0.0]
R02439	ATP[c] + L-Ribulose[c] <=> ADP[c] + |L-Ribulose 5-phosphate[c]| + H+[c]	0	0	[0.0, 0.0]	0	0	[0.0, 0.0]
R02297	Xanthosine[c] + Orthophosphate[c] <=> Xanthine[c] + |alpha-D-Ribose 1-phosphate[c]|	0	0	[0.0, 0.0]	0	0	[0.0, 0.0]
R00952	Cellobiose[c] + Orthophosphate[c] => |D-Glucose 1-phosphate[c]| + D-Glucose[c]	0	36.3733	[0.0, 36.3733]	18.3535	36.3733	[18.3535, 36.3733]
R05085	O-Phospho-4-hydroxy-L-threonine[c] + 2-Oxoglutarate[c] <=> 2-Oxo-3-hydroxy-4-phosphobutanoate[c] + L-Glutamate[c]	0	0	[0.0, 0.0]	0	0	[0.0, 0.0]
MazG	dATP[c] + H2O[c] => dAMP[c] + Diphosphate[c] + H+[c]	0	0	[0.0, 0.0]	0	0	[0.0, 0.0]
Rnf_Na	(2) |Reduced ferredoxin (2[4Fe-4S]) (Fdred)[c]| + NAD+[c] + H+[c] + |Sodium cation[c]| => (2) |Oxidized ferredoxin (2[4Fe-4S]) (Fdox)[c]| + NADH[c] + |Sodium cation[e]|	0	0.389401	[0.0, 0.3894]	0.389397	0.389401	[0.3894, 0.3894]
R02558	Prunasin[c] + H2O[c] => Mandelonitrile[c] + D-Glucose[c]	0	0	[0.0, 0.0]	0	0	[0.0, 0.0]
R03013	|L-Histidinol phosphate[c]| + H2O[c] <=> L-Histidinol[c] + Orthophosphate[c]	0.0117805	0.0117805	[0.0118, 0.0118]	0.0117805	0.0117805	[0.0118, 0.0118]
R00942	ATP[c] + Tetrahydrofolate[c] + L-Glutamate[c] <=> ADP[c] + Orthophosphate[c] + THF-L-glutamate[c] + H+[c]	0	0	[0.0, 0.0]	0	0	[0.0, 0.0]
R00883	GDP[c] + |D-Mannose 1-phosphate[c]| + H+[c] <=> Orthophosphate[c] + GDP-mannose[c]	-453.029	0	[-453.0287, 0.0]	-223.781	0	[-223.7815, 0.0]
R02869	S-Adenosylmethioninamine[c] + Spermidine[c] <=> 5'-Methylthioadenosine[c] + Spermine[c] + H+[c]	0	0	[0.0, 0.0]	0	0	[0.0, 0.0]
R00299	ATP[c] + D-Glucose[c] => ADP[c] + |D-Glucose 6-phosphate[c]| + H+[c]	0	72.7466	[0.0, 72.7466]	36.3733	54.3931	[36.3733, 54.3931]
R01224	5,10-Methylenetetrahydrofolate[c] + NADPH[c] + H+[c] => 5-Methyltetrahydrofolate[c] + NADP+[c]	0	0.0189392	[0.0, 0.0189]	0.0189315	0.0189392	[0.0189, 0.0189]
R02263	|L-Rhamnulose 1-phosphate[c]| <=> |Glycerone phosphate[c]| + (S)-Lactaldehyde[c]	0	0	[0.0, 0.0]	0	0	[0.0, 0.0]
R02887_kz	Cellotetraose[c] + (2) H2O[c] => (2) D-Glucose[c] + Cellobiose[c]	0	18.0198	[0.0, 18.0198]	0	18.0198	[0.0, 18.0198]
R03460	Phosphoenolpyruvate[c] + |Shikimate 3-phosphate[c]| <=> Orthophosphate[c] + 5-O-(1-Carboxyvinyl)-3-phosphoshikimate[c]	0.0875103	0.0875106	[0.0875, 0.0875]	0.0875103	0.0875105	[0.0875, 0.0875]
R02071	ATP[c] + |D-Fructose 1-phosphate[c]| <=> ADP[c] + |D-Fructose 1,6-bisphosphate[c]| + H+[c]	0	0	[0.0, 0.0]	0	0	[0.0, 0.0]
R09592	ATP[c] + [L-Asp(4-L-Arg)]n[c] + L-Aspartate[c] <=> ADP[c] + Orthophosphate[c] + [L-Asp(4-L-Arg)]n-L-Asp[c] + H+[c]	0	0	[0.0, 0.0]	0	0	[0.0, 0.0]
R04198	(2S,4S)-4-Hydroxy-2,3,4,5-tetrahydrodipicolinate[c] + NADH[c] + H+[c] => 2,3,4,5-Tetrahydrodipicolinate[c] + NAD+[c] + H2O[c]	0	0.120016	[0.0, 0.12]	0	7.65499e-06	[0.0, 0.0]
R01157	Agmatine[c] + H2O[c] <=> Putrescine[c] + Urea[c]	0	0	[0.0, 0.0]	0	0	[0.0, 0.0]
EX_C00238[e]	|Potassium cation[e]| <=>	-0.0589003	-0.0589003	[-0.0589, -0.0589]	-0.0589003	-0.0589003	[-0.0589, -0.0589]
R05086	O-Phospho-4-hydroxy-L-threonine[c] + H2O[c] <=> 4-Hydroxy-L-threonine[c] + Orthophosphate[c]	0	0	[0.0, 0.0]	0	0	[0.0, 0.0]
EX_C00038[e]	|Zinc cation[e]| <=>	-0.00125309	-0.00125309	[-0.0013, -0.0013]	-0.00125309	-0.00125309	[-0.0013, -0.0013]
R11634	ATP[c] + Formate[c] + H+[c] <=> dATP[c] + CO2[c] + H2O[c]	0.00245495	0.00245495	[0.0025, 0.0025]	0.00245495	0.00245495	[0.0025, 0.0025]
R00330	ATP[c] + GDP[c] <=> ADP[c] + GTP[c]	-1000	1000	[-1000.0, 1000.0]	-1000	1000	[-1000.0, 1000.0]
R00156	ATP[c] + UDP[c] <=> ADP[c] + UTP[c]	0.24392	192.263	[0.2439, 192.2629]	0.24392	0.243928	[0.2439, 0.2439]
R04001	(2R,3S)-3-Isopropylmalate[c] <=> 2-Isopropylmaleate[c] + H2O[c]	-1000	999.798	[-1000.0, 999.7977]	-1000	999.798	[-1000.0, 999.7977]
R05332	Acetyl-CoA[c] + |alpha-D-Glucosamine 1-phosphate[c]| <=> CoA[c] + |N-Acetyl-alpha-D-glucosamine 1-phosphate[c]| + H+[c]	0.134147	0.134147	[0.1341, 0.1341]	0.134147	0.134147	[0.1341, 0.1341]
R01954	ATP[c] + L-Citrulline[c] + L-Aspartate[c] <=> AMP[c] + Diphosphate[c] + N-(L-Arginino)succinate[c] + H+[c]	0.0349047	0.0349047	[0.0349, 0.0349]	0.0349047	0.0349047	[0.0349, 0.0349]
R05636	Pyruvate[c] + |D-Glyceraldehyde 3-phosphate[c]| + H+[c] <=> |1-deoxy-D-xylulose 5-phosphate[c]| + CO2[c]	0	9.36894e-08	[0.0, 0.0]	0	1.00812e-07	[0.0, 0.0]
MntH	Manganese(2+)[e] + H+[e] => Manganese(2+)[c] + H+[c]	0	0	[0.0, 0.0]	0	0	[0.0, 0.0]
R03968	alpha-Isopropylmalate[c] <=> 2-Isopropylmaleate[c] + H2O[c]	-999.798	1000	[-999.7977, 1000.0]	-999.798	1000	[-999.7977, 1000.0]
R00193	S-Adenosyl-L-homocysteine[c] + H2O[c] <=> S-Inosyl-L-homocysteine[c] + Ammonia[c] + H+[c]	0	0	[0.0, 0.0]	0	0	[0.0, 0.0]
R03005	ATP[c] + |Nicotinate D-ribonucleotide[c]| + H+[c] <=> Diphosphate[c] + Deamino-NAD+[c]	0	192.019	[0.0, 192.019]	0	7.65499e-06	[0.0, 0.0]
R12152	N-(5'-Phospho-D-1'-ribulosylformimino)-5-amino-1-(5''-phospho-D-ribosyl)-4-imidazolecarboxamide[c] + Ammonia[c] => 1-(5'-Phosphoribosyl)-5-amino-4-imidazolecarboxamide[c] + |D-erythro-1-(Imidazol-4-yl)glycerol 3-phosphate[c]| + H2O[c]	0.0117805	0.0117805	[0.0118, 0.0118]	0.0117805	0.0117805	[0.0118, 0.0118]
R08127	|Luteolin 7-O-[beta-D-glucuronosyl-(1->2)-beta-D-glucuronide]-4'-O-beta-D-glucuronide[c]| + H2O[c] <=> |Luteolin 7-O-[beta-D-glucuronosyl-(1->2)-beta-D-glucuronide][c]| + D-Glucuronate[c]	0	0	[0.0, 0.0]	0	0	[0.0, 0.0]
glyASE	Glycogen[e] + H2O[e] => (2) Maltodextrin(n=4)[e]	0	0	[0.0, 0.0]	0	0	[0.0, 0.0]
R00946	5-Methyltetrahydrofolate[c] + L-Homocysteine[c] <=> Tetrahydrofolate[c] + L-Methionine[c]	0.0189392	0.0189392	[0.0189, 0.0189]	0.0189392	0.0189392	[0.0189, 0.0189]
R00036	(2) 5-Aminolevulinate[c] <=> Porphobilinogen[c] + (2) H2O[c] + H+[c]	0	0	[0.0, 0.0]	0	0	[0.0, 0.0]
R00801	Sucrose[c] + H2O[c] <=> D-Fructose[c] + D-Glucose[c]	0	0	[0.0, 0.0]	0	0	[0.0, 0.0]
R05637	|2-Phospho-4-(cytidine 5'-diphospho)-2-C-methyl-D-erythritol[c]| <=> |2-C-Methyl-D-erythritol 2,4-cyclodiphosphate[c]| + CMP[c]	0	0	[0.0, 0.0]	0	0	[0.0, 0.0]
R00217	Oxaloacetate[c] + H+[c] => Pyruvate[c] + CO2[c]	0	453.029	[0.0, 453.0287]	0	223.781	[0.0, 223.7815]
R01015	|Glycerone phosphate[c]| <=> |D-Glyceraldehyde 3-phosphate[c]|	71.9504	71.9504	[71.9504, 71.9504]	71.9504	71.9504	[71.9504, 71.9504]
MgCaAT	|Calcium cation[c]| + |Magnesium cation[e]| + ATP[c] + H2O[c] => |Calcium cation[e]| + |Magnesium cation[c]| + ADP[c] + Orthophosphate[c] + H+[c]	0	0.0219198	[0.0, 0.0219]	0	1.09357e-06	[0.0, 0.0]
R03665	ATP[c] + L-Valine[c] + tRNA(Val)[c] <=> AMP[c] + Diphosphate[c] + L-Valyl-tRNA(Val)[c]	0.0598789	0.0598789	[0.0599, 0.0599]	0.0598789	0.0598789	[0.0599, 0.0599]
R08260	|SN38 glucuronide[c]| + H2O[c] <=> SN-38[c] + D-Glucuronate[c]	0	0	[0.0, 0.0]	0	0	[0.0, 0.0]
xgosABC-2	XLLG-xyloglucan-oligosaccharides[e] + ATP[c] + H2O[c] => XLLG-xyloglucan-oligosaccharides[c] + ADP[c] + Orthophosphate[c] + H+[c]	0	0	[0.0, 0.0]	0	0	[0.0, 0.0]
KAS17_2	(23) H+[c] + (15) NADPH[c] + Acetyl-CoA[c] + (8) |Malonyl-[acyl-carrier protein][c]| => |Fatty Acid anteiso-C18:1 omega-7 ACP[c]| + (15) NADP+[c] + CoA[c] + (7) |Acyl-carrier protein[c]| + (8) H2O[c] + (8) CO2[c]	0.00290871	0.00290871	[0.0029, 0.0029]	0.00290871	0.00290871	[0.0029, 0.0029]
R07399	Acetyl-CoA[c] + Pyruvate[c] + H2O[c] <=> (R)-2-Methylmalate[c] + CoA[c] + H+[c]	-0.585516	-0.585515	[-0.5855, -0.5855]	10.191	10.191	[10.191, 10.191]
R01210	|3-Methyl-2-oxobutanoic acid[c]| + CoA[c] + NAD+[c] => 2-Methylpropanoyl-CoA[c] + CO2[c] + NADH[c]	0	0.0290871	[0.0, 0.0291]	0.0290832	0.0290871	[0.0291, 0.0291]
R04231	CTP[c] + D-4'-Phosphopantothenate[c] + L-Cysteine[c] => CMP[c] + Diphosphate[c] + (R)-4'-Phosphopantothenoyl-L-cysteine[c] + H+[c]	0.00402874	0.00402874	[0.004, 0.004]	0.00402874	0.00402874	[0.004, 0.004]
R02295	|Nicotinate D-ribonucleoside[c]| + Orthophosphate[c] <=> Nicotinate[c] + |alpha-D-Ribose 1-phosphate[c]| + H+[c]	0	0	[0.0, 0.0]	0	0	[0.0, 0.0]
R05046	|Formamidopyrimidine nucleoside triphosphate[c]| + H2O[c] => |2,5-Diaminopyrimidine nucleoside triphosphate[c]| + Formate[c] + H+[c]	0	0.0231599	[0.0, 0.0232]	0	0.0231599	[0.0, 0.0232]
R00332	ATP[c] + GMP[c] <=> ADP[c] + GDP[c]	-999.975	1000	[-999.9753, 1000.0]	-999.975	1000	[-999.9753, 1000.0]
R00371	Acetyl-CoA[c] + Glycine[c] <=> CoA[c] + |L-2-Amino-3-oxobutanoic acid[c]|	0	0	[0.0, 0.0]	0	0	[0.0, 0.0]
R00306	Cellobiose[c] + H2O[c] => (2) D-Glucose[c]	0	36.3733	[0.0, 36.3733]	0	7.65499e-06	[0.0, 0.0]
R10867	|4-Deoxy-beta-D-gluc-4-enuronosyl-(1,3)-N-acetyl-D-galactosamine 6-sulfate[c]| + H2O[c] <=> 5-Dehydro-4-deoxy-D-glucuronate[c] + |N-Acetyl-D-galactosamine 6-sulfate[c]|	0	0	[0.0, 0.0]	0	0	[0.0, 0.0]
ATPSYN	(4) H+[c] + ATP[c] + H2O[c] <=> (5) H+[e] + ADP[c] + Orthophosphate[c]	-184.118	-23.9185	[-184.1179, -23.9185]	-13.1419	-13.1419	[-13.1419, -13.1419]
R02093	ATP[c] + dTDP[c] <=> ADP[c] + dTTP[c]	0.00245495	192.021	[0.0025, 192.0215]	0.00245495	0.00246261	[0.0025, 0.0025]
R10810	Mannobiose[c] <=> 4-O-beta-D-Mannopyranosyl-D-glucopyranose[c]	0	0	[0.0, 0.0]	0	0	[0.0, 0.0]
R00418	UDP-N-acetyl-alpha-D-glucosamine[c] <=> UDP-N-acetyl-D-galactosamine[c]	0.0382543	0.0382543	[0.0383, 0.0383]	0.0382543	0.0382543	[0.0383, 0.0383]
R01920	S-Adenosylmethioninamine[c] + Putrescine[c] <=> 5'-Methylthioadenosine[c] + Spermidine[c] + H+[c]	0	0	[0.0, 0.0]	0	0	[0.0, 0.0]
R08231	5-FU[c] + |5-Phospho-alpha-D-ribose 1-diphosphate[c]| <=> |5-Fluorouridine monophosphate[c]| + Diphosphate[c]	0	0	[0.0, 0.0]	0	0	[0.0, 0.0]
R01150	ATP[c] + (2) D-Alanine[c] <=> ADP[c] + Orthophosphate[c] + D-Alanyl-D-alanine[c] + H+[c]	0.0417462	0.0417462	[0.0417, 0.0417]	0.0417462	0.0417462	[0.0417, 0.0417]
R03313	|L-Glutamate 5-semialdehyde[c]| + Orthophosphate[c] + NADP+[c] <=> |L-Glutamyl 5-phosphate[c]| + NADPH[c] + H+[c]	-0.0274281	-0.0274281	[-0.0274, -0.0274]	-0.0274282	-0.0274281	[-0.0274, -0.0274]
R01790_kz	Maltodextrin(n=4)[c] + (2) H2O[c] => (2) D-Glucose[c] + Maltose[c]	0	0	[0.0, 0.0]	0	0	[0.0, 0.0]
R00104	ATP[c] + NAD+[c] <=> ADP[c] + NADP+[c] + H+[c]	0.0004508	0.0004508	[0.0005, 0.0005]	0.0004508	0.0004508	[0.0005, 0.0005]
R01799	CTP[c] + |Phosphatidate / 1,2-Diacyl-sn-glycerol 3-phosphate[c]| + H+[c] => Diphosphate[c] + CDP-diacylglycerol[c]	0.00288994	0.00288994	[0.0029, 0.0029]	0.00288994	0.00288994	[0.0029, 0.0029]
R08612_kz	1,4-beta-D-Mannan(n=8)[e] + H2O[e] => (2) 1,4-beta-D-Mannooligosaccharide(n=4)[e]	0	0	[0.0, 0.0]	0	0	[0.0, 0.0]
R01054	ADP-ribose[c] + H2O[c] <=> AMP[c] + |D-Ribose 5-phosphate[c]| + (2) H+[c]	0	0	[0.0, 0.0]	0	0	[0.0, 0.0]
R11633	GTP[c] + Formate[c] + H+[c] <=> dGTP[c] + CO2[c] + H2O[c]	-0.0217065	-0.0217063	[-0.0217, -0.0217]	-0.0217065	-0.0217061	[-0.0217, -0.0217]
R01482	D-Glucuronate[c] <=> D-Fructuronate[c]	0	0	[0.0, 0.0]	0	0	[0.0, 0.0]
R08359	S-Adenosylmethioninamine[c] + Cadaverine[c] <=> 5'-Methylthioadenosine[c] + Aminopropylcadaverine[c] + H+[c]	0	0	[0.0, 0.0]	0	0	[0.0, 0.0]
LIPO4S24_Cbes	(2400) CDP-glycerol[c] + Diglucosyldiacylglycerol[c] => (2400) CMP[c] + (2400) H+[c] + |Lipoteichoic acid (n=24), linked, unsubstituted, C. bescii specific[c]|	6.02011e-06	6.02011e-06	[0.0, 0.0]	6.02011e-06	6.02011e-06	[0.0, 0.0]
R00355	L-Aspartate[c] + 2-Oxoglutarate[c] <=> Oxaloacetate[c] + L-Glutamate[c]	-158.95	1.0655	[-158.9504, 1.0655]	-169.637	-169.637	[-169.6371, -169.6371]
ARSNAt1	|Arsenate ion[c]| => |Arsenate ion[e]|	0	0	[0.0, 0.0]	0	0	[0.0, 0.0]
R07613	LL-2,6-Diaminoheptanedioate[c] + 2-Oxoglutarate[c] <=> 2,3,4,5-Tetrahydrodipicolinate[c] + L-Glutamate[c] + H2O[c] + H+[c]	-0.120016	-0.120016	[-0.12, -0.12]	-0.120016	-0.120016	[-0.12, -0.12]
R01579	D-Glutamine[c] + H2O[c] => D-Glutamate[c] + Ammonia[c] + H+[c]	0	0	[0.0, 0.0]	0	0	[0.0, 0.0]
LIPO1S24_Cbes	(2400) CDP-glycerol[c] + Diglucosyldiacylglycerol[c] + (2400) UDP-glucose[c] => (2400) CMP[c] + (4800) H+[c] + |Lipoteichoic acid (n=24), linked, glucose substituted, C. bescii specific[c]| + (2400) UDP[c]	2.8044e-06	2.8044e-06	[0.0, 0.0]	2.8044e-06	2.8044e-06	[0.0, 0.0]
R00239	ATP[c] + L-Glutamate[c] <=> ADP[c] + |L-Glutamyl 5-phosphate[c]|	0.0274281	0.0274281	[0.0274, 0.0274]	0.0274281	0.0274282	[0.0274, 0.0274]
R00416	UTP[c] + |N-Acetyl-alpha-D-glucosamine 1-phosphate[c]| + H+[c] <=> Diphosphate[c] + UDP-N-acetyl-alpha-D-glucosamine[c]	0.134147	0.134147	[0.1341, 0.1341]	0.134147	0.134147	[0.1341, 0.1341]
R00734	L-Tyrosine[c] + 2-Oxoglutarate[c] <=> 3-(4-Hydroxyphenyl)pyruvate[c] + L-Glutamate[c]	-0.0363989	0	[-0.0364, 0.0]	-0.0363989	0	[-0.0364, 0.0]
R09952	1-Keto-D-chiro-inositol[c] <=> 2-Inosose[c]	0	0	[0.0, 0.0]	0	0	[0.0, 0.0]
R11581	|Molybdoenzyme molybdenum cofactor[c]| + GTP[c] + (3) H+[c] <=> |Guanylyl molybdenum cofactor[c]| + Diphosphate[c]	0	0	[0.0, 0.0]	0	0	[0.0, 0.0]
R00253	ATP[c] + L-Glutamate[c] + Ammonia[c] => ADP[c] + Orthophosphate[c] + L-Glutamine[c]	0.440882	192.46	[0.4409, 192.4599]	171.143	171.143	[171.1435, 171.1435]
R05577	tRNA(Asp)[c] + L-Aspartate[c] + ATP[c] <=> L-Aspartyl-tRNA(Asp)[c] + Diphosphate[c] + AMP[c]	0.0434863	0.0434863	[0.0435, 0.0435]	0.0434863	0.0434863	[0.0435, 0.0435]
R09030	|D-Allose 6-phosphate[c]| <=> |D-Allulose 6-phosphate[c]|	0	0	[0.0, 0.0]	0	0	[0.0, 0.0]
EX_C00253[e]	Nicotinate[e] <=>	0	0	[0.0, 0.0]	0	0	[0.0, 0.0]
R00573	ATP[c] + UTP[c] + L-Glutamine[c] + H2O[c] => ADP[c] + Orthophosphate[c] + CTP[c] + L-Glutamate[c] + (2) H+[c]	0.0104073	96.0199	[0.0104, 96.0199]	0.0104073	0.0104112	[0.0104, 0.0104]
R08245	Thioguanine[c] + |5-Phospho-alpha-D-ribose 1-diphosphate[c]| <=> |6-Thioguanosine monophosphate[c]| + Diphosphate[c]	0	0	[0.0, 0.0]	0	0	[0.0, 0.0]
R00342	(S)-Malate[c] + NAD+[c] <=> Oxaloacetate[c] + NADH[c] + H+[c]	-2.03412	157.982	[-2.0341, 157.9817]	179.445	179.445	[179.445, 179.445]
RhiN	|pectin oligosaccharides 2(rhamnose-glucuronate)[c]| + H2O[c] => 5-Dehydro-4-deoxy-D-glucuronate[c] + L-Rhamnose[c]	0	0	[0.0, 0.0]	0	0	[0.0, 0.0]
EX_C14818[e]	Fe2+[e] <=>	-0.00440309	-0.00440309	[-0.0044, -0.0044]	-0.00440309	-0.00440309	[-0.0044, -0.0044]
R04441	(R)-2,3-Dihydroxy-3-methylbutanoate[c] <=> |3-Methyl-2-oxobutanoic acid[c]| + H2O[c]	0.295278	0.295278	[0.2953, 0.2953]	0.295278	0.295278	[0.2953, 0.2953]
R05071	(S)-2-Acetolactate[c] <=> |3-Hydroxy-3-methyl-2-oxobutanoic acid[c]|	0.295278	0.295278	[0.2953, 0.2953]	0.295278	0.295278	[0.2953, 0.2953]
R02918	ATP[c] + L-Tyrosine[c] + tRNA(Tyr)[c] <=> AMP[c] + Diphosphate[c] + L-Tyrosyl-tRNA(Tyr)[c]	0.0363988	0.0363988	[0.0364, 0.0364]	0.0363988	0.0363988	[0.0364, 0.0364]
nh4	NH4+[c] <=> Ammonia[c] + H+[c]	2.02595	2.02595	[2.0259, 2.026]	2.02594	2.02595	[2.0259, 2.026]
R08689	H+[c] + |2-C-Methyl-D-erythritol 2,4-cyclodiphosphate[c]| + (2) |Reduced ferredoxin (2[4Fe-4S]) (Fdred)[c]| <=> |1-Hydroxy-2-methyl-2-butenyl 4-diphosphate[c]| + H2O[c] + (2) |Oxidized ferredoxin (2[4Fe-4S]) (Fdox)[c]|	0	0	[0.0, 0.0]	0	0	[0.0, 0.0]
malateT	(S)-Malate[e] + H+[e] => (S)-Malate[c] + H+[c]	0	0	[0.0, 0.0]	0	0	[0.0, 0.0]
16GLACANASE	1,6-alpha-D-Glucan(n=4)[e] + H2O[e] => (2) Maltodextrin(n=4)[e]	0	0	[0.0, 0.0]	0	0	[0.0, 0.0]
R01761	L-Arabinose[c] <=> L-Ribulose[c]	0	0	[0.0, 0.0]	0	0	[0.0, 0.0]
R04620	|7,8-Dihydroneopterin 3'-triphosphate[c]| + (3) H2O[c] <=> 2-Amino-4-hydroxy-6-(D-erythro-1,2,3-trihydroxypropyl)-7,8-dihydropteridine[c] + (3) Orthophosphate[c] + (2) H+[c]	0	0	[0.0, 0.0]	0	0	[0.0, 0.0]
R07237	S-Adenosyl-L-methionine[c] + |Uroporphyrinogen III[c]| <=> S-Adenosyl-L-homocysteine[c] + |Precorrin 1[c]| + H+[c]	-1000	1000	[-1000.0, 1000.0]	-1000	1000	[-1000.0, 1000.0]
R08553	AMP[c] + Sulfite[c] + FAD[c] + (2) H+[c] <=> |Adenylyl sulfate[c]| + FADH2[c]	0	0	[0.0, 0.0]	0	0	[0.0, 0.0]
EX_C00106[e]	Uracil[e] <=>	-7.49516e-07	0	[-0.0, 0.0]	-2.25146e-06	0	[-0.0, 0.0]
R05549	|D-Gal alpha 1->6D-Gal alpha 1->6D-Glucose[c]| + H2O[c] <=> D-Galactose[c] + Melibiose[c]	0	0	[0.0, 0.0]	0	0	[0.0, 0.0]
R00489	L-Aspartate[c] + H+[c] <=> beta-Alanine[c] + CO2[c]	0.00402874	0.00402874	[0.004, 0.004]	0.00402874	0.00402874	[0.004, 0.004]
h2ot	H2O[e] <=> H2O[c]	-6.98031	47.0791	[-6.9803, 47.0791]	61.3888	79.4086	[61.3888, 79.4086]
R00401	L-Alanine[c] <=> D-Alanine[c]	0.144709	0.14471	[0.1447, 0.1447]	0.144709	0.14471	[0.1447, 0.1447]
R00943	Tetrahydrofolate[c] + Formate[c] + ATP[c] <=> ADP[c] + Orthophosphate[c] + 10-Formyltetrahydrofolate[c]	0.0682854	0.0682858	[0.0683, 0.0683]	0.0682853	0.0682858	[0.0683, 0.0683]
R03601	O-Acetyl-L-serine[c] + |Hydrogen selenide[c]| <=> L-Selenocysteine[c] + Acetate[c] + H+[c]	0	0	[0.0, 0.0]	0	0	[0.0, 0.0]
R03947	|Precorrin 2[c]| + NAD+[c] <=> Sirohydrochlorin[c] + NADH[c] + (2) H+[c]	0	0	[0.0, 0.0]	0	0	[0.0, 0.0]
R07264_kz	Kojibiose[c] + Orthophosphate[c] <=> D-Glucose[c] + |D-Glucose 1-phosphate[c]|	0	0	[0.0, 0.0]	0	0	[0.0, 0.0]
EX_C00255[e]	Riboflavin[e] <=>	-0.000133205	-0.000133111	[-0.0001, -0.0001]	-0.000133205	-0.000133015	[-0.0001, -0.0001]
TP_H2	Hydrogen[c] => Hydrogen[e]	0	2.24854e-06	[0.0, 0.0]	64.659	64.6591	[64.659, 64.6591]
R03663	ATP[c] + L-Threonine[c] + tRNA(Thr)[c] <=> AMP[c] + Diphosphate[c] + L-Threonyl-tRNA(Thr)[c]	0.03821	0.03821	[0.0382, 0.0382]	0.03821	0.03821	[0.0382, 0.0382]
R08210	|Dimethylallyl diphosphate[c]| + (2) |Oxidized ferredoxin (2[4Fe-4S]) (Fdox)[c]| + H2O[c] <=> |1-Hydroxy-2-methyl-2-butenyl 4-diphosphate[c]| + (2) |Reduced ferredoxin (2[4Fe-4S]) (Fdred)[c]| + (2) H+[c]	0	0	[0.0, 0.0]	0	0	[0.0, 0.0]
R11635	UTP[c] + Formate[c] + H+[c] <=> dUTP[c] + CO2[c] + H2O[c]	-96.0071	0.00245495	[-96.0071, 0.0025]	0.00245113	0.00245495	[0.0025, 0.0025]
Zn2efflux	|Zinc cation[c]| + H+[e] => |Zinc cation[e]| + H+[c]	0	160.016	[0.0, 160.0159]	0	6.37915e-06	[0.0, 0.0]
R00847	ATP[c] + Glycerol[c] <=> ADP[c] + |sn-Glycerol 3-phosphate[c]| + H+[c]	0	0	[0.0, 0.0]	0	0	[0.0, 0.0]
R01433_kz	Xylan-oligosaccharides[c] + (3) H2O[c] => (4) D-Xylose[c]	0	0	[0.0, 0.0]	0	0	[0.0, 0.0]
R02413	Shikimate[c] + NADP+[c] <=> 3-Dehydroshikimate[c] + NADPH[c] + H+[c]	-0.0875106	-0.0875103	[-0.0875, -0.0875]	-0.0875105	-0.0875103	[-0.0875, -0.0875]
znEfflux	|Zinc cation[c]| + H2O[c] + ATP[c] => |Zinc cation[e]| + ADP[c] + Orthophosphate[c] + H+[c]	0	96.0095	[0.0, 96.0095]	0	3.82749e-06	[0.0, 0.0]
R01801	CDP-diacylglycerol[c] + |sn-Glycerol 3-phosphate[c]| => CMP[c] + Phosphatidylglycerophosphate[c] + H+[c]	0.00288994	0.00288994	[0.0029, 0.0029]	0.00288994	0.00288994	[0.0029, 0.0029]
R02985	Amygdalin[c] + H2O[c] => Prunasin[c] + D-Glucose[c]	0	0	[0.0, 0.0]	0	0	[0.0, 0.0]
R00481_zws	L-Aspartate[c] + Fumarate[c] <=> Iminoaspartate[c] + Succinate[c] + H+[c]	0.00102864	0.00102864	[0.001, 0.001]	0.00102864	0.00102864	[0.001, 0.001]
CaNaEx	|Calcium cation[e]| + (3) |Sodium cation[c]| <=> |Calcium cation[c]| + (3) |Sodium cation[e]|	0.00205101	0.131851	[0.0021, 0.1319]	0.00205101	0.0020521	[0.0021, 0.0021]
R01829	|Sedoheptulose 1,7-bisphosphate[c]| <=> |Glycerone phosphate[c]| + |D-Erythrose 4-phosphate[c]|	0	0	[0.0, 0.0]	0	0	[0.0, 0.0]
R06513	dTDP-glucose[c] <=> dTDP-4-oxo-6-deoxy-D-glucose[c] + H2O[c]	0	0	[0.0, 0.0]	0	0	[0.0, 0.0]
R11398_kz	beta-1,2-Mannobiose[c] + Orthophosphate[c] <=> D-Mannose[c] + |D-Mannose 1-phosphate[c]|	0	0	[0.0, 0.0]	0	0	[0.0, 0.0]
R01049	ATP[c] + |D-Ribose 5-phosphate[c]| <=> AMP[c] + |5-Phospho-alpha-D-ribose 1-diphosphate[c]| + H+[c]	0.109869	0.10987	[0.1099, 0.1099]	0.109868	0.10987	[0.1099, 0.1099]
R03348	|Nicotinate D-ribonucleotide[c]| + Diphosphate[c] + CO2[c] <=> Quinolinate[c] + |5-Phospho-alpha-D-ribose 1-diphosphate[c]| + (2) H+[c]	-0.00102864	-0.00102864	[-0.001, -0.001]	-0.00102864	-0.00102864	[-0.001, -0.001]
R01132	IMP[c] + Diphosphate[c] <=> Hypoxanthine[c] + |5-Phospho-alpha-D-ribose 1-diphosphate[c]|	0	0	[0.0, 0.0]	0	0	[0.0, 0.0]
EX_C00760_kz[e]	Cellulose(n=218)[e] <=>	-0.3337	-0.3337	[-0.3337, -0.3337]	-0.3337	-0.3337	[-0.3337, -0.3337]
R01869	(S)-Dihydroorotate[c] + NAD+[c] <=> Orotate[c] + H+[c] + NADH[c]	0.0311697	0.0311705	[0.0312, 0.0312]	0.0311682	0.0311705	[0.0312, 0.0312]
R02777	dTDP-L-rhamnose[c] + NADP+[c] <=> dTDP-4-dehydro-beta-L-rhamnose[c] + NADPH[c] + H+[c]	0	0	[0.0, 0.0]	0	0	[0.0, 0.0]
R01625	CoA[c] + Apo-[acyl-carrier-protein][c] => |Adenosine 3',5'-bisphosphate[c]| + |Acyl-carrier protein[c]| + H+[c]	0	0	[0.0, 0.0]	0	0	[0.0, 0.0]
R00206	AMP[c] + Phosphoenolpyruvate[c] + Diphosphate[c] + H+[c] <=> ATP[c] + Pyruvate[c] + Orthophosphate[c]	-310.492	142.537	[-310.4917, 142.537]	-70.468	153.313	[-70.468, 153.3135]
R01776	Acetyl-CoA[c] + L-Homoserine[c] <=> CoA[c] + O-Acetyl-L-homoserine[c]	0.686782	0.686783	[0.6868, 0.6868]	-10.0897	-10.0897	[-10.0897, -10.0897]
cuEfflux	Copper[e] + ATP[c] + H2O[c] => Copper[c] + ADP[c] + Orthophosphate[c] + H+[c]	0	0	[0.0, 0.0]	0	0	[0.0, 0.0]
R00586	L-Serine[c] + Acetyl-CoA[c] <=> O-Acetyl-L-serine[c] + CoA[c]	-0.0189392	-0.0189392	[-0.0189, -0.0189]	-0.0189392	-0.0189392	[-0.0189, -0.0189]
R00732	L-Arogenate[c] + NAD+[c] => L-Tyrosine[c] + CO2[c] + NADH[c]	0	0.0363989	[0.0, 0.0364]	0	0.0363989	[0.0, 0.0364]
R00289	UTP[c] + |D-Glucose 1-phosphate[c]| + H+[c] <=> Diphosphate[c] + UDP-glucose[c]	0.0786024	0.0786024	[0.0786, 0.0786]	0.0786024	0.0786024	[0.0786, 0.0786]
R01526	ATP[c] + D-Ribulose[c] <=> ADP[c] + |D-Ribulose 5-phosphate[c]| + H+[c]	0	0	[0.0, 0.0]	0	0	[0.0, 0.0]
R00756	ATP[c] + |D-Fructose 6-phosphate[c]| => ADP[c] + |D-Fructose 1,6-bisphosphate[c]| + H+[c]	0	453.029	[0.0, 453.0287]	0	223.781	[0.0, 223.7815]
R07280	5-Amino-6-(5'-phospho-D-ribitylamino)uracil[c] + H2O[c] <=> 5-Amino-6-(1-D-ribitylamino)uracil[c] + Orthophosphate[c]	0.00988804	0.00988813	[0.0099, 0.0099]	0.00988804	0.00988823	[0.0099, 0.0099]
EpxqR	|Epoxyqueuosine34 in tRNA[c]| + NADPH[c] + H+[c] => |Queuosine34 tRNA[c]| + NADP+[c] + H2O[c]	0	0	[0.0, 0.0]	0	0	[0.0, 0.0]
EX_C00725[e]	Lipoate[e] <=>	0	0	[0.0, 0.0]	0	0	[0.0, 0.0]
EX_C01330[e]	|Sodium cation[e]| <=>	-0.0534781	-0.0534781	[-0.0535, -0.0535]	-0.0534781	-0.0534781	[-0.0535, -0.0535]
R02110	Amylose(n=8)[c] => |Starch (n=4)[c]|	0	0	[0.0, 0.0]	0	0	[0.0, 0.0]
R03014	ATP[c] + L-Rhamnulose[c] <=> ADP[c] + |L-Rhamnulose 1-phosphate[c]| + H+[c]	0	0	[0.0, 0.0]	0	0	[0.0, 0.0]
R00178	S-Adenosyl-L-methionine[c] + H+[c] <=> S-Adenosylmethioninamine[c] + CO2[c]	0	0	[0.0, 0.0]	0	0	[0.0, 0.0]
R05630	UDP-N-acetylmuramoyl-L-alanyl-D-glutamyl-6-carboxy-L-lysyl-D-alanyl-D-alanine[c] + |di-trans,poly-cis-Undecaprenyl phosphate[c]| <=> UMP[c] + Undecaprenyl-diphospho-N-acetylmuramoyl-L-alanyl-D-glutamyl-meso-2,6-diaminopimeloyl-D-alanyl-D-alanine[c]	0.0417462	0.0417462	[0.0417, 0.0417]	0.0417462	0.0417462	[0.0417, 0.0417]
R01432	D-Xylose[c] <=> D-Xylulose[c]	0	0	[0.0, 0.0]	0	0	[0.0, 0.0]
R00660	Phosphoenolpyruvate[c] + UDP-N-acetyl-alpha-D-glucosamine[c] <=> UDP-N-acetyl-3-(1-carboxyvinyl)-D-glucosamine[c] + Orthophosphate[c]	0.0417462	0.0417462	[0.0417, 0.0417]	0.0417462	0.0417462	[0.0417, 0.0417]
R03503	ATP[c] + 2-Amino-4-hydroxy-6-hydroxymethyl-7,8-dihydropteridine[c] <=> AMP[c] + 2-Amino-7,8-dihydro-4-hydroxy-6-(diphosphooxymethyl)pteridine[c] + H+[c]	0	0.000118727	[0.0, 0.0001]	0	7.65499e-06	[0.0, 0.0]
R01542	(4S)-4,6-Dihydroxy-2,5-dioxohexanoate[c] + NADH[c] + H+[c] <=> 2-Keto-3-deoxy-D-gluconate[c] + NAD+[c]	0	0	[0.0, 0.0]	0	0	[0.0, 0.0]
EX_C00175[e]	|Cobalt ion[e]| <=>	0	0	[0.0, 0.0]	0	0	[0.0, 0.0]
R01652	(2S)-2-Isopropyl-3-oxosuccinate[c] + H+[c] <=> 4-Methyl-2-oxopentanoate[c] + CO2[c]	0.202283	0.202283	[0.2023, 0.2023]	0.202283	0.202283	[0.2023, 0.2023]
R01641	|Sedoheptulose 7-phosphate[c]| + |D-Glyceraldehyde 3-phosphate[c]| <=> |D-Ribose 5-phosphate[c]| + |D-Xylulose 5-phosphate[c]|	0.0140452	0.0140453	[0.014, 0.014]	0.0140452	0.0140454	[0.014, 0.014]
R07159	|D-Glyceraldehyde 3-phosphate[c]| + H2O[c] + (2) |Oxidized ferredoxin (2[4Fe-4S]) (Fdox)[c]| => 3-Phospho-D-glycerate[c] + (3) H+[c] + (2) |Reduced ferredoxin (2[4Fe-4S]) (Fdred)[c]|	0	320.032	[0.0, 320.0317]	0	2.55166e-06	[0.0, 0.0]
R00986	Chorismate[c] + L-Glutamine[c] => Anthranilate[c] + Pyruvate[c] + L-Glutamate[c] + H+[c]	0	0.00764721	[0.0, 0.0076]	0	7.65498e-06	[0.0, 0.0]
R01818	|D-Mannose 6-phosphate[c]| <=> |D-Mannose 1-phosphate[c]|	0	0	[0.0, 0.0]	0	0	[0.0, 0.0]
R03940	L-Methionyl-tRNA[c] + 10-Formyltetrahydrofolate[c] <=> Tetrahydrofolate[c] + N-Formylmethionyl-tRNA[c] + H+[c]	0	0	[0.0, 0.0]	0	0	[0.0, 0.0]
R00421	UDP-N-acetyl-alpha-D-glucosamine[c] + (2) NAD+[c] + H2O[c] <=> UDP-N-acetyl-2-amino-2-deoxy-D-glucuronate[c] + (2) NADH[c] + (3) H+[c]	0	0	[0.0, 0.0]	0	0	[0.0, 0.0]
R03661	ATP[c] + L-Proline[c] + tRNA(Pro)[c] <=> AMP[c] + Diphosphate[c] + L-Prolyl-tRNA(Pro)[c]	0.0274281	0.0274281	[0.0274, 0.0274]	0.0274281	0.0274282	[0.0274, 0.0274]
PGK2	GDP[c] + |3-Phospho-D-glyceroyl phosphate[c]| <=> GTP[c] + 3-Phospho-D-glycerate[c]	-1000	1000	[-1000.0, 1000.0]	-855.913	1000	[-855.9129, 1000.0]
R01086	N-(L-Arginino)succinate[c] <=> Fumarate[c] + L-Arginine[c]	0.0349047	0.0349047	[0.0349, 0.0349]	0.0349047	0.0349047	[0.0349, 0.0349]
R04109	L-Glutamyl-tRNA(Glu)[c] + NADPH[c] + H+[c] => (S)-4-Amino-5-oxopentanoate[c] + tRNA(Glu)[c] + NADP+[c]	0	0	[0.0, 0.0]	0	0	[0.0, 0.0]
R10712	|4-Amino-5-hydroxymethyl-2-methylpyrimidine diphosphate[c]| + |2-(2-Carboxy-4-methylthiazol-5-yl)ethyl phosphate[c]| + (2) H+[c] <=> |Thiamin monophosphate[c]| + Diphosphate[c] + CO2[c]	0	0	[0.0, 0.0]	0	0	[0.0, 0.0]
Co2efflux	|Cobalt ion[c]| + H+[e] => |Cobalt ion[e]| + H+[c]	0	0	[0.0, 0.0]	0	0	[0.0, 0.0]
R10811_kz	1,4-beta-D-Mannooligosaccharide(n=4)[c] + (2) Orthophosphate[c] <=> Mannobiose[c] + (2) |D-Mannose 1-phosphate[c]|	0	0	[0.0, 0.0]	0	0	[0.0, 0.0]
R01135	GTP[c] + IMP[c] + L-Aspartate[c] <=> GDP[c] + Orthophosphate[c] + N6-(1,2-Dicarboxyethyl)-AMP[c] + (2) H+[c]	0.0453113	0.0453114	[0.0453, 0.0453]	0.0453113	0.0453114	[0.0453, 0.0453]
R02142	|Xanthosine 5'-phosphate[c]| + Diphosphate[c] <=> Xanthine[c] + |5-Phospho-alpha-D-ribose 1-diphosphate[c]|	0	0	[0.0, 0.0]	0	0	[0.0, 0.0]
R00177	Orthophosphate[c] + Diphosphate[c] + S-Adenosyl-L-methionine[c] <=> ATP[c] + L-Methionine[c] + H2O[c]	-9.36894e-08	0	[-0.0, 0.0]	-1.00812e-07	0	[-0.0, 0.0]
R03657	ATP[c] + L-Leucine[c] + tRNA(Leu)[c] <=> AMP[c] + Diphosphate[c] + L-Leucyl-tRNA[c]	0.0801172	0.0801172	[0.0801, 0.0801]	0.0801172	0.0801172	[0.0801, 0.0801]
R00885	GTP[c] + |D-Mannose 1-phosphate[c]| + H+[c] => Diphosphate[c] + GDP-mannose[c]	0	453.029	[0.0, 453.0287]	0	223.781	[0.0, 223.7815]
R03132	O-Acetyl-L-serine[c] + Thiosulfate[c] <=> H+[c] + S-Sulfo-L-cysteine[c] + Acetate[c]	0	0	[0.0, 0.0]	0	0	[0.0, 0.0]
sink_dads	5'-Deoxyadenosine[c] =>	0	9.36894e-08	[0.0, 0.0]	0	1.00812e-07	[0.0, 0.0]
R02853	O-Phospho-D-serine[c] + H2O[c] <=> D-Serine[c] + Orthophosphate[c]	0	0	[0.0, 0.0]	0	0	[0.0, 0.0]
R00985	Chorismate[c] + Ammonia[c] => Anthranilate[c] + Pyruvate[c] + H2O[c]	0	0.00764721	[0.0, 0.0076]	0.00763955	0.00764721	[0.0076, 0.0076]
R03024	|4-Nitrophenyl phosphate[c]| + H2O[c] <=> 4-Nitrophenol[c] + Orthophosphate[c] + H+[c]	0	0	[0.0, 0.0]	0	0	[0.0, 0.0]
R03038	ATP[c] + L-Alanine[c] + tRNA(Ala)[c] <=> AMP[c] + Diphosphate[c] + L-Alanyl-tRNA[c]	0.0484339	0.0484339	[0.0484, 0.0484]	0.0484339	0.0484339	[0.0484, 0.0484]
R03165	Hydroxymethylbilane[c] <=> |Uroporphyrinogen III[c]| + H2O[c]	0	0	[0.0, 0.0]	0	0	[0.0, 0.0]
R09365	Selenohomocysteine[c] + 5-Methyltetrahydropteroyltri-L-glutamate[c] <=> L-Selenomethionine[c] + Tetrahydropteroyltri-L-glutamate[c]	0	0	[0.0, 0.0]	0	0	[0.0, 0.0]
wo4ABC	Tungstate[e] + ATP[c] + H2O[c] => Tungstate[c] + ADP[c] + Orthophosphate[c] + H+[c]	0	0	[0.0, 0.0]	0	0	[0.0, 0.0]
R02262	|L-Fuculose 1-phosphate[c]| <=> |Glycerone phosphate[c]| + (S)-Lactaldehyde[c]	0	0	[0.0, 0.0]	0	0	[0.0, 0.0]
ACt6	Acetate[c] + H+[c] <=> Acetate[e] + H+[e]	1.14204	1.14204	[1.142, 1.142]	1.14204	1.14205	[1.142, 1.142]
R00143	Ammonia[c] + NAD+[c] + H2O[c] <=> Hydroxylamine[c] + NADH[c] + H+[c]	0	0	[0.0, 0.0]	0	0	[0.0, 0.0]
R01514	ATP[c] + D-Glycerate[c] <=> ADP[c] + 3-Phospho-D-glycerate[c] + H+[c]	0	0	[0.0, 0.0]	0	0	[0.0, 0.0]
R01329	Epimelibiose[c] + H2O[c] <=> D-Mannose[c] + D-Galactose[c]	0	0	[0.0, 0.0]	0	0	[0.0, 0.0]
R01078	Dethiobiotin[c] + L-Cysteine[c] + S-Adenosyl-L-methionine[c] <=> Biotin[c] + L-Methionine[c] + 5'-Deoxyadenosine[c] + L-Alanine[c] + H+[c]	0	0	[0.0, 0.0]	0	0	[0.0, 0.0]
EX_C00097[e]	L-Cysteine[e] <=>	-0.0326146	-0.0326146	[-0.0326, -0.0326]	-0.0326147	-0.0326146	[-0.0326, -0.0326]
R01397	|Carbamoyl phosphate[c]| + L-Aspartate[c] <=> Orthophosphate[c] + N-Carbamoyl-L-aspartate[c] + H+[c]	0.0311697	0.0311705	[0.0312, 0.0312]	0.0311682	0.0311705	[0.0312, 0.0312]
R01057	|alpha-D-Ribose 1-phosphate[c]| <=> |D-Ribose 5-phosphate[c]|	-7.49519e-07	0	[-0.0, 0.0]	-2.25147e-06	0	[-0.0, 0.0]
R01658	|Dimethylallyl diphosphate[c]| + |Isopentenyl diphosphate[c]| <=> Diphosphate[c] + |Geranyl diphosphate[c]|	0	0	[0.0, 0.0]	0	0	[0.0, 0.0]
TECA3S45_Cbes	(45) CDP-glycerol[c] + H2O[c] + UDP-N-acetyl-alpha-D-glucosamine[c] + UDP-N-acetyl-D-mannosamine[c] + (45) UDP-glucose[c] => (45) CMP[c] + |Glycerol teichoic acid (n=45), unlinked, glucose substituted[c]| + (91) H+[c] + (46) UDP[c] + UMP[c]	0.000746223	0.000746223	[0.0007, 0.0007]	0.000746223	0.000746223	[0.0007, 0.0007]
R01226	5,10-Methylenetetrahydrofolate[c] + |3-Methyl-2-oxobutanoic acid[c]| + H2O[c] <=> Tetrahydrofolate[c] + 2-Dehydropantoate[c]	0.00402874	0.00402874	[0.004, 0.004]	0.00402874	0.00402874	[0.004, 0.004]
EX_C01342[e]	NH4+[e] <=>	-2.02595	-2.02595	[-2.026, -2.0259]	-2.02595	-2.02594	[-2.026, -2.0259]
R03192	UDP-N-acetyl-3-(1-carboxyvinyl)-D-glucosamine[c] + NADPH[c] + H+[c] => UDP-N-acetylmuramate[c] + NADP+[c]	0	0.0417462	[0.0, 0.0417]	0.0417385	0.0417462	[0.0417, 0.0417]
R05839	Pyridoxamine[c] + 2-Oxoglutarate[c] <=> Pyridoxal[c] + D-Glutamate[c]	0	0	[0.0, 0.0]	0	0	[0.0, 0.0]
R05048	|2,5-Diaminopyrimidine nucleoside triphosphate[c]| => 2,5-Diamino-6-(5'-triphosphoryl-3',4'-trihydroxy-2'-oxopentyl)-amino-4-oxopyrimidine[c]	0	0.0231599	[0.0, 0.0232]	0	0.0231599	[0.0, 0.0232]
R02294	Nicotinamide-beta-riboside[c] + Orthophosphate[c] <=> Nicotinamide[c] + |alpha-D-Ribose 1-phosphate[c]| + H+[c]	0	0	[0.0, 0.0]	0	0	[0.0, 0.0]
R02296	Cytidine[c] + Orthophosphate[c] <=> Cytosine[c] + |alpha-D-Ribose 1-phosphate[c]|	0	0	[0.0, 0.0]	0	0	[0.0, 0.0]
KAS1OH3	(14) H+[c] + (9) NADPH[c] + 2-Methylpropanoyl-CoA[c] + (5) |Malonyl-[acyl-carrier protein][c]| => |Fatty Acid iso-C14:0 3-OH ACP[c]| + (9) NADP+[c] + CoA[c] + (4) |Acyl-carrier protein[c]| + (4) H2O[c] + (5) CO2[c]	0.0232696	0.0232697	[0.0233, 0.0233]	0.0232696	0.0232697	[0.0233, 0.0233]
mdosABC	Maltodextrin(n=4)[e] + ATP[c] + H2O[c] => Maltodextrin(n=4)[c] + ADP[c] + Orthophosphate[c] + H+[c]	0	0	[0.0, 0.0]	0	0	[0.0, 0.0]
R11624	D-Tagaturonate[c] <=> D-Fructuronate[c]	0	0	[0.0, 0.0]	0	0	[0.0, 0.0]
FUCASE2	|keratan sulfate I (fucosides)[c]| + H2O[c] => |L-Fucose (6-Deoxy-L-galactose)[c]| + |keratan sulfate I, degradation product 1[c]|	0	0	[0.0, 0.0]	0	0	[0.0, 0.0]
R03457	|D-erythro-1-(Imidazol-4-yl)glycerol 3-phosphate[c]| <=> |3-(Imidazol-4-yl)-2-oxopropyl phosphate[c]| + H2O[c]	0.0117805	0.0117805	[0.0118, 0.0118]	0.0117805	0.0117805	[0.0118, 0.0118]
R04559	1-(5'-Phosphoribosyl)-5-amino-4-(N-succinocarboxamide)-imidazole[c] <=> Fumarate[c] + 1-(5'-Phosphoribosyl)-5-amino-4-imidazolecarboxamide[c]	0.0812841	0.0812845	[0.0813, 0.0813]	0.081284	0.0812844	[0.0813, 0.0813]
R03459	2,5-Diamino-6-(5-phospho-D-ribosylamino)pyrimidin-4(3H)-one[c] + H2O[c] <=> 5-Amino-6-(5'-phosphoribosylamino)uracil[c] + Ammonia[c]	0.00988804	0.00988813	[0.0099, 0.0099]	0.00988804	0.00988823	[0.0099, 0.0099]
R05662	MurAc(oyl-L-Ala-D-gamma-Glu-L-Lys-D-Ala-D-Ala)-diphospho-undecaprenol[c] + UDP-N-acetyl-alpha-D-glucosamine[c] <=> Undecaprenyl-diphospho-N-acetylmuramoyl-(N-acetylglucosamine)-L-alanyl-gamma-D-glutamyl-L-lysyl-D-alanyl-D-alanine[c] + UDP[c] + H+[c]	0	0	[0.0, 0.0]	0	0	[0.0, 0.0]
valABC	ATP[c] + H2O[c] + L-Valine[e] => ADP[c] + Orthophosphate[c] + L-Valine[c] + H+[c]	0	0	[0.0, 0.0]	0	0	[0.0, 0.0]
sink_biomass	Biomass[c] =>	0.41	0.41	[0.41, 0.41]	0.41	0.41	[0.41, 0.41]
R02568	|D-Fructose 1-phosphate[c]| <=> |Glycerone phosphate[c]| + D-Glyceraldehyde[c]	0	0	[0.0, 0.0]	0	0	[0.0, 0.0]
EX_C00282[e]	Hydrogen[e] <=>	0	2.24854e-06	[0.0, 0.0]	64.659	64.6591	[64.659, 64.6591]
R00066	(2) 6,7-Dimethyl-8-(D-ribityl)lumazine[c] + H+[c] => Riboflavin[c] + 5-Amino-6-(1-D-ribitylamino)uracil[c]	0.00988804	0.00988813	[0.0099, 0.0099]	0.00988804	0.00988823	[0.0099, 0.0099]
R00260	L-Glutamate[c] <=> D-Glutamate[c]	0.0417462	0.0417462	[0.0417, 0.0417]	0.0417462	0.0417462	[0.0417, 0.0417]
R00948	ATP[c] + |D-Glucose 1-phosphate[c]| + H+[c] <=> Diphosphate[c] + ADP-glucose[c]	0.164606	0.164606	[0.1646, 0.1646]	0.164606	0.164606	[0.1646, 0.1646]
R01325	Citrate[c] <=> cis-Aconitate[c] + H2O[c]	0.193898	0.193898	[0.1939, 0.1939]	0.193898	0.193898	[0.1939, 0.1939]
R01570	Thymidine[c] + Orthophosphate[c] <=> Thymine[c] + |2-Deoxy-D-ribose 1-phosphate[c]|	0	0	[0.0, 0.0]	0	0	[0.0, 0.0]
R01724	Nicotinate[c] + |5-Phospho-alpha-D-ribose 1-diphosphate[c]| + ATP[c] + H2O[c] => |Nicotinate D-ribonucleotide[c]| + Diphosphate[c] + ADP[c] + Orthophosphate[c]	0	0	[0.0, 0.0]	0	0	[0.0, 0.0]
R01626	Malonyl-CoA[c] + |Acyl-carrier protein[c]| <=> CoA[c] + |Malonyl-[acyl-carrier protein][c]|	1.36418	1.36418	[1.3642, 1.3642]	1.36418	1.36418	[1.3642, 1.3642]
R02971	ATP[c] + Pantetheine[c] <=> ADP[c] + |Pantetheine 4'-phosphate[c]| + H+[c]	0	0	[0.0, 0.0]	0	0	[0.0, 0.0]
R00127	ATP[c] + AMP[c] <=> (2) ADP[c]	-1000	1000	[-1000.0, 1000.0]	-1000	1000	[-1000.0, 1000.0]
R02864	Siroheme[c] + (2) H+[c] <=> Fe2+[c] + Sirohydrochlorin[c]	0	0	[0.0, 0.0]	0	0	[0.0, 0.0]
R00549	ATP[c] + Riboflavin[c] <=> ADP[c] + FMN[c] + H+[c]	0.0100212	0.0100212	[0.01, 0.01]	0.0100212	0.0100212	[0.01, 0.01]
R04292	Quinolinate[c] + (2) H2O[c] + Orthophosphate[c] <=> Iminoaspartate[c] + |Glycerone phosphate[c]|	-0.00102864	-0.00102864	[-0.001, -0.001]	-0.00102864	-0.00102864	[-0.001, -0.001]
R02003	|Geranyl diphosphate[c]| + |Isopentenyl diphosphate[c]| <=> Diphosphate[c] + |trans,trans-Farnesyl diphosphate[c]|	0	0	[0.0, 0.0]	0	0	[0.0, 0.0]
AbfA	Arabinoxylan-oligosaccharides[c] + (3) H2O[c] => Xylan-oligosaccharides[c] + (3) L-Arabinose[c]	0	0	[0.0, 0.0]	0	0	[0.0, 0.0]
R04426	(2R,3S)-3-Isopropylmalate[c] + NAD+[c] <=> (2S)-2-Isopropyl-3-oxosuccinate[c] + NADH[c] + H+[c]	0.202283	0.202283	[0.2023, 0.2023]	0.202283	0.202283	[0.2023, 0.2023]
R07281	|D-Ribulose 5-phosphate[c]| <=> |L-3,4-Dihydroxybutan-2-one 4-phosphate[c]| + Formate[c] + H+[c]	0.0197761	0.0197763	[0.0198, 0.0198]	0.0197761	0.0197765	[0.0198, 0.0198]
R02237	ATP[c] + Dihydropteroate[c] + L-Glutamate[c] <=> ADP[c] + Orthophosphate[c] + Dihydrofolate[c] + H+[c]	0.000118406	0.000118727	[0.0001, 0.0001]	0.000118406	0.000118671	[0.0001, 0.0001]
R02059	|N-Acetyl-D-glucosamine 6-phosphate[c]| + H2O[c] <=> |D-Glucosamine 6-phosphate[c]| + Acetate[c]	0	0	[0.0, 0.0]	0	0	[0.0, 0.0]
R07456	|D-Glyceraldehyde 3-phosphate[c]| + |D-Ribulose 5-phosphate[c]| + L-Glutamine[c] => |Pyridoxal phosphate[c]| + L-Glutamate[c] + Orthophosphate[c] + (3) H2O[c] + H+[c]	0	0	[0.0, 0.0]	0	0	[0.0, 0.0]
R07160	|3-Methyl-2-oxobutanoic acid[c]| + CoA[c] + (2) |Oxidized ferredoxin (2[4Fe-4S]) (Fdox)[c]| => 2-Methylpropanoyl-CoA[c] + CO2[c] + (2) |Reduced ferredoxin (2[4Fe-4S]) (Fdred)[c]| + H+[c]	0	0.0290871	[0.0, 0.0291]	0	3.82749e-06	[0.0, 0.0]
rhaABC	L-Rhamnose[e] + H2O[c] + ATP[c] => L-Rhamnose[c] + ADP[c] + Orthophosphate[c] + H+[c]	0	0	[0.0, 0.0]	0	0	[0.0, 0.0]
R05032	Undecaprenyl-diphospho-N-acetylmuramoyl-L-alanyl-D-glutamyl-meso-2,6-diaminopimeloyl-D-alanyl-D-alanine[c] + UDP-N-acetyl-alpha-D-glucosamine[c] <=> Undecaprenyl-diphospho-N-acetylmuramoyl-(N-acetylglucosamine)-L-alanyl-D-glutamyl-meso-2,6-diaminopimeloyl-D-alanyl-D-alanine[c] + UDP[c] + H+[c]	0.0417462	0.0417462	[0.0417, 0.0417]	0.0417462	0.0417462	[0.0417, 0.0417]
R00014	Pyruvate[c] + |Thiamin diphosphate[c]| + (2) H+[c] => |2-(alpha-Hydroxyethyl)thiamine diphosphate[c]| + CO2[c]	0.295278	0.295278	[0.2953, 0.2953]	0.295278	0.295278	[0.2953, 0.2953]
R03509	N-(5-Phospho-D-ribosyl)anthranilate[c] <=> |1-(2-Carboxyphenylamino)-1-deoxy-D-ribulose 5-phosphate[c]|	0.00764721	0.00764721	[0.0076, 0.0076]	0.00764721	0.00764721	[0.0076, 0.0076]
R05605	2-Keto-3-deoxy-6-phosphogluconate[c] <=> |D-Glyceraldehyde 3-phosphate[c]| + Pyruvate[c]	0	0	[0.0, 0.0]	0	0	[0.0, 0.0]
manABC	D-Mannose[e] + H2O[c] + ATP[c] => D-Mannose[c] + ADP[c] + Orthophosphate[c] + H+[c]	0	0	[0.0, 0.0]	0	0	[0.0, 0.0]
R00512	ATP[c] + CMP[c] <=> ADP[c] + CDP[c]	0.195695	192.215	[0.1957, 192.2147]	0.195695	0.195703	[0.1957, 0.1957]
R03293	L-1-Pyrroline-3-hydroxy-5-carboxylate[c] + NADPH[c] + (2) H+[c] => Hydroxyproline[c] + NADP+[c]	0	0	[0.0, 0.0]	0	0	[0.0, 0.0]
R00856	CTP[c] + |sn-Glycerol 3-phosphate[c]| + H+[c] => Diphosphate[c] + CDP-glycerol[c]	0.188776	0.188776	[0.1888, 0.1888]	0.188776	0.188776	[0.1888, 0.1888]
EX_C00070[e]	Copper[e] <=>	0	0	[0.0, 0.0]	0	0	[0.0, 0.0]
R00502	UTP[c] + |D-Galactose 1-phosphate[c]| + H+[c] <=> Diphosphate[c] + UDP-alpha-D-galactose[c]	0	0	[0.0, 0.0]	0	0	[0.0, 0.0]
R02360_kz	|pectin oligosaccharides[c]| + H2O[c] => (2) Digalacturonate[c] + (4) H+[c]	0	0	[0.0, 0.0]	0	0	[0.0, 0.0]
hco3	CO2[c] + H2O[c] <=> HCO3-[c] + H+[c]	1.51154	1.51154	[1.5115, 1.5115]	1.51154	1.51154	[1.5115, 1.5115]
R01083	N6-(1,2-Dicarboxyethyl)-AMP[c] <=> Fumarate[c] + AMP[c]	0.0453113	0.0453114	[0.0453, 0.0453]	0.0453113	0.0453114	[0.0453, 0.0453]
R05068	(R)-2,3-Dihydroxy-3-methylpentanoate[c] + NADP+[c] <=> (R)-3-Hydroxy-3-methyl-2-oxopentanoate[c] + NADPH[c] + H+[c]	-0.0823276	-0.0823276	[-0.0823, -0.0823]	-0.0823276	-0.0823276	[-0.0823, -0.0823]
R10170	(2R,3S)-3-Isopropylmalate[c] <=> alpha-Isopropylmalate[c]	-1000	999.798	[-1000.0, 999.7977]	-1000	999.798	[-1000.0, 999.7977]
Xylase	Xylan[e] + (2) H2O[e] => (2) Xylan-oligosaccharides[e] + Arabinoxylan-oligosaccharides[e]	0	0	[0.0, 0.0]	0	0	[0.0, 0.0]
R00490	L-Aspartate[c] <=> Fumarate[c] + Ammonia[c] + H+[c]	-2.19459	157.821	[-2.1946, 157.8213]	179.285	179.285	[179.2845, 179.2845]
R03231	S-Adenosyl-L-methionine[c] + 8-Amino-7-oxononanoate[c] <=> S-Adenosyl-4-methylthio-2-oxobutanoate[c] + 7,8-Diaminononanoate[c]	0	0	[0.0, 0.0]	0	0	[0.0, 0.0]
R04325	10-Formyltetrahydrofolate[c] + 5'-Phosphoribosylglycinamide[c] <=> Tetrahydrofolate[c] + 5'-Phosphoribosyl-N-formylglycinamide[c] + H+[c]	-999.919	999.975	[-999.9187, 999.9751]	-999.919	999.975	[-999.9187, 999.9751]
R01209	2,3-Dihydroxy-3-methylbutanoate[c] <=> |3-Methyl-2-oxobutanoic acid[c]| + H2O[c]	0	0	[0.0, 0.0]	0	0	[0.0, 0.0]
R05634	|4-(Cytidine 5'-diphospho)-2-C-methyl-D-erythritol[c]| + ATP[c] <=> |2-Phospho-4-(cytidine 5'-diphospho)-2-C-methyl-D-erythritol[c]| + ADP[c] + H+[c]	0	0	[0.0, 0.0]	0	0	[0.0, 0.0]
EX_C00186[e]	(S)-Lactate[e] <=>	0	1.12427e-06	[0.0, 0.0]	0	2.25147e-06	[0.0, 0.0]
R03896	(R)-2-Methylmalate[c] <=> 2-Methylmaleate[c] + H2O[c]	-0.585516	-0.585515	[-0.5855, -0.5855]	10.191	10.191	[10.191, 10.191]
R01199	(2) |Oxidized ferredoxin (2[4Fe-4S]) (Fdox)[c]| + 2-Oxobutanoate[c] + CoA[c] <=> (2) |Reduced ferredoxin (2[4Fe-4S]) (Fdred)[c]| + Propanoyl-CoA[c] + CO2[c] + H+[c]	0	0	[0.0, 0.0]	0	0	[0.0, 0.0]
R01555	Maltose[c] + Orthophosphate[c] => D-Glucose[c] + |D-Glucose 1-phosphate[c]|	0	0	[0.0, 0.0]	0	0	[0.0, 0.0]
EX_C00009[e]	Orthophosphate[e] <=>	-0.449032	-0.449031	[-0.449, -0.449]	-0.449032	-0.449031	[-0.449, -0.449]
R02272	5-Aminolevulinate[c] <=> (S)-4-Amino-5-oxopentanoate[c]	0	0	[0.0, 0.0]	0	0	[0.0, 0.0]
R03508	|1-(2-Carboxyphenylamino)-1-deoxy-D-ribulose 5-phosphate[c]| + H+[c] <=> |Indoleglycerol phosphate[c]| + CO2[c] + H2O[c]	0.00764721	0.00764721	[0.0076, 0.0076]	0.00764721	0.00764721	[0.0076, 0.0076]
R05743	|Reduced rubredoxin[c]| + O2.-[c] + (2) H+[c] <=> |Oxidized rubredoxin[c]| + |Hydrogen peroxide[c]|	0	0	[0.0, 0.0]	0	0	[0.0, 0.0]
R01856	dGTP[c] + H2O[c] <=> Deoxyguanosine[c] + Triphosphate[c] + H+[c]	-0.0230412	-0.023041	[-0.023, -0.023]	-0.0230412	-0.0230408	[-0.023, -0.023]
R02437	L-Rhamnose[c] <=> L-Rhamnulose[c]	0	0	[0.0, 0.0]	0	0	[0.0, 0.0]
R03194	(2) S-Adenosyl-L-methionine[c] + |Uroporphyrinogen III[c]| <=> (2) S-Adenosyl-L-homocysteine[c] + |Precorrin 2[c]| + H+[c]	-1000	1000	[-1000.0, 1000.0]	-1000	1000	[-1000.0, 1000.0]
ARSt1	Arsenite[c] => Arsenite[e]	0	0	[0.0, 0.0]	0	0	[0.0, 0.0]
NMPK	ATP[c] + GMP[c] <=> AMP[c] + GTP[c]	-999.975	1000	[-999.9753, 1000.0]	-999.975	1000	[-999.9753, 1000.0]
R00480	ATP[c] + L-Aspartate[c] <=> ADP[c] + 4-Phospho-L-aspartate[c]	0.845008	0.845009	[0.845, 0.845]	-9.9315	-9.9315	[-9.9315, -9.9315]
R00291	UDP-alpha-D-galactose[c] <=> UDP-glucose[c]	0	0	[0.0, 0.0]	0	0	[0.0, 0.0]
R00764	Diphosphate[c] + |D-Fructose 6-phosphate[c]| <=> Orthophosphate[c] + |D-Fructose 1,6-bisphosphate[c]| + H+[c]	-380.775	72.2536	[-380.7751, 72.2536]	-151.528	72.2536	[-151.5278, 72.2536]
R01655	5,10-Methenyltetrahydrofolate[c] + H2O[c] <=> 10-Formyltetrahydrofolate[c] + H+[c]	-999.894	1000	[-999.8938, 1000.0]	-999.894	1000	[-999.8938, 1000.0]
R00578	ATP[c] + L-Aspartate[c] + L-Glutamine[c] + H2O[c] <=> AMP[c] + Diphosphate[c] + L-Asparagine[c] + L-Glutamate[c] + H+[c]	0	0	[0.0, 0.0]	0	0	[0.0, 0.0]
BF-H2ase	(3) H+[c] + NADH[c] + (2) |Reduced ferredoxin (2[4Fe-4S]) (Fdred)[c]| => (2) Hydrogen[c] + NAD+[c] + (2) |Oxidized ferredoxin (2[4Fe-4S]) (Fdox)[c]|	-459.877	-59.2708	[-459.8773, -59.2708]	0	3.18957e-06	[0.0, 0.0]
R04640	5-(5-Phospho-D-ribosylaminoformimino)-1-(5-phosphoribosyl)-imidazole-4-carboxamide[c] <=> N-(5'-Phospho-D-1'-ribulosylformimino)-5-amino-1-(5''-phospho-D-ribosyl)-4-imidazolecarboxamide[c]	0.0117805	0.0117805	[0.0118, 0.0118]	0.0117805	0.0117805	[0.0118, 0.0118]
EX_C00288[e]	HCO3-[e] <=>	-5.62139e-07	0	[-0.0, 0.0]	-8.90114e-07	0	[-0.0, 0.0]
R08221	5'-Deoxy-5-fluorocytidine[c] + H2O[c] <=> 5'-Deoxy-5-fluorouridine[c] + Ammonia[c]	0	0	[0.0, 0.0]	0	0	[0.0, 0.0]
R00694	L-Phenylalanine[c] + 2-Oxoglutarate[c] <=> Phenylpyruvate[c] + L-Glutamate[c]	-0.0797448	-0.0433458	[-0.0797, -0.0433]	-0.0797448	-0.0433458	[-0.0797, -0.0433]
R08218	ATP[c] + L-Serine[c] + tRNA(Sec)[c] <=> AMP[c] + Diphosphate[c] + L-Seryl-tRNA(Sec)[c]	0	0	[0.0, 0.0]	0	0	[0.0, 0.0]
R05711	N,N-Dimethyl-1,4-phenylenediamine[c] + Aniline[c] + (2) NADP+[c] <=> para-(Dimethylamino)azobenzene[c] + (2) NADPH[c] + (2) H+[c]	0	0	[0.0, 0.0]	0	0	[0.0, 0.0]
rhaosABC	|Rhamnose oligosaccharides(n=2)[e]| + ATP[c] + H2O[c] => |Rhamnose oligosaccharides(n=2)[c]| + ADP[c] + Orthophosphate[c] + H+[c]	0	0	[0.0, 0.0]	0	0	[0.0, 0.0]
R04945	O-Acetyl-L-homoserine[c] + L-Selenocysteine[c] <=> L-Selenocystathionine[c] + Acetate[c] + H+[c]	-1000	1000	[-1000.0, 1000.0]	-1000	1000	[-1000.0, 1000.0]
sink_preQ1	7-Aminomethyl-7-carbaguanine[c] =>	0.023041	0.0230412	[0.023, 0.023]	0.0230408	0.0230412	[0.023, 0.023]
R05680	|Glycerone phosphate[c]| + NADPH[c] + H+[c] => |sn-Glycerol 1-phosphate[c]| + NADP+[c]	0	0	[0.0, 0.0]	0	0	[0.0, 0.0]
EX_C00305[e]	|Magnesium cation[e]| <=>	-0.0219198	-0.0219198	[-0.0219, -0.0219]	-0.0219198	-0.0219198	[-0.0219, -0.0219]
R03241	ATP[c] + L-Fuculose[c] <=> ADP[c] + |L-Fuculose 1-phosphate[c]| + H+[c]	0	0	[0.0, 0.0]	0	0	[0.0, 0.0]
R02236	Dihydrofolate[c] + NADP+[c] <=> Folate[c] + NADPH[c] + H+[c]	-4.5519e-05	-4.51978e-05	[-0.0, -0.0]	-4.5519e-05	-4.52532e-05	[-0.0, -0.0]
R04420	|S-Methyl-5-thio-D-ribose 1-phosphate[c]| <=> |S-Methyl-5-thio-D-ribulose 1-phosphate[c]|	0	0	[0.0, 0.0]	0	0	[0.0, 0.0]
R02707	N-Acetyl-D-mannosamine[c] + UDP[c] + H+[c] <=> UDP-N-acetyl-D-mannosamine[c] + H2O[c]	-999.997	1000	[-999.9968, 1000.0]	-999.997	1000	[-999.9968, 1000.0]
R00968	GTP[c] + Uridine[c] => GDP[c] + UMP[c] + H+[c]	0	7.49516e-07	[0.0, 0.0]	0	2.25147e-06	[0.0, 0.0]
R11307_kz	Cellulose(n=218)[e] + (54) H2O[e] => (54) Cellotetraose[e] + Cellobiose[e]	0	0.3337	[0.0, 0.3337]	0	0.3337	[0.0, 0.3337]
R02258	(S)-1,2-Propanediol[c] + NAD+[c] <=> (S)-Lactaldehyde[c] + NADH[c] + H+[c]	0	0	[0.0, 0.0]	0	0	[0.0, 0.0]
R03659	ATP[c] + L-Methionine[c] + tRNA(Met)[c] <=> AMP[c] + Diphosphate[c] + L-Methionyl-tRNA[c]	0.0189392	0.0189392	[0.0189, 0.0189]	0.0189392	0.0189392	[0.0189, 0.0189]
R01353	ATP[c] + Propanoate[c] <=> ADP[c] + |Propanoyl phosphate[c]|	0	0	[0.0, 0.0]	0	0	[0.0, 0.0]
HemG	D-Mannonate[c] <=> D-Gluconate[c]	0	1000	[0.0, 1000.0]	0	1000	[0.0, 1000.0]
KAS8	(21) H+[c] + (14) NADPH[c] + Acetyl-CoA[c] + (7) |Malonyl-[acyl-carrier protein][c]| => Hexadecanoyl-[acp][c] + (14) NADP+[c] + CoA[c] + (6) |Acyl-carrier protein[c]| + (7) H2O[c] + (7) CO2[c]	0.0349045	0.0349045	[0.0349, 0.0349]	0.0349045	0.0349045	[0.0349, 0.0349]
R04639	2,5-Diamino-6-(5'-triphosphoryl-3',4'-trihydroxy-2'-oxopentyl)-amino-4-oxopyrimidine[c] => |7,8-Dihydroneopterin 3'-triphosphate[c]| + H2O[c]	0	0.0231599	[0.0, 0.0232]	0	0.0231599	[0.0, 0.0232]
R01714	5-O-(1-Carboxyvinyl)-3-phosphoshikimate[c] <=> Chorismate[c] + Orthophosphate[c]	0.0875103	0.0875106	[0.0875, 0.0875]	0.0875103	0.0875105	[0.0875, 0.0875]
R04457	5-Amino-6-(1-D-ribitylamino)uracil[c] + |L-3,4-Dihydroxybutan-2-one 4-phosphate[c]| <=> 6,7-Dimethyl-8-(D-ribityl)lumazine[c] + (2) H2O[c] + Orthophosphate[c] + H+[c]	0.0197761	0.0197763	[0.0198, 0.0198]	0.0197761	0.0197765	[0.0198, 0.0198]
R01402	5'-Methylthioadenosine[c] + Orthophosphate[c] <=> Adenine[c] + |S-Methyl-5-thio-D-ribose 1-phosphate[c]|	0	0	[0.0, 0.0]	0	0	[0.0, 0.0]
AXE	acetylxylan[c] + (3) H2O[c] => (3) Acetate[c] + Xylan-oligosaccharides[c] + (3) H+[c]	0	0	[0.0, 0.0]	0	0	[0.0, 0.0]
R06178	Undecaprenyl-diphospho-N-acetylmuramoyl-(N-acetylglucosamine)-L-alanyl-gamma-D-glutamyl-L-lysyl-D-alanyl-D-alanine[c] + |[GlcNAc-(1->4)-Mur2Ac(oyl-L-Ala-g-D-Glu-L-Lys-D-Ala-D-Ala)]n-diphosphoundecaprenol (Peptidoglycan n)[c]| <=> |di-trans,poly-cis-Undecaprenyl diphosphate[c]| + |[GlcNAc-(1->4)-Mur2Ac(oyl-L-Ala-g-D-Glu-L-Lys-D-Ala-D-Ala)]n-diphosphoundecaprenol (Peptidoglycan n+1)[c]|	0	0	[0.0, 0.0]	0	0	[0.0, 0.0]
cysT	L-Cysteine[e] + H+[e] => L-Cysteine[c] + H+[c]	0.0326146	0.0326146	[0.0326, 0.0326]	0.0326146	0.0326147	[0.0326, 0.0326]
R04617	ATP[c] + UDP-N-acetylmuramoyl-L-alanyl-gamma-D-glutamyl-meso-2,6-diaminopimelate[c] + D-Alanyl-D-alanine[c] <=> ADP[c] + Orthophosphate[c] + UDP-N-acetylmuramoyl-L-alanyl-D-glutamyl-6-carboxy-L-lysyl-D-alanyl-D-alanine[c] + H+[c]	0.0417462	0.0417462	[0.0417, 0.0417]	0.0417462	0.0417462	[0.0417, 0.0417]
R01073	N-(5-Phospho-D-ribosyl)anthranilate[c] + Diphosphate[c] <=> Anthranilate[c] + |5-Phospho-alpha-D-ribose 1-diphosphate[c]|	-0.00764721	-0.00764721	[-0.0076, -0.0076]	-0.00764721	-0.00764721	[-0.0076, -0.0076]
R01771	ATP[c] + L-Homoserine[c] <=> ADP[c] + O-Phospho-L-homoserine[c] + H+[c]	0.03821	0.03821	[0.0382, 0.0382]	0.03821	0.03821	[0.0382, 0.0382]
R08198	2-Hydroxyglutarate[c] + NAD+[c] <=> 2-Oxoglutarate[c] + NADH[c] + H+[c]	0	0	[0.0, 0.0]	0	0	[0.0, 0.0]
R01072	5-Phosphoribosylamine[c] + Diphosphate[c] + L-Glutamate[c] <=> L-Glutamine[c] + |5-Phospho-alpha-D-ribose 1-diphosphate[c]| + H2O[c]	-0.0812845	-0.0812841	[-0.0813, -0.0813]	-0.0812844	-0.081284	[-0.0813, -0.0813]
PECASE	Pectate[e] + (3) H2O[e] => (2) |pectin oligosaccharides[e]| + (2) |pectin oligosaccharides 2(rhamnose-glucuronate)[e]|	0	0	[0.0, 0.0]	0	0	[0.0, 0.0]
R02748	Deoxyinosine[c] + Orthophosphate[c] <=> Hypoxanthine[c] + |2-Deoxy-D-ribose 1-phosphate[c]|	0	0	[0.0, 0.0]	0	0	[0.0, 0.0]
R01248	(S)-1-Pyrroline-5-carboxylate[c] + NADH[c] + (2) H+[c] => L-Proline[c] + NAD+[c]	0	0.0274281	[0.0, 0.0274]	0	7.65497e-06	[0.0, 0.0]
R09959	|7,8-Dihydroneopterin 3'-triphosphate[c]| + H2O[c] <=> 6-Carboxy-5,6,7,8-tetrahydropterin[c] + Acetaldehyde[c] + Triphosphate[c] + (2) H+[c]	0.023041	0.0230412	[0.023, 0.023]	0.0230408	0.0230412	[0.023, 0.023]
R00582	|O-Phospho-L-serine (Pser)[c]| + H2O[c] <=> L-Serine[c] + Orthophosphate[c]	0.170848	0.170848	[0.1708, 0.1708]	0.170848	0.170848	[0.1708, 0.1708]
R02239	|Phosphatidate / 1,2-Diacyl-sn-glycerol 3-phosphate[c]| + H2O[c] => 1,2-Diacyl-sn-glycerol[c] + Orthophosphate[c]	1.87708e-05	192.019	[0.0, 192.019]	1.87708e-05	2.64258e-05	[0.0, 0.0]
R07161	Indolepyruvate[c] + CoA[c] + (2) |Oxidized ferredoxin (2[4Fe-4S]) (Fdox)[c]| <=> S-2-(Indol-3-yl)acetyl-CoA[c] + CO2[c] + (2) |Reduced ferredoxin (2[4Fe-4S]) (Fdred)[c]| + H+[c]	0	0	[0.0, 0.0]	0	0	[0.0, 0.0]
R01056	|D-Ribose 5-phosphate[c]| <=> |D-Ribulose 5-phosphate[c]|	-0.095825	-0.0958246	[-0.0958, -0.0958]	-0.0958249	-0.0958246	[-0.0958, -0.0958]
R02735	LL-2,6-Diaminoheptanedioate[c] <=> meso-2,6-Diaminoheptanedioate[c]	0.120016	0.120016	[0.12, 0.12]	0.120016	0.120016	[0.12, 0.12]
R04035	1-(5-Phospho-D-ribosyl)-ATP[c] + H2O[c] <=> Phosphoribosyl-AMP[c] + Diphosphate[c] + (2) H+[c]	0.0117805	0.0117805	[0.0118, 0.0118]	0.0117805	0.0117805	[0.0118, 0.0118]
R04212	L-Asparaginyl-tRNA(Asn)[c] + L-Glutamate[c] + Orthophosphate[c] + ADP[c] + H+[c] <=> L-Aspartyl-tRNA(Asn)[c] + L-Glutamine[c] + ATP[c] + H2O[c]	-0.0428679	-0.0428679	[-0.0429, -0.0429]	-0.0428679	-0.0428679	[-0.0429, -0.0429]
R01541	ATP[c] + 2-Keto-3-deoxy-D-gluconate[c] <=> ADP[c] + 2-Keto-3-deoxy-6-phosphogluconate[c] + H+[c]	-1000	0	[-1000.0, 0.0]	-1000	0	[-1000.0, 0.0]
R02061	|trans,trans-Farnesyl diphosphate[c]| + |Isopentenyl diphosphate[c]| <=> Diphosphate[c] + |Geranylgeranyl diphosphate[c]|	0	0	[0.0, 0.0]	0	0	[0.0, 0.0]
R00691	L-Arogenate[c] + H+[c] <=> L-Phenylalanine[c] + H2O[c] + CO2[c]	-0.0363989	0	[-0.0364, 0.0]	-0.0363989	0	[-0.0364, 0.0]
R02240	ATP[c] + 1,2-Diacyl-sn-glycerol[c] => ADP[c] + |Phosphatidate / 1,2-Diacyl-sn-glycerol 3-phosphate[c]| + H+[c]	0	192.019	[0.0, 192.019]	0	7.65499e-06	[0.0, 0.0]
R03083	|2-Dehydro-3-deoxy-D-arabino-heptonate 7-phosphate[c]| <=> 3-Dehydroquinate[c] + Orthophosphate[c]	0.0875103	0.0875106	[0.0875, 0.0875]	0.0875103	0.0875105	[0.0875, 0.0875]
posABC-2	|pectin oligosaccharides 2(rhamnose-glucuronate)[e]| + ATP[c] + H2O[c] => |pectin oligosaccharides 2(rhamnose-glucuronate)[c]| + ADP[c] + Orthophosphate[c] + H+[c]	0	0	[0.0, 0.0]	0	0	[0.0, 0.0]
GOSASE	|Galactose oligosaccharides[c]| + (3) H2O[c] => (4) D-Galactose[c]	0	0	[0.0, 0.0]	0	0	[0.0, 0.0]
fucABC	|L-Fucose (6-Deoxy-L-galactose)[e]| + H2O[c] + ATP[c] => |L-Fucose (6-Deoxy-L-galactose)[c]| + ADP[c] + Orthophosphate[c] + H+[c]	0	0	[0.0, 0.0]	0	0	[0.0, 0.0]
R01082	(S)-Malate[c] <=> Fumarate[c] + H2O[c]	-157.982	2.03412	[-157.9817, 2.0341]	-179.445	-179.445	[-179.445, -179.445]
TP_CO2	CO2[c] <=> CO2[e]	141.325	141.325	[141.3255, 141.3255]	162.878	162.879	[162.8785, 162.8785]
R02421	(8) ADP-glucose[c] + H2O[c] => (8) ADP[c] + Amylose(n=8)[c] + (8) H+[c]	0.0205757	0.0205757	[0.0206, 0.0206]	0.0205757	0.0205757	[0.0206, 0.0206]
fe2t	Fe2+[e] + GTP[c] + H2O[c] => Fe2+[c] + GDP[c] + Orthophosphate[c] + H+[c]	0.00440309	0.00440309	[0.0044, 0.0044]	0.00440309	0.00440309	[0.0044, 0.0044]
R05850	|L-Ribulose 5-phosphate[c]| <=> |D-Xylulose 5-phosphate[c]|	0	0	[0.0, 0.0]	0	0	[0.0, 0.0]
12DAG3PS	(3) Tetradecanoyl-[acp][c] + (12) Hexadecanoyl-[acp][c] + (5) |Octadecanoyl-[acyl-carrier protein][c]| + (2) |Oleoyl-[acyl-carrier protein][c]| + |Fatty Acid anteiso-C18:1 omega-7 ACP[c]| + (7) |Fatty Acid iso-C15:0-ACP[c]| + (2) |Fatty Acid iso-C16:0 ACP[c]| + (35) |Fatty Acid iso-C17:0 ACP[c]| + |Fatty Acid anteiso-C17:0 ACP[c]| + (8) |Fatty Acid iso-C14:0 3-OH ACP[c]| + (38) |sn-Glycerol 3-pho…	0.00290871	0.00290871	[0.0029, 0.0029]	0.00290871	0.00290871	[0.0029, 0.0029]
R00945	5,10-Methylenetetrahydrofolate[c] + Glycine[c] + H2O[c] <=> Tetrahydrofolate[c] + L-Serine[c]	-0.13165	-0.13165	[-0.1317, -0.1317]	-0.13165	-0.13165	[-0.1317, -0.1316]
R03291	L-1-Pyrroline-3-hydroxy-5-carboxylate[c] + NADH[c] + (2) H+[c] => Hydroxyproline[c] + NAD+[c]	0	0	[0.0, 0.0]	0	0	[0.0, 0.0]
R00772	|D-Mannose 6-phosphate[c]| <=> |D-Fructose 6-phosphate[c]|	0	72.7466	[0.0, 72.7466]	0	1.531e-05	[0.0, 0.0]
leuABC	ATP[c] + H2O[c] + L-Leucine[e] => ADP[c] + Orthophosphate[c] + L-Leucine[c] + H+[c]	0	0	[0.0, 0.0]	0	0	[0.0, 0.0]
EX_C00864[e]	Pantothenate[e] <=>	0	0	[0.0, 0.0]	0	0	[0.0, 0.0]
R00258	L-Alanine[c] + 2-Oxoglutarate[c] <=> Pyruvate[c] + L-Glutamate[c]	-0.23489	-0.23489	[-0.2349, -0.2349]	-0.23489	-0.23489	[-0.2349, -0.2349]
R00709	Isocitrate[c] + NAD+[c] <=> 2-Oxoglutarate[c] + CO2[c] + NADH[c]	0.193898	0.193898	[0.1939, 0.1939]	0.193898	0.193898	[0.1939, 0.1939]
G5SADs	|L-Glutamate 5-semialdehyde[c]| <=> (S)-1-Pyrroline-5-carboxylate[c] + H2O[c] + H+[c]	0.0274281	0.0274281	[0.0274, 0.0274]	0.0274281	0.0274282	[0.0274, 0.0274]
R08368	N-D-Ribosylpurine[c] + Orthophosphate[c] <=> Purine[c] + |alpha-D-Ribose 1-phosphate[c]|	0	0	[0.0, 0.0]	0	0	[0.0, 0.0]
R01561	Adenosine[c] + Orthophosphate[c] <=> Adenine[c] + |alpha-D-Ribose 1-phosphate[c]|	0	0	[0.0, 0.0]	0	0	[0.0, 0.0]
R01071	1-(5-Phospho-D-ribosyl)-ATP[c] + Diphosphate[c] <=> ATP[c] + |5-Phospho-alpha-D-ribose 1-diphosphate[c]| + H+[c]	-0.0117805	-0.0117805	[-0.0118, -0.0118]	-0.0117805	-0.0117805	[-0.0118, -0.0118]
R02984	dTDP-glucose[c] <=> dTDP-galactose[c]	0	0	[0.0, 0.0]	0	0	[0.0, 0.0]
R01230	ATP[c] + |Xanthosine 5'-phosphate[c]| + Ammonia[c] => AMP[c] + Diphosphate[c] + GMP[c] + H+[c]	0.0477533	0.0477537	[0.0478, 0.0478]	0.0477532	0.0477536	[0.0478, 0.0478]
coEfflux	|Cobalt ion[c]| + H2O[c] + ATP[c] => |Cobalt ion[e]| + ADP[c] + Orthophosphate[c] + H+[c]	0	0	[0.0, 0.0]	0	0	[0.0, 0.0]
R01214	L-Valine[c] + 2-Oxoglutarate[c] <=> |3-Methyl-2-oxobutanoic acid[c]| + L-Glutamate[c]	-0.0598789	-0.0598789	[-0.0599, -0.0599]	-0.0598789	-0.0598789	[-0.0599, -0.0599]
R01876	Uridine[c] + Orthophosphate[c] <=> Uracil[c] + |alpha-D-Ribose 1-phosphate[c]|	-7.49518e-07	0	[-0.0, 0.0]	-2.25147e-06	0	[-0.0, 0.0]
R08240	6-Thioinosine-5'-monophosphate[c] + NAD+[c] + H2O[c] <=> |6-Thioxanthine 5'-monophosphate[c]| + NADH[c] + H+[c]	0	0	[0.0, 0.0]	0	0	[0.0, 0.0]
R02199	L-Isoleucine[c] + 2-Oxoglutarate[c] <=> |(S)-3-Methyl-2-oxopentanoic acid[c]| + L-Glutamate[c]	-0.0794189	-0.0794189	[-0.0794, -0.0794]	-0.0794189	-0.0794189	[-0.0794, -0.0794]
R01859	ATP[c] + Propanoyl-CoA[c] + HCO3-[c] <=> ADP[c] + Orthophosphate[c] + (S)-Methylmalonyl-CoA[c] + H+[c]	0	0	[0.0, 0.0]	0	0	[0.0, 0.0]
QueA	S-Adenosyl-L-methionine[c] + |tRNA 7-aminomethyl-7-carbaguanine[c]| => L-Methionine[c] + Adenine[c] + |Epoxyqueuosine34 in tRNA[c]| + H+[c]	0	0	[0.0, 0.0]	0	0	[0.0, 0.0]
R03171	|(S)-3-Methyl-2-oxopentanoic acid[c]| + CoA[c] + NAD+[c] => (S)-2-Methylbutanoyl-CoA[c] + CO2[c] + NADH[c]	0	0.00290871	[0.0, 0.0029]	0.00290488	0.00290871	[0.0029, 0.0029]
R04037	Phosphoribosyl-AMP[c] + H2O[c] <=> 5-(5-Phospho-D-ribosylaminoformimino)-1-(5-phosphoribosyl)-imidazole-4-carboxamide[c]	0.0117805	0.0117805	[0.0118, 0.0118]	0.0117805	0.0117805	[0.0118, 0.0118]
R09660	5'-Methylthioadenosine[c] + H2O[c] <=> 5'-S-Methyl-5'-thioinosine[c] + Ammonia[c]	0	0	[0.0, 0.0]	0	0	[0.0, 0.0]
R06514	dTDP-4-oxo-6-deoxy-D-glucose[c] <=> dTDP-4-dehydro-beta-L-rhamnose[c]	0	0	[0.0, 0.0]	0	0	[0.0, 0.0]
R06895	|Coproporphyrinogen III[c]| + (2) S-Adenosyl-L-methionine[c] <=> |Protoporphyrinogen IX[c]| + (2) CO2[c] + (2) L-Methionine[c] + (2) 5'-Deoxyadenosine[c]	0	0	[0.0, 0.0]	0	0	[0.0, 0.0]
R00897	O-Acetyl-L-serine[c] + |Hydrogen sulfide[c]| <=> L-Cysteine[c] + Acetate[c] + H+[c]	-0.0189392	-0.0189392	[-0.0189, -0.0189]	-0.0189392	-0.0189392	[-0.0189, -0.0189]
R00768	L-Glutamine[c] + |D-Fructose 6-phosphate[c]| <=> L-Glutamate[c] + |D-Glucosamine 6-phosphate[c]|	0.134147	0.134147	[0.1341, 0.1341]	0.134147	0.134147	[0.1341, 0.1341]
R08244	|6-Thioxanthine 5'-monophosphate[c]| + ATP[c] + L-Glutamine[c] + H2O[c] <=> |6-Thioguanosine monophosphate[c]| + AMP[c] + Diphosphate[c] + L-Glutamate[c] + (2) H+[c]	0	0	[0.0, 0.0]	0	0	[0.0, 0.0]
R03531	dITP[c] + H2O[c] <=> |2'-Deoxyinosine 5'-phosphate[c]| + Diphosphate[c] + H+[c]	0	0	[0.0, 0.0]	0	0	[0.0, 0.0]
R00966	Uracil[c] + |5-Phospho-alpha-D-ribose 1-diphosphate[c]| => UMP[c] + Diphosphate[c]	0	7.49517e-07	[0.0, 0.0]	0	2.25147e-06	[0.0, 0.0]
R02100	dUTP[c] + H2O[c] <=> dUMP[c] + Diphosphate[c] + H+[c]	-96.0071	0.00245495	[-96.0071, 0.0025]	0.00245113	0.00245495	[0.0025, 0.0025]
lta_met	(0.000225) |Lipoteichoic acid (n=24), linked, glucose substituted, C. bescii specific[c]| + (0.000201) |Lipoteichoic acid (n=24), linked, N-acetyl-D-glucosamine, C. bescii specific[c]| + (0.000597) |Lipoteichoic acid (n=24), linked, D-alanine substituted, C. bescii specific[c]| + (0.000483) |Lipoteichoic acid (n=24), linked, unsubstituted, C. bescii specific[c]| + (0.003012) ATP[c] + (0.003012) H…	0.012464	0.012464	[0.0125, 0.0125]	0.012464	0.012464	[0.0125, 0.0125]
R01470	sn-Glycero-3-phosphoethanolamine[c] + H2O[c] <=> Ethanolamine[c] + |sn-Glycerol 3-phosphate[c]| + H+[c]	0	0	[0.0, 0.0]	0	0	[0.0, 0.0]
12PD_TP	(S)-1,2-Propanediol[e] <=> (S)-1,2-Propanediol[c]	0	0	[0.0, 0.0]	0	0	[0.0, 0.0]
R01229	GMP[c] + Diphosphate[c] <=> Guanine[c] + |5-Phospho-alpha-D-ribose 1-diphosphate[c]|	0.023041	0.0230412	[0.023, 0.023]	0.0230408	0.0230412	[0.023, 0.023]
R02749	|2-Deoxy-D-ribose 1-phosphate[c]| <=> |2-Deoxy-D-ribose 5-phosphate[c]|	-0.0230412	-0.023041	[-0.023, -0.023]	-0.0230412	-0.0230408	[-0.023, -0.023]
ANTIMt1	Antimonite[c] => Antimonite[e]	0	0	[0.0, 0.0]	0	0	[0.0, 0.0]
R03067	2-Amino-7,8-dihydro-4-hydroxy-6-(diphosphooxymethyl)pteridine[c] + 4-Aminobenzoate[c] => Diphosphate[c] + Dihydropteroate[c]	0	0.000118727	[0.0, 0.0001]	0	7.65499e-06	[0.0, 0.0]
R00742	ATP[c] + Acetyl-CoA[c] + HCO3-[c] <=> ADP[c] + Orthophosphate[c] + Malonyl-CoA[c] + H+[c]	1.36418	1.36418	[1.3642, 1.3642]	1.36418	1.36418	[1.3642, 1.3642]
hco3ABC	HCO3-[e] + ATP[c] + H2O[c] => HCO3-[c] + ADP[c] + Orthophosphate[c] + H+[c]	0	5.62138e-07	[0.0, 0.0]	0	8.90116e-07	[0.0, 0.0]
R03651	ATP[c] + L-Glutamate[c] + tRNA(Gln)[c] <=> AMP[c] + Diphosphate[c] + L-Glutamyl-tRNA(Gln)[c]	0.0246983	0.0246983	[0.0247, 0.0247]	0.0246983	0.0246983	[0.0247, 0.0247]
R04519	Undecaprenyl-diphospho-N-acetylmuramoyl-(N-acetylglucosamine)-L-alanyl-D-glutamyl-meso-2,6-diaminopimeloyl-D-alanyl-D-alanine[c] + |[GlcNAc-(1->4)-Mur2Ac(oyl-L-Ala-g-D-Glu-A2pm-D-Ala-D-Ala)]n-diphosphoundecaprenol (Peptidoglycan n)[c]| + H+[c] => |di-trans,poly-cis-Undecaprenyl diphosphate[c]| + |[GlcNAc-(1->4)-Mur2Ac(oyl-L-Ala-g-D-Glu-A2pm-D-Ala-D-Ala)]n-diphosphoundecaprenol (Peptidoglycan n+1)…	0	0	[0.0, 0.0]	0	0	[0.0, 0.0]
R06590	|Aminofructose 6-phosphate[c]| + |D-Ribose 5-phosphate[c]| <=> |Iminoerythrose 4-phosphate[c]| + |Sedoheptulose 7-phosphate[c]|	0	0	[0.0, 0.0]	0	0	[0.0, 0.0]
celbABC	Cellobiose[e] + ATP[c] + H2O[c] => Cellobiose[c] + ADP[c] + Orthophosphate[c] + H+[c]	0.3337	36.3733	[0.3337, 36.3733]	0.3337	36.3733	[0.3337, 36.3733]
R05629	UDPMurNAc(oyl-L-Ala-D-gamma-Glu-L-Lys-D-Ala-D-Ala)[c] + |di-trans,poly-cis-Undecaprenyl phosphate[c]| <=> UMP[c] + MurAc(oyl-L-Ala-D-gamma-Glu-L-Lys-D-Ala-D-Ala)-diphospho-undecaprenol[c]	0	0	[0.0, 0.0]	0	0	[0.0, 0.0]
R00192	S-Adenosyl-L-homocysteine[c] + H2O[c] <=> Adenosine[c] + L-Homocysteine[c]	0	0	[0.0, 0.0]	0	0	[0.0, 0.0]
R02508	Cystathionine[c] + Succinate[c] + H+[c] <=> O-Succinyl-L-homoserine[c] + L-Cysteine[c]	0	0	[0.0, 0.0]	0	0	[0.0, 0.0]
EX_C19609[e]	Nickel(2+)[e] <=>	0	0	[0.0, 0.0]	0	0	[0.0, 0.0]
R02783	ATP[c] + UDP-N-acetylmuramoyl-L-alanine[c] + D-Glutamate[c] <=> ADP[c] + Orthophosphate[c] + UDP-N-acetylmuramoyl-L-alanyl-D-glutamate[c] + H+[c]	0.0417462	0.0417462	[0.0417, 0.0417]	0.0417462	0.0417462	[0.0417, 0.0417]
BioY	Biotin[e] + H+[c] => Biotin[c] + H+[e]	0	0	[0.0, 0.0]	0	0	[0.0, 0.0]
R02090	ATP[c] + dGMP[c] <=> ADP[c] + dGDP[c]	0	0	[0.0, 0.0]	0	0	[0.0, 0.0]
R03035	ATP[c] + |Pantetheine 4'-phosphate[c]| + H+[c] <=> Diphosphate[c] + Dephospho-CoA[c]	0.00402874	0.00402874	[0.004, 0.004]	0.00402874	0.00402874	[0.004, 0.004]
R05553	4-Amino-4-deoxychorismate[c] => 4-Aminobenzoate[c] + Pyruvate[c] + H+[c]	0.000118406	0.000118727	[0.0001, 0.0001]	0.000118406	0.000118671	[0.0001, 0.0001]
EX_C12486[e]	|Boric acid[e]| <=>	0	0	[0.0, 0.0]	0	0	[0.0, 0.0]
R05884	|1-Hydroxy-2-methyl-2-butenyl 4-diphosphate[c]| + (2) |Reduced ferredoxin (2[4Fe-4S]) (Fdred)[c]| + (2) H+[c] <=> |Isopentenyl diphosphate[c]| + (2) |Oxidized ferredoxin (2[4Fe-4S]) (Fdox)[c]| + H2O[c]	0	0	[0.0, 0.0]	0	0	[0.0, 0.0]
R10035	Dhurrin[c] + H2O[c] => (S)-4-Hydroxymandelonitrile[c] + D-Glucose[c]	0	0	[0.0, 0.0]	0	0	[0.0, 0.0]
R00190	AMP[c] + Diphosphate[c] <=> Adenine[c] + |5-Phospho-alpha-D-ribose 1-diphosphate[c]|	0	0	[0.0, 0.0]	0	0	[0.0, 0.0]
Acetoin-Syn	(S)-2-Acetolactate[c] + H+[c] => Acetoin[c] + CO2[c]	0	2.24856e-07	[0.0, 0.0]	0	4.25277e-07	[0.0, 0.0]
sink_suc	Succinate[c] =>	0.00102864	0.00102864	[0.001, 0.001]	0.00102864	0.00102864	[0.001, 0.001]
malABC	Maltose[e] + ATP[c] + H2O[c] => Maltose[c] + ADP[c] + Orthophosphate[c] + H+[c]	0	0	[0.0, 0.0]	0	0	[0.0, 0.0]
R03647	ATP[c] + L-Aspartate[c] + tRNA(Asn)[c] <=> AMP[c] + Diphosphate[c] + L-Aspartyl-tRNA(Asn)[c]	0.0428679	0.0428679	[0.0429, 0.0429]	0.0428679	0.0428679	[0.0429, 0.0429]
R04672	(S)-2-Acetolactate[c] + |Thiamin diphosphate[c]| + H+[c] <=> |2-(alpha-Hydroxyethyl)thiamine diphosphate[c]| + Pyruvate[c]	-0.295278	-0.295278	[-0.2953, -0.2953]	-0.295278	-0.295278	[-0.2953, -0.2953]
R03458	5-Amino-6-(5'-phospho-D-ribitylamino)uracil[c] + NADP+[c] <=> 5-Amino-6-(5'-phosphoribosylamino)uracil[c] + NADPH[c] + H+[c]	-0.00988813	-0.00988804	[-0.0099, -0.0099]	-0.00988823	-0.00988804	[-0.0099, -0.0099]
LIPO2S24_Cbes	(2400) CDP-glycerol[c] + Diglucosyldiacylglycerol[c] + (2400) UDP-N-acetyl-alpha-D-glucosamine[c] => (2400) CMP[c] + (4800) H+[c] + |Lipoteichoic acid (n=24), linked, N-acetyl-D-glucosamine, C. bescii specific[c]| + (2400) UDP[c]	2.50526e-06	2.50526e-06	[0.0, 0.0]	2.50526e-06	2.50526e-06	[0.0, 0.0]
R02454	D-Fructuronate[c] + NADH[c] + H+[c] <=> D-Mannonate[c] + NAD+[c]	0	0	[0.0, 0.0]	0	0	[0.0, 0.0]
znABC	|Zinc cation[e]| + ATP[c] + H2O[c] => |Zinc cation[c]| + ADP[c] + Orthophosphate[c] + H+[c]	0.00125309	160.017	[0.0013, 160.0171]	0.00125309	0.00125947	[0.0013, 0.0013]
R09099	L-Serine[c] + 5,6,7,8-Tetrahydromethanopterin[c] <=> 5,10-Methylenetetrahydromethanopterin[c] + Glycine[c] + H2O[c]	0	0	[0.0, 0.0]	0	0	[0.0, 0.0]
posABC	|pectin oligosaccharides[e]| + ATP[c] + H2O[c] => |pectin oligosaccharides[c]| + ADP[c] + Orthophosphate[c] + H+[c]	0	0	[0.0, 0.0]	0	0	[0.0, 0.0]
R08566	4-Methyl-2-oxopentanoate[c] + CoA[c] + (2) |Oxidized ferredoxin (2[4Fe-4S]) (Fdox)[c]| => 3-Methylbutanoyl-CoA[c] + CO2[c] + (2) |Reduced ferredoxin (2[4Fe-4S]) (Fdred)[c]| + H+[c]	0	0.122166	[0.0, 0.1222]	0	3.8275e-06	[0.0, 0.0]
R01663	dCMP[c] + H2O[c] => dUMP[c] + Ammonia[c]	0	96.0095	[0.0, 96.0095]	0	3.82749e-06	[0.0, 0.0]
R02298	|Pyrimidine nucleoside[c]| + Orthophosphate[c] <=> Pyrimidine[c] + |alpha-D-Ribose 1-phosphate[c]| + H+[c]	0	0	[0.0, 0.0]	0	0	[0.0, 0.0]
R00228	Acetyl-CoA[c] + NADH[c] + H+[c] <=> Acetaldehyde[c] + CoA[c] + NAD+[c]	139.585	139.585	[139.5845, 139.5845]	128.808	128.808	[128.808, 128.808]
LIPO3S24_Cbes	(2400) D-Alanine[c] + (2400) ATP[c] + (2400) CDP-glycerol[c] + Diglucosyldiacylglycerol[c] + (2400) H2O[c] => (2400) AMP[c] + (2400) CMP[c] + (4800) H+[c] + |Lipoteichoic acid (n=24), linked, D-alanine substituted, C. bescii specific[c]| + (2400) Diphosphate[c]	7.44101e-06	7.44101e-06	[0.0, 0.0]	7.44101e-06	7.44101e-06	[0.0, 0.0]
R00566	L-Arginine[c] + H+[c] <=> Agmatine[c] + CO2[c]	0	0	[0.0, 0.0]	0	0	[0.0, 0.0]
R00428	GTP[c] + H2O[c] => |Formamidopyrimidine nucleoside triphosphate[c]|	0	0.0231599	[0.0, 0.0232]	0	0.0231599	[0.0, 0.0232]
R03197	|Uroporphyrinogen III[c]| + (4) H+[c] <=> |Coproporphyrinogen III[c]| + (4) CO2[c]	0	0	[0.0, 0.0]	0	0	[0.0, 0.0]
R07175	(2) CoA[c] + NADP+[c] <=> CoA-disulfide[c] + NADPH[c] + H+[c]	0	0	[0.0, 0.0]	0	0	[0.0, 0.0]
XLBASE	Xylobiose[c] + H2O[c] => (2) D-Xylose[c]	0	0	[0.0, 0.0]	0	0	[0.0, 0.0]
R00424	GTP[c] + H2O[c] => |7,8-Dihydroneopterin 3'-triphosphate[c]| + Formate[c] + H+[c]	0	0.0231599	[0.0, 0.0232]	0	0.0231599	[0.0, 0.0232]
R00451	meso-2,6-Diaminoheptanedioate[c] + H+[c] <=> L-Lysine[c] + CO2[c]	0.07827	0.07827	[0.0783, 0.0783]	0.07827	0.07827	[0.0783, 0.0783]
KAS17_1	(23) H+[c] + (15) NADPH[c] + Acetyl-CoA[c] + (8) |Malonyl-[acyl-carrier protein][c]| => |Oleoyl-[acyl-carrier protein][c]| + (15) NADP+[c] + CoA[c] + (7) |Acyl-carrier protein[c]| + (8) H2O[c] + (8) CO2[c]	0.00581741	0.00581741	[0.0058, 0.0058]	0.00581741	0.00581741	[0.0058, 0.0058]
R01092	ATP[c] + D-Galactose[c] <=> ADP[c] + |D-Galactose 1-phosphate[c]| + H+[c]	0	0	[0.0, 0.0]	0	0	[0.0, 0.0]
R09735	|Adenylated molybdopterin[c]| + Molybdate[c] + H+[c] <=> |Molybdoenzyme molybdenum cofactor[c]| + AMP[c] + H2O[c]	0	0	[0.0, 0.0]	0	0	[0.0, 0.0]
R04972	|Uroporphyrinogen I[c]| + (4) H+[c] <=> |Coproporphyrinogen I[c]| + (4) CO2[c]	0	0	[0.0, 0.0]	0	0	[0.0, 0.0]
melibABC	Melibiose[e] + H2O[c] + ATP[c] => Melibiose[c] + ADP[c] + Orthophosphate[c] + H+[c]	0	0	[0.0, 0.0]	0	0	[0.0, 0.0]
R00662	UTP[c] + H2O[c] => UMP[c] + Diphosphate[c] + H+[c]	0	192.019	[0.0, 192.019]	0	7.65499e-06	[0.0, 0.0]
R02539	ATP[c] + |Phenylacetic acid[c]| + CoA[c] <=> AMP[c] + Diphosphate[c] + Phenylacetyl-CoA[c]	0	0	[0.0, 0.0]	0	0	[0.0, 0.0]
R02484	Deoxyuridine[c] + Orthophosphate[c] <=> Uracil[c] + |2-Deoxy-D-ribose 1-phosphate[c]|	0	0	[0.0, 0.0]	0	0	[0.0, 0.0]
R05069	(S)-2-Aceto-2-hydroxybutanoate[c] <=> (R)-3-Hydroxy-3-methyl-2-oxopentanoate[c]	0.0823276	0.0823276	[0.0823, 0.0823]	0.0823276	0.0823276	[0.0823, 0.0823]
R08648	Pyruvate[c] + 2-Oxobutanoate[c] + H+[c] => (S)-2-Aceto-2-hydroxybutanoate[c] + CO2[c]	0.0823276	0.0823276	[0.0823, 0.0823]	0.0823276	0.0823276	[0.0823, 0.0823]
R02557	Deoxyadenosine[c] + Orthophosphate[c] <=> Adenine[c] + |2-Deoxy-D-ribose 1-phosphate[c]|	0	0	[0.0, 0.0]	0	0	[0.0, 0.0]
R02094	ATP[c] + dTMP[c] => ADP[c] + dTDP[c]	0.00245495	192.021	[0.0025, 192.0215]	0.00245495	0.00246261	[0.0025, 0.0025]
EX_C00378[e]	Thiamine[e] <=>	-9.13939e-05	-9.13002e-05	[-0.0001, -0.0001]	-9.13939e-05	-9.12931e-05	[-0.0001, -0.0001]
EX_C00237[e]	CO[e] <=>	0	9.36897e-08	[0.0, 0.0]	0	1.00812e-07	[0.0, 0.0]
starchASE	|Starch (n=4)[e]| + H2O[e] => (2) Maltodextrin(n=4)[e]	0	0	[0.0, 0.0]	0	0	[0.0, 0.0]
R03018	ATP[c] + Pantothenate[c] <=> ADP[c] + D-4'-Phosphopantothenate[c] + H+[c]	0.00402874	0.00402874	[0.004, 0.004]	0.00402874	0.00402874	[0.004, 0.004]
R08237	6-Mercaptopurine[c] + |5-Phospho-alpha-D-ribose 1-diphosphate[c]| <=> 6-Thioinosine-5'-monophosphate[c] + Diphosphate[c]	0	0	[0.0, 0.0]	0	0	[0.0, 0.0]
trace_met	(0.011106) 10-Formyltetrahydrofolate[c] + (0.249633) FAD[c] + (0.429313) FMN[c] + (0.27295) CoA[c] + (0.019097) NAD+[c] + (0.020052) NADH[c] + (0.024989) NADP+[c] + (0.005553) NADPH[c] + (3.990535) |Potassium cation[c]| + (1.485084) |Magnesium cation[c]| + (0.298312) Fe2+[c] + (0.138957) |Calcium cation[c]| + (3.623175) |Sodium cation[c]| + (0.084898) |Zinc cation[c]| + (0.399821) Orthophosphate[…	0.01476	0.01476	[0.0148, 0.0148]	0.01476	0.01476	[0.0148, 0.0148]
R00200	ADP[c] + Phosphoenolpyruvate[c] + H+[c] => ATP[c] + Pyruvate[c]	0	453.029	[0.0, 453.0287]	0	223.781	[0.0, 223.7815]
R03066	2-Amino-4-hydroxy-6-hydroxymethyl-7,8-dihydropteridine[c] + 4-Aminobenzoate[c] => Dihydropteroate[c] + H2O[c]	0	0.000118727	[0.0, 0.0001]	0.000110751	0.000118671	[0.0001, 0.0001]
R03650	ATP[c] + L-Cysteine[c] + tRNA(Cys)[c] <=> AMP[c] + Diphosphate[c] + L-Cysteinyl-tRNA(Cys)[c]	0.00964664	0.00964664	[0.0096, 0.0096]	0.00964664	0.00964664	[0.0096, 0.0096]
R01445_kz	(2) Cellobiose[c] => 1,4-beta-D-Mannooligosaccharide(n=4)[c] + H2O[c]	0	18.1867	[0.0, 18.1867]	0	3.82749e-06	[0.0, 0.0]
R05141	Celloheptaose[c] + H2O[c] => Cellohexaose[c] + D-Glucose[c]	0	0	[0.0, 0.0]	0	0	[0.0, 0.0]
R04573	ATP[c] + UDP-N-acetylmuramoyl-L-alanyl-gamma-D-glutamyl-L-lysine[c] + D-Alanyl-D-alanine[c] <=> ADP[c] + Orthophosphate[c] + UDPMurNAc(oyl-L-Ala-D-gamma-Glu-L-Lys-D-Ala-D-Ala)[c] + H+[c]	0	0	[0.0, 0.0]	0	0	[0.0, 0.0]
R04509	ATP[c] + 4-Amino-2-methyl-5-(phosphooxymethyl)pyrimidine[c] <=> ADP[c] + |4-Amino-5-hydroxymethyl-2-methylpyrimidine diphosphate[c]|	0	9.36896e-08	[0.0, 0.0]	0	1.00812e-07	[0.0, 0.0]
R02412	ATP[c] + Shikimate[c] <=> ADP[c] + |Shikimate 3-phosphate[c]| + H+[c]	0.0875103	0.0875106	[0.0875, 0.0875]	0.0875103	0.0875105	[0.0875, 0.0875]
R02734	N-Succinyl-LL-2,6-diaminoheptanedioate[c] + H2O[c] <=> Succinate[c] + LL-2,6-Diaminoheptanedioate[c]	0	0	[0.0, 0.0]	0	0	[0.0, 0.0]
R05606	D-Mannonate[c] <=> 2-Keto-3-deoxy-D-gluconate[c] + H2O[c]	-1000	0	[-1000.0, 0.0]	-1000	0	[-1000.0, 0.0]
R04463	ATP[c] + 5'-Phosphoribosyl-N-formylglycinamide[c] + L-Glutamine[c] + H2O[c] <=> ADP[c] + Orthophosphate[c] + 2-(Formamido)-N1-(5'-phosphoribosyl)acetamidine[c] + L-Glutamate[c] + H+[c]	0.0812841	0.0812845	[0.0813, 0.0813]	0.081284	0.0812844	[0.0813, 0.0813]
R01066	|2-Deoxy-D-ribose 5-phosphate[c]| <=> |D-Glyceraldehyde 3-phosphate[c]| + Acetaldehyde[c]	-0.0230412	-0.023041	[-0.023, -0.023]	-0.0230412	-0.0230408	[-0.023, -0.023]
XylS	XXXG-xyloglucan-oligosaccharides[c] + (3) H2O[c] => (3) D-Xylose[c] + Cellotetraose[c]	0	0	[0.0, 0.0]	0	0	[0.0, 0.0]
R05578	tRNA(Glu)[c] + L-Glutamate[c] + ATP[c] <=> L-Glutamyl-tRNA(Glu)[c] + Diphosphate[c] + AMP[c]	0.0650022	0.0650022	[0.065, 0.065]	0.0650022	0.0650022	[0.065, 0.065]
R03243	|L-Histidinol phosphate[c]| + 2-Oxoglutarate[c] <=> |3-(Imidazol-4-yl)-2-oxopropyl phosphate[c]| + L-Glutamate[c]	-0.0117805	-0.0117805	[-0.0118, -0.0118]	-0.0117805	-0.0117805	[-0.0118, -0.0118]
R00842	|sn-Glycerol 3-phosphate[c]| + NAD+[c] <=> |Glycerone phosphate[c]| + NADH[c] + H+[c]	-0.302197	-0.302197	[-0.3022, -0.3022]	-0.302197	-0.302197	[-0.3022, -0.3022]
RibU	Riboflavin[e] + ATP[c] + H2O[c] => Riboflavin[c] + ADP[c] + Orthophosphate[c] + H+[c]	0.000133111	0.000133205	[0.0001, 0.0001]	0.000133015	0.000133205	[0.0001, 0.0001]
pit	Orthophosphate[e] + |Sodium cation[e]| => Orthophosphate[c] + |Sodium cation[c]|	0.0596311	0.449032	[0.0596, 0.449]	0.449029	0.449032	[0.449, 0.449]
R01665	ATP[c] + dCMP[c] <=> ADP[c] + dCDP[c]	0	0	[0.0, 0.0]	0	0	[0.0, 0.0]
R01902	ATP[c] + L-Xylulose[c] <=> ADP[c] + |L-Xylulose 1-phosphate[c]| + H+[c]	0	0	[0.0, 0.0]	0	0	[0.0, 0.0]
R00130	ATP[c] + Dephospho-CoA[c] <=> ADP[c] + CoA[c] + H+[c]	0.00402874	0.00402874	[0.004, 0.004]	0.00402874	0.00402874	[0.004, 0.004]
R03163	|L-Fucose (6-Deoxy-L-galactose)[c]| <=> L-Fuculose[c]	0	0	[0.0, 0.0]	0	0	[0.0, 0.0]
KAS11	(18) H+[c] + (12) NADPH[c] + 3-Methylbutanoyl-CoA[c] + (6) |Malonyl-[acyl-carrier protein][c]| => |Fatty Acid iso-C17:0 ACP[c]| + (12) NADP+[c] + CoA[c] + (5) |Acyl-carrier protein[c]| + (6) H2O[c] + (6) CO2[c]	0.101805	0.101805	[0.1018, 0.1018]	0.101805	0.101805	[0.1018, 0.1018]
R02628	Phosphoenolpyruvate[c] + |Protein histidine[c]| <=> Pyruvate[c] + |Protein N(pi)-phospho-L-histidine[c]|	0	0	[0.0, 0.0]	0	0	[0.0, 0.0]
R04771	ATP[c] + L-Selenomethionine[c] + H2O[c] <=> Orthophosphate[c] + Diphosphate[c] + Se-Adenosylselenomethionine[c]	0	0	[0.0, 0.0]	0	0	[0.0, 0.0]
R02340	|Indoleglycerol phosphate[c]| <=> Indole[c] + |D-Glyceraldehyde 3-phosphate[c]|	0	0.00764721	[0.0, 0.0076]	0	0.00764721	[0.0, 0.0076]
TECA1S45_Cbes	(45) CDP-glycerol[c] + UDP-N-acetyl-alpha-D-glucosamine[c] + UDP-N-acetyl-D-mannosamine[c] => (45) CMP[c] + |Glycerol teichoic acid (n=45), unlinked, unsubstituted[c]| + (46) H+[c] + UDP[c] + UMP[c]	0.00148417	0.00148417	[0.0015, 0.0015]	0.00148417	0.00148417	[0.0015, 0.0015]
R00158	ATP[c] + UMP[c] <=> ADP[c] + UDP[c]	0.114365	192.133	[0.1144, 192.1334]	0.114365	0.114373	[0.1144, 0.1144]
THZPSN	ATP[c] + L-Cysteine[c] + |1-deoxy-D-xylulose 5-phosphate[c]| + L-Tyrosine[c] => 4-Methyl-5-(2-phosphooxyethyl)thiazole[c] + L-Alanine[c] + AMP[c] + CO2[c] + H2O[c] + Diphosphate[c] + |4-Hydroxy-benzyl alcohol[c]| + H+[c]	0	9.36897e-08	[0.0, 0.0]	0	1.00812e-07	[0.0, 0.0]
R01580	|Pyridoxamine phosphate[c]| + 2-Oxoglutarate[c] <=> |Pyridoxal phosphate[c]| + D-Glutamate[c]	0	0	[0.0, 0.0]	0	0	[0.0, 0.0]
R08575	|Sedoheptulose 7-phosphate[c]| + |D-Glyceraldehyde 3-phosphate[c]| <=> |D-Erythrose 4-phosphate[c]| + |D-Fructose 6-phosphate[c]|	-0.0140453	-0.0140452	[-0.014, -0.014]	-0.0140454	-0.0140452	[-0.014, -0.014]
R00315	ADP[c] + |Acetyl phosphate[c]| <=> ATP[c] + Acetate[c]	0.474198	0.474201	[0.4742, 0.4742]	11.2507	11.2507	[11.2507, 11.2507]
R01194	alpha-D-Galactosyl-(1->3)-1D-myo-inositol[c] + H2O[c] <=> myo-Inositol[c] + D-Galactose[c]	0	0	[0.0, 0.0]	0	0	[0.0, 0.0]
R01326	ATP[c] + D-Mannose[c] <=> ADP[c] + |D-Mannose 6-phosphate[c]| + H+[c]	0	72.7466	[0.0, 72.7466]	0	1.531e-05	[0.0, 0.0]
R10147	|L-Aspartate 4-semialdehyde[c]| + Pyruvate[c] <=> (2S,4S)-4-Hydroxy-2,3,4,5-tetrahydrodipicolinate[c] + H2O[c] + H+[c]	0.120016	0.120016	[0.12, 0.12]	0.120016	0.120016	[0.12, 0.12]
R02135	|Thiamin monophosphate[c]| + H2O[c] <=> Thiamine[c] + Orthophosphate[c]	0	9.36896e-08	[0.0, 0.0]	0	1.00812e-07	[0.0, 0.0]
PYRt2	H+[c] + Pyruvate[c] <=> H+[e] + Pyruvate[e]	0	2.24855e-06	[0.0, 0.0]	0	6.37916e-06	[0.0, 0.0]
R06613	5,10-Methylenetetrahydrofolate[c] + dUMP[c] + NADPH[c] + H+[c] <=> Tetrahydrofolate[c] + dTMP[c] + NADP+[c]	0.00245495	0.00245495	[0.0025, 0.0025]	0.00245495	0.00245495	[0.0025, 0.0025]
R06447	|trans,trans-Farnesyl diphosphate[c]| + (8) |Isopentenyl diphosphate[c]| <=> |di-trans,poly-cis-Undecaprenyl diphosphate[c]| + (8) Diphosphate[c]	0	0	[0.0, 0.0]	0	0	[0.0, 0.0]
R07168	5,10-Methylenetetrahydrofolate[c] + NADH[c] + H+[c] => 5-Methyltetrahydrofolate[c] + NAD+[c]	0	0.0189392	[0.0, 0.0189]	0	7.65499e-06	[0.0, 0.0]
R04929	ATP[c] + Selenate[c] + (2) H+[c] <=> Diphosphate[c] + Adenylylselenate[c]	0	0	[0.0, 0.0]	0	0	[0.0, 0.0]
R02473	ATP[c] + (R)-Pantoate[c] + beta-Alanine[c] <=> AMP[c] + Diphosphate[c] + Pantothenate[c] + H+[c]	0.00402874	0.00402874	[0.004, 0.004]	0.00402874	0.00402874	[0.004, 0.004]
R01010	|Glycerone phosphate[c]| + H2O[c] <=> Glycerone[c] + Orthophosphate[c]	0	0	[0.0, 0.0]	0	0	[0.0, 0.0]
PPTGS_Cbes	Undecaprenyl-diphospho-N-acetylmuramoyl-(N-acetylglucosamine)-L-alanyl-D-glutamyl-meso-2,6-diaminopimeloyl-D-alanyl-D-alanine[c] => Peptidoglycan[c] + |di-trans,poly-cis-Undecaprenyl diphosphate[c]| + H+[c]	0.0417462	0.0417462	[0.0417, 0.0417]	0.0417462	0.0417462	[0.0417, 0.0417]
EX_C00076[e]	|Calcium cation[e]| <=>	-0.00205101	-0.00205101	[-0.0021, -0.0021]	-0.00205101	-0.00205101	[-0.0021, -0.0021]
R01466	O-Phospho-L-homoserine[c] + H2O[c] <=> L-Threonine[c] + Orthophosphate[c]	0.03821	0.03821	[0.0382, 0.0382]	0.03821	0.03821	[0.0382, 0.0382]
R03193	ATP[c] + UDP-N-acetylmuramate[c] + L-Alanine[c] <=> ADP[c] + Orthophosphate[c] + UDP-N-acetylmuramoyl-L-alanine[c] + H+[c]	0.0417462	0.0417462	[0.0417, 0.0417]	0.0417462	0.0417462	[0.0417, 0.0417]
R00964	ATP[c] + Uridine[c] => ADP[c] + UMP[c] + H+[c]	0	7.49518e-07	[0.0, 0.0]	0	2.25147e-06	[0.0, 0.0]
R01826	Phosphoenolpyruvate[c] + |D-Erythrose 4-phosphate[c]| + H2O[c] <=> |2-Dehydro-3-deoxy-D-arabino-heptonate 7-phosphate[c]| + Orthophosphate[c]	0.0875103	0.0875106	[0.0875, 0.0875]	0.0875103	0.0875105	[0.0875, 0.0875]
R01444	Cellotriose[c] + H2O[c] => Cellobiose[c] + D-Glucose[c]	0	18.0198	[0.0, 18.0198]	0	18.0198	[0.0, 18.0198]
R03898	2-Methylmaleate[c] + H2O[c] <=> D-erythro-3-Methylmalate[c]	-0.585516	-0.585515	[-0.5855, -0.5855]	10.191	10.191	[10.191, 10.191]
sink_gatp	|Glycolaldehyde triphosphate[c]| =>	0.000118406	0.000118727	[0.0001, 0.0001]	0.000118406	0.000118671	[0.0001, 0.0001]
EX_C00466[e]	Acetoin[e] <=>	0	2.24856e-07	[0.0, 0.0]	0	4.25277e-07	[0.0, 0.0]
R05789	(2R)-O-Phospho-3-sulfolactate[c] + H2O[c] <=> (2R)-3-Sulfolactate[c] + Orthophosphate[c]	0	0	[0.0, 0.0]	0	0	[0.0, 0.0]
R00230	Acetyl-CoA[c] + Orthophosphate[c] <=> CoA[c] + |Acetyl phosphate[c]|	0.474198	0.474201	[0.4742, 0.4742]	11.2507	11.2507	[11.2507, 11.2507]
EX_C05776[e]	|Vitamin B12[e]| <=>	0	0	[0.0, 0.0]	0	0	[0.0, 0.0]
GaltABC	H2O[c] + ATP[c] + D-Galactose[e] => ADP[c] + Orthophosphate[c] + D-Galactose[c] + H+[c]	0	0	[0.0, 0.0]	0	0	[0.0, 0.0]

## Sheet: FVA_-MBH
Below are detailed FVA results of the MBH deletion (-MBH) with the model that BF-H2ase was constrained to both consume and produce H2, or only produce H2, to optimize ethanol production.
rxn_id	equation	BF-H2ase constrained to both consume and produce H2			BF-H2ase constrained to only produce H2
		lower	uppder	range	lower	upper	range
EX_C00080[e]	H+[e] <=>	-6.3096e-05	-6.26106e-05	[-0.0001, -0.0001]	-6.3096e-05	-6.26106e-05	[-0.0001, -0.0001]
R11719	|7,8-Dihydroneopterin 3'-triphosphate[c]| <=> 2-Amino-4-hydroxy-6-hydroxymethyl-7,8-dihydropteridine[c] + |Glycolaldehyde triphosphate[c]|	0.000118406	0.000118477	[0.0001, 0.0001]	0.000118406	0.000118477	[0.0001, 0.0001]
R02649	ATP[c] + N-Acetyl-L-glutamate[c] <=> ADP[c] + |N-Acetyl-L-glutamate 5-phosphate[c]|	0.0349047	0.0349047	[0.0349, 0.0349]	0.0349047	0.0349047	[0.0349, 0.0349]
R02720	XTP[c] + H2O[c] <=> |Xanthosine 5'-phosphate[c]| + Diphosphate[c] + H+[c]	0	0	[0.0, 0.0]	0	0	[0.0, 0.0]
R04440	(R)-2,3-Dihydroxy-3-methylbutanoate[c] + NADP+[c] <=> |3-Hydroxy-3-methyl-2-oxobutanoic acid[c]| + NADPH[c] + H+[c]	-0.295278	-0.295278	[-0.2953, -0.2953]	-0.295278	-0.295278	[-0.2953, -0.2953]
R00994	D-erythro-3-Methylmalate[c] + NAD+[c] <=> 2-Oxobutanoate[c] + CO2[c] + NADH[c]	23.0906	23.0906	[23.0906, 23.0906]	23.0906	23.0906	[23.0906, 23.0906]
EX_C00001[e]	H2O[e] <=>	-136.283	-135.079	[-136.2831, -135.0787]	-136.283	-135.079	[-136.2831, -135.0787]
R01213	alpha-Isopropylmalate[c] + CoA[c] + H+[c] <=> Acetyl-CoA[c] + |3-Methyl-2-oxobutanoic acid[c]| + H2O[c]	-0.202283	-0.202283	[-0.2023, -0.2023]	-0.202283	-0.202283	[-0.2023, -0.2023]
KAS3	(15) H+[c] + (10) NADPH[c] + 3-Methylbutanoyl-CoA[c] + (5) |Malonyl-[acyl-carrier protein][c]| => |Fatty Acid iso-C15:0-ACP[c]| + (10) NADP+[c] + CoA[c] + (4) |Acyl-carrier protein[c]| + (5) H2O[c] + (5) CO2[c]	0.0203609	0.0203609	[0.0204, 0.0204]	0.0203609	0.0203609	[0.0204, 0.0204]
R04378	1-(5'-Phosphoribosyl)-5-amino-4-imidazolecarboxamide[c] + Diphosphate[c] <=> 5-Amino-4-imidazolecarboxyamide[c] + |5-Phospho-alpha-D-ribose 1-diphosphate[c]|	0	0	[0.0, 0.0]	0	0	[0.0, 0.0]
niUpt	Nickel(2+)[e] + ATP[c] + H2O[c] => Nickel(2+)[c] + ADP[c] + Orthophosphate[c] + H+[c]	0	0	[0.0, 0.0]	0	0	[0.0, 0.0]
uraUpt	Uracil[e] + H+[e] => Uracil[c] + H+[c]	0.0311632	0.0311705	[0.0312, 0.0312]	0.0311632	0.0311705	[0.0312, 0.0312]
R02485	Deoxycytidine[c] + H2O[c] <=> Deoxyuridine[c] + Ammonia[c]	0	0	[0.0, 0.0]	0	0	[0.0, 0.0]
R03660	ATP[c] + L-Phenylalanine[c] + tRNA(Phe)[c] <=> AMP[c] + Diphosphate[c] + L-Phenylalanyl-tRNA(Phe)[c]	0.0433458	0.0433458	[0.0433, 0.0433]	0.0433458	0.0433458	[0.0433, 0.0433]
EX_C06232[e]	Molybdate[e] <=>	0	0	[0.0, 0.0]	0	0	[0.0, 0.0]
R02788	ATP[c] + UDP-N-acetylmuramoyl-L-alanyl-D-glutamate[c] + meso-2,6-Diaminoheptanedioate[c] <=> ADP[c] + Orthophosphate[c] + UDP-N-acetylmuramoyl-L-alanyl-gamma-D-glutamyl-meso-2,6-diaminopimelate[c] + H+[c]	0.0417462	0.0417462	[0.0417, 0.0417]	0.0417462	0.0417462	[0.0417, 0.0417]
R01651	4-Methyl-2-oxopentanoate[c] + CoA[c] + NAD+[c] => 3-Methylbutanoyl-CoA[c] + CO2[c] + NADH[c]	0.122165	0.122166	[0.1222, 0.1222]	0.122165	0.122166	[0.1222, 0.1222]
GlcABC	H2O[c] + ATP[c] + D-Glucose[e] => ADP[c] + Orthophosphate[c] + D-Glucose[c] + H+[c]	0	1.45608e-06	[0.0, 0.0]	0	1.4561e-06	[0.0, 0.0]
R01969	Deoxyguanosine[c] + Orthophosphate[c] <=> Guanine[c] + |2-Deoxy-D-ribose 1-phosphate[c]|	-0.0230412	-0.0230409	[-0.023, -0.023]	-0.0230412	-0.0230409	[-0.023, -0.023]
R00771	|D-Glucose 6-phosphate[c]| <=> |D-Fructose 6-phosphate[c]|	72.5034	72.5034	[72.5034, 72.5034]	72.5034	72.5034	[72.5034, 72.5034]
R05168	|N-Acetyl-D-galactosamine 6-phosphate[c]| + H2O[c] <=> |D-Galactosamine 6-phosphate[c]| + Acetate[c]	0	0	[0.0, 0.0]	0	0	[0.0, 0.0]
R01280	ATP[c] + |Hexadecanoic acid[c]| + CoA[c] <=> AMP[c] + Palmitoyl-CoA[c] + Diphosphate[c]	0	0	[0.0, 0.0]	0	0	[0.0, 0.0]
XyloseABC	H2O[c] + ATP[c] + D-Xylose[e] => ADP[c] + Orthophosphate[c] + D-Xylose[c] + H+[c]	0	0	[0.0, 0.0]	0	0	[0.0, 0.0]
R01158	L-Histidinol[c] + (2) NAD+[c] + H2O[c] <=> L-Histidine[c] + (2) NADH[c] + (3) H+[c]	0.0117805	0.0117805	[0.0118, 0.0118]	0.0117805	0.0117805	[0.0118, 0.0118]
R01196	(2) |Oxidized ferredoxin (2[4Fe-4S]) (Fdox)[c]| + Pyruvate[c] + CoA[c] <=> (2) |Reduced ferredoxin (2[4Fe-4S]) (Fdred)[c]| + Acetyl-CoA[c] + CO2[c] + H+[c]	140.929	142.134	[140.9293, 142.1336]	140.929	142.134	[140.9293, 142.1336]
R01718	Isomaltose[c] + H2O[c] <=> (2) D-Glucose[c]	0	0	[0.0, 0.0]	0	0	[0.0, 0.0]
dna_met	(0.665299) dATP[c] + (0.665299) dTTP[c] + (0.361714) dGTP[c] + (0.361714) dCTP[c] + (4.108052) ATP[c] + (4.108052) H2O[c] => DNA[c] + (4.108052) ADP[c] + (4.108052) Orthophosphate[c] + (2.054026) Diphosphate[c]	0.00369	0.00369	[0.0037, 0.0037]	0.00369	0.00369	[0.0037, 0.0037]
R02733	N6-Acetyl-LL-2,6-diaminoheptanedioate[c] + H2O[c] <=> Acetate[c] + LL-2,6-Diaminoheptanedioate[c]	0	0	[0.0, 0.0]	0	0	[0.0, 0.0]
rna_met	(4.704) ATP[c] + (0.579924) UTP[c] + (0.423535) GTP[c] + (0.287381) CTP[c] + (3.99656) H2O[c] => RNA[c] + (3.99656) ADP[c] + (3.99656) Orthophosphate[c] + (1.99828) Diphosphate[c]	0.03157	0.03157	[0.0316, 0.0316]	0.03157	0.03157	[0.0316, 0.0316]
R01737	ATP[c] + D-Gluconate[c] => ADP[c] + 6-Phospho-D-gluconate[c] + H+[c]	0	1000	[0.0, 1000.0]	0	1000	[0.0, 1000.0]
piH	Diphosphate[c] + H2O[c] => (2) Orthophosphate[c] + H+[e]	0	1.8201e-06	[0.0, 0.0]	0	1.82012e-06	[0.0, 0.0]
R00895	L-Cysteine[c] + 2-Oxoglutarate[c] <=> Mercaptopyruvate[c] + L-Glutamate[c]	0	0	[0.0, 0.0]	0	0	[0.0, 0.0]
R04326	5'-Phosphoribosylglycinamide[c] + 5,10-Methenyltetrahydrofolate[c] + H2O[c] <=> 5'-Phosphoribosyl-N-formylglycinamide[c] + Tetrahydrofolate[c] + (2) H+[c]	-999.894	1000	[-999.8938, 1000.0]	-999.894	1000	[-999.8938, 1000.0]
cellwall_met	(0.454148) Peptidoglycan[c] + (0.016146) |Glycerol teichoic acid (n=45), unlinked, unsubstituted[c]| + (0.010482) |Glycerol teichoic acid (n=45), unlinked, D-ala substituted[c]| + (0.008118) |Glycerol teichoic acid (n=45), unlinked, glucose substituted[c]| + (0.013872) |Minor teichoic acid (acetylgalactosamine glucose phosphate, n=30)[c]| + (1.005532) ATP[c] + (1.005532) H2O[c] => |cell wall[c]| …	0.091922	0.091922	[0.0919, 0.0919]	0.091922	0.091922	[0.0919, 0.0919]
EX_C00469[e]	Ethanol[e] <=>	115.877	115.877	[115.8773, 115.8773]	115.877	115.877	[115.8773, 115.8773]
R00760	ATP[c] + D-Fructose[c] <=> ADP[c] + |D-Fructose 6-phosphate[c]| + H+[c]	0	0	[0.0, 0.0]	0	0	[0.0, 0.0]
EX_C19610[e]	Manganese(2+)[e] <=>	0	0	[0.0, 0.0]	0	0	[0.0, 0.0]
R01100	Lactose[c] + H2O[c] <=> D-Glucose[c] + D-Galactose[c]	0	0	[0.0, 0.0]	0	0	[0.0, 0.0]
R10002	6-Carboxy-5,6,7,8-tetrahydropterin[c] <=> 7-Carboxy-7-carbaguanine[c] + Ammonia[c]	0.0230409	0.0230412	[0.023, 0.023]	0.0230409	0.0230412	[0.023, 0.023]
R08238	6-Methylmercaptopurine[c] + |5-Phospho-alpha-D-ribose 1-diphosphate[c]| <=> |6-Methylthiopurine 5'-monophosphate ribonucleotide[c]| + Diphosphate[c]	0	0	[0.0, 0.0]	0	0	[0.0, 0.0]
R03182	ATP[c] + 7,8-Diaminononanoate[c] + CO2[c] <=> ADP[c] + Orthophosphate[c] + Dethiobiotin[c] + (3) H+[c]	0	0	[0.0, 0.0]	0	0	[0.0, 0.0]
R01101	Melibiose[c] + H2O[c] <=> D-Galactose[c] + D-Glucose[c]	0	0	[0.0, 0.0]	0	0	[0.0, 0.0]
R05627	|di-trans,poly-cis-Undecaprenyl diphosphate[c]| + H2O[c] <=> |di-trans,poly-cis-Undecaprenyl phosphate[c]| + Orthophosphate[c] + H+[c]	0.0417462	0.0417462	[0.0417, 0.0417]	0.0417462	0.0417462	[0.0417, 0.0417]
FUCASE	|PA6 (fucosides)[c]| + H2O[c] => |L-Fucose (6-Deoxy-L-galactose)[c]| + |de-Fuc form of PA6[c]|	0	0	[0.0, 0.0]	0	0	[0.0, 0.0]
R03191	UDP-N-acetyl-3-(1-carboxyvinyl)-D-glucosamine[c] + NADH[c] + H+[c] => UDP-N-acetylmuramate[c] + NAD+[c]	0	1.45609e-06	[0.0, 0.0]	0	1.45609e-06	[0.0, 0.0]
R07605	7-Aminomethyl-7-carbaguanine[c] + (2) NADP+[c] <=> 7-Cyano-7-carbaguanine[c] + (2) NADPH[c] + (3) H+[c]	-0.0230412	-0.0230409	[-0.023, -0.023]	-0.0230412	-0.0230409	[-0.023, -0.023]
R03471	ATP[c] + 4-Amino-5-hydroxymethyl-2-methylpyrimidine[c] <=> ADP[c] + 4-Amino-2-methyl-5-(phosphooxymethyl)pyrimidine[c] + H+[c]	0	0	[0.0, 0.0]	0	0	[0.0, 0.0]
R04944	O-Phosphorylhomoserine[c] + L-Selenocysteine[c] <=> L-Selenocystathionine[c] + Orthophosphate[c]	0	0	[0.0, 0.0]	0	0	[0.0, 0.0]
EX_C00120[e]	Biotin[e] <=>	0	0	[0.0, 0.0]	0	0	[0.0, 0.0]
R01373	Prephenate[c] + H+[c] <=> Phenylpyruvate[c] + H2O[c] + CO2[c]	0.0433458	0.0797447	[0.0433, 0.0797]	0.0433458	0.0797447	[0.0433, 0.0797]
R03802	Cellopentaose[c] + H2O[c] => Cellotetraose[c] + D-Glucose[c]	0	0	[0.0, 0.0]	0	0	[0.0, 0.0]
EX_C02917[e]	(S)-1,2-Propanediol[e] <=>	0	0	[0.0, 0.0]	0	0	[0.0, 0.0]
R01061	|D-Glyceraldehyde 3-phosphate[c]| + Orthophosphate[c] + NAD+[c] <=> |3-Phospho-D-glyceroyl phosphate[c]| + NADH[c] + H+[c]	144.087	144.087	[144.0871, 144.0871]	144.087	144.087	[144.0871, 144.0871]
R10807	Diglucosyldiacylglycerol[c] + UDP-glucose[c] => Triglucosyldiacylglycerol[c] + UDP[c] + H+[c]	0	4.46216e-10	[0.0, 0.0]	0	4.46217e-10	[0.0, 0.0]
R01529	|D-Ribulose 5-phosphate[c]| <=> |D-Xylulose 5-phosphate[c]|	-0.115601	-0.115601	[-0.1156, -0.1156]	-0.115601	-0.115601	[-0.1156, -0.1156]
R01993	(S)-Dihydroorotate[c] + H2O[c] <=> N-Carbamoyl-L-aspartate[c] + H+[c]	-7.28047e-06	0	[-0.0, 0.0]	-7.28048e-06	0	[-0.0, 0.0]
R03269	(R)-4'-Phosphopantothenoyl-L-cysteine[c] + H+[c] <=> |Pantetheine 4'-phosphate[c]| + CO2[c]	0.00402874	0.00402874	[0.004, 0.004]	0.00402874	0.00402874	[0.004, 0.004]
KAS6	(18) H+[c] + (12) NADPH[c] + 2-Methylpropanoyl-CoA[c] + (6) |Malonyl-[acyl-carrier protein][c]| => |Fatty Acid iso-C16:0 ACP[c]| + (12) NADP+[c] + CoA[c] + (5) |Acyl-carrier protein[c]| + (6) H2O[c] + (6) CO2[c]	0.00581741	0.00581741	[0.0058, 0.0058]	0.00581741	0.00581741	[0.0058, 0.0058]
R08567	|(S)-3-Methyl-2-oxopentanoic acid[c]| + CoA[c] + (2) |Oxidized ferredoxin (2[4Fe-4S]) (Fdox)[c]| => (S)-2-Methylbutanoyl-CoA[c] + CO2[c] + (2) |Reduced ferredoxin (2[4Fe-4S]) (Fdred)[c]| + H+[c]	0	7.28041e-07	[0.0, 0.0]	0	7.28044e-07	[0.0, 0.0]
R10089	|D-Ribose 5-phosphate[c]| + |D-Glyceraldehyde 3-phosphate[c]| + L-Glutamine[c] => |Pyridoxal phosphate[c]| + L-Glutamate[c] + (3) H2O[c] + Orthophosphate[c] + H+[c]	0	0	[0.0, 0.0]	0	0	[0.0, 0.0]
R01103	Raffinose[c] + H2O[c] <=> D-Galactose[c] + Sucrose[c]	0	0	[0.0, 0.0]	0	0	[0.0, 0.0]
R04144	ATP[c] + 5-Phosphoribosylamine[c] + Glycine[c] <=> ADP[c] + Orthophosphate[c] + 5'-Phosphoribosylglycinamide[c] + H+[c]	0.081284	0.0812842	[0.0813, 0.0813]	0.081284	0.0812842	[0.0813, 0.0813]
R01512	ADP[c] + |3-Phospho-D-glyceroyl phosphate[c]| <=> ATP[c] + 3-Phospho-D-glycerate[c]	-855.913	1000	[-855.9129, 1000.0]	-855.913	1000	[-855.9129, 1000.0]
R03646	ATP[c] + L-Arginine[c] + tRNA(Arg)[c] <=> AMP[c] + Diphosphate[c] + L-Arginyl-tRNA(Arg)[c]	0.0349047	0.0349047	[0.0349, 0.0349]	0.0349047	0.0349047	[0.0349, 0.0349]
KAS12	(18) H+[c] + (12) NADPH[c] + (S)-2-Methylbutanoyl-CoA[c] + (6) |Malonyl-[acyl-carrier protein][c]| => |Fatty Acid anteiso-C17:0 ACP[c]| + (12) NADP+[c] + CoA[c] + (5) |Acyl-carrier protein[c]| + (6) H2O[c] + (6) CO2[c]	0.00290871	0.00290871	[0.0029, 0.0029]	0.00290871	0.00290871	[0.0029, 0.0029]
R01067	|D-Fructose 6-phosphate[c]| + |D-Glyceraldehyde 3-phosphate[c]| <=> |D-Erythrose 4-phosphate[c]| + |D-Xylulose 5-phosphate[c]|	0.101555	0.101556	[0.1016, 0.1016]	0.101555	0.101556	[0.1016, 0.1016]
R04751	Hexanoyl-CoA[c] + FAD[c] + H+[c] <=> trans-Hex-2-enoyl-CoA[c] + FADH2[c]	0	0	[0.0, 0.0]	0	0	[0.0, 0.0]
R04206	3-Phospho-D-erythronate[c] <=> Phosphoenol-4-deoxy-3-tetrulosonate[c] + H2O[c]	0	0	[0.0, 0.0]	0	0	[0.0, 0.0]
R01785	|L-Xylulose 1-phosphate[c]| <=> |Glycerone phosphate[c]| + Glycolaldehyde[c]	0	0	[0.0, 0.0]	0	0	[0.0, 0.0]
R10040	Linamarin[c] + H2O[c] => |Acetone cyanohydrin[c]| + D-Glucose[c]	0	0	[0.0, 0.0]	0	0	[0.0, 0.0]
xosABC-2	(4O-Me)GlcAalpha(1-2)[(Xylbeta(1-3))n](Xylbeta(1-3)m)[e] + ATP[c] + H2O[c] => (4O-Me)GlcAalpha(1-2)[(Xylbeta(1-3))n](Xylbeta(1-3)m)[c] + ADP[c] + Orthophosphate[c] + H+[c]	0	0	[0.0, 0.0]	0	0	[0.0, 0.0]
R04936	Se-Adenosyl-L-selenohomocysteine[c] + H2O[c] <=> Adenosine[c] + Selenohomocysteine[c]	0	0	[0.0, 0.0]	0	0	[0.0, 0.0]
CelF	Cellulose(n=218)[e] + (108) H2O[e] => (109) Cellobiose[e]	0	0.3337	[0.0, 0.3337]	0	0.3337	[0.0, 0.3337]
R03655	ATP[c] + L-Histidine[c] + tRNA(His)[c] <=> AMP[c] + Diphosphate[c] + L-Histidyl-tRNA(His)[c]	0.0117805	0.0117805	[0.0118, 0.0118]	0.0117805	0.0117805	[0.0118, 0.0118]
R01216	2-Dehydropantoate[c] <=> |3-Methyl-2-oxobutanoic acid[c]| + Formaldehyde[c]	0	0	[0.0, 0.0]	0	0	[0.0, 0.0]
EX_C00568[e]	4-Aminobenzoate[e] <=>	0	0	[0.0, 0.0]	0	0	[0.0, 0.0]
R05052	L-erythro-4-Hydroxyglutamate[c] + 2-Oxoglutarate[c] <=> (4R)-4-Hydroxy-2-oxoglutarate[c] + L-Glutamate[c]	0	0	[0.0, 0.0]	0	0	[0.0, 0.0]
R05070	(R)-2,3-Dihydroxy-3-methylpentanoate[c] <=> |(S)-3-Methyl-2-oxopentanoic acid[c]| + H2O[c]	0.0823276	0.0823276	[0.0823, 0.0823]	0.0823276	0.0823276	[0.0823, 0.0823]
R00868	Mannitol[c] + NAD+[c] <=> D-Fructose[c] + NADH[c] + H+[c]	0	0	[0.0, 0.0]	0	0	[0.0, 0.0]
R00420	UDP-N-acetyl-alpha-D-glucosamine[c] <=> UDP-N-acetyl-D-mannosamine[c]	-999.997	1000	[-999.9968, 1000.0]	-999.997	1000	[-999.9968, 1000.0]
R00999	O-Succinyl-L-homoserine[c] + H2O[c] <=> 2-Oxobutanoate[c] + Succinate[c] + Ammonia[c] + (2) H+[c]	-23.0083	-23.0083	[-23.0083, -23.0083]	-23.0083	-23.0083	[-23.0083, -23.0083]
caEfflux	|Calcium cation[c]| + (2) H+[e] + ATP[c] + H2O[c] => |Calcium cation[e]| + (3) H+[c] + ADP[c] + Orthophosphate[c]	0	1.96768e-07	[0.0, 0.0]	0	1.9677e-07	[0.0, 0.0]
R01983	D-Galacturonate[c] <=> D-Tagaturonate[c]	0	0	[0.0, 0.0]	0	0	[0.0, 0.0]
R00161	ATP[c] + FMN[c] + H+[c] <=> Diphosphate[c] + FAD[c]	0.00368458	0.00368458	[0.0037, 0.0037]	0.00368458	0.00368458	[0.0037, 0.0037]
R02728	|D-Glucose 1-phosphate[c]| <=> |D-Glucose 6-phosphate[c]|	18.1103	36.1301	[18.1103, 36.1301]	18.1103	36.1301	[18.1103, 36.1301]
R00517	GTP[c] + Cytidine[c] => GDP[c] + CMP[c] + H+[c]	0	0	[0.0, 0.0]	0	0	[0.0, 0.0]
R02291	|L-Aspartate 4-semialdehyde[c]| + Orthophosphate[c] + NADP+[c] <=> 4-Phospho-L-aspartate[c] + NADPH[c] + H+[c]	22.8311	22.8311	[22.8311, 22.8311]	22.8311	22.8311	[22.8311, 22.8311]
R07133	|Sorbitol 6-phosphate[c]| + NAD+[c] <=> |D-Fructose 6-phosphate[c]| + NADH[c] + H+[c]	0	0	[0.0, 0.0]	0	0	[0.0, 0.0]
R00619	ATP[c] + Thiamine[c] <=> AMP[c] + |Thiamin diphosphate[c]| + H+[c]	9.13939e-05	9.13939e-05	[0.0001, 0.0001]	9.13939e-05	9.13939e-05	[0.0001, 0.0001]
R00896	L-Cysteine[c] + 2-Oxoglutarate[c] <=> Mercaptopyruvate[c] + Glutamate[c]	0	0	[0.0, 0.0]	0	0	[0.0, 0.0]
R01762	Arabinan(n=2)[e] + (5) H2O[e] => (6) L-Arabinose[e]	0	0	[0.0, 0.0]	0	0	[0.0, 0.0]
R04783	3-Ketolactose[c] + H2O[c] <=> 3-Keto-beta-D-galactose[c] + D-Glucose[c]	0	0	[0.0, 0.0]	0	0	[0.0, 0.0]
KAS13	(24) H+[c] + (16) NADPH[c] + Acetyl-CoA[c] + (8) |Malonyl-[acyl-carrier protein][c]| => |Octadecanoyl-[acyl-carrier protein][c]| + (16) NADP+[c] + CoA[c] + (7) |Acyl-carrier protein[c]| + (8) H2O[c] + (8) CO2[c]	0.0145435	0.0145435	[0.0145, 0.0145]	0.0145435	0.0145435	[0.0145, 0.0145]
Acetoin-t	Acetoin[c] => Acetoin[e]	0	2.42681e-07	[0.0, 0.0]	0	2.42681e-07	[0.0, 0.0]
R00414	UDP-N-acetyl-alpha-D-glucosamine[c] + H2O[c] <=> N-Acetyl-D-mannosamine[c] + UDP[c] + H+[c]	-999.997	1000	[-999.9968, 1000.0]	-999.997	1000	[-999.9968, 1000.0]
R01639	ATP[c] + D-Xylulose[c] <=> ADP[c] + |D-Xylulose 5-phosphate[c]| + H+[c]	0	0	[0.0, 0.0]	0	0	[0.0, 0.0]
ThiT	Thiamine[e] + H+[c] => Thiamine[c] + H+[e]	9.1363e-05	9.13939e-05	[0.0001, 0.0001]	9.1363e-05	9.13939e-05	[0.0001, 0.0001]
R01870	|Orotidine 5'-phosphate[c]| + Diphosphate[c] <=> Orotate[c] + |5-Phospho-alpha-D-ribose 1-diphosphate[c]|	-7.28042e-06	0	[-0.0, 0.0]	-7.28043e-06	0	[-0.0, 0.0]
R00425	GTP[c] + (3) H2O[c] => Formate[c] + 2,5-Diamino-6-(5-phospho-D-ribosylamino)pyrimidin-4(3H)-one[c] + Diphosphate[c] + (2) H+[c]	0.00988804	0.00988817	[0.0099, 0.0099]	0.00988804	0.00988817	[0.0099, 0.0099]
R02030	Phosphatidylglycerol[c] + CDP-diacylglycerol[c] => Cardiolipin[c] + CMP[c] + H+[c]	0	0	[0.0, 0.0]	0	0	[0.0, 0.0]
R09942	Chitobiose[c] + Orthophosphate[c] <=> N-Acetyl-D-glucosamine[c] + |N-Acetyl-alpha-D-glucosamine 1-phosphate[c]|	0	0	[0.0, 0.0]	0	0	[0.0, 0.0]
AguX	(4O-Me)GlcAalpha(1-2)[(Xylbeta(1-3))n](Xylbeta(1-3)m)[c] + H2O[c] => Xylan-oligosaccharides[c] + D-Glucuronate[c]	0	0	[0.0, 0.0]	0	0	[0.0, 0.0]
TrkH	|Potassium cation[e]| + H+[e] => |Potassium cation[c]| + H+[c]	0.0589003	0.0589003	[0.0589, 0.0589]	0.0589003	0.0589003	[0.0589, 0.0589]
R03656	ATP[c] + L-Isoleucine[c] + tRNA(Ile)[c] <=> AMP[c] + Diphosphate[c] + L-Isoleucyl-tRNA(Ile)[c]	0.0794189	0.0794189	[0.0794, 0.0794]	0.0794189	0.0794189	[0.0794, 0.0794]
R00921	Propanoyl-CoA[c] + Orthophosphate[c] <=> |Propanoyl phosphate[c]| + CoA[c]	0	0	[0.0, 0.0]	0	0	[0.0, 0.0]
xgosABC-1	XXXG-xyloglucan-oligosaccharides[e] + ATP[c] + H2O[c] => XXXG-xyloglucan-oligosaccharides[c] + ADP[c] + Orthophosphate[c] + H+[c]	0	0	[0.0, 0.0]	0	0	[0.0, 0.0]
R03654	ATP[c] + Glycine[c] + tRNA(Gly)[c] <=> AMP[c] + Diphosphate[c] + Glycyl-tRNA(Gly)[c]	0.050366	0.050366	[0.0504, 0.0504]	0.050366	0.050366	[0.0504, 0.0504]
R05633	|2-C-Methyl-D-erythritol 4-phosphate[c]| + CTP[c] + H+[c] <=> |4-(Cytidine 5'-diphospho)-2-C-methyl-D-erythritol[c]| + Diphosphate[c]	0	0	[0.0, 0.0]	0	0	[0.0, 0.0]
Biomass_Cbescii	(0.009) DNA[c] + (0.077) RNA[c] + (0.274) Protein[c] + (0.036) |Trace elements[c]| + (0.178) Lipids[c] + (0.066) Carbohydrate[c] + (0.0304) |Lipoteichoic acid[c]| + (0.2242) |cell wall[c]| => Biomass[c]	0.41	0.41	[0.41, 0.41]	0.41	0.41	[0.41, 0.41]
R02322	|Nicotinamide D-ribonucleotide[c]| + H2O[c] <=> |Nicotinate D-ribonucleotide[c]| + Ammonia[c] + H+[c]	-0.00102864	-0.00102718	[-0.001, -0.001]	-0.00102864	-0.00102718	[-0.001, -0.001]
R01288	O-Succinyl-L-homoserine[c] + |Hydrogen sulfide[c]| <=> L-Homocysteine[c] + Succinate[c] + H+[c]	-999.981	1000	[-999.9811, 1000.0]	-999.981	1000	[-999.9811, 1000.0]
nh4t	NH4+[e] <=> NH4+[c]	1.96361	1.96362	[1.9636, 1.9636]	1.96361	1.96362	[1.9636, 1.9636]
R02110_kz	Amylose(n=8)[c] => Glycogen[c]	0.0205757	0.0205757	[0.0206, 0.0206]	0.0205757	0.0205757	[0.0206, 0.0206]
R07238	S-Adenosyl-L-methionine[c] + |Precorrin 1[c]| <=> S-Adenosyl-L-homocysteine[c] + |Precorrin 2[c]|	-1000	1000	[-1000.0, 1000.0]	-1000	1000	[-1000.0, 1000.0]
sink_hybenalcohol	|4-Hydroxy-benzyl alcohol[c]| =>	0	3.0893e-08	[0.0, 0.0]	0	3.08929e-08	[0.0, 0.0]
EX_C00314[e]	Pyridoxine[e] <=>	0	0	[0.0, 0.0]	0	0	[0.0, 0.0]
EX_C00033[e]	Acetate[e] <=>	0	1.20438	[0.0, 1.2044]	0	1.20438	[0.0, 1.2044]
R00426	GTP[c] + H2O[c] => GMP[c] + Diphosphate[c] + H+[c]	0	1.45609e-06	[0.0, 0.0]	0	1.45609e-06	[0.0, 0.0]
R04199	(2S,4S)-4-Hydroxy-2,3,4,5-tetrahydrodipicolinate[c] + NADPH[c] + H+[c] => 2,3,4,5-Tetrahydrodipicolinate[c] + NADP+[c] + H2O[c]	0.120015	0.120016	[0.12, 0.12]	0.120015	0.120016	[0.12, 0.12]
R00658	2-Phospho-D-glycerate[c] <=> Phosphoenolpyruvate[c] + H2O[c]	143.916	143.916	[143.9163, 143.9163]	143.916	143.916	[143.9163, 143.9163]
ArabABC	H2O[c] + ATP[c] + L-Arabinose[e] => ADP[c] + Orthophosphate[c] + L-Arabinose[c] + H+[c]	0	0	[0.0, 0.0]	0	0	[0.0, 0.0]
R03084	3-Dehydroquinate[c] <=> 3-Dehydroshikimate[c] + H2O[c]	0.0875103	0.0875103	[0.0875, 0.0875]	0.0875103	0.0875103	[0.0875, 0.0875]
R00754	Acetaldehyde[c] + NADH[c] + H+[c] <=> Ethanol[c] + NAD+[c]	115.877	115.877	[115.8773, 115.8773]	115.877	115.877	[115.8773, 115.8773]
R03232	|Protein N(pi)-phospho-L-histidine[c]| + D-Fructose[e] => |Protein histidine[c]| + |D-Fructose 1-phosphate[c]|	0	0	[0.0, 0.0]	0	0	[0.0, 0.0]
R01175	Butanoyl-CoA[c] + FAD[c] + H+[c] <=> FADH2[c] + Crotonoyl-CoA[c]	0	0	[0.0, 0.0]	0	0	[0.0, 0.0]
EX_C00504[e]	Folate[e] <=>	-4.5519e-05	-4.54476e-05	[-0.0, -0.0]	-4.5519e-05	-4.54476e-05	[-0.0, -0.0]
R09394	GTP[c] + S-Adenosyl-L-methionine[c] + NADH[c] => |(8S)-3',8-Cyclo-7,8-dihydroguanosine 5'-triphosphate[c]| + 5'-Deoxyadenosine[c] + L-Methionine[c] + NAD+[c]	0	0	[0.0, 0.0]	0	0	[0.0, 0.0]
R10859	|2-C-Methyl-D-erythritol 2,4-cyclodiphosphate[c]| + |Reduced flavodoxin[c]| => |1-Hydroxy-2-methyl-2-butenyl 4-diphosphate[c]| + H2O[c] + |Oxidized flavodoxin[c]| + H+[c]	0	0	[0.0, 0.0]	0	0	[0.0, 0.0]
moABC	Molybdate[e] + ATP[c] + H2O[c] => Molybdate[c] + ADP[c] + Orthophosphate[c] + H+[c]	0	0	[0.0, 0.0]	0	0	[0.0, 0.0]
R05679	|Glycerone phosphate[c]| + NADH[c] + H+[c] => |sn-Glycerol 1-phosphate[c]| + NAD+[c]	0	0	[0.0, 0.0]	0	0	[0.0, 0.0]
GlcnABC	beta-D-Glucuronoside[e] + ATP[c] + H2O[c] => beta-D-Glucuronoside[c] + ADP[c] + Orthophosphate[c] + H+[c]	0	0	[0.0, 0.0]	0	0	[0.0, 0.0]
R03905	Glutaminyl-tRNA[c] + L-Glutamate[c] + Orthophosphate[c] + ADP[c] + H+[c] <=> L-Glutamyl-tRNA(Gln)[c] + L-Glutamine[c] + ATP[c] + H2O[c]	-0.0246983	-0.0246983	[-0.0247, -0.0247]	-0.0246983	-0.0246983	[-0.0247, -0.0247]
trehABC	alpha,alpha-Trehalose[e] + ATP[c] + H2O[c] => alpha,alpha-Trehalose[c] + ADP[c] + Orthophosphate[c] + H+[c]	0	0	[0.0, 0.0]	0	0	[0.0, 0.0]
R02926	Melibiitol[c] + H2O[c] <=> D-Sorbitol[c] + D-Galactose[c]	0	0	[0.0, 0.0]	0	0	[0.0, 0.0]
EX_C00031[e]	D-Glucose[e] <=>	0	1.45609e-07	[0.0, 0.0]	0	1.45609e-07	[0.0, 0.0]
R03664	ATP[c] + L-Tryptophan[c] + tRNA(Trp)[c] <=> AMP[c] + Diphosphate[c] + L-Tryptophanyl-tRNA(Trp)[c]	0.00764721	0.00764721	[0.0076, 0.0076]	0.00764721	0.00764721	[0.0076, 0.0076]
R09726	ATP[c] + Molybdopterin[c] + H+[c] <=> Diphosphate[c] + |Adenylated molybdopterin[c]|	0	0	[0.0, 0.0]	0	0	[0.0, 0.0]
lipid_met	(0.039599) Phosphatidylglycerophosphate[c] => Lipids[c]	0.07298	0.07298	[0.073, 0.073]	0.07298	0.07298	[0.073, 0.073]
R04377	3-D-Glucosyl-1,2-diacylglycerol[c] + UDP-glucose[c] => Diglucosyldiacylglycerol[c] + UDP[c] + H+[c]	1.87708e-05	1.87712e-05	[0.0, 0.0]	1.87708e-05	1.87712e-05	[0.0, 0.0]
R00965	|Orotidine 5'-phosphate[c]| + H+[c] => UMP[c] + CO2[c]	0	7.28041e-06	[0.0, 0.0]	0	7.28047e-06	[0.0, 0.0]
R00575	(2) ATP[c] + L-Glutamine[c] + HCO3-[c] + H2O[c] <=> (2) ADP[c] + Orthophosphate[c] + L-Glutamate[c] + |Carbamoyl phosphate[c]| + (2) H+[c]	0.0349047	0.034912	[0.0349, 0.0349]	0.0349047	0.034912	[0.0349, 0.0349]
R01287	O-Acetyl-L-homoserine[c] + |Hydrogen sulfide[c]| <=> L-Homocysteine[c] + Acetate[c] + H+[c]	-999.981	1000	[-999.9811, 1000.0]	-999.981	1000	[-999.9811, 1000.0]
R02689	UDP-glucose[c] + 1,2-Diacyl-sn-glycerol[c] => UDP[c] + 3-D-Glucosyl-1,2-diacylglycerol[c] + H+[c]	1.87708e-05	1.87712e-05	[0.0, 0.0]	1.87708e-05	1.87712e-05	[0.0, 0.0]
R11323	dTTP[c] + H2O[c] => dTMP[c] + Diphosphate[c] + H+[c]	0	1.45609e-06	[0.0, 0.0]	0	1.45609e-06	[0.0, 0.0]
R01183	myo-Inositol[c] + NAD+[c] <=> 2-Inosose[c] + NADH[c] + H+[c]	0	0	[0.0, 0.0]	0	0	[0.0, 0.0]
R03472	|Aminoimidazole ribotide[c]| + S-Adenosyl-L-methionine[c] <=> 4-Amino-2-methyl-5-(phosphooxymethyl)pyrimidine[c] + 5'-Deoxyadenosine[c] + L-Methionine[c] + Formate[c] + (3) H+[c] + CO[c]	0	3.0893e-08	[0.0, 0.0]	0	3.08929e-08	[0.0, 0.0]
R11372	|(8S)-3',8-Cyclo-7,8-dihydroguanosine 5'-triphosphate[c]| + H2O[c] <=> |Precursor Z[c]| + Diphosphate[c]	0	0	[0.0, 0.0]	0	0	[0.0, 0.0]
R07404	ATP[c] + |Aminoimidazole ribotide[c]| + HCO3-[c] <=> ADP[c] + Orthophosphate[c] + 5-Carboxyamino-1-(5-phospho-D-ribosyl)imidazole[c] + (2) H+[c]	0.081284	0.0812842	[0.0813, 0.0813]	0.081284	0.0812842	[0.0813, 0.0813]
R01855	dGTP[c] + H2O[c] => dGMP[c] + Diphosphate[c] + H+[c]	0	0	[0.0, 0.0]	0	0	[0.0, 0.0]
R00137	H+[c] + ATP[c] + |Nicotinamide D-ribonucleotide[c]| <=> Diphosphate[c] + NAD+[c]	0.00102718	0.00102864	[0.001, 0.001]	0.00102718	0.00102864	[0.001, 0.001]
R01398	|Carbamoyl phosphate[c]| + L-Ornithine[c] <=> Orthophosphate[c] + L-Citrulline[c] + H+[c]	0.0349047	0.0349047	[0.0349, 0.0349]	0.0349047	0.0349047	[0.0349, 0.0349]
R02472	(R)-Pantoate[c] + NADP+[c] <=> 2-Dehydropantoate[c] + NADPH[c] + H+[c]	-0.00402874	-0.00402874	[-0.004, -0.004]	-0.00402874	-0.00402874	[-0.004, -0.004]
R00651	O-Acetyl-L-homoserine[c] + Methanethiol[c] <=> L-Methionine[c] + Acetate[c] + H+[c]	0	0	[0.0, 0.0]	0	0	[0.0, 0.0]
R01220	5,10-Methylenetetrahydrofolate[c] + NADP+[c] <=> 5,10-Methenyltetrahydrofolate[c] + NADPH[c]	0.106227	0.106227	[0.1062, 0.1062]	0.106227	0.106227	[0.1062, 0.1062]
R02301	ATP[c] + |Folinic acid[c]| <=> ADP[c] + Orthophosphate[c] + 5,10-Methenyltetrahydrofolate[c]	0	0	[0.0, 0.0]	0	0	[0.0, 0.0]
R10339	2-Amino-7,8-dihydro-4-hydroxy-6-(diphosphooxymethyl)pteridine[c] + |4-(beta-D-Ribofuranosyl)aniline 5'-phosphate[c]| <=> |N-[(7,8-Dihydropterin-6-yl)methyl]-4-(beta-D-ribofuranosyl)aniline 5'-phosphate[c]| + Diphosphate[c]	0	0	[0.0, 0.0]	0	0	[0.0, 0.0]
R00570	ATP[c] + CDP[c] <=> ADP[c] + CTP[c]	0.195695	0.195696	[0.1957, 0.1957]	0.195695	0.195696	[0.1957, 0.1957]
R09593	ATP[c] + [L-Asp(4-L-Arg)]n-L-Asp[c] + L-Arginine[c] <=> ADP[c] + Orthophosphate[c] + [L-Asp(4-L-Arg)]n+1[c] + H+[c]	0	0	[0.0, 0.0]	0	0	[0.0, 0.0]
MgtE	|Magnesium cation[e]| => |Magnesium cation[c]|	0.0219196	0.0219198	[0.0219, 0.0219]	0.0219196	0.0219198	[0.0219, 0.0219]
R01090	L-Leucine[c] + 2-Oxoglutarate[c] <=> 4-Methyl-2-oxopentanoate[c] + L-Glutamate[c]	-0.0801172	-0.0801172	[-0.0801, -0.0801]	-0.0801172	-0.0801172	[-0.0801, -0.0801]
R02282	N-Acetylornithine[c] + L-Glutamate[c] <=> L-Ornithine[c] + N-Acetyl-L-glutamate[c]	0.0349047	0.0349047	[0.0349, 0.0349]	0.0349047	0.0349047	[0.0349, 0.0349]
R00429	ATP[c] + GTP[c] <=> AMP[c] + |Guanosine 3'-diphosphate 5'-triphosphate[c]|	0	0	[0.0, 0.0]	0	0	[0.0, 0.0]
R05688	|2-C-Methyl-D-erythritol 4-phosphate[c]| + NADP+[c] <=> |1-deoxy-D-xylulose 5-phosphate[c]| + NADPH[c] + H+[c]	0	0	[0.0, 0.0]	0	0	[0.0, 0.0]
R00084	(4) Porphobilinogen[c] + H2O[c] <=> Hydroxymethylbilane[c] + (4) Ammonia[c] + (4) H+[c]	0	0	[0.0, 0.0]	0	0	[0.0, 0.0]
R02283	N-Acetylornithine[c] + 2-Oxoglutarate[c] <=> |N-Acetyl-L-glutamate 5-semialdehyde[c]| + L-Glutamate[c]	-0.0349047	-0.0349047	[-0.0349, -0.0349]	-0.0349047	-0.0349047	[-0.0349, -0.0349]
R01900	Isocitrate[c] <=> cis-Aconitate[c] + H2O[c]	-0.193898	-0.193898	[-0.1939, -0.1939]	-0.193898	-0.193898	[-0.1939, -0.1939]
R04391	ATP[c] + N-((R)-Pantothenoyl)-L-cysteine[c] <=> ADP[c] + (R)-4'-Phosphopantothenoyl-L-cysteine[c] + H+[c]	0	0	[0.0, 0.0]	0	0	[0.0, 0.0]
R10039	Lotaustralin[c] + H2O[c] => (2R)-2-Hydroxy-2-methylbutanenitrile[c] + D-Glucose[c]	0	0	[0.0, 0.0]	0	0	[0.0, 0.0]
R03260	O-Succinyl-L-homoserine[c] + L-Cysteine[c] <=> L-Cystathionine[c] + Succinate[c] + H+[c]	-1000	1000	[-1000.0, 1000.0]	-1000	1000	[-1000.0, 1000.0]
BF-Nfn	NADH[c] + (2) |Reduced ferredoxin (2[4Fe-4S]) (Fdred)[c]| + (2) NADP+[c] + H+[c] <=> NAD+[c] + (2) |Oxidized ferredoxin (2[4Fe-4S]) (Fdox)[c]| + (2) NADPH[c]	70.067	70.6692	[70.067, 70.6692]	70.067	70.6692	[70.067, 70.6692]
R03789	|tRNA guanine[c]| + Queuine[c] <=> |tRNA queuine[c]| + Guanine[c]	0	0	[0.0, 0.0]	0	0	[0.0, 0.0]
ileABC	ATP[c] + H2O[c] + L-Isoleucine[e] => ADP[c] + Orthophosphate[c] + L-Isoleucine[c] + H+[c]	0	0	[0.0, 0.0]	0	0	[0.0, 0.0]
pro_met	(0.431137) L-Alanyl-tRNA[c] + (0.310706) L-Arginyl-tRNA(Arg)[c] + (0.381591) L-Asparaginyl-tRNA(Asn)[c] + (0.387095) L-Aspartyl-tRNA(Asp)[c] + (0.08587) L-Cysteinyl-tRNA(Cys)[c] + (0.57862) L-Glutamyl-tRNA(Glu)[c] + (0.219853) Glutaminyl-tRNA[c] + (0.448335) Glycyl-tRNA(Gly)[c] + (0.104865) L-Histidyl-tRNA(His)[c] + (0.706951) L-Isoleucyl-tRNA(Ile)[c] + (0.713167) L-Leucyl-tRNA[c] + (0.696724) L-…	0.11234	0.11234	[0.1123, 0.1123]	0.11234	0.11234	[0.1123, 0.1123]
xosABC	Xylan-oligosaccharides[e] + ATP[c] + H2O[c] => Xylan-oligosaccharides[c] + ADP[c] + Orthophosphate[c] + H+[c]	0	0	[0.0, 0.0]	0	0	[0.0, 0.0]
R03658	ATP[c] + L-Lysine[c] + tRNA(Lys)[c] <=> AMP[c] + Diphosphate[c] + L-Lysyl-tRNA[c]	0.07827	0.07827	[0.0783, 0.0783]	0.07827	0.07827	[0.0783, 0.0783]
R01716	Chorismate[c] + L-Glutamine[c] <=> 4-Amino-4-deoxychorismate[c] + L-Glutamate[c]	0.000118406	0.000118477	[0.0001, 0.0001]	0.000118406	0.000118477	[0.0001, 0.0001]
Ram106B	|Rhamnose oligosaccharides(n=2)[c]| + H2O[c] => (2) L-Rhamnose[c]	0	0	[0.0, 0.0]	0	0	[0.0, 0.0]
cosABC	Cellotetraose[e] + ATP[c] + H2O[c] => Cellotetraose[c] + ADP[c] + Orthophosphate[c] + H+[c]	0	18.0198	[0.0, 18.0198]	0	18.0198	[0.0, 18.0198]
R04405	5-Methyltetrahydropteroyltri-L-glutamate[c] + L-Homocysteine[c] <=> Tetrahydropteroyltri-L-glutamate[c] + L-Methionine[c]	0	0	[0.0, 0.0]	0	0	[0.0, 0.0]
R00939	Dihydrofolate[c] + NADPH[c] + H+[c] => Tetrahydrofolate[c] + NADP+[c]	0.000162468	0.000163925	[0.0002, 0.0002]	0.000162468	0.000163925	[0.0002, 0.0002]
Cd2efflux	Cadmium[c] + H+[e] => Cadmium[e] + H+[c]	0	0	[0.0, 0.0]	0	0	[0.0, 0.0]
R00515	CTP[c] + H2O[c] => CMP[c] + Diphosphate[c] + H+[c]	0	1.45609e-06	[0.0, 0.0]	0	1.4561e-06	[0.0, 0.0]
piABC	Orthophosphate[e] + ATP[c] + H2O[c] => (2) Orthophosphate[c] + ADP[c] + H+[c]	0	4.85362e-07	[0.0, 0.0]	0	4.85363e-07	[0.0, 0.0]
R04173	|O-Phospho-L-serine (Pser)[c]| + 2-Oxoglutarate[c] <=> 3-Phosphonooxypyruvate[c] + L-Glutamate[c]	-0.170848	-0.170848	[-0.1708, -0.1708]	-0.170848	-0.170848	[-0.1708, -0.1708]
R02036	6-Phospho-D-gluconate[c] => 2-Keto-3-deoxy-6-phosphogluconate[c] + H2O[c]	0	1000	[0.0, 1000.0]	0	1000	[0.0, 1000.0]
R05030	ATP[c] + Undecaprenyl-diphospho-N-acetylmuramoyl-(N-acetylglucosamine)-L-alanyl-gamma-D-glutamyl-L-lysyl-D-alanyl-D-alanine[c] + Ammonia[c] <=> ADP[c] + Orthophosphate[c] + Undecaprenyl-diphospho-N-acetylmuramoyl-(N-acetylglucosamine)-L-alanyl-D-isoglutaminyl-L-lysyl-D-alanyl-D-alanine[c]	0	0	[0.0, 0.0]	0	0	[0.0, 0.0]
R05142	Cellohexaose[c] + H2O[c] => Cellopentaose[c] + D-Glucose[c]	0	0	[0.0, 0.0]	0	0	[0.0, 0.0]
carb_met	(0.760375) Glycogen[c] => Carbohydrate[c]	0.02706	0.02706	[0.0271, 0.0271]	0.02706	0.02706	[0.0271, 0.0271]
R01130	IMP[c] + NAD+[c] + H2O[c] <=> |Xanthosine 5'-phosphate[c]| + NADH[c] + H+[c]	0.0477532	0.0477534	[0.0478, 0.0478]	0.0477532	0.0477534	[0.0478, 0.0478]
kojABC	Kojibiose[e] + ATP[c] + H2O[c] => Kojibiose[c] + ADP[c] + Orthophosphate[c] + H+[c]	0	0	[0.0, 0.0]	0	0	[0.0, 0.0]
R00674	L-Serine[c] + Indole[c] => L-Tryptophan[c] + H2O[c]	0	0.00764721	[0.0, 0.0076]	0	0.00764721	[0.0, 0.0076]
R04112	N-Acetylmuramoyl-Ala[c] + H2O[c] <=> N-Acetylmuramate[c] + L-Alanine[c]	0	0	[0.0, 0.0]	0	0	[0.0, 0.0]
EX_C00011[e]	CO2[e] <=>	187.536	188.74	[187.5357, 188.74]	187.536	188.74	[187.5357, 188.74]
KAS2	(18) H+[c] + (12) NADPH[c] + Acetyl-CoA[c] + (6) |Malonyl-[acyl-carrier protein][c]| => Tetradecanoyl-[acp][c] + (12) NADP+[c] + CoA[c] + (5) |Acyl-carrier protein[c]| + (6) H2O[c] + (6) CO2[c]	0.00872612	0.00872612	[0.0087, 0.0087]	0.00872612	0.00872612	[0.0087, 0.0087]
R04998	cis-beta-D-Glucosyl-2-hydroxycinnamate[c] + H2O[c] => cis-2-Hydroxycinnamate[c] + D-Glucose[c]	0	0	[0.0, 0.0]	0	0	[0.0, 0.0]
R03443	|N-Acetyl-L-glutamate 5-semialdehyde[c]| + Orthophosphate[c] + NADP+[c] <=> |N-Acetyl-L-glutamate 5-phosphate[c]| + NADPH[c] + H+[c]	-0.0349047	-0.0349047	[-0.0349, -0.0349]	-0.0349047	-0.0349047	[-0.0349, -0.0349]
R00936	Dihydrofolate[c] + NADH[c] + H+[c] => Tetrahydrofolate[c] + NAD+[c]	0	1.45609e-06	[0.0, 0.0]	0	1.4561e-06	[0.0, 0.0]
R01127	IMP[c] + H2O[c] <=> 1-(5'-Phosphoribosyl)-5-formamido-4-imidazolecarboxamide[c]	-0.0930648	-0.0930646	[-0.0931, -0.0931]	-0.0930648	-0.0930646	[-0.0931, -0.0931]
R04773	ATP[c] + L-Selenomethionine[c] + tRNA(Met)[c] <=> AMP[c] + Diphosphate[c] + Selenomethionyl-tRNA(Met)[c]	0	0	[0.0, 0.0]	0	0	[0.0, 0.0]
R02328	dTTP[c] + |D-Glucose 1-phosphate[c]| + H+[c] <=> Diphosphate[c] + dTDP-glucose[c]	0	0	[0.0, 0.0]	0	0	[0.0, 0.0]
R00087	ATP[c] + H2O[c] => AMP[c] + Diphosphate[c] + H+[c]	0	1.45608e-06	[0.0, 0.0]	0	1.45609e-06	[0.0, 0.0]
R00351	Citrate[c] + CoA[c] + H+[c] <=> Acetyl-CoA[c] + H2O[c] + Oxaloacetate[c]	-0.193898	-0.193898	[-0.1939, -0.1939]	-0.193898	-0.193898	[-0.1939, -0.1939]
R09978	7-Carboxy-7-carbaguanine[c] + Ammonia[c] + ATP[c] <=> 7-Cyano-7-carbaguanine[c] + ADP[c] + Orthophosphate[c] + H2O[c]	0.0230409	0.0230412	[0.023, 0.023]	0.0230409	0.0230412	[0.023, 0.023]
R03634	Stachyose[c] + H2O[c] <=> Raffinose[c] + D-Galactose[c]	0	0	[0.0, 0.0]	0	0	[0.0, 0.0]
lacABC	Lactose[e] + H2O[c] + ATP[c] => Lactose[c] + ADP[c] + Orthophosphate[c] + H+[c]	0	0	[0.0, 0.0]	0	0	[0.0, 0.0]
R11636	CTP[c] + Formate[c] + H+[c] <=> dCTP[c] + CO2[c] + H2O[c]	0.00133472	0.00133545	[0.0013, 0.0013]	0.00133472	0.00133545	[0.0013, 0.0013]
R01775	L-Homoserine[c] + NADP+[c] <=> |L-Aspartate 4-semialdehyde[c]| + NADPH[c] + H+[c]	22.9511	22.9511	[22.9511, 22.9511]	22.9511	22.9511	[22.9511, 22.9511]
R01863	Inosine[c] + Orthophosphate[c] <=> Hypoxanthine[c] + |alpha-D-Ribose 1-phosphate[c]|	0	0	[0.0, 0.0]	0	0	[0.0, 0.0]
R10209	|tRNA guanine[c]| + 7-Aminomethyl-7-carbaguanine[c] <=> |tRNA 7-aminomethyl-7-carbaguanine[c]| + Guanine[c]	0	0	[0.0, 0.0]	0	0	[0.0, 0.0]
EX_C00022[e]	Pyruvate[e] <=>	0	1.20438	[0.0, 1.2044]	0	1.20438	[0.0, 1.2044]
R03223	|4-Amino-5-hydroxymethyl-2-methylpyrimidine diphosphate[c]| + 4-Methyl-5-(2-phosphooxyethyl)thiazole[c] + H+[c] <=> Diphosphate[c] + |Thiamin monophosphate[c]|	0	3.08931e-08	[0.0, 0.0]	0	3.08931e-08	[0.0, 0.0]
R10244	|Purine deoxyribonucleoside[c]| + Orthophosphate[c] <=> Purine[c] + |2-Deoxy-D-ribose 1-phosphate[c]|	0	0	[0.0, 0.0]	0	0	[0.0, 0.0]
R01513	3-Phospho-D-glycerate[c] + NAD+[c] <=> 3-Phosphonooxypyruvate[c] + NADH[c] + H+[c]	0.170848	0.170848	[0.1708, 0.1708]	0.170848	0.170848	[0.1708, 0.1708]
R01878	Cytidine[c] + H2O[c] => Uridine[c] + Ammonia[c]	0	0	[0.0, 0.0]	0	0	[0.0, 0.0]
R08614_kz	1,4-beta-D-Mannooligosaccharide(n=4)[c] + (3) H2O[c] => (4) D-Mannose[c]	0	7.28046e-07	[0.0, 0.0]	0	7.28044e-07	[0.0, 0.0]
R11308_kz	Cellotetraose[e] + H2O[e] => (2) Cellobiose[e]	0	18.0198	[0.0, 18.0198]	0	18.0198	[0.0, 18.0198]
FolT	Folate[e] + ATP[c] + H2O[c] => Folate[c] + ADP[c] + Orthophosphate[c] + H+[c]	4.54476e-05	4.5519e-05	[0.0, 0.0]	4.54476e-05	4.5519e-05	[0.0, 0.0]
R01715	Chorismate[c] <=> Prephenate[c]	0.0797447	0.0797447	[0.0797, 0.0797]	0.0797447	0.0797447	[0.0797, 0.0797]
TP_NH3	Ammonia[c] <=> Ammonia[e]	0	0	[0.0, 0.0]	0	0	[0.0, 0.0]
R00189	ATP[c] + Deamino-NAD+[c] + Ammonia[c] => AMP[c] + Diphosphate[c] + NAD+[c]	0	1.45609e-06	[0.0, 0.0]	0	1.4561e-06	[0.0, 0.0]
TECA4S_Cbes	(30) H2O[c] + (30) UDP-N-acetyl-D-galactosamine[c] + (30) UDP-glucose[c] => (60) H+[c] + |Minor teichoic acid (acetylgalactosamine glucose phosphate, n=30)[c]| + (30) UDP[c] + (30) UMP[c]	0.00127514	0.00127514	[0.0013, 0.0013]	0.00127514	0.00127514	[0.0013, 0.0013]
R00529	ATP[c] + Sulfate[c] + H+[c] <=> Diphosphate[c] + |Adenylyl sulfate[c]|	0	0	[0.0, 0.0]	0	0	[0.0, 0.0]
TP_CO	CO[c] <=> CO[e]	0	3.08931e-08	[0.0, 0.0]	0	3.08929e-08	[0.0, 0.0]
R02098	ATP[c] + dUMP[c] => ADP[c] + dUDP[c]	0	0	[0.0, 0.0]	0	0	[0.0, 0.0]
axosABC	Arabinoxylan-oligosaccharides[e] + ATP[c] + H2O[c] => Arabinoxylan-oligosaccharides[c] + ADP[c] + Orthophosphate[c] + H+[c]	0	0	[0.0, 0.0]	0	0	[0.0, 0.0]
R01518	3-Phospho-D-glycerate[c] <=> 2-Phospho-D-glycerate[c]	143.916	143.916	[143.9163, 143.9163]	143.916	143.916	[143.9163, 143.9163]
DeoABC	Deoxynucleoside[e] + ATP[c] + H2O[c] => Deoxynucleoside[c] + ADP[c] + Orthophosphate[c] + H+[c]	0	0	[0.0, 0.0]	0	0	[0.0, 0.0]
R01104	3-beta-D-Galactosyl-sn-glycerol[c] + H2O[c] <=> D-Galactose[c] + Glycerol[c]	0	0	[0.0, 0.0]	0	0	[0.0, 0.0]
R01668	dCTP[c] + H2O[c] => dCMP[c] + Diphosphate[c] + H+[c]	0	7.28042e-07	[0.0, 0.0]	0	7.28037e-07	[0.0, 0.0]
R04560	10-Formyltetrahydrofolate[c] + 1-(5'-Phosphoribosyl)-5-amino-4-imidazolecarboxamide[c] <=> Tetrahydrofolate[c] + 1-(5'-Phosphoribosyl)-5-formamido-4-imidazolecarboxamide[c]	0.0930646	0.0930648	[0.0931, 0.0931]	0.0930646	0.0930648	[0.0931, 0.0931]
vb12ABC	|Vitamin B12[e]| + ATP[c] + H2O[c] => |Vitamin B12[c]| + ADP[c] + Orthophosphate[c] + H+[c]	0	0	[0.0, 0.0]	0	0	[0.0, 0.0]
R03662	ATP[c] + L-Serine[c] + tRNA(Ser)[c] <=> AMP[c] + Diphosphate[c] + L-Seryl-tRNA(Ser)[c]	0.0504899	0.0504899	[0.0505, 0.0505]	0.0504899	0.0504899	[0.0505, 0.0505]
14GLACANASE	Amylose(n=8)[e] + H2O[e] => (2) Maltodextrin(n=4)[e]	0	0	[0.0, 0.0]	0	0	[0.0, 0.0]
TECA2S45_Cbes	(45) D-Alanine[c] + (45) ATP[c] + (45) CDP-glycerol[c] + (45) H2O[c] + UDP-N-acetyl-alpha-D-glucosamine[c] + UDP-N-acetyl-D-mannosamine[c] => (45) AMP[c] + (45) CMP[c] + |Glycerol teichoic acid (n=45), unlinked, D-ala substituted[c]| + (91) H+[c] + (45) Diphosphate[c] + UDP[c] + UMP[c]	0.000963526	0.000963526	[0.001, 0.001]	0.000963526	0.000963526	[0.001, 0.001]
R00703	(S)-Lactate[c] + NAD+[c] <=> Pyruvate[c] + NADH[c] + H+[c]	-1.4561e-06	0	[-0.0, 0.0]	-1.45609e-06	0	[-0.0, 0.0]
R02060	|alpha-D-Glucosamine 1-phosphate[c]| <=> |D-Glucosamine 6-phosphate[c]|	-0.134147	-0.134147	[-0.1341, -0.1341]	-0.134147	-0.134147	[-0.1341, -0.1341]
R00431	GDP[c] + Phosphoenolpyruvate[c] + CO2[c] <=> GTP[c] + Oxaloacetate[c]	-22.5448	214.199	[-22.5448, 214.1986]	-22.5448	214.199	[-22.5448, 214.1986]
ETOHt1	Ethanol[c] <=> Ethanol[e]	115.877	115.877	[115.8773, 115.8773]	115.877	115.877	[115.8773, 115.8773]
R04591	ATP[c] + 1-(5-Phospho-D-ribosyl)-5-amino-4-imidazolecarboxylate[c] + L-Aspartate[c] <=> ADP[c] + Orthophosphate[c] + 1-(5'-Phosphoribosyl)-5-amino-4-(N-succinocarboxamide)-imidazole[c] + H+[c]	0.081284	0.0812842	[0.0813, 0.0813]	0.081284	0.0812842	[0.0813, 0.0813]
R08924	ATP[c] + HCO3-[c] + Butanoyl-CoA[c] <=> ADP[c] + Orthophosphate[c] + (2S)-Ethylmalonyl-CoA[c] + H+[c]	0	0	[0.0, 0.0]	0	0	[0.0, 0.0]
R02727	alpha,alpha-Trehalose[c] + Orthophosphate[c] <=> D-Glucose[c] + |D-Glucose 1-phosphate[c]|	0	0	[0.0, 0.0]	0	0	[0.0, 0.0]
R04208	ATP[c] + 2-(Formamido)-N1-(5'-phosphoribosyl)acetamidine[c] <=> ADP[c] + Orthophosphate[c] + |Aminoimidazole ribotide[c]| + H+[c]	0.081284	0.0812842	[0.0813, 0.0813]	0.081284	0.0812842	[0.0813, 0.0813]
R01068	|D-Fructose 1,6-bisphosphate[c]| <=> |Glycerone phosphate[c]| + |D-Glyceraldehyde 3-phosphate[c]|	72.2536	72.2536	[72.2536, 72.2536]	72.2536	72.2536	[72.2536, 72.2536]
R02722	L-Serine[c] + |Indoleglycerol phosphate[c]| => L-Tryptophan[c] + |D-Glyceraldehyde 3-phosphate[c]| + H2O[c]	0	0.00764721	[0.0, 0.0076]	0	0.00764721	[0.0, 0.0076]
R11312	(2) H+[c] + |4-Amino-5-hydroxymethyl-2-methylpyrimidine diphosphate[c]| + |2-[(2R,5Z)-2-Carboxy-4-methylthiazol-5(2H)-ylidene]ethyl phosphate[c]| <=> Diphosphate[c] + |Thiamin monophosphate[c]| + CO2[c]	0	0	[0.0, 0.0]	0	0	[0.0, 0.0]
R07413	Digalacturonate[c] + H2O[c] <=> (2) D-Galacturonate[c]	0	0	[0.0, 0.0]	0	0	[0.0, 0.0]
Bgal	XLLG-xyloglucan-oligosaccharides[c] + (2) H2O[c] => XXXG-xyloglucan-oligosaccharides[c] + (2) D-Galactose[c]	0	0	[0.0, 0.0]	0	0	[0.0, 0.0]
Lac-symp	(S)-Lactate[c] + H+[c] => (S)-Lactate[e] + H+[e]	0	1.45609e-06	[0.0, 0.0]	0	1.45608e-06	[0.0, 0.0]
R01728	Prephenate[c] + NAD+[c] => 3-(4-Hydroxyphenyl)pyruvate[c] + CO2[c] + NADH[c]	0	0.0363989	[0.0, 0.0364]	0	0.0363989	[0.0, 0.0364]
EX_C00698[e]	Cl-[e] <=>	0	0	[0.0, 0.0]	0	0	[0.0, 0.0]
R04383	5-Dehydro-4-deoxy-D-glucuronate[c] <=> (4S)-4,6-Dihydroxy-2,5-dioxohexanoate[c]	0	0	[0.0, 0.0]	0	0	[0.0, 0.0]
R07405	5-Carboxyamino-1-(5-phospho-D-ribosyl)imidazole[c] <=> 1-(5-Phospho-D-ribosyl)-5-amino-4-imidazolecarboxylate[c]	0.081284	0.0812842	[0.0813, 0.0813]	0.081284	0.0812842	[0.0813, 0.0813]
R04946	O-Succinyl-L-homoserine[c] + L-Selenocysteine[c] <=> L-Selenocystathionine[c] + Succinate[c] + H+[c]	-1000	1000	[-1000.0, 1000.0]	-1000	1000	[-1000.0, 1000.0]
R00114	L-Glutamine[c] + 2-Oxoglutarate[c] + NADPH[c] + H+[c] => (2) L-Glutamate[c] + NADP+[c]	182.528	183.732	[182.5277, 183.7321]	182.528	183.732	[182.5277, 183.7321]
R00004	Diphosphate[c] + H2O[c] => (2) Orthophosphate[c] + H+[c]	0	1.45609e-06	[0.0, 0.0]	0	1.4561e-06	[0.0, 0.0]
R01030	sn-Glycero-3-phosphocholine[c] + H2O[c] <=> Choline[c] + |sn-Glycerol 3-phosphate[c]| + H+[c]	0	0	[0.0, 0.0]	0	0	[0.0, 0.0]
XOSASE	Xylan-oligosaccharides[c] + H2O[c] => (2) Xylobiose[c]	0	0	[0.0, 0.0]	0	0	[0.0, 0.0]
mosABC	1,4-beta-D-Mannooligosaccharide(n=4)[e] + ATP[c] + H2O[c] => 1,4-beta-D-Mannooligosaccharide(n=4)[c] + ADP[c] + Orthophosphate[c] + H+[c]	0	0	[0.0, 0.0]	0	0	[0.0, 0.0]
R11308_kz2	Cellotetraose[e] + (3) H2O[e] => (4) D-Glucose[e]	0	3.64022e-07	[0.0, 0.0]	0	3.64022e-07	[0.0, 0.0]
R03217	O-Acetyl-L-homoserine[c] + L-Cysteine[c] <=> L-Cystathionine[c] + Acetate[c] + H+[c]	-1000	1000	[-1000.0, 1000.0]	-1000	1000	[-1000.0, 1000.0]
R02147	Guanosine[c] + Orthophosphate[c] <=> Guanine[c] + |alpha-D-Ribose 1-phosphate[c]|	0	0	[0.0, 0.0]	0	0	[0.0, 0.0]
R02112_kz	Maltodextrin(n=4)[c] + H2O[c] => (2) Maltose[c]	0	0	[0.0, 0.0]	0	0	[0.0, 0.0]
R00256	L-Glutamine[c] + H2O[c] => L-Glutamate[c] + Ammonia[c] + H+[c]	0	1.45609e-06	[0.0, 0.0]	0	1.45608e-06	[0.0, 0.0]
EX_C20679[e]	Tungstate[e] <=>	0	0	[0.0, 0.0]	0	0	[0.0, 0.0]
R03801	Cellotetraose[c] + H2O[c] => Cellotriose[c] + D-Glucose[c]	0	18.0198	[0.0, 18.0198]	0	18.0198	[0.0, 18.0198]
R01251	(S)-1-Pyrroline-5-carboxylate[c] + NADPH[c] + (2) H+[c] => L-Proline[c] + NADP+[c]	0.0274267	0.0274281	[0.0274, 0.0274]	0.0274267	0.0274281	[0.0274, 0.0274]
R01074	ATP[c] + Biotin[c] + H+[c] <=> Diphosphate[c] + Biotinyl-5'-AMP[c]	0	0	[0.0, 0.0]	0	0	[0.0, 0.0]
R02439	ATP[c] + L-Ribulose[c] <=> ADP[c] + |L-Ribulose 5-phosphate[c]| + H+[c]	0	0	[0.0, 0.0]	0	0	[0.0, 0.0]
R02297	Xanthosine[c] + Orthophosphate[c] <=> Xanthine[c] + |alpha-D-Ribose 1-phosphate[c]|	0	0	[0.0, 0.0]	0	0	[0.0, 0.0]
R00952	Cellobiose[c] + Orthophosphate[c] => |D-Glucose 1-phosphate[c]| + D-Glucose[c]	18.3535	36.3733	[18.3535, 36.3733]	18.3535	36.3733	[18.3535, 36.3733]
R05085	O-Phospho-4-hydroxy-L-threonine[c] + 2-Oxoglutarate[c] <=> 2-Oxo-3-hydroxy-4-phosphobutanoate[c] + L-Glutamate[c]	0	0	[0.0, 0.0]	0	0	[0.0, 0.0]
MazG	dATP[c] + H2O[c] => dAMP[c] + Diphosphate[c] + H+[c]	0	0	[0.0, 0.0]	0	0	[0.0, 0.0]
Rnf_Na	(2) |Reduced ferredoxin (2[4Fe-4S]) (Fdred)[c]| + NAD+[c] + H+[c] + |Sodium cation[c]| => (2) |Oxidized ferredoxin (2[4Fe-4S]) (Fdox)[c]| + NADH[c] + |Sodium cation[e]|	0.389399	0.3894	[0.3894, 0.3894]	0.389399	0.3894	[0.3894, 0.3894]
R02558	Prunasin[c] + H2O[c] => Mandelonitrile[c] + D-Glucose[c]	0	0	[0.0, 0.0]	0	0	[0.0, 0.0]
R03013	|L-Histidinol phosphate[c]| + H2O[c] <=> L-Histidinol[c] + Orthophosphate[c]	0.0117805	0.0117805	[0.0118, 0.0118]	0.0117805	0.0117805	[0.0118, 0.0118]
R00942	ATP[c] + Tetrahydrofolate[c] + L-Glutamate[c] <=> ADP[c] + Orthophosphate[c] + THF-L-glutamate[c] + H+[c]	0	0	[0.0, 0.0]	0	0	[0.0, 0.0]
R00883	GDP[c] + |D-Mannose 1-phosphate[c]| + H+[c] <=> Orthophosphate[c] + GDP-mannose[c]	-236.743	0	[-236.7434, 0.0]	-236.743	0	[-236.7434, 0.0]
R02869	S-Adenosylmethioninamine[c] + Spermidine[c] <=> 5'-Methylthioadenosine[c] + Spermine[c] + H+[c]	0	0	[0.0, 0.0]	0	0	[0.0, 0.0]
R00299	ATP[c] + D-Glucose[c] => ADP[c] + |D-Glucose 6-phosphate[c]| + H+[c]	36.3733	54.3931	[36.3733, 54.3931]	36.3733	54.3931	[36.3733, 54.3931]
R01224	5,10-Methylenetetrahydrofolate[c] + NADPH[c] + H+[c] => 5-Methyltetrahydrofolate[c] + NADP+[c]	0.0189377	0.0189392	[0.0189, 0.0189]	0.0189377	0.0189392	[0.0189, 0.0189]
R02263	|L-Rhamnulose 1-phosphate[c]| <=> |Glycerone phosphate[c]| + (S)-Lactaldehyde[c]	0	0	[0.0, 0.0]	0	0	[0.0, 0.0]
R02887_kz	Cellotetraose[c] + (2) H2O[c] => (2) D-Glucose[c] + Cellobiose[c]	0	18.0198	[0.0, 18.0198]	0	18.0198	[0.0, 18.0198]
R03460	Phosphoenolpyruvate[c] + |Shikimate 3-phosphate[c]| <=> Orthophosphate[c] + 5-O-(1-Carboxyvinyl)-3-phosphoshikimate[c]	0.0875103	0.0875103	[0.0875, 0.0875]	0.0875103	0.0875103	[0.0875, 0.0875]
R02071	ATP[c] + |D-Fructose 1-phosphate[c]| <=> ADP[c] + |D-Fructose 1,6-bisphosphate[c]| + H+[c]	0	0	[0.0, 0.0]	0	0	[0.0, 0.0]
R09592	ATP[c] + [L-Asp(4-L-Arg)]n[c] + L-Aspartate[c] <=> ADP[c] + Orthophosphate[c] + [L-Asp(4-L-Arg)]n-L-Asp[c] + H+[c]	0	0	[0.0, 0.0]	0	0	[0.0, 0.0]
R04198	(2S,4S)-4-Hydroxy-2,3,4,5-tetrahydrodipicolinate[c] + NADH[c] + H+[c] => 2,3,4,5-Tetrahydrodipicolinate[c] + NAD+[c] + H2O[c]	0	1.45608e-06	[0.0, 0.0]	0	1.4561e-06	[0.0, 0.0]
R01157	Agmatine[c] + H2O[c] <=> Putrescine[c] + Urea[c]	0	0	[0.0, 0.0]	0	0	[0.0, 0.0]
EX_C00238[e]	|Potassium cation[e]| <=>	-0.0589003	-0.0589003	[-0.0589, -0.0589]	-0.0589003	-0.0589003	[-0.0589, -0.0589]
R05086	O-Phospho-4-hydroxy-L-threonine[c] + H2O[c] <=> 4-Hydroxy-L-threonine[c] + Orthophosphate[c]	0	0	[0.0, 0.0]	0	0	[0.0, 0.0]
EX_C00038[e]	|Zinc cation[e]| <=>	-0.00125309	-0.00125309	[-0.0013, -0.0013]	-0.00125309	-0.00125309	[-0.0013, -0.0013]
R11634	ATP[c] + Formate[c] + H+[c] <=> dATP[c] + CO2[c] + H2O[c]	0.00245495	0.00245495	[0.0025, 0.0025]	0.00245495	0.00245495	[0.0025, 0.0025]
R00330	ATP[c] + GDP[c] <=> ADP[c] + GTP[c]	-1000	1000	[-1000.0, 1000.0]	-1000	1000	[-1000.0, 1000.0]
R00156	ATP[c] + UDP[c] <=> ADP[c] + UTP[c]	0.24392	0.243921	[0.2439, 0.2439]	0.24392	0.243921	[0.2439, 0.2439]
R04001	(2R,3S)-3-Isopropylmalate[c] <=> 2-Isopropylmaleate[c] + H2O[c]	-1000	999.798	[-1000.0, 999.7977]	-1000	999.798	[-1000.0, 999.7977]
R05332	Acetyl-CoA[c] + |alpha-D-Glucosamine 1-phosphate[c]| <=> CoA[c] + |N-Acetyl-alpha-D-glucosamine 1-phosphate[c]| + H+[c]	0.134147	0.134147	[0.1341, 0.1341]	0.134147	0.134147	[0.1341, 0.1341]
R01954	ATP[c] + L-Citrulline[c] + L-Aspartate[c] <=> AMP[c] + Diphosphate[c] + N-(L-Arginino)succinate[c] + H+[c]	0.0349047	0.0349047	[0.0349, 0.0349]	0.0349047	0.0349047	[0.0349, 0.0349]
R05636	Pyruvate[c] + |D-Glyceraldehyde 3-phosphate[c]| + H+[c] <=> |1-deoxy-D-xylulose 5-phosphate[c]| + CO2[c]	0	3.0893e-08	[0.0, 0.0]	0	3.08931e-08	[0.0, 0.0]
MntH	Manganese(2+)[e] + H+[e] => Manganese(2+)[c] + H+[c]	0	0	[0.0, 0.0]	0	0	[0.0, 0.0]
R03968	alpha-Isopropylmalate[c] <=> 2-Isopropylmaleate[c] + H2O[c]	-999.798	1000	[-999.7977, 1000.0]	-999.798	1000	[-999.7977, 1000.0]
R00193	S-Adenosyl-L-homocysteine[c] + H2O[c] <=> S-Inosyl-L-homocysteine[c] + Ammonia[c] + H+[c]	0	0	[0.0, 0.0]	0	0	[0.0, 0.0]
R03005	ATP[c] + |Nicotinate D-ribonucleotide[c]| + H+[c] <=> Diphosphate[c] + Deamino-NAD+[c]	0	1.45608e-06	[0.0, 0.0]	0	1.4561e-06	[0.0, 0.0]
R12152	N-(5'-Phospho-D-1'-ribulosylformimino)-5-amino-1-(5''-phospho-D-ribosyl)-4-imidazolecarboxamide[c] + Ammonia[c] => 1-(5'-Phosphoribosyl)-5-amino-4-imidazolecarboxamide[c] + |D-erythro-1-(Imidazol-4-yl)glycerol 3-phosphate[c]| + H2O[c]	0.0117805	0.0117805	[0.0118, 0.0118]	0.0117805	0.0117805	[0.0118, 0.0118]
R08127	|Luteolin 7-O-[beta-D-glucuronosyl-(1->2)-beta-D-glucuronide]-4'-O-beta-D-glucuronide[c]| + H2O[c] <=> |Luteolin 7-O-[beta-D-glucuronosyl-(1->2)-beta-D-glucuronide][c]| + D-Glucuronate[c]	0	0	[0.0, 0.0]	0	0	[0.0, 0.0]
glyASE	Glycogen[e] + H2O[e] => (2) Maltodextrin(n=4)[e]	0	0	[0.0, 0.0]	0	0	[0.0, 0.0]
R00946	5-Methyltetrahydrofolate[c] + L-Homocysteine[c] <=> Tetrahydrofolate[c] + L-Methionine[c]	0.0189392	0.0189392	[0.0189, 0.0189]	0.0189392	0.0189392	[0.0189, 0.0189]
R00036	(2) 5-Aminolevulinate[c] <=> Porphobilinogen[c] + (2) H2O[c] + H+[c]	0	0	[0.0, 0.0]	0	0	[0.0, 0.0]
R00801	Sucrose[c] + H2O[c] <=> D-Fructose[c] + D-Glucose[c]	0	0	[0.0, 0.0]	0	0	[0.0, 0.0]
R05637	|2-Phospho-4-(cytidine 5'-diphospho)-2-C-methyl-D-erythritol[c]| <=> |2-C-Methyl-D-erythritol 2,4-cyclodiphosphate[c]| + CMP[c]	0	0	[0.0, 0.0]	0	0	[0.0, 0.0]
R00217	Oxaloacetate[c] + H+[c] => Pyruvate[c] + CO2[c]	0	236.743	[0.0, 236.7434]	0	236.743	[0.0, 236.7434]
R01015	|Glycerone phosphate[c]| <=> |D-Glyceraldehyde 3-phosphate[c]|	71.9504	71.9504	[71.9504, 71.9504]	71.9504	71.9504	[71.9504, 71.9504]
MgCaAT	|Calcium cation[c]| + |Magnesium cation[e]| + ATP[c] + H2O[c] => |Calcium cation[e]| + |Magnesium cation[c]| + ADP[c] + Orthophosphate[c] + H+[c]	0	2.08012e-07	[0.0, 0.0]	0	2.08012e-07	[0.0, 0.0]
R03665	ATP[c] + L-Valine[c] + tRNA(Val)[c] <=> AMP[c] + Diphosphate[c] + L-Valyl-tRNA(Val)[c]	0.0598789	0.0598789	[0.0599, 0.0599]	0.0598789	0.0598789	[0.0599, 0.0599]
R08260	|SN38 glucuronide[c]| + H2O[c] <=> SN-38[c] + D-Glucuronate[c]	0	0	[0.0, 0.0]	0	0	[0.0, 0.0]
xgosABC-2	XLLG-xyloglucan-oligosaccharides[e] + ATP[c] + H2O[c] => XLLG-xyloglucan-oligosaccharides[c] + ADP[c] + Orthophosphate[c] + H+[c]	0	0	[0.0, 0.0]	0	0	[0.0, 0.0]
KAS17_2	(23) H+[c] + (15) NADPH[c] + Acetyl-CoA[c] + (8) |Malonyl-[acyl-carrier protein][c]| => |Fatty Acid anteiso-C18:1 omega-7 ACP[c]| + (15) NADP+[c] + CoA[c] + (7) |Acyl-carrier protein[c]| + (8) H2O[c] + (8) CO2[c]	0.00290871	0.00290871	[0.0029, 0.0029]	0.00290871	0.00290871	[0.0029, 0.0029]
R07399	Acetyl-CoA[c] + Pyruvate[c] + H2O[c] <=> (R)-2-Methylmalate[c] + CoA[c] + H+[c]	23.0906	23.0906	[23.0906, 23.0906]	23.0906	23.0906	[23.0906, 23.0906]
R01210	|3-Methyl-2-oxobutanoic acid[c]| + CoA[c] + NAD+[c] => 2-Methylpropanoyl-CoA[c] + CO2[c] + NADH[c]	0.0290863	0.0290871	[0.0291, 0.0291]	0.0290863	0.0290871	[0.0291, 0.0291]
R04231	CTP[c] + D-4'-Phosphopantothenate[c] + L-Cysteine[c] => CMP[c] + Diphosphate[c] + (R)-4'-Phosphopantothenoyl-L-cysteine[c] + H+[c]	0.00402874	0.00402874	[0.004, 0.004]	0.00402874	0.00402874	[0.004, 0.004]
R02295	|Nicotinate D-ribonucleoside[c]| + Orthophosphate[c] <=> Nicotinate[c] + |alpha-D-Ribose 1-phosphate[c]| + H+[c]	0	0	[0.0, 0.0]	0	0	[0.0, 0.0]
R05046	|Formamidopyrimidine nucleoside triphosphate[c]| + H2O[c] => |2,5-Diaminopyrimidine nucleoside triphosphate[c]| + Formate[c] + H+[c]	0	0.0231597	[0.0, 0.0232]	0	0.0231597	[0.0, 0.0232]
R00332	ATP[c] + GMP[c] <=> ADP[c] + GDP[c]	-999.975	1000	[-999.9753, 1000.0]	-999.975	1000	[-999.9753, 1000.0]
R00371	Acetyl-CoA[c] + Glycine[c] <=> CoA[c] + |L-2-Amino-3-oxobutanoic acid[c]|	0	0	[0.0, 0.0]	0	0	[0.0, 0.0]
R00306	Cellobiose[c] + H2O[c] => (2) D-Glucose[c]	0	1.45608e-06	[0.0, 0.0]	0	1.45609e-06	[0.0, 0.0]
R10867	|4-Deoxy-beta-D-gluc-4-enuronosyl-(1,3)-N-acetyl-D-galactosamine 6-sulfate[c]| + H2O[c] <=> 5-Dehydro-4-deoxy-D-glucuronate[c] + |N-Acetyl-D-galactosamine 6-sulfate[c]|	0	0	[0.0, 0.0]	0	0	[0.0, 0.0]
ATPSYN	(4) H+[c] + ATP[c] + H2O[c] <=> (5) H+[e] + ADP[c] + Orthophosphate[c]	-0.216371	-0.216369	[-0.2164, -0.2164]	-0.216371	-0.216369	[-0.2164, -0.2164]
R02093	ATP[c] + dTDP[c] <=> ADP[c] + dTTP[c]	0.00245495	0.00245641	[0.0025, 0.0025]	0.00245495	0.00245641	[0.0025, 0.0025]
R10810	Mannobiose[c] <=> 4-O-beta-D-Mannopyranosyl-D-glucopyranose[c]	0	0	[0.0, 0.0]	0	0	[0.0, 0.0]
R00418	UDP-N-acetyl-alpha-D-glucosamine[c] <=> UDP-N-acetyl-D-galactosamine[c]	0.0382543	0.0382543	[0.0383, 0.0383]	0.0382543	0.0382543	[0.0383, 0.0383]
R01920	S-Adenosylmethioninamine[c] + Putrescine[c] <=> 5'-Methylthioadenosine[c] + Spermidine[c] + H+[c]	0	0	[0.0, 0.0]	0	0	[0.0, 0.0]
R08231	5-FU[c] + |5-Phospho-alpha-D-ribose 1-diphosphate[c]| <=> |5-Fluorouridine monophosphate[c]| + Diphosphate[c]	0	0	[0.0, 0.0]	0	0	[0.0, 0.0]
R01150	ATP[c] + (2) D-Alanine[c] <=> ADP[c] + Orthophosphate[c] + D-Alanyl-D-alanine[c] + H+[c]	0.0417462	0.0417462	[0.0417, 0.0417]	0.0417462	0.0417462	[0.0417, 0.0417]
R03313	|L-Glutamate 5-semialdehyde[c]| + Orthophosphate[c] + NADP+[c] <=> |L-Glutamyl 5-phosphate[c]| + NADPH[c] + H+[c]	-0.0274281	-0.0274281	[-0.0274, -0.0274]	-0.0274281	-0.0274281	[-0.0274, -0.0274]
R01790_kz	Maltodextrin(n=4)[c] + (2) H2O[c] => (2) D-Glucose[c] + Maltose[c]	0	0	[0.0, 0.0]	0	0	[0.0, 0.0]
R00104	ATP[c] + NAD+[c] <=> ADP[c] + NADP+[c] + H+[c]	0.0004508	0.0004508	[0.0005, 0.0005]	0.0004508	0.0004508	[0.0005, 0.0005]
R01799	CTP[c] + |Phosphatidate / 1,2-Diacyl-sn-glycerol 3-phosphate[c]| + H+[c] => Diphosphate[c] + CDP-diacylglycerol[c]	0.00288994	0.00288994	[0.0029, 0.0029]	0.00288994	0.00288994	[0.0029, 0.0029]
R08612_kz	1,4-beta-D-Mannan(n=8)[e] + H2O[e] => (2) 1,4-beta-D-Mannooligosaccharide(n=4)[e]	0	0	[0.0, 0.0]	0	0	[0.0, 0.0]
R01054	ADP-ribose[c] + H2O[c] <=> AMP[c] + |D-Ribose 5-phosphate[c]| + (2) H+[c]	0	0	[0.0, 0.0]	0	0	[0.0, 0.0]
R11633	GTP[c] + Formate[c] + H+[c] <=> dGTP[c] + CO2[c] + H2O[c]	-0.0217065	-0.0217062	[-0.0217, -0.0217]	-0.0217065	-0.0217062	[-0.0217, -0.0217]
R01482	D-Glucuronate[c] <=> D-Fructuronate[c]	0	0	[0.0, 0.0]	0	0	[0.0, 0.0]
R08359	S-Adenosylmethioninamine[c] + Cadaverine[c] <=> 5'-Methylthioadenosine[c] + Aminopropylcadaverine[c] + H+[c]	0	0	[0.0, 0.0]	0	0	[0.0, 0.0]
LIPO4S24_Cbes	(2400) CDP-glycerol[c] + Diglucosyldiacylglycerol[c] => (2400) CMP[c] + (2400) H+[c] + |Lipoteichoic acid (n=24), linked, unsubstituted, C. bescii specific[c]|	6.02011e-06	6.02011e-06	[0.0, 0.0]	6.02011e-06	6.02011e-06	[0.0, 0.0]
R00355	L-Aspartate[c] + 2-Oxoglutarate[c] <=> Oxaloacetate[c] + L-Glutamate[c]	-182.667	-181.462	[-182.6666, -181.4622]	-182.667	-181.462	[-182.6666, -181.4622]
ARSNAt1	|Arsenate ion[c]| => |Arsenate ion[e]|	0	0	[0.0, 0.0]	0	0	[0.0, 0.0]
R07613	LL-2,6-Diaminoheptanedioate[c] + 2-Oxoglutarate[c] <=> 2,3,4,5-Tetrahydrodipicolinate[c] + L-Glutamate[c] + H2O[c] + H+[c]	-0.120016	-0.120016	[-0.12, -0.12]	-0.120016	-0.120016	[-0.12, -0.12]
R01579	D-Glutamine[c] + H2O[c] => D-Glutamate[c] + Ammonia[c] + H+[c]	0	0	[0.0, 0.0]	0	0	[0.0, 0.0]
LIPO1S24_Cbes	(2400) CDP-glycerol[c] + Diglucosyldiacylglycerol[c] + (2400) UDP-glucose[c] => (2400) CMP[c] + (4800) H+[c] + |Lipoteichoic acid (n=24), linked, glucose substituted, C. bescii specific[c]| + (2400) UDP[c]	2.8044e-06	2.8044e-06	[0.0, 0.0]	2.8044e-06	2.8044e-06	[0.0, 0.0]
R00239	ATP[c] + L-Glutamate[c] <=> ADP[c] + |L-Glutamyl 5-phosphate[c]|	0.0274281	0.0274281	[0.0274, 0.0274]	0.0274281	0.0274281	[0.0274, 0.0274]
R00416	UTP[c] + |N-Acetyl-alpha-D-glucosamine 1-phosphate[c]| + H+[c] <=> Diphosphate[c] + UDP-N-acetyl-alpha-D-glucosamine[c]	0.134147	0.134147	[0.1341, 0.1341]	0.134147	0.134147	[0.1341, 0.1341]
R00734	L-Tyrosine[c] + 2-Oxoglutarate[c] <=> 3-(4-Hydroxyphenyl)pyruvate[c] + L-Glutamate[c]	-0.0363989	0	[-0.0364, 0.0]	-0.0363989	0	[-0.0364, 0.0]
R09952	1-Keto-D-chiro-inositol[c] <=> 2-Inosose[c]	0	0	[0.0, 0.0]	0	0	[0.0, 0.0]
R11581	|Molybdoenzyme molybdenum cofactor[c]| + GTP[c] + (3) H+[c] <=> |Guanylyl molybdenum cofactor[c]| + Diphosphate[c]	0	0	[0.0, 0.0]	0	0	[0.0, 0.0]
R00253	ATP[c] + L-Glutamate[c] + Ammonia[c] => ADP[c] + Orthophosphate[c] + L-Glutamine[c]	182.937	184.142	[182.9374, 184.1418]	182.937	184.142	[182.9374, 184.1418]
R05577	tRNA(Asp)[c] + L-Aspartate[c] + ATP[c] <=> L-Aspartyl-tRNA(Asp)[c] + Diphosphate[c] + AMP[c]	0.0434863	0.0434863	[0.0435, 0.0435]	0.0434863	0.0434863	[0.0435, 0.0435]
R09030	|D-Allose 6-phosphate[c]| <=> |D-Allulose 6-phosphate[c]|	0	0	[0.0, 0.0]	0	0	[0.0, 0.0]
EX_C00253[e]	Nicotinate[e] <=>	0	0	[0.0, 0.0]	0	0	[0.0, 0.0]
R00573	ATP[c] + UTP[c] + L-Glutamine[c] + H2O[c] => ADP[c] + Orthophosphate[c] + CTP[c] + L-Glutamate[c] + (2) H+[c]	0.0104073	0.0104081	[0.0104, 0.0104]	0.0104073	0.0104081	[0.0104, 0.0104]
R08245	Thioguanine[c] + |5-Phospho-alpha-D-ribose 1-diphosphate[c]| <=> |6-Thioguanosine monophosphate[c]| + Diphosphate[c]	0	0	[0.0, 0.0]	0	0	[0.0, 0.0]
R00342	(S)-Malate[c] + NAD+[c] <=> Oxaloacetate[c] + NADH[c] + H+[c]	204.201	205.405	[204.2008, 205.4052]	204.201	205.405	[204.2008, 205.4052]
RhiN	|pectin oligosaccharides 2(rhamnose-glucuronate)[c]| + H2O[c] => 5-Dehydro-4-deoxy-D-glucuronate[c] + L-Rhamnose[c]	0	0	[0.0, 0.0]	0	0	[0.0, 0.0]
EX_C14818[e]	Fe2+[e] <=>	-0.00440309	-0.00440309	[-0.0044, -0.0044]	-0.00440309	-0.00440309	[-0.0044, -0.0044]
R04441	(R)-2,3-Dihydroxy-3-methylbutanoate[c] <=> |3-Methyl-2-oxobutanoic acid[c]| + H2O[c]	0.295278	0.295278	[0.2953, 0.2953]	0.295278	0.295278	[0.2953, 0.2953]
R05071	(S)-2-Acetolactate[c] <=> |3-Hydroxy-3-methyl-2-oxobutanoic acid[c]|	0.295278	0.295278	[0.2953, 0.2953]	0.295278	0.295278	[0.2953, 0.2953]
R02918	ATP[c] + L-Tyrosine[c] + tRNA(Tyr)[c] <=> AMP[c] + Diphosphate[c] + L-Tyrosyl-tRNA(Tyr)[c]	0.0363988	0.0363988	[0.0364, 0.0364]	0.0363988	0.0363988	[0.0364, 0.0364]
nh4	NH4+[c] <=> Ammonia[c] + H+[c]	1.96361	1.96362	[1.9636, 1.9636]	1.96361	1.96362	[1.9636, 1.9636]
R08689	H+[c] + |2-C-Methyl-D-erythritol 2,4-cyclodiphosphate[c]| + (2) |Reduced ferredoxin (2[4Fe-4S]) (Fdred)[c]| <=> |1-Hydroxy-2-methyl-2-butenyl 4-diphosphate[c]| + H2O[c] + (2) |Oxidized ferredoxin (2[4Fe-4S]) (Fdox)[c]|	0	0	[0.0, 0.0]	0	0	[0.0, 0.0]
malateT	(S)-Malate[e] + H+[e] => (S)-Malate[c] + H+[c]	0	0	[0.0, 0.0]	0	0	[0.0, 0.0]
16GLACANASE	1,6-alpha-D-Glucan(n=4)[e] + H2O[e] => (2) Maltodextrin(n=4)[e]	0	0	[0.0, 0.0]	0	0	[0.0, 0.0]
R01761	L-Arabinose[c] <=> L-Ribulose[c]	0	0	[0.0, 0.0]	0	0	[0.0, 0.0]
R04620	|7,8-Dihydroneopterin 3'-triphosphate[c]| + (3) H2O[c] <=> 2-Amino-4-hydroxy-6-(D-erythro-1,2,3-trihydroxypropyl)-7,8-dihydropteridine[c] + (3) Orthophosphate[c] + (2) H+[c]	0	0	[0.0, 0.0]	0	0	[0.0, 0.0]
R07237	S-Adenosyl-L-methionine[c] + |Uroporphyrinogen III[c]| <=> S-Adenosyl-L-homocysteine[c] + |Precorrin 1[c]| + H+[c]	-1000	1000	[-1000.0, 1000.0]	-1000	1000	[-1000.0, 1000.0]
R08553	AMP[c] + Sulfite[c] + FAD[c] + (2) H+[c] <=> |Adenylyl sulfate[c]| + FADH2[c]	0	0	[0.0, 0.0]	0	0	[0.0, 0.0]
EX_C00106[e]	Uracil[e] <=>	-0.0311705	-0.0311632	[-0.0312, -0.0312]	-0.0311705	-0.0311632	[-0.0312, -0.0312]
R05549	|D-Gal alpha 1->6D-Gal alpha 1->6D-Glucose[c]| + H2O[c] <=> D-Galactose[c] + Melibiose[c]	0	0	[0.0, 0.0]	0	0	[0.0, 0.0]
R00489	L-Aspartate[c] + H+[c] <=> beta-Alanine[c] + CO2[c]	0.00402874	0.00402874	[0.004, 0.004]	0.00402874	0.00402874	[0.004, 0.004]
h2ot	H2O[e] <=> H2O[c]	99.0391	118.263	[99.0391, 118.2633]	99.0391	118.263	[99.0391, 118.2633]
R00401	L-Alanine[c] <=> D-Alanine[c]	0.144709	0.144709	[0.1447, 0.1447]	0.144709	0.144709	[0.1447, 0.1447]
R00943	Tetrahydrofolate[c] + Formate[c] + ATP[c] <=> ADP[c] + Orthophosphate[c] + 10-Formyltetrahydrofolate[c]	0.0682854	0.0682856	[0.0683, 0.0683]	0.0682854	0.0682856	[0.0683, 0.0683]
R03601	O-Acetyl-L-serine[c] + |Hydrogen selenide[c]| <=> L-Selenocysteine[c] + Acetate[c] + H+[c]	0	0	[0.0, 0.0]	0	0	[0.0, 0.0]
R03947	|Precorrin 2[c]| + NAD+[c] <=> Sirohydrochlorin[c] + NADH[c] + (2) H+[c]	0	0	[0.0, 0.0]	0	0	[0.0, 0.0]
R07264_kz	Kojibiose[c] + Orthophosphate[c] <=> D-Glucose[c] + |D-Glucose 1-phosphate[c]|	0	0	[0.0, 0.0]	0	0	[0.0, 0.0]
EX_C00255[e]	Riboflavin[e] <=>	-0.000133205	-0.000133077	[-0.0001, -0.0001]	-0.000133205	-0.000133077	[-0.0001, -0.0001]
TP_H2	Hydrogen[c] => Hydrogen[e]	140.946	142.15	[140.9458, 142.1502]	140.946	142.15	[140.9458, 142.1502]
R03663	ATP[c] + L-Threonine[c] + tRNA(Thr)[c] <=> AMP[c] + Diphosphate[c] + L-Threonyl-tRNA(Thr)[c]	0.03821	0.03821	[0.0382, 0.0382]	0.03821	0.03821	[0.0382, 0.0382]
R08210	|Dimethylallyl diphosphate[c]| + (2) |Oxidized ferredoxin (2[4Fe-4S]) (Fdox)[c]| + H2O[c] <=> |1-Hydroxy-2-methyl-2-butenyl 4-diphosphate[c]| + (2) |Reduced ferredoxin (2[4Fe-4S]) (Fdred)[c]| + (2) H+[c]	0	0	[0.0, 0.0]	0	0	[0.0, 0.0]
R11635	UTP[c] + Formate[c] + H+[c] <=> dUTP[c] + CO2[c] + H2O[c]	0.00245423	0.00245495	[0.0025, 0.0025]	0.00245423	0.00245495	[0.0025, 0.0025]
Zn2efflux	|Zinc cation[c]| + H+[e] => |Zinc cation[e]| + H+[c]	0	1.2134e-06	[0.0, 0.0]	0	1.21341e-06	[0.0, 0.0]
R00847	ATP[c] + Glycerol[c] <=> ADP[c] + |sn-Glycerol 3-phosphate[c]| + H+[c]	0	0	[0.0, 0.0]	0	0	[0.0, 0.0]
R01433_kz	Xylan-oligosaccharides[c] + (3) H2O[c] => (4) D-Xylose[c]	0	0	[0.0, 0.0]	0	0	[0.0, 0.0]
R02413	Shikimate[c] + NADP+[c] <=> 3-Dehydroshikimate[c] + NADPH[c] + H+[c]	-0.0875103	-0.0875103	[-0.0875, -0.0875]	-0.0875103	-0.0875103	[-0.0875, -0.0875]
znEfflux	|Zinc cation[c]| + H2O[c] + ATP[c] => |Zinc cation[e]| + ADP[c] + Orthophosphate[c] + H+[c]	0	7.28041e-07	[0.0, 0.0]	0	7.28047e-07	[0.0, 0.0]
R01801	CDP-diacylglycerol[c] + |sn-Glycerol 3-phosphate[c]| => CMP[c] + Phosphatidylglycerophosphate[c] + H+[c]	0.00288994	0.00288994	[0.0029, 0.0029]	0.00288994	0.00288994	[0.0029, 0.0029]
R02985	Amygdalin[c] + H2O[c] => Prunasin[c] + D-Glucose[c]	0	0	[0.0, 0.0]	0	0	[0.0, 0.0]
R00481_zws	L-Aspartate[c] + Fumarate[c] <=> Iminoaspartate[c] + Succinate[c] + H+[c]	0.00102864	0.00102864	[0.001, 0.001]	0.00102864	0.00102864	[0.001, 0.001]
CaNaEx	|Calcium cation[e]| + (3) |Sodium cation[c]| <=> |Calcium cation[c]| + (3) |Sodium cation[e]|	0.00205101	0.00205121	[0.0021, 0.0021]	0.00205101	0.00205121	[0.0021, 0.0021]
R01829	|Sedoheptulose 1,7-bisphosphate[c]| <=> |Glycerone phosphate[c]| + |D-Erythrose 4-phosphate[c]|	0	0	[0.0, 0.0]	0	0	[0.0, 0.0]
R06513	dTDP-glucose[c] <=> dTDP-4-oxo-6-deoxy-D-glucose[c] + H2O[c]	0	0	[0.0, 0.0]	0	0	[0.0, 0.0]
R11398_kz	beta-1,2-Mannobiose[c] + Orthophosphate[c] <=> D-Mannose[c] + |D-Mannose 1-phosphate[c]|	0	0	[0.0, 0.0]	0	0	[0.0, 0.0]
R01049	ATP[c] + |D-Ribose 5-phosphate[c]| <=> AMP[c] + |5-Phospho-alpha-D-ribose 1-diphosphate[c]| + H+[c]	0.0786993	0.10987	[0.0787, 0.1099]	0.0786993	0.10987	[0.0787, 0.1099]
R03348	|Nicotinate D-ribonucleotide[c]| + Diphosphate[c] + CO2[c] <=> Quinolinate[c] + |5-Phospho-alpha-D-ribose 1-diphosphate[c]| + (2) H+[c]	-0.00102864	-0.00102864	[-0.001, -0.001]	-0.00102864	-0.00102864	[-0.001, -0.001]
R01132	IMP[c] + Diphosphate[c] <=> Hypoxanthine[c] + |5-Phospho-alpha-D-ribose 1-diphosphate[c]|	0	0	[0.0, 0.0]	0	0	[0.0, 0.0]
EX_C00760_kz[e]	Cellulose(n=218)[e] <=>	-0.3337	-0.3337	[-0.3337, -0.3337]	-0.3337	-0.3337	[-0.3337, -0.3337]
R01869	(S)-Dihydroorotate[c] + NAD+[c] <=> Orotate[c] + H+[c] + NADH[c]	0	7.28047e-06	[0.0, 0.0]	0	7.28049e-06	[0.0, 0.0]
R02777	dTDP-L-rhamnose[c] + NADP+[c] <=> dTDP-4-dehydro-beta-L-rhamnose[c] + NADPH[c] + H+[c]	0	0	[0.0, 0.0]	0	0	[0.0, 0.0]
R01625	CoA[c] + Apo-[acyl-carrier-protein][c] => |Adenosine 3',5'-bisphosphate[c]| + |Acyl-carrier protein[c]| + H+[c]	0	0	[0.0, 0.0]	0	0	[0.0, 0.0]
R00206	AMP[c] + Phosphoenolpyruvate[c] + Diphosphate[c] + H+[c] <=> ATP[c] + Pyruvate[c] + Orthophosphate[c]	-70.4991	166.244	[-70.4991, 166.2443]	-70.4991	166.244	[-70.4991, 166.2443]
R01776	Acetyl-CoA[c] + L-Homoserine[c] <=> CoA[c] + O-Acetyl-L-homoserine[c]	-22.9893	-22.9893	[-22.9893, -22.9893]	-22.9893	-22.9893	[-22.9893, -22.9893]
cuEfflux	Copper[e] + ATP[c] + H2O[c] => Copper[c] + ADP[c] + Orthophosphate[c] + H+[c]	0	0	[0.0, 0.0]	0	0	[0.0, 0.0]
R00586	L-Serine[c] + Acetyl-CoA[c] <=> O-Acetyl-L-serine[c] + CoA[c]	-0.0189392	-0.0189392	[-0.0189, -0.0189]	-0.0189392	-0.0189392	[-0.0189, -0.0189]
R00732	L-Arogenate[c] + NAD+[c] => L-Tyrosine[c] + CO2[c] + NADH[c]	0	0.0363989	[0.0, 0.0364]	0	0.0363989	[0.0, 0.0364]
R00289	UTP[c] + |D-Glucose 1-phosphate[c]| + H+[c] <=> Diphosphate[c] + UDP-glucose[c]	0.0786024	0.0786024	[0.0786, 0.0786]	0.0786024	0.0786024	[0.0786, 0.0786]
R01526	ATP[c] + D-Ribulose[c] <=> ADP[c] + |D-Ribulose 5-phosphate[c]| + H+[c]	0	0	[0.0, 0.0]	0	0	[0.0, 0.0]
R00756	ATP[c] + |D-Fructose 6-phosphate[c]| => ADP[c] + |D-Fructose 1,6-bisphosphate[c]| + H+[c]	0	236.743	[0.0, 236.7434]	0	236.743	[0.0, 236.7434]
R07280	5-Amino-6-(5'-phospho-D-ribitylamino)uracil[c] + H2O[c] <=> 5-Amino-6-(1-D-ribitylamino)uracil[c] + Orthophosphate[c]	0.00988804	0.00988817	[0.0099, 0.0099]	0.00988804	0.00988817	[0.0099, 0.0099]
EpxqR	|Epoxyqueuosine34 in tRNA[c]| + NADPH[c] + H+[c] => |Queuosine34 tRNA[c]| + NADP+[c] + H2O[c]	0	0	[0.0, 0.0]	0	0	[0.0, 0.0]
EX_C00725[e]	Lipoate[e] <=>	0	0	[0.0, 0.0]	0	0	[0.0, 0.0]
EX_C01330[e]	|Sodium cation[e]| <=>	-0.0534781	-0.0534781	[-0.0535, -0.0535]	-0.0534781	-0.0534781	[-0.0535, -0.0535]
R02110	Amylose(n=8)[c] => |Starch (n=4)[c]|	0	0	[0.0, 0.0]	0	0	[0.0, 0.0]
R03014	ATP[c] + L-Rhamnulose[c] <=> ADP[c] + |L-Rhamnulose 1-phosphate[c]| + H+[c]	0	0	[0.0, 0.0]	0	0	[0.0, 0.0]
R00178	S-Adenosyl-L-methionine[c] + H+[c] <=> S-Adenosylmethioninamine[c] + CO2[c]	0	0	[0.0, 0.0]	0	0	[0.0, 0.0]
R05630	UDP-N-acetylmuramoyl-L-alanyl-D-glutamyl-6-carboxy-L-lysyl-D-alanyl-D-alanine[c] + |di-trans,poly-cis-Undecaprenyl phosphate[c]| <=> UMP[c] + Undecaprenyl-diphospho-N-acetylmuramoyl-L-alanyl-D-glutamyl-meso-2,6-diaminopimeloyl-D-alanyl-D-alanine[c]	0.0417462	0.0417462	[0.0417, 0.0417]	0.0417462	0.0417462	[0.0417, 0.0417]
R01432	D-Xylose[c] <=> D-Xylulose[c]	0	0	[0.0, 0.0]	0	0	[0.0, 0.0]
R00660	Phosphoenolpyruvate[c] + UDP-N-acetyl-alpha-D-glucosamine[c] <=> UDP-N-acetyl-3-(1-carboxyvinyl)-D-glucosamine[c] + Orthophosphate[c]	0.0417462	0.0417462	[0.0417, 0.0417]	0.0417462	0.0417462	[0.0417, 0.0417]
R03503	ATP[c] + 2-Amino-4-hydroxy-6-hydroxymethyl-7,8-dihydropteridine[c] <=> AMP[c] + 2-Amino-7,8-dihydro-4-hydroxy-6-(diphosphooxymethyl)pteridine[c] + H+[c]	0	1.45608e-06	[0.0, 0.0]	0	1.45609e-06	[0.0, 0.0]
R01542	(4S)-4,6-Dihydroxy-2,5-dioxohexanoate[c] + NADH[c] + H+[c] <=> 2-Keto-3-deoxy-D-gluconate[c] + NAD+[c]	0	0	[0.0, 0.0]	0	0	[0.0, 0.0]
EX_C00175[e]	|Cobalt ion[e]| <=>	0	0	[0.0, 0.0]	0	0	[0.0, 0.0]
R01652	(2S)-2-Isopropyl-3-oxosuccinate[c] + H+[c] <=> 4-Methyl-2-oxopentanoate[c] + CO2[c]	0.202283	0.202283	[0.2023, 0.2023]	0.202283	0.202283	[0.2023, 0.2023]
R01641	|Sedoheptulose 7-phosphate[c]| + |D-Glyceraldehyde 3-phosphate[c]| <=> |D-Ribose 5-phosphate[c]| + |D-Xylulose 5-phosphate[c]|	0.0140452	0.0140453	[0.014, 0.014]	0.0140452	0.0140453	[0.014, 0.014]
R07159	|D-Glyceraldehyde 3-phosphate[c]| + H2O[c] + (2) |Oxidized ferredoxin (2[4Fe-4S]) (Fdox)[c]| => 3-Phospho-D-glycerate[c] + (3) H+[c] + (2) |Reduced ferredoxin (2[4Fe-4S]) (Fdred)[c]|	0	4.85361e-07	[0.0, 0.0]	0	4.85365e-07	[0.0, 0.0]
R00986	Chorismate[c] + L-Glutamine[c] => Anthranilate[c] + Pyruvate[c] + L-Glutamate[c] + H+[c]	0	1.45609e-06	[0.0, 0.0]	0	1.45609e-06	[0.0, 0.0]
R01818	|D-Mannose 6-phosphate[c]| <=> |D-Mannose 1-phosphate[c]|	0	0	[0.0, 0.0]	0	0	[0.0, 0.0]
R03940	L-Methionyl-tRNA[c] + 10-Formyltetrahydrofolate[c] <=> Tetrahydrofolate[c] + N-Formylmethionyl-tRNA[c] + H+[c]	0	0	[0.0, 0.0]	0	0	[0.0, 0.0]
R00421	UDP-N-acetyl-alpha-D-glucosamine[c] + (2) NAD+[c] + H2O[c] <=> UDP-N-acetyl-2-amino-2-deoxy-D-glucuronate[c] + (2) NADH[c] + (3) H+[c]	0	0	[0.0, 0.0]	0	0	[0.0, 0.0]
R03661	ATP[c] + L-Proline[c] + tRNA(Pro)[c] <=> AMP[c] + Diphosphate[c] + L-Prolyl-tRNA(Pro)[c]	0.0274281	0.0274281	[0.0274, 0.0274]	0.0274281	0.0274281	[0.0274, 0.0274]
PGK2	GDP[c] + |3-Phospho-D-glyceroyl phosphate[c]| <=> GTP[c] + 3-Phospho-D-glycerate[c]	-855.913	1000	[-855.9129, 1000.0]	-855.913	1000	[-855.9129, 1000.0]
R01086	N-(L-Arginino)succinate[c] <=> Fumarate[c] + L-Arginine[c]	0.0349047	0.0349047	[0.0349, 0.0349]	0.0349047	0.0349047	[0.0349, 0.0349]
R04109	L-Glutamyl-tRNA(Glu)[c] + NADPH[c] + H+[c] => (S)-4-Amino-5-oxopentanoate[c] + tRNA(Glu)[c] + NADP+[c]	0	0	[0.0, 0.0]	0	0	[0.0, 0.0]
R10712	|4-Amino-5-hydroxymethyl-2-methylpyrimidine diphosphate[c]| + |2-(2-Carboxy-4-methylthiazol-5-yl)ethyl phosphate[c]| + (2) H+[c] <=> |Thiamin monophosphate[c]| + Diphosphate[c] + CO2[c]	0	0	[0.0, 0.0]	0	0	[0.0, 0.0]
Co2efflux	|Cobalt ion[c]| + H+[e] => |Cobalt ion[e]| + H+[c]	0	0	[0.0, 0.0]	0	0	[0.0, 0.0]
R10811_kz	1,4-beta-D-Mannooligosaccharide(n=4)[c] + (2) Orthophosphate[c] <=> Mannobiose[c] + (2) |D-Mannose 1-phosphate[c]|	0	0	[0.0, 0.0]	0	0	[0.0, 0.0]
R01135	GTP[c] + IMP[c] + L-Aspartate[c] <=> GDP[c] + Orthophosphate[c] + N6-(1,2-Dicarboxyethyl)-AMP[c] + (2) H+[c]	0.0453113	0.0453114	[0.0453, 0.0453]	0.0453113	0.0453114	[0.0453, 0.0453]
R02142	|Xanthosine 5'-phosphate[c]| + Diphosphate[c] <=> Xanthine[c] + |5-Phospho-alpha-D-ribose 1-diphosphate[c]|	0	0	[0.0, 0.0]	0	0	[0.0, 0.0]
R00177	Orthophosphate[c] + Diphosphate[c] + S-Adenosyl-L-methionine[c] <=> ATP[c] + L-Methionine[c] + H2O[c]	-3.0893e-08	0	[-0.0, 0.0]	-3.08933e-08	0	[-0.0, 0.0]
R03657	ATP[c] + L-Leucine[c] + tRNA(Leu)[c] <=> AMP[c] + Diphosphate[c] + L-Leucyl-tRNA[c]	0.0801172	0.0801172	[0.0801, 0.0801]	0.0801172	0.0801172	[0.0801, 0.0801]
R00885	GTP[c] + |D-Mannose 1-phosphate[c]| + H+[c] => Diphosphate[c] + GDP-mannose[c]	0	236.743	[0.0, 236.7434]	0	236.743	[0.0, 236.7434]
R03132	O-Acetyl-L-serine[c] + Thiosulfate[c] <=> H+[c] + S-Sulfo-L-cysteine[c] + Acetate[c]	0	0	[0.0, 0.0]	0	0	[0.0, 0.0]
sink_dads	5'-Deoxyadenosine[c] =>	0	3.0893e-08	[0.0, 0.0]	0	3.08929e-08	[0.0, 0.0]
R02853	O-Phospho-D-serine[c] + H2O[c] <=> D-Serine[c] + Orthophosphate[c]	0	0	[0.0, 0.0]	0	0	[0.0, 0.0]
R00985	Chorismate[c] + Ammonia[c] => Anthranilate[c] + Pyruvate[c] + H2O[c]	0.00764575	0.00764721	[0.0076, 0.0076]	0.00764575	0.00764721	[0.0076, 0.0076]
R03024	|4-Nitrophenyl phosphate[c]| + H2O[c] <=> 4-Nitrophenol[c] + Orthophosphate[c] + H+[c]	0	0	[0.0, 0.0]	0	0	[0.0, 0.0]
R03038	ATP[c] + L-Alanine[c] + tRNA(Ala)[c] <=> AMP[c] + Diphosphate[c] + L-Alanyl-tRNA[c]	0.0484339	0.0484339	[0.0484, 0.0484]	0.0484339	0.0484339	[0.0484, 0.0484]
R03165	Hydroxymethylbilane[c] <=> |Uroporphyrinogen III[c]| + H2O[c]	0	0	[0.0, 0.0]	0	0	[0.0, 0.0]
R09365	Selenohomocysteine[c] + 5-Methyltetrahydropteroyltri-L-glutamate[c] <=> L-Selenomethionine[c] + Tetrahydropteroyltri-L-glutamate[c]	0	0	[0.0, 0.0]	0	0	[0.0, 0.0]
wo4ABC	Tungstate[e] + ATP[c] + H2O[c] => Tungstate[c] + ADP[c] + Orthophosphate[c] + H+[c]	0	0	[0.0, 0.0]	0	0	[0.0, 0.0]
R02262	|L-Fuculose 1-phosphate[c]| <=> |Glycerone phosphate[c]| + (S)-Lactaldehyde[c]	0	0	[0.0, 0.0]	0	0	[0.0, 0.0]
ACt6	Acetate[c] + H+[c] <=> Acetate[e] + H+[e]	0	1.20438	[0.0, 1.2044]	0	1.20438	[0.0, 1.2044]
R00143	Ammonia[c] + NAD+[c] + H2O[c] <=> Hydroxylamine[c] + NADH[c] + H+[c]	0	0	[0.0, 0.0]	0	0	[0.0, 0.0]
R01514	ATP[c] + D-Glycerate[c] <=> ADP[c] + 3-Phospho-D-glycerate[c] + H+[c]	0	0	[0.0, 0.0]	0	0	[0.0, 0.0]
R01329	Epimelibiose[c] + H2O[c] <=> D-Mannose[c] + D-Galactose[c]	0	0	[0.0, 0.0]	0	0	[0.0, 0.0]
R01078	Dethiobiotin[c] + L-Cysteine[c] + S-Adenosyl-L-methionine[c] <=> Biotin[c] + L-Methionine[c] + 5'-Deoxyadenosine[c] + L-Alanine[c] + H+[c]	0	0	[0.0, 0.0]	0	0	[0.0, 0.0]
EX_C00097[e]	L-Cysteine[e] <=>	-0.0326146	-0.0326146	[-0.0326, -0.0326]	-0.0326146	-0.0326146	[-0.0326, -0.0326]
R01397	|Carbamoyl phosphate[c]| + L-Aspartate[c] <=> Orthophosphate[c] + N-Carbamoyl-L-aspartate[c] + H+[c]	0	7.2804e-06	[0.0, 0.0]	0	7.28048e-06	[0.0, 0.0]
R01057	|alpha-D-Ribose 1-phosphate[c]| <=> |D-Ribose 5-phosphate[c]|	-0.0311705	0	[-0.0312, 0.0]	-0.0311705	0	[-0.0312, 0.0]
R01658	|Dimethylallyl diphosphate[c]| + |Isopentenyl diphosphate[c]| <=> Diphosphate[c] + |Geranyl diphosphate[c]|	0	0	[0.0, 0.0]	0	0	[0.0, 0.0]
TECA3S45_Cbes	(45) CDP-glycerol[c] + H2O[c] + UDP-N-acetyl-alpha-D-glucosamine[c] + UDP-N-acetyl-D-mannosamine[c] + (45) UDP-glucose[c] => (45) CMP[c] + |Glycerol teichoic acid (n=45), unlinked, glucose substituted[c]| + (91) H+[c] + (46) UDP[c] + UMP[c]	0.000746223	0.000746223	[0.0007, 0.0007]	0.000746223	0.000746223	[0.0007, 0.0007]
R01226	5,10-Methylenetetrahydrofolate[c] + |3-Methyl-2-oxobutanoic acid[c]| + H2O[c] <=> Tetrahydrofolate[c] + 2-Dehydropantoate[c]	0.00402874	0.00402874	[0.004, 0.004]	0.00402874	0.00402874	[0.004, 0.004]
EX_C01342[e]	NH4+[e] <=>	-1.96362	-1.96361	[-1.9636, -1.9636]	-1.96362	-1.96361	[-1.9636, -1.9636]
R03192	UDP-N-acetyl-3-(1-carboxyvinyl)-D-glucosamine[c] + NADPH[c] + H+[c] => UDP-N-acetylmuramate[c] + NADP+[c]	0.0417447	0.0417462	[0.0417, 0.0417]	0.0417447	0.0417462	[0.0417, 0.0417]
R05839	Pyridoxamine[c] + 2-Oxoglutarate[c] <=> Pyridoxal[c] + D-Glutamate[c]	0	0	[0.0, 0.0]	0	0	[0.0, 0.0]
R05048	|2,5-Diaminopyrimidine nucleoside triphosphate[c]| => 2,5-Diamino-6-(5'-triphosphoryl-3',4'-trihydroxy-2'-oxopentyl)-amino-4-oxopyrimidine[c]	0	0.0231597	[0.0, 0.0232]	0	0.0231597	[0.0, 0.0232]
R02294	Nicotinamide-beta-riboside[c] + Orthophosphate[c] <=> Nicotinamide[c] + |alpha-D-Ribose 1-phosphate[c]| + H+[c]	0	0	[0.0, 0.0]	0	0	[0.0, 0.0]
R02296	Cytidine[c] + Orthophosphate[c] <=> Cytosine[c] + |alpha-D-Ribose 1-phosphate[c]|	0	0	[0.0, 0.0]	0	0	[0.0, 0.0]
KAS1OH3	(14) H+[c] + (9) NADPH[c] + 2-Methylpropanoyl-CoA[c] + (5) |Malonyl-[acyl-carrier protein][c]| => |Fatty Acid iso-C14:0 3-OH ACP[c]| + (9) NADP+[c] + CoA[c] + (4) |Acyl-carrier protein[c]| + (4) H2O[c] + (5) CO2[c]	0.0232696	0.0232697	[0.0233, 0.0233]	0.0232696	0.0232697	[0.0233, 0.0233]
mdosABC	Maltodextrin(n=4)[e] + ATP[c] + H2O[c] => Maltodextrin(n=4)[c] + ADP[c] + Orthophosphate[c] + H+[c]	0	0	[0.0, 0.0]	0	0	[0.0, 0.0]
R11624	D-Tagaturonate[c] <=> D-Fructuronate[c]	0	0	[0.0, 0.0]	0	0	[0.0, 0.0]
FUCASE2	|keratan sulfate I (fucosides)[c]| + H2O[c] => |L-Fucose (6-Deoxy-L-galactose)[c]| + |keratan sulfate I, degradation product 1[c]|	0	0	[0.0, 0.0]	0	0	[0.0, 0.0]
R03457	|D-erythro-1-(Imidazol-4-yl)glycerol 3-phosphate[c]| <=> |3-(Imidazol-4-yl)-2-oxopropyl phosphate[c]| + H2O[c]	0.0117805	0.0117805	[0.0118, 0.0118]	0.0117805	0.0117805	[0.0118, 0.0118]
R04559	1-(5'-Phosphoribosyl)-5-amino-4-(N-succinocarboxamide)-imidazole[c] <=> Fumarate[c] + 1-(5'-Phosphoribosyl)-5-amino-4-imidazolecarboxamide[c]	0.081284	0.0812842	[0.0813, 0.0813]	0.081284	0.0812842	[0.0813, 0.0813]
R03459	2,5-Diamino-6-(5-phospho-D-ribosylamino)pyrimidin-4(3H)-one[c] + H2O[c] <=> 5-Amino-6-(5'-phosphoribosylamino)uracil[c] + Ammonia[c]	0.00988804	0.00988817	[0.0099, 0.0099]	0.00988804	0.00988817	[0.0099, 0.0099]
R05662	MurAc(oyl-L-Ala-D-gamma-Glu-L-Lys-D-Ala-D-Ala)-diphospho-undecaprenol[c] + UDP-N-acetyl-alpha-D-glucosamine[c] <=> Undecaprenyl-diphospho-N-acetylmuramoyl-(N-acetylglucosamine)-L-alanyl-gamma-D-glutamyl-L-lysyl-D-alanyl-D-alanine[c] + UDP[c] + H+[c]	0	0	[0.0, 0.0]	0	0	[0.0, 0.0]
valABC	ATP[c] + H2O[c] + L-Valine[e] => ADP[c] + Orthophosphate[c] + L-Valine[c] + H+[c]	0	0	[0.0, 0.0]	0	0	[0.0, 0.0]
sink_biomass	Biomass[c] =>	0.41	0.41	[0.41, 0.41]	0.41	0.41	[0.41, 0.41]
R02568	|D-Fructose 1-phosphate[c]| <=> |Glycerone phosphate[c]| + D-Glyceraldehyde[c]	0	0	[0.0, 0.0]	0	0	[0.0, 0.0]
EX_C00282[e]	Hydrogen[e] <=>	140.946	142.15	[140.9458, 142.1502]	140.946	142.15	[140.9458, 142.1502]
R00066	(2) 6,7-Dimethyl-8-(D-ribityl)lumazine[c] + H+[c] => Riboflavin[c] + 5-Amino-6-(1-D-ribitylamino)uracil[c]	0.00988804	0.00988817	[0.0099, 0.0099]	0.00988804	0.00988817	[0.0099, 0.0099]
R00260	L-Glutamate[c] <=> D-Glutamate[c]	0.0417462	0.0417462	[0.0417, 0.0417]	0.0417462	0.0417462	[0.0417, 0.0417]
R00948	ATP[c] + |D-Glucose 1-phosphate[c]| + H+[c] <=> Diphosphate[c] + ADP-glucose[c]	0.164606	0.164606	[0.1646, 0.1646]	0.164606	0.164606	[0.1646, 0.1646]
R01325	Citrate[c] <=> cis-Aconitate[c] + H2O[c]	0.193898	0.193898	[0.1939, 0.1939]	0.193898	0.193898	[0.1939, 0.1939]
R01570	Thymidine[c] + Orthophosphate[c] <=> Thymine[c] + |2-Deoxy-D-ribose 1-phosphate[c]|	0	0	[0.0, 0.0]	0	0	[0.0, 0.0]
R01724	Nicotinate[c] + |5-Phospho-alpha-D-ribose 1-diphosphate[c]| + ATP[c] + H2O[c] => |Nicotinate D-ribonucleotide[c]| + Diphosphate[c] + ADP[c] + Orthophosphate[c]	0	0	[0.0, 0.0]	0	0	[0.0, 0.0]
R01626	Malonyl-CoA[c] + |Acyl-carrier protein[c]| <=> CoA[c] + |Malonyl-[acyl-carrier protein][c]|	1.36418	1.36418	[1.3642, 1.3642]	1.36418	1.36418	[1.3642, 1.3642]
R02971	ATP[c] + Pantetheine[c] <=> ADP[c] + |Pantetheine 4'-phosphate[c]| + H+[c]	0	0	[0.0, 0.0]	0	0	[0.0, 0.0]
R00127	ATP[c] + AMP[c] <=> (2) ADP[c]	-1000	1000	[-1000.0, 1000.0]	-1000	1000	[-1000.0, 1000.0]
R02864	Siroheme[c] + (2) H+[c] <=> Fe2+[c] + Sirohydrochlorin[c]	0	0	[0.0, 0.0]	0	0	[0.0, 0.0]
R00549	ATP[c] + Riboflavin[c] <=> ADP[c] + FMN[c] + H+[c]	0.0100212	0.0100212	[0.01, 0.01]	0.0100212	0.0100212	[0.01, 0.01]
R04292	Quinolinate[c] + (2) H2O[c] + Orthophosphate[c] <=> Iminoaspartate[c] + |Glycerone phosphate[c]|	-0.00102864	-0.00102864	[-0.001, -0.001]	-0.00102864	-0.00102864	[-0.001, -0.001]
R02003	|Geranyl diphosphate[c]| + |Isopentenyl diphosphate[c]| <=> Diphosphate[c] + |trans,trans-Farnesyl diphosphate[c]|	0	0	[0.0, 0.0]	0	0	[0.0, 0.0]
AbfA	Arabinoxylan-oligosaccharides[c] + (3) H2O[c] => Xylan-oligosaccharides[c] + (3) L-Arabinose[c]	0	0	[0.0, 0.0]	0	0	[0.0, 0.0]
R04426	(2R,3S)-3-Isopropylmalate[c] + NAD+[c] <=> (2S)-2-Isopropyl-3-oxosuccinate[c] + NADH[c] + H+[c]	0.202283	0.202283	[0.2023, 0.2023]	0.202283	0.202283	[0.2023, 0.2023]
R07281	|D-Ribulose 5-phosphate[c]| <=> |L-3,4-Dihydroxybutan-2-one 4-phosphate[c]| + Formate[c] + H+[c]	0.0197761	0.0197763	[0.0198, 0.0198]	0.0197761	0.0197763	[0.0198, 0.0198]
R02237	ATP[c] + Dihydropteroate[c] + L-Glutamate[c] <=> ADP[c] + Orthophosphate[c] + Dihydrofolate[c] + H+[c]	0.000118406	0.000118477	[0.0001, 0.0001]	0.000118406	0.000118477	[0.0001, 0.0001]
R02059	|N-Acetyl-D-glucosamine 6-phosphate[c]| + H2O[c] <=> |D-Glucosamine 6-phosphate[c]| + Acetate[c]	0	0	[0.0, 0.0]	0	0	[0.0, 0.0]
R07456	|D-Glyceraldehyde 3-phosphate[c]| + |D-Ribulose 5-phosphate[c]| + L-Glutamine[c] => |Pyridoxal phosphate[c]| + L-Glutamate[c] + Orthophosphate[c] + (3) H2O[c] + H+[c]	0	0	[0.0, 0.0]	0	0	[0.0, 0.0]
R07160	|3-Methyl-2-oxobutanoic acid[c]| + CoA[c] + (2) |Oxidized ferredoxin (2[4Fe-4S]) (Fdox)[c]| => 2-Methylpropanoyl-CoA[c] + CO2[c] + (2) |Reduced ferredoxin (2[4Fe-4S]) (Fdred)[c]| + H+[c]	0	7.28042e-07	[0.0, 0.0]	0	7.2804e-07	[0.0, 0.0]
rhaABC	L-Rhamnose[e] + H2O[c] + ATP[c] => L-Rhamnose[c] + ADP[c] + Orthophosphate[c] + H+[c]	0	0	[0.0, 0.0]	0	0	[0.0, 0.0]
R05032	Undecaprenyl-diphospho-N-acetylmuramoyl-L-alanyl-D-glutamyl-meso-2,6-diaminopimeloyl-D-alanyl-D-alanine[c] + UDP-N-acetyl-alpha-D-glucosamine[c] <=> Undecaprenyl-diphospho-N-acetylmuramoyl-(N-acetylglucosamine)-L-alanyl-D-glutamyl-meso-2,6-diaminopimeloyl-D-alanyl-D-alanine[c] + UDP[c] + H+[c]	0.0417462	0.0417462	[0.0417, 0.0417]	0.0417462	0.0417462	[0.0417, 0.0417]
R00014	Pyruvate[c] + |Thiamin diphosphate[c]| + (2) H+[c] => |2-(alpha-Hydroxyethyl)thiamine diphosphate[c]| + CO2[c]	0.295278	0.295278	[0.2953, 0.2953]	0.295278	0.295278	[0.2953, 0.2953]
R03509	N-(5-Phospho-D-ribosyl)anthranilate[c] <=> |1-(2-Carboxyphenylamino)-1-deoxy-D-ribulose 5-phosphate[c]|	0.00764721	0.00764721	[0.0076, 0.0076]	0.00764721	0.00764721	[0.0076, 0.0076]
R05605	2-Keto-3-deoxy-6-phosphogluconate[c] <=> |D-Glyceraldehyde 3-phosphate[c]| + Pyruvate[c]	0	0	[0.0, 0.0]	0	0	[0.0, 0.0]
manABC	D-Mannose[e] + H2O[c] + ATP[c] => D-Mannose[c] + ADP[c] + Orthophosphate[c] + H+[c]	0	0	[0.0, 0.0]	0	0	[0.0, 0.0]
R00512	ATP[c] + CMP[c] <=> ADP[c] + CDP[c]	0.195695	0.195696	[0.1957, 0.1957]	0.195695	0.195696	[0.1957, 0.1957]
R03293	L-1-Pyrroline-3-hydroxy-5-carboxylate[c] + NADPH[c] + (2) H+[c] => Hydroxyproline[c] + NADP+[c]	0	0	[0.0, 0.0]	0	0	[0.0, 0.0]
R00856	CTP[c] + |sn-Glycerol 3-phosphate[c]| + H+[c] => Diphosphate[c] + CDP-glycerol[c]	0.188776	0.188776	[0.1888, 0.1888]	0.188776	0.188776	[0.1888, 0.1888]
EX_C00070[e]	Copper[e] <=>	0	0	[0.0, 0.0]	0	0	[0.0, 0.0]
R00502	UTP[c] + |D-Galactose 1-phosphate[c]| + H+[c] <=> Diphosphate[c] + UDP-alpha-D-galactose[c]	0	0	[0.0, 0.0]	0	0	[0.0, 0.0]
R02360_kz	|pectin oligosaccharides[c]| + H2O[c] => (2) Digalacturonate[c] + (4) H+[c]	0	0	[0.0, 0.0]	0	0	[0.0, 0.0]
hco3	CO2[c] + H2O[c] <=> HCO3-[c] + H+[c]	1.48037	1.48038	[1.4804, 1.4804]	1.48037	1.48038	[1.4804, 1.4804]
R01083	N6-(1,2-Dicarboxyethyl)-AMP[c] <=> Fumarate[c] + AMP[c]	0.0453113	0.0453114	[0.0453, 0.0453]	0.0453113	0.0453114	[0.0453, 0.0453]
R05068	(R)-2,3-Dihydroxy-3-methylpentanoate[c] + NADP+[c] <=> (R)-3-Hydroxy-3-methyl-2-oxopentanoate[c] + NADPH[c] + H+[c]	-0.0823276	-0.0823276	[-0.0823, -0.0823]	-0.0823276	-0.0823276	[-0.0823, -0.0823]
R10170	(2R,3S)-3-Isopropylmalate[c] <=> alpha-Isopropylmalate[c]	-1000	999.798	[-1000.0, 999.7977]	-1000	999.798	[-1000.0, 999.7977]
Xylase	Xylan[e] + (2) H2O[e] => (2) Xylan-oligosaccharides[e] + Arabinoxylan-oligosaccharides[e]	0	0	[0.0, 0.0]	0	0	[0.0, 0.0]
R00490	L-Aspartate[c] <=> Fumarate[c] + Ammonia[c] + H+[c]	204.04	205.245	[204.0404, 205.2448]	204.04	205.245	[204.0404, 205.2448]
R03231	S-Adenosyl-L-methionine[c] + 8-Amino-7-oxononanoate[c] <=> S-Adenosyl-4-methylthio-2-oxobutanoate[c] + 7,8-Diaminononanoate[c]	0	0	[0.0, 0.0]	0	0	[0.0, 0.0]
R04325	10-Formyltetrahydrofolate[c] + 5'-Phosphoribosylglycinamide[c] <=> Tetrahydrofolate[c] + 5'-Phosphoribosyl-N-formylglycinamide[c] + H+[c]	-999.919	999.975	[-999.9187, 999.9751]	-999.919	999.975	[-999.9187, 999.9751]
R01209	2,3-Dihydroxy-3-methylbutanoate[c] <=> |3-Methyl-2-oxobutanoic acid[c]| + H2O[c]	0	0	[0.0, 0.0]	0	0	[0.0, 0.0]
R05634	|4-(Cytidine 5'-diphospho)-2-C-methyl-D-erythritol[c]| + ATP[c] <=> |2-Phospho-4-(cytidine 5'-diphospho)-2-C-methyl-D-erythritol[c]| + ADP[c] + H+[c]	0	0	[0.0, 0.0]	0	0	[0.0, 0.0]
EX_C00186[e]	(S)-Lactate[e] <=>	0	1.45609e-06	[0.0, 0.0]	0	1.45609e-06	[0.0, 0.0]
R03896	(R)-2-Methylmalate[c] <=> 2-Methylmaleate[c] + H2O[c]	23.0906	23.0906	[23.0906, 23.0906]	23.0906	23.0906	[23.0906, 23.0906]
R01199	(2) |Oxidized ferredoxin (2[4Fe-4S]) (Fdox)[c]| + 2-Oxobutanoate[c] + CoA[c] <=> (2) |Reduced ferredoxin (2[4Fe-4S]) (Fdred)[c]| + Propanoyl-CoA[c] + CO2[c] + H+[c]	0	0	[0.0, 0.0]	0	0	[0.0, 0.0]
R01555	Maltose[c] + Orthophosphate[c] => D-Glucose[c] + |D-Glucose 1-phosphate[c]|	0	0	[0.0, 0.0]	0	0	[0.0, 0.0]
EX_C00009[e]	Orthophosphate[e] <=>	-0.449031	-0.449031	[-0.449, -0.449]	-0.449031	-0.449031	[-0.449, -0.449]
R02272	5-Aminolevulinate[c] <=> (S)-4-Amino-5-oxopentanoate[c]	0	0	[0.0, 0.0]	0	0	[0.0, 0.0]
R03508	|1-(2-Carboxyphenylamino)-1-deoxy-D-ribulose 5-phosphate[c]| + H+[c] <=> |Indoleglycerol phosphate[c]| + CO2[c] + H2O[c]	0.00764721	0.00764721	[0.0076, 0.0076]	0.00764721	0.00764721	[0.0076, 0.0076]
R05743	|Reduced rubredoxin[c]| + O2.-[c] + (2) H+[c] <=> |Oxidized rubredoxin[c]| + |Hydrogen peroxide[c]|	0	0	[0.0, 0.0]	0	0	[0.0, 0.0]
R01856	dGTP[c] + H2O[c] <=> Deoxyguanosine[c] + Triphosphate[c] + H+[c]	-0.0230412	-0.0230409	[-0.023, -0.023]	-0.0230412	-0.0230409	[-0.023, -0.023]
R02437	L-Rhamnose[c] <=> L-Rhamnulose[c]	0	0	[0.0, 0.0]	0	0	[0.0, 0.0]
R03194	(2) S-Adenosyl-L-methionine[c] + |Uroporphyrinogen III[c]| <=> (2) S-Adenosyl-L-homocysteine[c] + |Precorrin 2[c]| + H+[c]	-1000	1000	[-1000.0, 1000.0]	-1000	1000	[-1000.0, 1000.0]
ARSt1	Arsenite[c] => Arsenite[e]	0	0	[0.0, 0.0]	0	0	[0.0, 0.0]
NMPK	ATP[c] + GMP[c] <=> AMP[c] + GTP[c]	-999.975	1000	[-999.9753, 1000.0]	-999.975	1000	[-999.9753, 1000.0]
R00480	ATP[c] + L-Aspartate[c] <=> ADP[c] + 4-Phospho-L-aspartate[c]	-22.8311	-22.8311	[-22.8311, -22.8311]	-22.8311	-22.8311	[-22.8311, -22.8311]
R00291	UDP-alpha-D-galactose[c] <=> UDP-glucose[c]	0	0	[0.0, 0.0]	0	0	[0.0, 0.0]
R00764	Diphosphate[c] + |D-Fructose 6-phosphate[c]| <=> Orthophosphate[c] + |D-Fructose 1,6-bisphosphate[c]| + H+[c]	-164.49	72.2536	[-164.4897, 72.2536]	-164.49	72.2536	[-164.4897, 72.2536]
R01655	5,10-Methenyltetrahydrofolate[c] + H2O[c] <=> 10-Formyltetrahydrofolate[c] + H+[c]	-999.894	1000	[-999.8938, 1000.0]	-999.894	1000	[-999.8938, 1000.0]
R00578	ATP[c] + L-Aspartate[c] + L-Glutamine[c] + H2O[c] <=> AMP[c] + Diphosphate[c] + L-Asparagine[c] + L-Glutamate[c] + H+[c]	0	0	[0.0, 0.0]	0	0	[0.0, 0.0]
BF-H2ase	(3) H+[c] + NADH[c] + (2) |Reduced ferredoxin (2[4Fe-4S]) (Fdred)[c]| <=> (2) Hydrogen[c] + NAD+[c] + (2) |Oxidized ferredoxin (2[4Fe-4S]) (Fdox)[c]|	70.4729	71.0751	[70.4729, 71.0751]	70.4729	71.0751	[70.4729, 71.0751]
R04640	5-(5-Phospho-D-ribosylaminoformimino)-1-(5-phosphoribosyl)-imidazole-4-carboxamide[c] <=> N-(5'-Phospho-D-1'-ribulosylformimino)-5-amino-1-(5''-phospho-D-ribosyl)-4-imidazolecarboxamide[c]	0.0117805	0.0117805	[0.0118, 0.0118]	0.0117805	0.0117805	[0.0118, 0.0118]
EX_C00288[e]	HCO3-[e] <=>	-3.83182e-07	0	[-0.0, 0.0]	-3.83181e-07	0	[-0.0, 0.0]
R08221	5'-Deoxy-5-fluorocytidine[c] + H2O[c] <=> 5'-Deoxy-5-fluorouridine[c] + Ammonia[c]	0	0	[0.0, 0.0]	0	0	[0.0, 0.0]
R00694	L-Phenylalanine[c] + 2-Oxoglutarate[c] <=> Phenylpyruvate[c] + L-Glutamate[c]	-0.0797447	-0.0433458	[-0.0797, -0.0433]	-0.0797447	-0.0433458	[-0.0797, -0.0433]
R08218	ATP[c] + L-Serine[c] + tRNA(Sec)[c] <=> AMP[c] + Diphosphate[c] + L-Seryl-tRNA(Sec)[c]	0	0	[0.0, 0.0]	0	0	[0.0, 0.0]
R05711	N,N-Dimethyl-1,4-phenylenediamine[c] + Aniline[c] + (2) NADP+[c] <=> para-(Dimethylamino)azobenzene[c] + (2) NADPH[c] + (2) H+[c]	0	0	[0.0, 0.0]	0	0	[0.0, 0.0]
rhaosABC	|Rhamnose oligosaccharides(n=2)[e]| + ATP[c] + H2O[c] => |Rhamnose oligosaccharides(n=2)[c]| + ADP[c] + Orthophosphate[c] + H+[c]	0	0	[0.0, 0.0]	0	0	[0.0, 0.0]
R04945	O-Acetyl-L-homoserine[c] + L-Selenocysteine[c] <=> L-Selenocystathionine[c] + Acetate[c] + H+[c]	-1000	1000	[-1000.0, 1000.0]	-1000	1000	[-1000.0, 1000.0]
sink_preQ1	7-Aminomethyl-7-carbaguanine[c] =>	0.0230409	0.0230412	[0.023, 0.023]	0.0230409	0.0230412	[0.023, 0.023]
R05680	|Glycerone phosphate[c]| + NADPH[c] + H+[c] => |sn-Glycerol 1-phosphate[c]| + NADP+[c]	0	0	[0.0, 0.0]	0	0	[0.0, 0.0]
EX_C00305[e]	|Magnesium cation[e]| <=>	-0.0219198	-0.0219198	[-0.0219, -0.0219]	-0.0219198	-0.0219198	[-0.0219, -0.0219]
R03241	ATP[c] + L-Fuculose[c] <=> ADP[c] + |L-Fuculose 1-phosphate[c]| + H+[c]	0	0	[0.0, 0.0]	0	0	[0.0, 0.0]
R02236	Dihydrofolate[c] + NADP+[c] <=> Folate[c] + NADPH[c] + H+[c]	-4.5519e-05	-4.54476e-05	[-0.0, -0.0]	-4.5519e-05	-4.54476e-05	[-0.0, -0.0]
R04420	|S-Methyl-5-thio-D-ribose 1-phosphate[c]| <=> |S-Methyl-5-thio-D-ribulose 1-phosphate[c]|	0	0	[0.0, 0.0]	0	0	[0.0, 0.0]
R02707	N-Acetyl-D-mannosamine[c] + UDP[c] + H+[c] <=> UDP-N-acetyl-D-mannosamine[c] + H2O[c]	-999.997	1000	[-999.9968, 1000.0]	-999.997	1000	[-999.9968, 1000.0]
R00968	GTP[c] + Uridine[c] => GDP[c] + UMP[c] + H+[c]	0	0.0311705	[0.0, 0.0312]	0	0.0311705	[0.0, 0.0312]
R11307_kz	Cellulose(n=218)[e] + (54) H2O[e] => (54) Cellotetraose[e] + Cellobiose[e]	0	0.3337	[0.0, 0.3337]	0	0.3337	[0.0, 0.3337]
R02258	(S)-1,2-Propanediol[c] + NAD+[c] <=> (S)-Lactaldehyde[c] + NADH[c] + H+[c]	0	0	[0.0, 0.0]	0	0	[0.0, 0.0]
R03659	ATP[c] + L-Methionine[c] + tRNA(Met)[c] <=> AMP[c] + Diphosphate[c] + L-Methionyl-tRNA[c]	0.0189392	0.0189392	[0.0189, 0.0189]	0.0189392	0.0189392	[0.0189, 0.0189]
R01353	ATP[c] + Propanoate[c] <=> ADP[c] + |Propanoyl phosphate[c]|	0	0	[0.0, 0.0]	0	0	[0.0, 0.0]
HemG	D-Mannonate[c] <=> D-Gluconate[c]	0	1000	[0.0, 1000.0]	0	1000	[0.0, 1000.0]
KAS8	(21) H+[c] + (14) NADPH[c] + Acetyl-CoA[c] + (7) |Malonyl-[acyl-carrier protein][c]| => Hexadecanoyl-[acp][c] + (14) NADP+[c] + CoA[c] + (6) |Acyl-carrier protein[c]| + (7) H2O[c] + (7) CO2[c]	0.0349045	0.0349045	[0.0349, 0.0349]	0.0349045	0.0349045	[0.0349, 0.0349]
R04639	2,5-Diamino-6-(5'-triphosphoryl-3',4'-trihydroxy-2'-oxopentyl)-amino-4-oxopyrimidine[c] => |7,8-Dihydroneopterin 3'-triphosphate[c]| + H2O[c]	0	0.0231597	[0.0, 0.0232]	0	0.0231597	[0.0, 0.0232]
R01714	5-O-(1-Carboxyvinyl)-3-phosphoshikimate[c] <=> Chorismate[c] + Orthophosphate[c]	0.0875103	0.0875103	[0.0875, 0.0875]	0.0875103	0.0875103	[0.0875, 0.0875]
R04457	5-Amino-6-(1-D-ribitylamino)uracil[c] + |L-3,4-Dihydroxybutan-2-one 4-phosphate[c]| <=> 6,7-Dimethyl-8-(D-ribityl)lumazine[c] + (2) H2O[c] + Orthophosphate[c] + H+[c]	0.0197761	0.0197763	[0.0198, 0.0198]	0.0197761	0.0197763	[0.0198, 0.0198]
R01402	5'-Methylthioadenosine[c] + Orthophosphate[c] <=> Adenine[c] + |S-Methyl-5-thio-D-ribose 1-phosphate[c]|	0	0	[0.0, 0.0]	0	0	[0.0, 0.0]
AXE	acetylxylan[c] + (3) H2O[c] => (3) Acetate[c] + Xylan-oligosaccharides[c] + (3) H+[c]	0	0	[0.0, 0.0]	0	0	[0.0, 0.0]
R06178	Undecaprenyl-diphospho-N-acetylmuramoyl-(N-acetylglucosamine)-L-alanyl-gamma-D-glutamyl-L-lysyl-D-alanyl-D-alanine[c] + |[GlcNAc-(1->4)-Mur2Ac(oyl-L-Ala-g-D-Glu-L-Lys-D-Ala-D-Ala)]n-diphosphoundecaprenol (Peptidoglycan n)[c]| <=> |di-trans,poly-cis-Undecaprenyl diphosphate[c]| + |[GlcNAc-(1->4)-Mur2Ac(oyl-L-Ala-g-D-Glu-L-Lys-D-Ala-D-Ala)]n-diphosphoundecaprenol (Peptidoglycan n+1)[c]|	0	0	[0.0, 0.0]	0	0	[0.0, 0.0]
cysT	L-Cysteine[e] + H+[e] => L-Cysteine[c] + H+[c]	0.0326146	0.0326146	[0.0326, 0.0326]	0.0326146	0.0326146	[0.0326, 0.0326]
R04617	ATP[c] + UDP-N-acetylmuramoyl-L-alanyl-gamma-D-glutamyl-meso-2,6-diaminopimelate[c] + D-Alanyl-D-alanine[c] <=> ADP[c] + Orthophosphate[c] + UDP-N-acetylmuramoyl-L-alanyl-D-glutamyl-6-carboxy-L-lysyl-D-alanyl-D-alanine[c] + H+[c]	0.0417462	0.0417462	[0.0417, 0.0417]	0.0417462	0.0417462	[0.0417, 0.0417]
R01073	N-(5-Phospho-D-ribosyl)anthranilate[c] + Diphosphate[c] <=> Anthranilate[c] + |5-Phospho-alpha-D-ribose 1-diphosphate[c]|	-0.00764721	-0.00764721	[-0.0076, -0.0076]	-0.00764721	-0.00764721	[-0.0076, -0.0076]
R01771	ATP[c] + L-Homoserine[c] <=> ADP[c] + O-Phospho-L-homoserine[c] + H+[c]	0.03821	0.03821	[0.0382, 0.0382]	0.03821	0.03821	[0.0382, 0.0382]
R08198	2-Hydroxyglutarate[c] + NAD+[c] <=> 2-Oxoglutarate[c] + NADH[c] + H+[c]	0	0	[0.0, 0.0]	0	0	[0.0, 0.0]
R01072	5-Phosphoribosylamine[c] + Diphosphate[c] + L-Glutamate[c] <=> L-Glutamine[c] + |5-Phospho-alpha-D-ribose 1-diphosphate[c]| + H2O[c]	-0.0812842	-0.081284	[-0.0813, -0.0813]	-0.0812842	-0.081284	[-0.0813, -0.0813]
PECASE	Pectate[e] + (3) H2O[e] => (2) |pectin oligosaccharides[e]| + (2) |pectin oligosaccharides 2(rhamnose-glucuronate)[e]|	0	0	[0.0, 0.0]	0	0	[0.0, 0.0]
R02748	Deoxyinosine[c] + Orthophosphate[c] <=> Hypoxanthine[c] + |2-Deoxy-D-ribose 1-phosphate[c]|	0	0	[0.0, 0.0]	0	0	[0.0, 0.0]
R01248	(S)-1-Pyrroline-5-carboxylate[c] + NADH[c] + (2) H+[c] => L-Proline[c] + NAD+[c]	0	1.45608e-06	[0.0, 0.0]	0	1.45608e-06	[0.0, 0.0]
R09959	|7,8-Dihydroneopterin 3'-triphosphate[c]| + H2O[c] <=> 6-Carboxy-5,6,7,8-tetrahydropterin[c] + Acetaldehyde[c] + Triphosphate[c] + (2) H+[c]	0.0230409	0.0230412	[0.023, 0.023]	0.0230409	0.0230412	[0.023, 0.023]
R00582	|O-Phospho-L-serine (Pser)[c]| + H2O[c] <=> L-Serine[c] + Orthophosphate[c]	0.170848	0.170848	[0.1708, 0.1708]	0.170848	0.170848	[0.1708, 0.1708]
R02239	|Phosphatidate / 1,2-Diacyl-sn-glycerol 3-phosphate[c]| + H2O[c] => 1,2-Diacyl-sn-glycerol[c] + Orthophosphate[c]	1.87708e-05	2.02269e-05	[0.0, 0.0]	1.87708e-05	2.02269e-05	[0.0, 0.0]
R07161	Indolepyruvate[c] + CoA[c] + (2) |Oxidized ferredoxin (2[4Fe-4S]) (Fdox)[c]| <=> S-2-(Indol-3-yl)acetyl-CoA[c] + CO2[c] + (2) |Reduced ferredoxin (2[4Fe-4S]) (Fdred)[c]| + H+[c]	0	0	[0.0, 0.0]	0	0	[0.0, 0.0]
R01056	|D-Ribose 5-phosphate[c]| <=> |D-Ribulose 5-phosphate[c]|	-0.0958247	-0.0958246	[-0.0958, -0.0958]	-0.0958247	-0.0958246	[-0.0958, -0.0958]
R02735	LL-2,6-Diaminoheptanedioate[c] <=> meso-2,6-Diaminoheptanedioate[c]	0.120016	0.120016	[0.12, 0.12]	0.120016	0.120016	[0.12, 0.12]
R04035	1-(5-Phospho-D-ribosyl)-ATP[c] + H2O[c] <=> Phosphoribosyl-AMP[c] + Diphosphate[c] + (2) H+[c]	0.0117805	0.0117805	[0.0118, 0.0118]	0.0117805	0.0117805	[0.0118, 0.0118]
R04212	L-Asparaginyl-tRNA(Asn)[c] + L-Glutamate[c] + Orthophosphate[c] + ADP[c] + H+[c] <=> L-Aspartyl-tRNA(Asn)[c] + L-Glutamine[c] + ATP[c] + H2O[c]	-0.0428679	-0.0428679	[-0.0429, -0.0429]	-0.0428679	-0.0428679	[-0.0429, -0.0429]
R01541	ATP[c] + 2-Keto-3-deoxy-D-gluconate[c] <=> ADP[c] + 2-Keto-3-deoxy-6-phosphogluconate[c] + H+[c]	-1000	0	[-1000.0, 0.0]	-1000	0	[-1000.0, 0.0]
R02061	|trans,trans-Farnesyl diphosphate[c]| + |Isopentenyl diphosphate[c]| <=> Diphosphate[c] + |Geranylgeranyl diphosphate[c]|	0	0	[0.0, 0.0]	0	0	[0.0, 0.0]
R00691	L-Arogenate[c] + H+[c] <=> L-Phenylalanine[c] + H2O[c] + CO2[c]	-0.0363989	0	[-0.0364, 0.0]	-0.0363989	0	[-0.0364, 0.0]
R02240	ATP[c] + 1,2-Diacyl-sn-glycerol[c] => ADP[c] + |Phosphatidate / 1,2-Diacyl-sn-glycerol 3-phosphate[c]| + H+[c]	0	1.45608e-06	[0.0, 0.0]	0	1.4561e-06	[0.0, 0.0]
R03083	|2-Dehydro-3-deoxy-D-arabino-heptonate 7-phosphate[c]| <=> 3-Dehydroquinate[c] + Orthophosphate[c]	0.0875103	0.0875103	[0.0875, 0.0875]	0.0875103	0.0875103	[0.0875, 0.0875]
posABC-2	|pectin oligosaccharides 2(rhamnose-glucuronate)[e]| + ATP[c] + H2O[c] => |pectin oligosaccharides 2(rhamnose-glucuronate)[c]| + ADP[c] + Orthophosphate[c] + H+[c]	0	0	[0.0, 0.0]	0	0	[0.0, 0.0]
GOSASE	|Galactose oligosaccharides[c]| + (3) H2O[c] => (4) D-Galactose[c]	0	0	[0.0, 0.0]	0	0	[0.0, 0.0]
fucABC	|L-Fucose (6-Deoxy-L-galactose)[e]| + H2O[c] + ATP[c] => |L-Fucose (6-Deoxy-L-galactose)[c]| + ADP[c] + Orthophosphate[c] + H+[c]	0	0	[0.0, 0.0]	0	0	[0.0, 0.0]
R01082	(S)-Malate[c] <=> Fumarate[c] + H2O[c]	-205.405	-204.201	[-205.4052, -204.2008]	-205.405	-204.201	[-205.4052, -204.2008]
TP_CO2	CO2[c] <=> CO2[e]	187.536	188.74	[187.5357, 188.74]	187.536	188.74	[187.5357, 188.74]
R02421	(8) ADP-glucose[c] + H2O[c] => (8) ADP[c] + Amylose(n=8)[c] + (8) H+[c]	0.0205757	0.0205757	[0.0206, 0.0206]	0.0205757	0.0205757	[0.0206, 0.0206]
fe2t	Fe2+[e] + GTP[c] + H2O[c] => Fe2+[c] + GDP[c] + Orthophosphate[c] + H+[c]	0.00440309	0.00440309	[0.0044, 0.0044]	0.00440309	0.00440309	[0.0044, 0.0044]
R05850	|L-Ribulose 5-phosphate[c]| <=> |D-Xylulose 5-phosphate[c]|	0	0	[0.0, 0.0]	0	0	[0.0, 0.0]
12DAG3PS	(3) Tetradecanoyl-[acp][c] + (12) Hexadecanoyl-[acp][c] + (5) |Octadecanoyl-[acyl-carrier protein][c]| + (2) |Oleoyl-[acyl-carrier protein][c]| + |Fatty Acid anteiso-C18:1 omega-7 ACP[c]| + (7) |Fatty Acid iso-C15:0-ACP[c]| + (2) |Fatty Acid iso-C16:0 ACP[c]| + (35) |Fatty Acid iso-C17:0 ACP[c]| + |Fatty Acid anteiso-C17:0 ACP[c]| + (8) |Fatty Acid iso-C14:0 3-OH ACP[c]| + (38) |sn-Glycerol 3-pho…	0.00290871	0.00290871	[0.0029, 0.0029]	0.00290871	0.00290871	[0.0029, 0.0029]
R00945	5,10-Methylenetetrahydrofolate[c] + Glycine[c] + H2O[c] <=> Tetrahydrofolate[c] + L-Serine[c]	-0.13165	-0.13165	[-0.1317, -0.1316]	-0.13165	-0.13165	[-0.1317, -0.1316]
R03291	L-1-Pyrroline-3-hydroxy-5-carboxylate[c] + NADH[c] + (2) H+[c] => Hydroxyproline[c] + NAD+[c]	0	0	[0.0, 0.0]	0	0	[0.0, 0.0]
R00772	|D-Mannose 6-phosphate[c]| <=> |D-Fructose 6-phosphate[c]|	0	2.91217e-06	[0.0, 0.0]	0	2.9122e-06	[0.0, 0.0]
leuABC	ATP[c] + H2O[c] + L-Leucine[e] => ADP[c] + Orthophosphate[c] + L-Leucine[c] + H+[c]	0	0	[0.0, 0.0]	0	0	[0.0, 0.0]
EX_C00864[e]	Pantothenate[e] <=>	0	0	[0.0, 0.0]	0	0	[0.0, 0.0]
R00258	L-Alanine[c] + 2-Oxoglutarate[c] <=> Pyruvate[c] + L-Glutamate[c]	-0.23489	-0.23489	[-0.2349, -0.2349]	-0.23489	-0.23489	[-0.2349, -0.2349]
R00709	Isocitrate[c] + NAD+[c] <=> 2-Oxoglutarate[c] + CO2[c] + NADH[c]	0.193898	0.193898	[0.1939, 0.1939]	0.193898	0.193898	[0.1939, 0.1939]
G5SADs	|L-Glutamate 5-semialdehyde[c]| <=> (S)-1-Pyrroline-5-carboxylate[c] + H2O[c] + H+[c]	0.0274281	0.0274281	[0.0274, 0.0274]	0.0274281	0.0274281	[0.0274, 0.0274]
R08368	N-D-Ribosylpurine[c] + Orthophosphate[c] <=> Purine[c] + |alpha-D-Ribose 1-phosphate[c]|	0	0	[0.0, 0.0]	0	0	[0.0, 0.0]
R01561	Adenosine[c] + Orthophosphate[c] <=> Adenine[c] + |alpha-D-Ribose 1-phosphate[c]|	0	0	[0.0, 0.0]	0	0	[0.0, 0.0]
R01071	1-(5-Phospho-D-ribosyl)-ATP[c] + Diphosphate[c] <=> ATP[c] + |5-Phospho-alpha-D-ribose 1-diphosphate[c]| + H+[c]	-0.0117805	-0.0117805	[-0.0118, -0.0118]	-0.0117805	-0.0117805	[-0.0118, -0.0118]
R02984	dTDP-glucose[c] <=> dTDP-galactose[c]	0	0	[0.0, 0.0]	0	0	[0.0, 0.0]
R01230	ATP[c] + |Xanthosine 5'-phosphate[c]| + Ammonia[c] => AMP[c] + Diphosphate[c] + GMP[c] + H+[c]	0.0477532	0.0477534	[0.0478, 0.0478]	0.0477532	0.0477534	[0.0478, 0.0478]
coEfflux	|Cobalt ion[c]| + H2O[c] + ATP[c] => |Cobalt ion[e]| + ADP[c] + Orthophosphate[c] + H+[c]	0	0	[0.0, 0.0]	0	0	[0.0, 0.0]
R01214	L-Valine[c] + 2-Oxoglutarate[c] <=> |3-Methyl-2-oxobutanoic acid[c]| + L-Glutamate[c]	-0.0598789	-0.0598789	[-0.0599, -0.0599]	-0.0598789	-0.0598789	[-0.0599, -0.0599]
R01876	Uridine[c] + Orthophosphate[c] <=> Uracil[c] + |alpha-D-Ribose 1-phosphate[c]|	-0.0311705	0	[-0.0312, 0.0]	-0.0311705	0	[-0.0312, 0.0]
R08240	6-Thioinosine-5'-monophosphate[c] + NAD+[c] + H2O[c] <=> |6-Thioxanthine 5'-monophosphate[c]| + NADH[c] + H+[c]	0	0	[0.0, 0.0]	0	0	[0.0, 0.0]
R02199	L-Isoleucine[c] + 2-Oxoglutarate[c] <=> |(S)-3-Methyl-2-oxopentanoic acid[c]| + L-Glutamate[c]	-0.0794189	-0.0794189	[-0.0794, -0.0794]	-0.0794189	-0.0794189	[-0.0794, -0.0794]
R01859	ATP[c] + Propanoyl-CoA[c] + HCO3-[c] <=> ADP[c] + Orthophosphate[c] + (S)-Methylmalonyl-CoA[c] + H+[c]	0	0	[0.0, 0.0]	0	0	[0.0, 0.0]
QueA	S-Adenosyl-L-methionine[c] + |tRNA 7-aminomethyl-7-carbaguanine[c]| => L-Methionine[c] + Adenine[c] + |Epoxyqueuosine34 in tRNA[c]| + H+[c]	0	0	[0.0, 0.0]	0	0	[0.0, 0.0]
R03171	|(S)-3-Methyl-2-oxopentanoic acid[c]| + CoA[c] + NAD+[c] => (S)-2-Methylbutanoyl-CoA[c] + CO2[c] + NADH[c]	0.00290798	0.00290871	[0.0029, 0.0029]	0.00290798	0.00290871	[0.0029, 0.0029]
R04037	Phosphoribosyl-AMP[c] + H2O[c] <=> 5-(5-Phospho-D-ribosylaminoformimino)-1-(5-phosphoribosyl)-imidazole-4-carboxamide[c]	0.0117805	0.0117805	[0.0118, 0.0118]	0.0117805	0.0117805	[0.0118, 0.0118]
R09660	5'-Methylthioadenosine[c] + H2O[c] <=> 5'-S-Methyl-5'-thioinosine[c] + Ammonia[c]	0	0	[0.0, 0.0]	0	0	[0.0, 0.0]
R06514	dTDP-4-oxo-6-deoxy-D-glucose[c] <=> dTDP-4-dehydro-beta-L-rhamnose[c]	0	0	[0.0, 0.0]	0	0	[0.0, 0.0]
R06895	|Coproporphyrinogen III[c]| + (2) S-Adenosyl-L-methionine[c] <=> |Protoporphyrinogen IX[c]| + (2) CO2[c] + (2) L-Methionine[c] + (2) 5'-Deoxyadenosine[c]	0	0	[0.0, 0.0]	0	0	[0.0, 0.0]
R00897	O-Acetyl-L-serine[c] + |Hydrogen sulfide[c]| <=> L-Cysteine[c] + Acetate[c] + H+[c]	-0.0189392	-0.0189392	[-0.0189, -0.0189]	-0.0189392	-0.0189392	[-0.0189, -0.0189]
R00768	L-Glutamine[c] + |D-Fructose 6-phosphate[c]| <=> L-Glutamate[c] + |D-Glucosamine 6-phosphate[c]|	0.134147	0.134147	[0.1341, 0.1341]	0.134147	0.134147	[0.1341, 0.1341]
R08244	|6-Thioxanthine 5'-monophosphate[c]| + ATP[c] + L-Glutamine[c] + H2O[c] <=> |6-Thioguanosine monophosphate[c]| + AMP[c] + Diphosphate[c] + L-Glutamate[c] + (2) H+[c]	0	0	[0.0, 0.0]	0	0	[0.0, 0.0]
R03531	dITP[c] + H2O[c] <=> |2'-Deoxyinosine 5'-phosphate[c]| + Diphosphate[c] + H+[c]	0	0	[0.0, 0.0]	0	0	[0.0, 0.0]
R00966	Uracil[c] + |5-Phospho-alpha-D-ribose 1-diphosphate[c]| => UMP[c] + Diphosphate[c]	0	0.0311705	[0.0, 0.0312]	0	0.0311705	[0.0, 0.0312]
R02100	dUTP[c] + H2O[c] <=> dUMP[c] + Diphosphate[c] + H+[c]	0.00245423	0.00245495	[0.0025, 0.0025]	0.00245423	0.00245495	[0.0025, 0.0025]
lta_met	(0.000225) |Lipoteichoic acid (n=24), linked, glucose substituted, C. bescii specific[c]| + (0.000201) |Lipoteichoic acid (n=24), linked, N-acetyl-D-glucosamine, C. bescii specific[c]| + (0.000597) |Lipoteichoic acid (n=24), linked, D-alanine substituted, C. bescii specific[c]| + (0.000483) |Lipoteichoic acid (n=24), linked, unsubstituted, C. bescii specific[c]| + (0.003012) ATP[c] + (0.003012) H…	0.012464	0.012464	[0.0125, 0.0125]	0.012464	0.012464	[0.0125, 0.0125]
R01470	sn-Glycero-3-phosphoethanolamine[c] + H2O[c] <=> Ethanolamine[c] + |sn-Glycerol 3-phosphate[c]| + H+[c]	0	0	[0.0, 0.0]	0	0	[0.0, 0.0]
12PD_TP	(S)-1,2-Propanediol[e] <=> (S)-1,2-Propanediol[c]	0	0	[0.0, 0.0]	0	0	[0.0, 0.0]
R01229	GMP[c] + Diphosphate[c] <=> Guanine[c] + |5-Phospho-alpha-D-ribose 1-diphosphate[c]|	0.0230409	0.0230412	[0.023, 0.023]	0.0230409	0.0230412	[0.023, 0.023]
R02749	|2-Deoxy-D-ribose 1-phosphate[c]| <=> |2-Deoxy-D-ribose 5-phosphate[c]|	-0.0230412	-0.0230409	[-0.023, -0.023]	-0.0230412	-0.0230409	[-0.023, -0.023]
ANTIMt1	Antimonite[c] => Antimonite[e]	0	0	[0.0, 0.0]	0	0	[0.0, 0.0]
R03067	2-Amino-7,8-dihydro-4-hydroxy-6-(diphosphooxymethyl)pteridine[c] + 4-Aminobenzoate[c] => Diphosphate[c] + Dihydropteroate[c]	0	1.45609e-06	[0.0, 0.0]	0	1.45609e-06	[0.0, 0.0]
R00742	ATP[c] + Acetyl-CoA[c] + HCO3-[c] <=> ADP[c] + Orthophosphate[c] + Malonyl-CoA[c] + H+[c]	1.36418	1.36418	[1.3642, 1.3642]	1.36418	1.36418	[1.3642, 1.3642]
hco3ABC	HCO3-[e] + ATP[c] + H2O[c] => HCO3-[c] + ADP[c] + Orthophosphate[c] + H+[c]	0	3.8318e-07	[0.0, 0.0]	0	3.83182e-07	[0.0, 0.0]
R03651	ATP[c] + L-Glutamate[c] + tRNA(Gln)[c] <=> AMP[c] + Diphosphate[c] + L-Glutamyl-tRNA(Gln)[c]	0.0246983	0.0246983	[0.0247, 0.0247]	0.0246983	0.0246983	[0.0247, 0.0247]
R04519	Undecaprenyl-diphospho-N-acetylmuramoyl-(N-acetylglucosamine)-L-alanyl-D-glutamyl-meso-2,6-diaminopimeloyl-D-alanyl-D-alanine[c] + |[GlcNAc-(1->4)-Mur2Ac(oyl-L-Ala-g-D-Glu-A2pm-D-Ala-D-Ala)]n-diphosphoundecaprenol (Peptidoglycan n)[c]| + H+[c] => |di-trans,poly-cis-Undecaprenyl diphosphate[c]| + |[GlcNAc-(1->4)-Mur2Ac(oyl-L-Ala-g-D-Glu-A2pm-D-Ala-D-Ala)]n-diphosphoundecaprenol (Peptidoglycan n+1)…	0	0	[0.0, 0.0]	0	0	[0.0, 0.0]
R06590	|Aminofructose 6-phosphate[c]| + |D-Ribose 5-phosphate[c]| <=> |Iminoerythrose 4-phosphate[c]| + |Sedoheptulose 7-phosphate[c]|	0	0	[0.0, 0.0]	0	0	[0.0, 0.0]
celbABC	Cellobiose[e] + ATP[c] + H2O[c] => Cellobiose[c] + ADP[c] + Orthophosphate[c] + H+[c]	0.3337	36.3733	[0.3337, 36.3733]	0.3337	36.3733	[0.3337, 36.3733]
R05629	UDPMurNAc(oyl-L-Ala-D-gamma-Glu-L-Lys-D-Ala-D-Ala)[c] + |di-trans,poly-cis-Undecaprenyl phosphate[c]| <=> UMP[c] + MurAc(oyl-L-Ala-D-gamma-Glu-L-Lys-D-Ala-D-Ala)-diphospho-undecaprenol[c]	0	0	[0.0, 0.0]	0	0	[0.0, 0.0]
R00192	S-Adenosyl-L-homocysteine[c] + H2O[c] <=> Adenosine[c] + L-Homocysteine[c]	0	0	[0.0, 0.0]	0	0	[0.0, 0.0]
R02508	Cystathionine[c] + Succinate[c] + H+[c] <=> O-Succinyl-L-homoserine[c] + L-Cysteine[c]	0	0	[0.0, 0.0]	0	0	[0.0, 0.0]
EX_C19609[e]	Nickel(2+)[e] <=>	0	0	[0.0, 0.0]	0	0	[0.0, 0.0]
R02783	ATP[c] + UDP-N-acetylmuramoyl-L-alanine[c] + D-Glutamate[c] <=> ADP[c] + Orthophosphate[c] + UDP-N-acetylmuramoyl-L-alanyl-D-glutamate[c] + H+[c]	0.0417462	0.0417462	[0.0417, 0.0417]	0.0417462	0.0417462	[0.0417, 0.0417]
BioY	Biotin[e] + H+[c] => Biotin[c] + H+[e]	0	0	[0.0, 0.0]	0	0	[0.0, 0.0]
R02090	ATP[c] + dGMP[c] <=> ADP[c] + dGDP[c]	0	0	[0.0, 0.0]	0	0	[0.0, 0.0]
R03035	ATP[c] + |Pantetheine 4'-phosphate[c]| + H+[c] <=> Diphosphate[c] + Dephospho-CoA[c]	0.00402874	0.00402874	[0.004, 0.004]	0.00402874	0.00402874	[0.004, 0.004]
R05553	4-Amino-4-deoxychorismate[c] => 4-Aminobenzoate[c] + Pyruvate[c] + H+[c]	0.000118406	0.000118477	[0.0001, 0.0001]	0.000118406	0.000118477	[0.0001, 0.0001]
EX_C12486[e]	|Boric acid[e]| <=>	0	0	[0.0, 0.0]	0	0	[0.0, 0.0]
R05884	|1-Hydroxy-2-methyl-2-butenyl 4-diphosphate[c]| + (2) |Reduced ferredoxin (2[4Fe-4S]) (Fdred)[c]| + (2) H+[c] <=> |Isopentenyl diphosphate[c]| + (2) |Oxidized ferredoxin (2[4Fe-4S]) (Fdox)[c]| + H2O[c]	0	0	[0.0, 0.0]	0	0	[0.0, 0.0]
R10035	Dhurrin[c] + H2O[c] => (S)-4-Hydroxymandelonitrile[c] + D-Glucose[c]	0	0	[0.0, 0.0]	0	0	[0.0, 0.0]
R00190	AMP[c] + Diphosphate[c] <=> Adenine[c] + |5-Phospho-alpha-D-ribose 1-diphosphate[c]|	0	0	[0.0, 0.0]	0	0	[0.0, 0.0]
Acetoin-Syn	(S)-2-Acetolactate[c] + H+[c] => Acetoin[c] + CO2[c]	0	2.42682e-07	[0.0, 0.0]	0	2.42681e-07	[0.0, 0.0]
sink_suc	Succinate[c] =>	0.00102864	0.00102864	[0.001, 0.001]	0.00102864	0.00102864	[0.001, 0.001]
malABC	Maltose[e] + ATP[c] + H2O[c] => Maltose[c] + ADP[c] + Orthophosphate[c] + H+[c]	0	0	[0.0, 0.0]	0	0	[0.0, 0.0]
R03647	ATP[c] + L-Aspartate[c] + tRNA(Asn)[c] <=> AMP[c] + Diphosphate[c] + L-Aspartyl-tRNA(Asn)[c]	0.0428679	0.0428679	[0.0429, 0.0429]	0.0428679	0.0428679	[0.0429, 0.0429]
R04672	(S)-2-Acetolactate[c] + |Thiamin diphosphate[c]| + H+[c] <=> |2-(alpha-Hydroxyethyl)thiamine diphosphate[c]| + Pyruvate[c]	-0.295278	-0.295278	[-0.2953, -0.2953]	-0.295278	-0.295278	[-0.2953, -0.2953]
R03458	5-Amino-6-(5'-phospho-D-ribitylamino)uracil[c] + NADP+[c] <=> 5-Amino-6-(5'-phosphoribosylamino)uracil[c] + NADPH[c] + H+[c]	-0.00988817	-0.00988804	[-0.0099, -0.0099]	-0.00988817	-0.00988804	[-0.0099, -0.0099]
LIPO2S24_Cbes	(2400) CDP-glycerol[c] + Diglucosyldiacylglycerol[c] + (2400) UDP-N-acetyl-alpha-D-glucosamine[c] => (2400) CMP[c] + (4800) H+[c] + |Lipoteichoic acid (n=24), linked, N-acetyl-D-glucosamine, C. bescii specific[c]| + (2400) UDP[c]	2.50526e-06	2.50526e-06	[0.0, 0.0]	2.50526e-06	2.50526e-06	[0.0, 0.0]
R02454	D-Fructuronate[c] + NADH[c] + H+[c] <=> D-Mannonate[c] + NAD+[c]	0	0	[0.0, 0.0]	0	0	[0.0, 0.0]
znABC	|Zinc cation[e]| + ATP[c] + H2O[c] => |Zinc cation[c]| + ADP[c] + Orthophosphate[c] + H+[c]	0.00125309	0.00125431	[0.0013, 0.0013]	0.00125309	0.00125431	[0.0013, 0.0013]
R09099	L-Serine[c] + 5,6,7,8-Tetrahydromethanopterin[c] <=> 5,10-Methylenetetrahydromethanopterin[c] + Glycine[c] + H2O[c]	0	0	[0.0, 0.0]	0	0	[0.0, 0.0]
posABC	|pectin oligosaccharides[e]| + ATP[c] + H2O[c] => |pectin oligosaccharides[c]| + ADP[c] + Orthophosphate[c] + H+[c]	0	0	[0.0, 0.0]	0	0	[0.0, 0.0]
R08566	4-Methyl-2-oxopentanoate[c] + CoA[c] + (2) |Oxidized ferredoxin (2[4Fe-4S]) (Fdox)[c]| => 3-Methylbutanoyl-CoA[c] + CO2[c] + (2) |Reduced ferredoxin (2[4Fe-4S]) (Fdred)[c]| + H+[c]	0	7.28042e-07	[0.0, 0.0]	0	7.28047e-07	[0.0, 0.0]
R01663	dCMP[c] + H2O[c] => dUMP[c] + Ammonia[c]	0	7.28041e-07	[0.0, 0.0]	0	7.2804e-07	[0.0, 0.0]
R02298	|Pyrimidine nucleoside[c]| + Orthophosphate[c] <=> Pyrimidine[c] + |alpha-D-Ribose 1-phosphate[c]| + H+[c]	0	0	[0.0, 0.0]	0	0	[0.0, 0.0]
R00228	Acetyl-CoA[c] + NADH[c] + H+[c] <=> Acetaldehyde[c] + CoA[c] + NAD+[c]	115.877	115.877	[115.8773, 115.8773]	115.877	115.877	[115.8773, 115.8773]
LIPO3S24_Cbes	(2400) D-Alanine[c] + (2400) ATP[c] + (2400) CDP-glycerol[c] + Diglucosyldiacylglycerol[c] + (2400) H2O[c] => (2400) AMP[c] + (2400) CMP[c] + (4800) H+[c] + |Lipoteichoic acid (n=24), linked, D-alanine substituted, C. bescii specific[c]| + (2400) Diphosphate[c]	7.44101e-06	7.44101e-06	[0.0, 0.0]	7.44101e-06	7.44101e-06	[0.0, 0.0]
R00566	L-Arginine[c] + H+[c] <=> Agmatine[c] + CO2[c]	0	0	[0.0, 0.0]	0	0	[0.0, 0.0]
R00428	GTP[c] + H2O[c] => |Formamidopyrimidine nucleoside triphosphate[c]|	0	0.0231597	[0.0, 0.0232]	0	0.0231597	[0.0, 0.0232]
R03197	|Uroporphyrinogen III[c]| + (4) H+[c] <=> |Coproporphyrinogen III[c]| + (4) CO2[c]	0	0	[0.0, 0.0]	0	0	[0.0, 0.0]
R07175	(2) CoA[c] + NADP+[c] <=> CoA-disulfide[c] + NADPH[c] + H+[c]	0	0	[0.0, 0.0]	0	0	[0.0, 0.0]
XLBASE	Xylobiose[c] + H2O[c] => (2) D-Xylose[c]	0	0	[0.0, 0.0]	0	0	[0.0, 0.0]
R00424	GTP[c] + H2O[c] => |7,8-Dihydroneopterin 3'-triphosphate[c]| + Formate[c] + H+[c]	0	0.0231597	[0.0, 0.0232]	0	0.0231597	[0.0, 0.0232]
R00451	meso-2,6-Diaminoheptanedioate[c] + H+[c] <=> L-Lysine[c] + CO2[c]	0.07827	0.07827	[0.0783, 0.0783]	0.07827	0.07827	[0.0783, 0.0783]
KAS17_1	(23) H+[c] + (15) NADPH[c] + Acetyl-CoA[c] + (8) |Malonyl-[acyl-carrier protein][c]| => |Oleoyl-[acyl-carrier protein][c]| + (15) NADP+[c] + CoA[c] + (7) |Acyl-carrier protein[c]| + (8) H2O[c] + (8) CO2[c]	0.00581741	0.00581741	[0.0058, 0.0058]	0.00581741	0.00581741	[0.0058, 0.0058]
R01092	ATP[c] + D-Galactose[c] <=> ADP[c] + |D-Galactose 1-phosphate[c]| + H+[c]	0	0	[0.0, 0.0]	0	0	[0.0, 0.0]
R09735	|Adenylated molybdopterin[c]| + Molybdate[c] + H+[c] <=> |Molybdoenzyme molybdenum cofactor[c]| + AMP[c] + H2O[c]	0	0	[0.0, 0.0]	0	0	[0.0, 0.0]
R04972	|Uroporphyrinogen I[c]| + (4) H+[c] <=> |Coproporphyrinogen I[c]| + (4) CO2[c]	0	0	[0.0, 0.0]	0	0	[0.0, 0.0]
melibABC	Melibiose[e] + H2O[c] + ATP[c] => Melibiose[c] + ADP[c] + Orthophosphate[c] + H+[c]	0	0	[0.0, 0.0]	0	0	[0.0, 0.0]
R00662	UTP[c] + H2O[c] => UMP[c] + Diphosphate[c] + H+[c]	0	1.45609e-06	[0.0, 0.0]	0	1.45609e-06	[0.0, 0.0]
R02539	ATP[c] + |Phenylacetic acid[c]| + CoA[c] <=> AMP[c] + Diphosphate[c] + Phenylacetyl-CoA[c]	0	0	[0.0, 0.0]	0	0	[0.0, 0.0]
R02484	Deoxyuridine[c] + Orthophosphate[c] <=> Uracil[c] + |2-Deoxy-D-ribose 1-phosphate[c]|	0	0	[0.0, 0.0]	0	0	[0.0, 0.0]
R05069	(S)-2-Aceto-2-hydroxybutanoate[c] <=> (R)-3-Hydroxy-3-methyl-2-oxopentanoate[c]	0.0823276	0.0823276	[0.0823, 0.0823]	0.0823276	0.0823276	[0.0823, 0.0823]
R08648	Pyruvate[c] + 2-Oxobutanoate[c] + H+[c] => (S)-2-Aceto-2-hydroxybutanoate[c] + CO2[c]	0.0823276	0.0823276	[0.0823, 0.0823]	0.0823276	0.0823276	[0.0823, 0.0823]
R02557	Deoxyadenosine[c] + Orthophosphate[c] <=> Adenine[c] + |2-Deoxy-D-ribose 1-phosphate[c]|	0	0	[0.0, 0.0]	0	0	[0.0, 0.0]
R02094	ATP[c] + dTMP[c] => ADP[c] + dTDP[c]	0.00245495	0.00245641	[0.0025, 0.0025]	0.00245495	0.00245641	[0.0025, 0.0025]
EX_C00378[e]	Thiamine[e] <=>	-9.13939e-05	-9.1363e-05	[-0.0001, -0.0001]	-9.13939e-05	-9.1363e-05	[-0.0001, -0.0001]
EX_C00237[e]	CO[e] <=>	0	3.08928e-08	[0.0, 0.0]	0	3.08933e-08	[0.0, 0.0]
starchASE	|Starch (n=4)[e]| + H2O[e] => (2) Maltodextrin(n=4)[e]	0	0	[0.0, 0.0]	0	0	[0.0, 0.0]
R03018	ATP[c] + Pantothenate[c] <=> ADP[c] + D-4'-Phosphopantothenate[c] + H+[c]	0.00402874	0.00402874	[0.004, 0.004]	0.00402874	0.00402874	[0.004, 0.004]
R08237	6-Mercaptopurine[c] + |5-Phospho-alpha-D-ribose 1-diphosphate[c]| <=> 6-Thioinosine-5'-monophosphate[c] + Diphosphate[c]	0	0	[0.0, 0.0]	0	0	[0.0, 0.0]
trace_met	(0.011106) 10-Formyltetrahydrofolate[c] + (0.249633) FAD[c] + (0.429313) FMN[c] + (0.27295) CoA[c] + (0.019097) NAD+[c] + (0.020052) NADH[c] + (0.024989) NADP+[c] + (0.005553) NADPH[c] + (3.990535) |Potassium cation[c]| + (1.485084) |Magnesium cation[c]| + (0.298312) Fe2+[c] + (0.138957) |Calcium cation[c]| + (3.623175) |Sodium cation[c]| + (0.084898) |Zinc cation[c]| + (0.399821) Orthophosphate[…	0.01476	0.01476	[0.0148, 0.0148]	0.01476	0.01476	[0.0148, 0.0148]
R00200	ADP[c] + Phosphoenolpyruvate[c] + H+[c] => ATP[c] + Pyruvate[c]	0	236.743	[0.0, 236.7434]	0	236.743	[0.0, 236.7434]
R03066	2-Amino-4-hydroxy-6-hydroxymethyl-7,8-dihydropteridine[c] + 4-Aminobenzoate[c] => Dihydropteroate[c] + H2O[c]	0.000116949	0.000118477	[0.0001, 0.0001]	0.000116949	0.000118477	[0.0001, 0.0001]
R03650	ATP[c] + L-Cysteine[c] + tRNA(Cys)[c] <=> AMP[c] + Diphosphate[c] + L-Cysteinyl-tRNA(Cys)[c]	0.00964664	0.00964664	[0.0096, 0.0096]	0.00964664	0.00964664	[0.0096, 0.0096]
R01445_kz	(2) Cellobiose[c] => 1,4-beta-D-Mannooligosaccharide(n=4)[c] + H2O[c]	0	7.28046e-07	[0.0, 0.0]	0	7.28045e-07	[0.0, 0.0]
R05141	Celloheptaose[c] + H2O[c] => Cellohexaose[c] + D-Glucose[c]	0	0	[0.0, 0.0]	0	0	[0.0, 0.0]
R04573	ATP[c] + UDP-N-acetylmuramoyl-L-alanyl-gamma-D-glutamyl-L-lysine[c] + D-Alanyl-D-alanine[c] <=> ADP[c] + Orthophosphate[c] + UDPMurNAc(oyl-L-Ala-D-gamma-Glu-L-Lys-D-Ala-D-Ala)[c] + H+[c]	0	0	[0.0, 0.0]	0	0	[0.0, 0.0]
R04509	ATP[c] + 4-Amino-2-methyl-5-(phosphooxymethyl)pyrimidine[c] <=> ADP[c] + |4-Amino-5-hydroxymethyl-2-methylpyrimidine diphosphate[c]|	0	3.08928e-08	[0.0, 0.0]	0	3.08929e-08	[0.0, 0.0]
R02412	ATP[c] + Shikimate[c] <=> ADP[c] + |Shikimate 3-phosphate[c]| + H+[c]	0.0875103	0.0875103	[0.0875, 0.0875]	0.0875103	0.0875103	[0.0875, 0.0875]
R02734	N-Succinyl-LL-2,6-diaminoheptanedioate[c] + H2O[c] <=> Succinate[c] + LL-2,6-Diaminoheptanedioate[c]	0	0	[0.0, 0.0]	0	0	[0.0, 0.0]
R05606	D-Mannonate[c] <=> 2-Keto-3-deoxy-D-gluconate[c] + H2O[c]	-1000	0	[-1000.0, 0.0]	-1000	0	[-1000.0, 0.0]
R04463	ATP[c] + 5'-Phosphoribosyl-N-formylglycinamide[c] + L-Glutamine[c] + H2O[c] <=> ADP[c] + Orthophosphate[c] + 2-(Formamido)-N1-(5'-phosphoribosyl)acetamidine[c] + L-Glutamate[c] + H+[c]	0.081284	0.0812842	[0.0813, 0.0813]	0.081284	0.0812842	[0.0813, 0.0813]
R01066	|2-Deoxy-D-ribose 5-phosphate[c]| <=> |D-Glyceraldehyde 3-phosphate[c]| + Acetaldehyde[c]	-0.0230412	-0.0230409	[-0.023, -0.023]	-0.0230412	-0.0230409	[-0.023, -0.023]
XylS	XXXG-xyloglucan-oligosaccharides[c] + (3) H2O[c] => (3) D-Xylose[c] + Cellotetraose[c]	0	0	[0.0, 0.0]	0	0	[0.0, 0.0]
R05578	tRNA(Glu)[c] + L-Glutamate[c] + ATP[c] <=> L-Glutamyl-tRNA(Glu)[c] + Diphosphate[c] + AMP[c]	0.0650022	0.0650022	[0.065, 0.065]	0.0650022	0.0650022	[0.065, 0.065]
R03243	|L-Histidinol phosphate[c]| + 2-Oxoglutarate[c] <=> |3-(Imidazol-4-yl)-2-oxopropyl phosphate[c]| + L-Glutamate[c]	-0.0117805	-0.0117805	[-0.0118, -0.0118]	-0.0117805	-0.0117805	[-0.0118, -0.0118]
R00842	|sn-Glycerol 3-phosphate[c]| + NAD+[c] <=> |Glycerone phosphate[c]| + NADH[c] + H+[c]	-0.302197	-0.302197	[-0.3022, -0.3022]	-0.302197	-0.302197	[-0.3022, -0.3022]
RibU	Riboflavin[e] + ATP[c] + H2O[c] => Riboflavin[c] + ADP[c] + Orthophosphate[c] + H+[c]	0.000133077	0.000133205	[0.0001, 0.0001]	0.000133077	0.000133205	[0.0001, 0.0001]
pit	Orthophosphate[e] + |Sodium cation[e]| => Orthophosphate[c] + |Sodium cation[c]|	0.449031	0.449031	[0.449, 0.449]	0.449031	0.449031	[0.449, 0.449]
R01665	ATP[c] + dCMP[c] <=> ADP[c] + dCDP[c]	0	0	[0.0, 0.0]	0	0	[0.0, 0.0]
R01902	ATP[c] + L-Xylulose[c] <=> ADP[c] + |L-Xylulose 1-phosphate[c]| + H+[c]	0	0	[0.0, 0.0]	0	0	[0.0, 0.0]
R00130	ATP[c] + Dephospho-CoA[c] <=> ADP[c] + CoA[c] + H+[c]	0.00402874	0.00402874	[0.004, 0.004]	0.00402874	0.00402874	[0.004, 0.004]
R03163	|L-Fucose (6-Deoxy-L-galactose)[c]| <=> L-Fuculose[c]	0	0	[0.0, 0.0]	0	0	[0.0, 0.0]
KAS11	(18) H+[c] + (12) NADPH[c] + 3-Methylbutanoyl-CoA[c] + (6) |Malonyl-[acyl-carrier protein][c]| => |Fatty Acid iso-C17:0 ACP[c]| + (12) NADP+[c] + CoA[c] + (5) |Acyl-carrier protein[c]| + (6) H2O[c] + (6) CO2[c]	0.101805	0.101805	[0.1018, 0.1018]	0.101805	0.101805	[0.1018, 0.1018]
R02628	Phosphoenolpyruvate[c] + |Protein histidine[c]| <=> Pyruvate[c] + |Protein N(pi)-phospho-L-histidine[c]|	0	0	[0.0, 0.0]	0	0	[0.0, 0.0]
R04771	ATP[c] + L-Selenomethionine[c] + H2O[c] <=> Orthophosphate[c] + Diphosphate[c] + Se-Adenosylselenomethionine[c]	0	0	[0.0, 0.0]	0	0	[0.0, 0.0]
R02340	|Indoleglycerol phosphate[c]| <=> Indole[c] + |D-Glyceraldehyde 3-phosphate[c]|	0	0.00764721	[0.0, 0.0076]	0	0.00764721	[0.0, 0.0076]
TECA1S45_Cbes	(45) CDP-glycerol[c] + UDP-N-acetyl-alpha-D-glucosamine[c] + UDP-N-acetyl-D-mannosamine[c] => (45) CMP[c] + |Glycerol teichoic acid (n=45), unlinked, unsubstituted[c]| + (46) H+[c] + UDP[c] + UMP[c]	0.00148417	0.00148417	[0.0015, 0.0015]	0.00148417	0.00148417	[0.0015, 0.0015]
R00158	ATP[c] + UMP[c] <=> ADP[c] + UDP[c]	0.114365	0.114366	[0.1144, 0.1144]	0.114365	0.114366	[0.1144, 0.1144]
THZPSN	ATP[c] + L-Cysteine[c] + |1-deoxy-D-xylulose 5-phosphate[c]| + L-Tyrosine[c] => 4-Methyl-5-(2-phosphooxyethyl)thiazole[c] + L-Alanine[c] + AMP[c] + CO2[c] + H2O[c] + Diphosphate[c] + |4-Hydroxy-benzyl alcohol[c]| + H+[c]	0	3.08928e-08	[0.0, 0.0]	0	3.0893e-08	[0.0, 0.0]
R01580	|Pyridoxamine phosphate[c]| + 2-Oxoglutarate[c] <=> |Pyridoxal phosphate[c]| + D-Glutamate[c]	0	0	[0.0, 0.0]	0	0	[0.0, 0.0]
R08575	|Sedoheptulose 7-phosphate[c]| + |D-Glyceraldehyde 3-phosphate[c]| <=> |D-Erythrose 4-phosphate[c]| + |D-Fructose 6-phosphate[c]|	-0.0140453	-0.0140452	[-0.014, -0.014]	-0.0140453	-0.0140452	[-0.014, -0.014]
R00315	ADP[c] + |Acetyl phosphate[c]| <=> ATP[c] + Acetate[c]	23.0083	24.2126	[23.0083, 24.2126]	23.0083	24.2126	[23.0083, 24.2126]
R01194	alpha-D-Galactosyl-(1->3)-1D-myo-inositol[c] + H2O[c] <=> myo-Inositol[c] + D-Galactose[c]	0	0	[0.0, 0.0]	0	0	[0.0, 0.0]
R01326	ATP[c] + D-Mannose[c] <=> ADP[c] + |D-Mannose 6-phosphate[c]| + H+[c]	0	2.91218e-06	[0.0, 0.0]	0	2.9122e-06	[0.0, 0.0]
R10147	|L-Aspartate 4-semialdehyde[c]| + Pyruvate[c] <=> (2S,4S)-4-Hydroxy-2,3,4,5-tetrahydrodipicolinate[c] + H2O[c] + H+[c]	0.120016	0.120016	[0.12, 0.12]	0.120016	0.120016	[0.12, 0.12]
R02135	|Thiamin monophosphate[c]| + H2O[c] <=> Thiamine[c] + Orthophosphate[c]	0	3.08928e-08	[0.0, 0.0]	0	3.0893e-08	[0.0, 0.0]
PYRt2	H+[c] + Pyruvate[c] <=> H+[e] + Pyruvate[e]	0	1.20438	[0.0, 1.2044]	0	1.20438	[0.0, 1.2044]
R06613	5,10-Methylenetetrahydrofolate[c] + dUMP[c] + NADPH[c] + H+[c] <=> Tetrahydrofolate[c] + dTMP[c] + NADP+[c]	0.00245495	0.00245495	[0.0025, 0.0025]	0.00245495	0.00245495	[0.0025, 0.0025]
R06447	|trans,trans-Farnesyl diphosphate[c]| + (8) |Isopentenyl diphosphate[c]| <=> |di-trans,poly-cis-Undecaprenyl diphosphate[c]| + (8) Diphosphate[c]	0	0	[0.0, 0.0]	0	0	[0.0, 0.0]
R07168	5,10-Methylenetetrahydrofolate[c] + NADH[c] + H+[c] => 5-Methyltetrahydrofolate[c] + NAD+[c]	0	1.45609e-06	[0.0, 0.0]	0	1.45609e-06	[0.0, 0.0]
R04929	ATP[c] + Selenate[c] + (2) H+[c] <=> Diphosphate[c] + Adenylylselenate[c]	0	0	[0.0, 0.0]	0	0	[0.0, 0.0]
R02473	ATP[c] + (R)-Pantoate[c] + beta-Alanine[c] <=> AMP[c] + Diphosphate[c] + Pantothenate[c] + H+[c]	0.00402874	0.00402874	[0.004, 0.004]	0.00402874	0.00402874	[0.004, 0.004]
R01010	|Glycerone phosphate[c]| + H2O[c] <=> Glycerone[c] + Orthophosphate[c]	0	0	[0.0, 0.0]	0	0	[0.0, 0.0]
PPTGS_Cbes	Undecaprenyl-diphospho-N-acetylmuramoyl-(N-acetylglucosamine)-L-alanyl-D-glutamyl-meso-2,6-diaminopimeloyl-D-alanyl-D-alanine[c] => Peptidoglycan[c] + |di-trans,poly-cis-Undecaprenyl diphosphate[c]| + H+[c]	0.0417462	0.0417462	[0.0417, 0.0417]	0.0417462	0.0417462	[0.0417, 0.0417]
EX_C00076[e]	|Calcium cation[e]| <=>	-0.00205101	-0.00205101	[-0.0021, -0.0021]	-0.00205101	-0.00205101	[-0.0021, -0.0021]
R01466	O-Phospho-L-homoserine[c] + H2O[c] <=> L-Threonine[c] + Orthophosphate[c]	0.03821	0.03821	[0.0382, 0.0382]	0.03821	0.03821	[0.0382, 0.0382]
R03193	ATP[c] + UDP-N-acetylmuramate[c] + L-Alanine[c] <=> ADP[c] + Orthophosphate[c] + UDP-N-acetylmuramoyl-L-alanine[c] + H+[c]	0.0417462	0.0417462	[0.0417, 0.0417]	0.0417462	0.0417462	[0.0417, 0.0417]
R00964	ATP[c] + Uridine[c] => ADP[c] + UMP[c] + H+[c]	0	0.0311705	[0.0, 0.0312]	0	0.0311705	[0.0, 0.0312]
R01826	Phosphoenolpyruvate[c] + |D-Erythrose 4-phosphate[c]| + H2O[c] <=> |2-Dehydro-3-deoxy-D-arabino-heptonate 7-phosphate[c]| + Orthophosphate[c]	0.0875103	0.0875103	[0.0875, 0.0875]	0.0875103	0.0875103	[0.0875, 0.0875]
R01444	Cellotriose[c] + H2O[c] => Cellobiose[c] + D-Glucose[c]	0	18.0198	[0.0, 18.0198]	0	18.0198	[0.0, 18.0198]
R03898	2-Methylmaleate[c] + H2O[c] <=> D-erythro-3-Methylmalate[c]	23.0906	23.0906	[23.0906, 23.0906]	23.0906	23.0906	[23.0906, 23.0906]
sink_gatp	|Glycolaldehyde triphosphate[c]| =>	0.000118406	0.000118477	[0.0001, 0.0001]	0.000118406	0.000118477	[0.0001, 0.0001]
EX_C00466[e]	Acetoin[e] <=>	0	2.42683e-07	[0.0, 0.0]	0	2.42681e-07	[0.0, 0.0]
R05789	(2R)-O-Phospho-3-sulfolactate[c] + H2O[c] <=> (2R)-3-Sulfolactate[c] + Orthophosphate[c]	0	0	[0.0, 0.0]	0	0	[0.0, 0.0]
R00230	Acetyl-CoA[c] + Orthophosphate[c] <=> CoA[c] + |Acetyl phosphate[c]|	23.0083	24.2126	[23.0083, 24.2126]	23.0083	24.2126	[23.0083, 24.2126]
EX_C05776[e]	|Vitamin B12[e]| <=>	0	0	[0.0, 0.0]	0	0	[0.0, 0.0]
GaltABC	H2O[c] + ATP[c] + D-Galactose[e] => ADP[c] + Orthophosphate[c] + D-Galactose[c] + H+[c]	0	0	[0.0, 0.0]	0	0	[0.0, 0.0]

## Sheet: FVA_-BFNfn
Below are detailed FVA results of the BF-Nfn deletion (-BFNfn) with the model that BF-H2ase was constrained to both consume and produce H2, or only produce H2, to optimize ethanol production.
rxn_id	equation	BF-H2ase constrained to both consume and produce H2			BF-H2ase constrained to only produce H2
		lower	uppder	range	lower	upper	range
EX_C00080[e]	H+[e] <=>	-6.3096e-05	-6.25881e-05	[-0.0001, -0.0001]	-6.3096e-05	-6.16056e-05	[-0.0001, -0.0001]
R11719	|7,8-Dihydroneopterin 3'-triphosphate[c]| <=> 2-Amino-4-hydroxy-6-hydroxymethyl-7,8-dihydropteridine[c] + |Glycolaldehyde triphosphate[c]|	0.000162909	0.000163925	[0.0002, 0.0002]	0.000160944	0.000163925	[0.0002, 0.0002]
R02649	ATP[c] + N-Acetyl-L-glutamate[c] <=> ADP[c] + |N-Acetyl-L-glutamate 5-phosphate[c]|	0.0349047	0.0349047	[0.0349, 0.0349]	0.0349047	0.0349047	[0.0349, 0.0349]
R02720	XTP[c] + H2O[c] <=> |Xanthosine 5'-phosphate[c]| + Diphosphate[c] + H+[c]	0	0	[0.0, 0.0]	0	0	[0.0, 0.0]
R04440	(R)-2,3-Dihydroxy-3-methylbutanoate[c] + NADP+[c] <=> |3-Hydroxy-3-methyl-2-oxobutanoic acid[c]| + NADPH[c] + H+[c]	-0.295278	-0.295278	[-0.2953, -0.2953]	-0.295278	-0.295278	[-0.2953, -0.2953]
R00994	D-erythro-3-Methylmalate[c] + NAD+[c] <=> 2-Oxobutanoate[c] + CO2[c] + NADH[c]	1.78955	1.78955	[1.7895, 1.7895]	23.0333	23.0333	[23.0333, 23.0333]
EX_C00001[e]	H2O[e] <=>	-72.2231	-71.0813	[-72.2231, -71.0813]	-135.954	-134.813	[-135.9544, -134.8126]
R01213	alpha-Isopropylmalate[c] + CoA[c] + H+[c] <=> Acetyl-CoA[c] + |3-Methyl-2-oxobutanoic acid[c]| + H2O[c]	-0.202283	-0.202283	[-0.2023, -0.2023]	-0.202283	-0.202283	[-0.2023, -0.2023]
KAS3	(15) H+[c] + (10) NADPH[c] + 3-Methylbutanoyl-CoA[c] + (5) |Malonyl-[acyl-carrier protein][c]| => |Fatty Acid iso-C15:0-ACP[c]| + (10) NADP+[c] + CoA[c] + (4) |Acyl-carrier protein[c]| + (5) H2O[c] + (5) CO2[c]	0.0203609	0.0203609	[0.0204, 0.0204]	0.0203609	0.0203609	[0.0204, 0.0204]
R04378	1-(5'-Phosphoribosyl)-5-amino-4-imidazolecarboxamide[c] + Diphosphate[c] <=> 5-Amino-4-imidazolecarboxyamide[c] + |5-Phospho-alpha-D-ribose 1-diphosphate[c]|	0	0	[0.0, 0.0]	0	0	[0.0, 0.0]
niUpt	Nickel(2+)[e] + ATP[c] + H2O[c] => Nickel(2+)[c] + ADP[c] + Orthophosphate[c] + H+[c]	0	0	[0.0, 0.0]	0	0	[0.0, 0.0]
uraUpt	Uracil[e] + H+[e] => Uracil[c] + H+[c]	0	5.07916e-07	[0.0, 0.0]	0	1.49042e-06	[0.0, 0.0]
R02485	Deoxycytidine[c] + H2O[c] <=> Deoxyuridine[c] + Ammonia[c]	0	0	[0.0, 0.0]	0	0	[0.0, 0.0]
R03660	ATP[c] + L-Phenylalanine[c] + tRNA(Phe)[c] <=> AMP[c] + Diphosphate[c] + L-Phenylalanyl-tRNA(Phe)[c]	0.0433458	0.0433458	[0.0433, 0.0433]	0.0433458	0.0433458	[0.0433, 0.0433]
EX_C06232[e]	Molybdate[e] <=>	0	0	[0.0, 0.0]	0	0	[0.0, 0.0]
R02788	ATP[c] + UDP-N-acetylmuramoyl-L-alanyl-D-glutamate[c] + meso-2,6-Diaminoheptanedioate[c] <=> ADP[c] + Orthophosphate[c] + UDP-N-acetylmuramoyl-L-alanyl-gamma-D-glutamyl-meso-2,6-diaminopimelate[c] + H+[c]	0.0417462	0.0417462	[0.0417, 0.0417]	0.0417462	0.0417462	[0.0417, 0.0417]
R01651	4-Methyl-2-oxopentanoate[c] + CoA[c] + NAD+[c] => 3-Methylbutanoyl-CoA[c] + CO2[c] + NADH[c]	0	0.122166	[0.0, 0.1222]	0.12216	0.122166	[0.1222, 0.1222]
GlcABC	H2O[c] + ATP[c] + D-Glucose[e] => ADP[c] + Orthophosphate[c] + D-Glucose[c] + H+[c]	0	72.0792	[0.0, 72.0792]	0	72.0792	[0.0, 72.0792]
R01969	Deoxyguanosine[c] + Orthophosphate[c] <=> Guanine[c] + |2-Deoxy-D-ribose 1-phosphate[c]|	-0.0230412	-0.0230409	[-0.023, -0.023]	-0.0230412	-0.0230406	[-0.023, -0.023]
R00771	|D-Glucose 6-phosphate[c]| <=> |D-Fructose 6-phosphate[c]|	-0.243208	72.5034	[-0.2432, 72.5034]	-0.243208	72.5034	[-0.2432, 72.5034]
R05168	|N-Acetyl-D-galactosamine 6-phosphate[c]| + H2O[c] <=> |D-Galactosamine 6-phosphate[c]| + Acetate[c]	0	0	[0.0, 0.0]	0	0	[0.0, 0.0]
R01280	ATP[c] + |Hexadecanoic acid[c]| + CoA[c] <=> AMP[c] + Palmitoyl-CoA[c] + Diphosphate[c]	0	0	[0.0, 0.0]	0	0	[0.0, 0.0]
XyloseABC	H2O[c] + ATP[c] + D-Xylose[e] => ADP[c] + Orthophosphate[c] + D-Xylose[c] + H+[c]	0	0	[0.0, 0.0]	0	0	[0.0, 0.0]
R01158	L-Histidinol[c] + (2) NAD+[c] + H2O[c] <=> L-Histidine[c] + (2) NADH[c] + (3) H+[c]	0.0117805	0.0117805	[0.0118, 0.0118]	0.0117805	0.0117805	[0.0118, 0.0118]
R01196	(2) |Oxidized ferredoxin (2[4Fe-4S]) (Fdox)[c]| + Pyruvate[c] + CoA[c] <=> (2) |Reduced ferredoxin (2[4Fe-4S]) (Fdred)[c]| + Acetyl-CoA[c] + CO2[c] + H+[c]	140.96	142.102	[140.9605, 142.1022]	140.96	142.102	[140.9605, 142.1022]
R01718	Isomaltose[c] + H2O[c] <=> (2) D-Glucose[c]	0	0	[0.0, 0.0]	0	0	[0.0, 0.0]
dna_met	(0.665299) dATP[c] + (0.665299) dTTP[c] + (0.361714) dGTP[c] + (0.361714) dCTP[c] + (4.108052) ATP[c] + (4.108052) H2O[c] => DNA[c] + (4.108052) ADP[c] + (4.108052) Orthophosphate[c] + (2.054026) Diphosphate[c]	0.00369	0.00369	[0.0037, 0.0037]	0.00369	0.00369	[0.0037, 0.0037]
R02733	N6-Acetyl-LL-2,6-diaminoheptanedioate[c] + H2O[c] <=> Acetate[c] + LL-2,6-Diaminoheptanedioate[c]	0	0	[0.0, 0.0]	0	0	[0.0, 0.0]
rna_met	(4.704) ATP[c] + (0.579924) UTP[c] + (0.423535) GTP[c] + (0.287381) CTP[c] + (3.99656) H2O[c] => RNA[c] + (3.99656) ADP[c] + (3.99656) Orthophosphate[c] + (1.99828) Diphosphate[c]	0.03157	0.03157	[0.0316, 0.0316]	0.03157	0.03157	[0.0316, 0.0316]
R01737	ATP[c] + D-Gluconate[c] => ADP[c] + 6-Phospho-D-gluconate[c] + H+[c]	0	1000	[0.0, 1000.0]	0	1000	[0.0, 1000.0]
piH	Diphosphate[c] + H2O[c] => (2) Orthophosphate[c] + H+[e]	0	243.585	[0.0, 243.5846]	0	211.897	[0.0, 211.8968]
R00895	L-Cysteine[c] + 2-Oxoglutarate[c] <=> Mercaptopyruvate[c] + L-Glutamate[c]	0	0	[0.0, 0.0]	0	0	[0.0, 0.0]
R04326	5'-Phosphoribosylglycinamide[c] + 5,10-Methenyltetrahydrofolate[c] + H2O[c] <=> 5'-Phosphoribosyl-N-formylglycinamide[c] + Tetrahydrofolate[c] + (2) H+[c]	-999.894	1000	[-999.8937, 1000.0]	-999.894	1000	[-999.8937, 1000.0]
cellwall_met	(0.454148) Peptidoglycan[c] + (0.016146) |Glycerol teichoic acid (n=45), unlinked, unsubstituted[c]| + (0.010482) |Glycerol teichoic acid (n=45), unlinked, D-ala substituted[c]| + (0.008118) |Glycerol teichoic acid (n=45), unlinked, glucose substituted[c]| + (0.013872) |Minor teichoic acid (acetylgalactosamine glucose phosphate, n=30)[c]| + (1.005532) ATP[c] + (1.005532) H2O[c] => |cell wall[c]| …	0.091922	0.091922	[0.0919, 0.0919]	0.091922	0.091922	[0.0919, 0.0919]
EX_C00469[e]	Ethanol[e] <=>	137.209	137.209	[137.2095, 137.2095]	115.966	115.966	[115.9657, 115.9657]
R00760	ATP[c] + D-Fructose[c] <=> ADP[c] + |D-Fructose 6-phosphate[c]| + H+[c]	0	0	[0.0, 0.0]	0	0	[0.0, 0.0]
EX_C19610[e]	Manganese(2+)[e] <=>	0	0	[0.0, 0.0]	0	0	[0.0, 0.0]
R01100	Lactose[c] + H2O[c] <=> D-Glucose[c] + D-Galactose[c]	0	0	[0.0, 0.0]	0	0	[0.0, 0.0]
R10002	6-Carboxy-5,6,7,8-tetrahydropterin[c] <=> 7-Carboxy-7-carbaguanine[c] + Ammonia[c]	0.0230409	0.0230412	[0.023, 0.023]	0.0230406	0.0230412	[0.023, 0.023]
R08238	6-Methylmercaptopurine[c] + |5-Phospho-alpha-D-ribose 1-diphosphate[c]| <=> |6-Methylthiopurine 5'-monophosphate ribonucleotide[c]| + Diphosphate[c]	0	0	[0.0, 0.0]	0	0	[0.0, 0.0]
R03182	ATP[c] + 7,8-Diaminononanoate[c] + CO2[c] <=> ADP[c] + Orthophosphate[c] + Dethiobiotin[c] + (3) H+[c]	0	0	[0.0, 0.0]	0	0	[0.0, 0.0]
R01101	Melibiose[c] + H2O[c] <=> D-Galactose[c] + D-Glucose[c]	0	0	[0.0, 0.0]	0	0	[0.0, 0.0]
R05627	|di-trans,poly-cis-Undecaprenyl diphosphate[c]| + H2O[c] <=> |di-trans,poly-cis-Undecaprenyl phosphate[c]| + Orthophosphate[c] + H+[c]	0.0417462	0.0417462	[0.0417, 0.0417]	0.0417462	0.0417462	[0.0417, 0.0417]
FUCASE	|PA6 (fucosides)[c]| + H2O[c] => |L-Fucose (6-Deoxy-L-galactose)[c]| + |de-Fuc form of PA6[c]|	0	0	[0.0, 0.0]	0	0	[0.0, 0.0]
R03191	UDP-N-acetyl-3-(1-carboxyvinyl)-D-glucosamine[c] + NADH[c] + H+[c] => UDP-N-acetylmuramate[c] + NAD+[c]	0.0417452	0.0417462	[0.0417, 0.0417]	0	0.0417462	[0.0, 0.0417]
R07605	7-Aminomethyl-7-carbaguanine[c] + (2) NADP+[c] <=> 7-Cyano-7-carbaguanine[c] + (2) NADPH[c] + (3) H+[c]	-0.0230412	-0.0230409	[-0.023, -0.023]	-0.0230412	-0.0230406	[-0.023, -0.023]
R03471	ATP[c] + 4-Amino-5-hydroxymethyl-2-methylpyrimidine[c] <=> ADP[c] + 4-Amino-2-methyl-5-(phosphooxymethyl)pyrimidine[c] + H+[c]	0	0	[0.0, 0.0]	0	0	[0.0, 0.0]
R04944	O-Phosphorylhomoserine[c] + L-Selenocysteine[c] <=> L-Selenocystathionine[c] + Orthophosphate[c]	0	0	[0.0, 0.0]	0	0	[0.0, 0.0]
EX_C00120[e]	Biotin[e] <=>	0	0	[0.0, 0.0]	0	0	[0.0, 0.0]
R01373	Prephenate[c] + H+[c] <=> Phenylpyruvate[c] + H2O[c] + CO2[c]	0.0433458	0.0797449	[0.0433, 0.0797]	0.0433458	0.0797451	[0.0433, 0.0797]
R03802	Cellopentaose[c] + H2O[c] => Cellotetraose[c] + D-Glucose[c]	0	0	[0.0, 0.0]	0	0	[0.0, 0.0]
EX_C02917[e]	(S)-1,2-Propanediol[e] <=>	0	0	[0.0, 0.0]	0	0	[0.0, 0.0]
R01061	|D-Glyceraldehyde 3-phosphate[c]| + Orthophosphate[c] + NAD+[c] <=> |3-Phospho-D-glyceroyl phosphate[c]| + NADH[c] + H+[c]	-180.692	144.087	[-180.6924, 144.087]	144.087	144.087	[144.087, 144.087]
R10807	Diglucosyldiacylglycerol[c] + UDP-glucose[c] => Triglucosyldiacylglycerol[c] + UDP[c] + H+[c]	0	4.06657e-10	[0.0, 0.0]	0	0	[0.0, 0.0]
R01529	|D-Ribulose 5-phosphate[c]| <=> |D-Xylulose 5-phosphate[c]|	-0.115647	-0.115645	[-0.1156, -0.1156]	-0.115647	-0.115643	[-0.1156, -0.1156]
R01993	(S)-Dihydroorotate[c] + H2O[c] <=> N-Carbamoyl-L-aspartate[c] + H+[c]	-0.0311705	-0.03117	[-0.0312, -0.0312]	-0.0311705	-0.031169	[-0.0312, -0.0312]
R03269	(R)-4'-Phosphopantothenoyl-L-cysteine[c] + H+[c] <=> |Pantetheine 4'-phosphate[c]| + CO2[c]	0.00402874	0.00402874	[0.004, 0.004]	0.00402874	0.00402874	[0.004, 0.004]
KAS6	(18) H+[c] + (12) NADPH[c] + 2-Methylpropanoyl-CoA[c] + (6) |Malonyl-[acyl-carrier protein][c]| => |Fatty Acid iso-C16:0 ACP[c]| + (12) NADP+[c] + CoA[c] + (5) |Acyl-carrier protein[c]| + (6) H2O[c] + (6) CO2[c]	0.00581741	0.00581741	[0.0058, 0.0058]	0.00581741	0.00581741	[0.0058, 0.0058]
R08567	|(S)-3-Methyl-2-oxopentanoic acid[c]| + CoA[c] + (2) |Oxidized ferredoxin (2[4Fe-4S]) (Fdox)[c]| => (S)-2-Methylbutanoyl-CoA[c] + CO2[c] + (2) |Reduced ferredoxin (2[4Fe-4S]) (Fdred)[c]| + H+[c]	0	0.00290871	[0.0, 0.0029]	0	5.9617e-06	[0.0, 0.0]
R10089	|D-Ribose 5-phosphate[c]| + |D-Glyceraldehyde 3-phosphate[c]| + L-Glutamine[c] => |Pyridoxal phosphate[c]| + L-Glutamate[c] + (3) H2O[c] + Orthophosphate[c] + H+[c]	0	0	[0.0, 0.0]	0	0	[0.0, 0.0]
R01103	Raffinose[c] + H2O[c] <=> D-Galactose[c] + Sucrose[c]	0	0	[0.0, 0.0]	0	0	[0.0, 0.0]
R04144	ATP[c] + 5-Phosphoribosylamine[c] + Glycine[c] <=> ADP[c] + Orthophosphate[c] + 5'-Phosphoribosylglycinamide[c] + H+[c]	0.0813286	0.0813301	[0.0813, 0.0813]	0.0813267	0.0813305	[0.0813, 0.0813]
R01512	ADP[c] + |3-Phospho-D-glyceroyl phosphate[c]| <=> ATP[c] + 3-Phospho-D-glycerate[c]	-1000	1000	[-1000.0, 1000.0]	-855.913	1000	[-855.913, 1000.0]
R03646	ATP[c] + L-Arginine[c] + tRNA(Arg)[c] <=> AMP[c] + Diphosphate[c] + L-Arginyl-tRNA(Arg)[c]	0.0349047	0.0349047	[0.0349, 0.0349]	0.0349047	0.0349047	[0.0349, 0.0349]
KAS12	(18) H+[c] + (12) NADPH[c] + (S)-2-Methylbutanoyl-CoA[c] + (6) |Malonyl-[acyl-carrier protein][c]| => |Fatty Acid anteiso-C17:0 ACP[c]| + (12) NADP+[c] + CoA[c] + (5) |Acyl-carrier protein[c]| + (6) H2O[c] + (6) CO2[c]	0.00290871	0.00290871	[0.0029, 0.0029]	0.00290871	0.00290871	[0.0029, 0.0029]
R01067	|D-Fructose 6-phosphate[c]| + |D-Glyceraldehyde 3-phosphate[c]| <=> |D-Erythrose 4-phosphate[c]| + |D-Xylulose 5-phosphate[c]|	0.1016	0.101601	[0.1016, 0.1016]	0.101598	0.101602	[0.1016, 0.1016]
R04751	Hexanoyl-CoA[c] + FAD[c] + H+[c] <=> trans-Hex-2-enoyl-CoA[c] + FADH2[c]	0	0	[0.0, 0.0]	0	0	[0.0, 0.0]
R04206	3-Phospho-D-erythronate[c] <=> Phosphoenol-4-deoxy-3-tetrulosonate[c] + H2O[c]	0	0	[0.0, 0.0]	0	0	[0.0, 0.0]
R01785	|L-Xylulose 1-phosphate[c]| <=> |Glycerone phosphate[c]| + Glycolaldehyde[c]	0	0	[0.0, 0.0]	0	0	[0.0, 0.0]
R10040	Linamarin[c] + H2O[c] => |Acetone cyanohydrin[c]| + D-Glucose[c]	0	0	[0.0, 0.0]	0	0	[0.0, 0.0]
xosABC-2	(4O-Me)GlcAalpha(1-2)[(Xylbeta(1-3))n](Xylbeta(1-3)m)[e] + ATP[c] + H2O[c] => (4O-Me)GlcAalpha(1-2)[(Xylbeta(1-3))n](Xylbeta(1-3)m)[c] + ADP[c] + Orthophosphate[c] + H+[c]	0	0	[0.0, 0.0]	0	0	[0.0, 0.0]
R04936	Se-Adenosyl-L-selenohomocysteine[c] + H2O[c] <=> Adenosine[c] + Selenohomocysteine[c]	0	0	[0.0, 0.0]	0	0	[0.0, 0.0]
CelF	Cellulose(n=218)[e] + (108) H2O[e] => (109) Cellobiose[e]	0	0.3337	[0.0, 0.3337]	0	0.3337	[0.0, 0.3337]
R03655	ATP[c] + L-Histidine[c] + tRNA(His)[c] <=> AMP[c] + Diphosphate[c] + L-Histidyl-tRNA(His)[c]	0.0117805	0.0117805	[0.0118, 0.0118]	0.0117805	0.0117805	[0.0118, 0.0118]
R01216	2-Dehydropantoate[c] <=> |3-Methyl-2-oxobutanoic acid[c]| + Formaldehyde[c]	0	0	[0.0, 0.0]	0	0	[0.0, 0.0]
EX_C00568[e]	4-Aminobenzoate[e] <=>	0	0	[0.0, 0.0]	0	0	[0.0, 0.0]
R05052	L-erythro-4-Hydroxyglutamate[c] + 2-Oxoglutarate[c] <=> (4R)-4-Hydroxy-2-oxoglutarate[c] + L-Glutamate[c]	0	0	[0.0, 0.0]	0	0	[0.0, 0.0]
R05070	(R)-2,3-Dihydroxy-3-methylpentanoate[c] <=> |(S)-3-Methyl-2-oxopentanoic acid[c]| + H2O[c]	0.0823276	0.0823276	[0.0823, 0.0823]	0.0823276	0.0823276	[0.0823, 0.0823]
R00868	Mannitol[c] + NAD+[c] <=> D-Fructose[c] + NADH[c] + H+[c]	0	0	[0.0, 0.0]	0	0	[0.0, 0.0]
R00420	UDP-N-acetyl-alpha-D-glucosamine[c] <=> UDP-N-acetyl-D-mannosamine[c]	-999.997	1000	[-999.9968, 1000.0]	-999.997	1000	[-999.9968, 1000.0]
R00999	O-Succinyl-L-homoserine[c] + H2O[c] <=> 2-Oxobutanoate[c] + Succinate[c] + Ammonia[c] + (2) H+[c]	-1.70722	-1.70722	[-1.7072, -1.7072]	-22.951	-22.951	[-22.951, -22.951]
caEfflux	|Calcium cation[c]| + (2) H+[e] + ATP[c] + H2O[c] => |Calcium cation[e]| + (3) H+[c] + ADP[c] + Orthophosphate[c]	0	0.129846	[0.0, 0.1298]	0	1.98723e-06	[0.0, 0.0]
R01983	D-Galacturonate[c] <=> D-Tagaturonate[c]	0	0	[0.0, 0.0]	0	0	[0.0, 0.0]
R00161	ATP[c] + FMN[c] + H+[c] <=> Diphosphate[c] + FAD[c]	0.00368458	0.00368458	[0.0037, 0.0037]	0.00368458	0.00368458	[0.0037, 0.0037]
R02728	|D-Glucose 1-phosphate[c]| <=> |D-Glucose 6-phosphate[c]|	-0.243208	36.1301	[-0.2432, 36.1301]	-0.243208	36.1301	[-0.2432, 36.1301]
R00517	GTP[c] + Cytidine[c] => GDP[c] + CMP[c] + H+[c]	0	0	[0.0, 0.0]	0	0	[0.0, 0.0]
R02291	|L-Aspartate 4-semialdehyde[c]| + Orthophosphate[c] + NADP+[c] <=> 4-Phospho-L-aspartate[c] + NADPH[c] + H+[c]	1.53006	1.53006	[1.5301, 1.5301]	22.7738	22.7738	[22.7738, 22.7738]
R07133	|Sorbitol 6-phosphate[c]| + NAD+[c] <=> |D-Fructose 6-phosphate[c]| + NADH[c] + H+[c]	0	0	[0.0, 0.0]	0	0	[0.0, 0.0]
R00619	ATP[c] + Thiamine[c] <=> AMP[c] + |Thiamin diphosphate[c]| + H+[c]	9.13939e-05	9.13939e-05	[0.0001, 0.0001]	9.13939e-05	9.13939e-05	[0.0001, 0.0001]
R00896	L-Cysteine[c] + 2-Oxoglutarate[c] <=> Mercaptopyruvate[c] + Glutamate[c]	0	0	[0.0, 0.0]	0	0	[0.0, 0.0]
R01762	Arabinan(n=2)[e] + (5) H2O[e] => (6) L-Arabinose[e]	0	0	[0.0, 0.0]	0	0	[0.0, 0.0]
R04783	3-Ketolactose[c] + H2O[c] <=> 3-Keto-beta-D-galactose[c] + D-Glucose[c]	0	0	[0.0, 0.0]	0	0	[0.0, 0.0]
KAS13	(24) H+[c] + (16) NADPH[c] + Acetyl-CoA[c] + (8) |Malonyl-[acyl-carrier protein][c]| => |Octadecanoyl-[acyl-carrier protein][c]| + (16) NADP+[c] + CoA[c] + (7) |Acyl-carrier protein[c]| + (8) H2O[c] + (8) CO2[c]	0.0145435	0.0145435	[0.0145, 0.0145]	0.0145435	0.0145435	[0.0145, 0.0145]
Acetoin-t	Acetoin[c] => Acetoin[e]	0	2.53957e-07	[0.0, 0.0]	0	7.45211e-07	[0.0, 0.0]
R00414	UDP-N-acetyl-alpha-D-glucosamine[c] + H2O[c] <=> N-Acetyl-D-mannosamine[c] + UDP[c] + H+[c]	-999.997	1000	[-999.9968, 1000.0]	-999.997	1000	[-999.9968, 1000.0]
R01639	ATP[c] + D-Xylulose[c] <=> ADP[c] + |D-Xylulose 5-phosphate[c]| + H+[c]	0	0	[0.0, 0.0]	0	0	[0.0, 0.0]
ThiT	Thiamine[e] + H+[c] => Thiamine[c] + H+[e]	9.11595e-05	9.13939e-05	[0.0001, 0.0001]	9.0978e-05	9.13939e-05	[0.0001, 0.0001]
R01870	|Orotidine 5'-phosphate[c]| + Diphosphate[c] <=> Orotate[c] + |5-Phospho-alpha-D-ribose 1-diphosphate[c]|	-0.0311705	-0.03117	[-0.0312, -0.0312]	-0.0311705	-0.031169	[-0.0312, -0.0312]
R00425	GTP[c] + (3) H2O[c] => Formate[c] + 2,5-Diamino-6-(5-phospho-D-ribosylamino)pyrimidin-4(3H)-one[c] + Diphosphate[c] + (2) H+[c]	0.00988804	0.00988816	[0.0099, 0.0099]	0.00988804	0.00988831	[0.0099, 0.0099]
R02030	Phosphatidylglycerol[c] + CDP-diacylglycerol[c] => Cardiolipin[c] + CMP[c] + H+[c]	0	0	[0.0, 0.0]	0	0	[0.0, 0.0]
R09942	Chitobiose[c] + Orthophosphate[c] <=> N-Acetyl-D-glucosamine[c] + |N-Acetyl-alpha-D-glucosamine 1-phosphate[c]|	0	0	[0.0, 0.0]	0	0	[0.0, 0.0]
AguX	(4O-Me)GlcAalpha(1-2)[(Xylbeta(1-3))n](Xylbeta(1-3)m)[c] + H2O[c] => Xylan-oligosaccharides[c] + D-Glucuronate[c]	0	0	[0.0, 0.0]	0	0	[0.0, 0.0]
TrkH	|Potassium cation[e]| + H+[e] => |Potassium cation[c]| + H+[c]	0.0589003	0.0589003	[0.0589, 0.0589]	0.0589003	0.0589003	[0.0589, 0.0589]
R03656	ATP[c] + L-Isoleucine[c] + tRNA(Ile)[c] <=> AMP[c] + Diphosphate[c] + L-Isoleucyl-tRNA(Ile)[c]	0.0794189	0.0794189	[0.0794, 0.0794]	0.0794189	0.0794189	[0.0794, 0.0794]
R00921	Propanoyl-CoA[c] + Orthophosphate[c] <=> |Propanoyl phosphate[c]| + CoA[c]	0	0	[0.0, 0.0]	0	0	[0.0, 0.0]
xgosABC-1	XXXG-xyloglucan-oligosaccharides[e] + ATP[c] + H2O[c] => XXXG-xyloglucan-oligosaccharides[c] + ADP[c] + Orthophosphate[c] + H+[c]	0	0	[0.0, 0.0]	0	0	[0.0, 0.0]
R03654	ATP[c] + Glycine[c] + tRNA(Gly)[c] <=> AMP[c] + Diphosphate[c] + Glycyl-tRNA(Gly)[c]	0.050366	0.050366	[0.0504, 0.0504]	0.050366	0.050366	[0.0504, 0.0504]
R05633	|2-C-Methyl-D-erythritol 4-phosphate[c]| + CTP[c] + H+[c] <=> |4-(Cytidine 5'-diphospho)-2-C-methyl-D-erythritol[c]| + Diphosphate[c]	0	0	[0.0, 0.0]	0	0	[0.0, 0.0]
Biomass_Cbescii	(0.009) DNA[c] + (0.077) RNA[c] + (0.274) Protein[c] + (0.036) |Trace elements[c]| + (0.178) Lipids[c] + (0.066) Carbohydrate[c] + (0.0304) |Lipoteichoic acid[c]| + (0.2242) |cell wall[c]| => Biomass[c]	0.41	0.41	[0.41, 0.41]	0.41	0.41	[0.41, 0.41]
R02322	|Nicotinamide D-ribonucleotide[c]| + H2O[c] <=> |Nicotinate D-ribonucleotide[c]| + Ammonia[c] + H+[c]	-0.00102864	194.867	[-0.001, 194.8666]	-0.00102864	169.516	[-0.001, 169.5164]
R01288	O-Succinyl-L-homoserine[c] + |Hydrogen sulfide[c]| <=> L-Homocysteine[c] + Succinate[c] + H+[c]	-999.981	1000	[-999.9811, 1000.0]	-999.981	1000	[-999.9811, 1000.0]
nh4t	NH4+[e] <=> NH4+[c]	2.02626	2.02627	[2.0263, 2.0263]	2.02625	2.02627	[2.0262, 2.0263]
R02110_kz	Amylose(n=8)[c] => Glycogen[c]	0.0205757	0.0205757	[0.0206, 0.0206]	0.0205757	0.0205758	[0.0206, 0.0206]
R07238	S-Adenosyl-L-methionine[c] + |Precorrin 1[c]| <=> S-Adenosyl-L-homocysteine[c] + |Precorrin 2[c]|	-1000	1000	[-1000.0, 1000.0]	-1000	1000	[-1000.0, 1000.0]
sink_hybenalcohol	|4-Hydroxy-benzyl alcohol[c]| =>	0	2.34423e-07	[0.0, 0.0]	0	4.15932e-07	[0.0, 0.0]
EX_C00314[e]	Pyridoxine[e] <=>	0	0	[0.0, 0.0]	0	0	[0.0, 0.0]
EX_C00033[e]	Acetate[e] <=>	0	1.14173	[0.0, 1.1417]	0	1.14175	[0.0, 1.1417]
R00426	GTP[c] + H2O[c] => GMP[c] + Diphosphate[c] + H+[c]	0	194.868	[0.0, 194.8677]	0	169.517	[0.0, 169.5174]
R04199	(2S,4S)-4-Hydroxy-2,3,4,5-tetrahydrodipicolinate[c] + NADPH[c] + H+[c] => 2,3,4,5-Tetrahydrodipicolinate[c] + NADP+[c] + H2O[c]	0	1.01583e-06	[0.0, 0.0]	0	0.120016	[0.0, 0.12]
R00658	2-Phospho-D-glycerate[c] <=> Phosphoenolpyruvate[c] + H2O[c]	143.916	143.916	[143.9161, 143.9161]	143.916	143.916	[143.9161, 143.9161]
ArabABC	H2O[c] + ATP[c] + L-Arabinose[e] => ADP[c] + Orthophosphate[c] + L-Arabinose[c] + H+[c]	0	0	[0.0, 0.0]	0	0	[0.0, 0.0]
MBH	(2) |Reduced ferredoxin (2[4Fe-4S]) (Fdred)[c]| + (3) H+[c] => Hydrogen[c] + (2) |Oxidized ferredoxin (2[4Fe-4S]) (Fdox)[c]| + H+[e]	268.034	919.75	[268.0335, 919.7496]	140.571	141.713	[140.5709, 141.7127]
R03084	3-Dehydroquinate[c] <=> 3-Dehydroshikimate[c] + H2O[c]	0.0875548	0.087556	[0.0876, 0.0876]	0.0875528	0.0875562	[0.0876, 0.0876]
R00754	Acetaldehyde[c] + NADH[c] + H+[c] <=> Ethanol[c] + NAD+[c]	137.209	137.209	[137.2095, 137.2095]	115.966	115.966	[115.9657, 115.9657]
R03232	|Protein N(pi)-phospho-L-histidine[c]| + D-Fructose[e] => |Protein histidine[c]| + |D-Fructose 1-phosphate[c]|	0	0	[0.0, 0.0]	0	0	[0.0, 0.0]
R01175	Butanoyl-CoA[c] + FAD[c] + H+[c] <=> FADH2[c] + Crotonoyl-CoA[c]	0	0	[0.0, 0.0]	0	0	[0.0, 0.0]
EX_C00504[e]	Folate[e] <=>	-1.01583e-06	0	[-0.0, 0.0]	-2.98087e-06	0	[-0.0, 0.0]
R09394	GTP[c] + S-Adenosyl-L-methionine[c] + NADH[c] => |(8S)-3',8-Cyclo-7,8-dihydroguanosine 5'-triphosphate[c]| + 5'-Deoxyadenosine[c] + L-Methionine[c] + NAD+[c]	0	0	[0.0, 0.0]	0	0	[0.0, 0.0]
R10859	|2-C-Methyl-D-erythritol 2,4-cyclodiphosphate[c]| + |Reduced flavodoxin[c]| => |1-Hydroxy-2-methyl-2-butenyl 4-diphosphate[c]| + H2O[c] + |Oxidized flavodoxin[c]| + H+[c]	0	0	[0.0, 0.0]	0	0	[0.0, 0.0]
moABC	Molybdate[e] + ATP[c] + H2O[c] => Molybdate[c] + ADP[c] + Orthophosphate[c] + H+[c]	0	0	[0.0, 0.0]	0	0	[0.0, 0.0]
R05679	|Glycerone phosphate[c]| + NADH[c] + H+[c] => |sn-Glycerol 1-phosphate[c]| + NAD+[c]	0	0	[0.0, 0.0]	0	0	[0.0, 0.0]
GlcnABC	beta-D-Glucuronoside[e] + ATP[c] + H2O[c] => beta-D-Glucuronoside[c] + ADP[c] + Orthophosphate[c] + H+[c]	0	0	[0.0, 0.0]	0	0	[0.0, 0.0]
R03905	Glutaminyl-tRNA[c] + L-Glutamate[c] + Orthophosphate[c] + ADP[c] + H+[c] <=> L-Glutamyl-tRNA(Gln)[c] + L-Glutamine[c] + ATP[c] + H2O[c]	-0.0246983	-0.0246983	[-0.0247, -0.0247]	-0.0246983	-0.0246983	[-0.0247, -0.0247]
trehABC	alpha,alpha-Trehalose[e] + ATP[c] + H2O[c] => alpha,alpha-Trehalose[c] + ADP[c] + Orthophosphate[c] + H+[c]	0	0	[0.0, 0.0]	0	0	[0.0, 0.0]
R02926	Melibiitol[c] + H2O[c] <=> D-Sorbitol[c] + D-Galactose[c]	0	0	[0.0, 0.0]	0	0	[0.0, 0.0]
EX_C00031[e]	D-Glucose[e] <=>	0	2.53958e-07	[0.0, 0.0]	0	5.96169e-07	[0.0, 0.0]
R03664	ATP[c] + L-Tryptophan[c] + tRNA(Trp)[c] <=> AMP[c] + Diphosphate[c] + L-Tryptophanyl-tRNA(Trp)[c]	0.00764721	0.00764721	[0.0076, 0.0076]	0.00764721	0.00764721	[0.0076, 0.0076]
R09726	ATP[c] + Molybdopterin[c] + H+[c] <=> Diphosphate[c] + |Adenylated molybdopterin[c]|	0	0	[0.0, 0.0]	0	0	[0.0, 0.0]
lipid_met	(0.039599) Phosphatidylglycerophosphate[c] => Lipids[c]	0.07298	0.07298	[0.073, 0.073]	0.07298	0.07298	[0.073, 0.073]
R04377	3-D-Glucosyl-1,2-diacylglycerol[c] + UDP-glucose[c] => Diglucosyldiacylglycerol[c] + UDP[c] + H+[c]	1.87708e-05	1.87712e-05	[0.0, 0.0]	1.87708e-05	1.87708e-05	[0.0, 0.0]
R00965	|Orotidine 5'-phosphate[c]| + H+[c] => UMP[c] + CO2[c]	0.03117	0.0311705	[0.0312, 0.0312]	0.031169	0.0311705	[0.0312, 0.0312]
R00575	(2) ATP[c] + L-Glutamine[c] + HCO3-[c] + H2O[c] <=> (2) ADP[c] + Orthophosphate[c] + L-Glutamate[c] + |Carbamoyl phosphate[c]| + (2) H+[c]	0.0660747	0.0660752	[0.0661, 0.0661]	0.0660737	0.0660752	[0.0661, 0.0661]
R01287	O-Acetyl-L-homoserine[c] + |Hydrogen sulfide[c]| <=> L-Homocysteine[c] + Acetate[c] + H+[c]	-999.981	1000	[-999.9811, 1000.0]	-999.981	1000	[-999.9811, 1000.0]
R02689	UDP-glucose[c] + 1,2-Diacyl-sn-glycerol[c] => UDP[c] + 3-D-Glucosyl-1,2-diacylglycerol[c] + H+[c]	1.87708e-05	1.87712e-05	[0.0, 0.0]	1.87708e-05	1.87708e-05	[0.0, 0.0]
R11323	dTTP[c] + H2O[c] => dTMP[c] + Diphosphate[c] + H+[c]	0	194.868	[0.0, 194.8677]	0	169.517	[0.0, 169.5174]
R01183	myo-Inositol[c] + NAD+[c] <=> 2-Inosose[c] + NADH[c] + H+[c]	0	0	[0.0, 0.0]	0	0	[0.0, 0.0]
R03472	|Aminoimidazole ribotide[c]| + S-Adenosyl-L-methionine[c] <=> 4-Amino-2-methyl-5-(phosphooxymethyl)pyrimidine[c] + 5'-Deoxyadenosine[c] + L-Methionine[c] + Formate[c] + (3) H+[c] + CO[c]	0	2.34423e-07	[0.0, 0.0]	0	4.15932e-07	[0.0, 0.0]
R11372	|(8S)-3',8-Cyclo-7,8-dihydroguanosine 5'-triphosphate[c]| + H2O[c] <=> |Precursor Z[c]| + Diphosphate[c]	0	0	[0.0, 0.0]	0	0	[0.0, 0.0]
R07404	ATP[c] + |Aminoimidazole ribotide[c]| + HCO3-[c] <=> ADP[c] + Orthophosphate[c] + 5-Carboxyamino-1-(5-phospho-D-ribosyl)imidazole[c] + (2) H+[c]	0.0813286	0.0813299	[0.0813, 0.0813]	0.0813267	0.0813301	[0.0813, 0.0813]
R01855	dGTP[c] + H2O[c] => dGMP[c] + Diphosphate[c] + H+[c]	0	0	[0.0, 0.0]	0	0	[0.0, 0.0]
R00137	H+[c] + ATP[c] + |Nicotinamide D-ribonucleotide[c]| <=> Diphosphate[c] + NAD+[c]	-194.867	0.00102864	[-194.8666, 0.001]	-169.516	0.00102864	[-169.5164, 0.001]
R01398	|Carbamoyl phosphate[c]| + L-Ornithine[c] <=> Orthophosphate[c] + L-Citrulline[c] + H+[c]	0.0349047	0.0349047	[0.0349, 0.0349]	0.0349047	0.0349047	[0.0349, 0.0349]
R02472	(R)-Pantoate[c] + NADP+[c] <=> 2-Dehydropantoate[c] + NADPH[c] + H+[c]	-0.00402874	-0.00402874	[-0.004, -0.004]	-0.00402874	-0.00402874	[-0.004, -0.004]
R00651	O-Acetyl-L-homoserine[c] + Methanethiol[c] <=> L-Methionine[c] + Acetate[c] + H+[c]	0	0	[0.0, 0.0]	0	0	[0.0, 0.0]
R01220	5,10-Methylenetetrahydrofolate[c] + NADP+[c] <=> 5,10-Methenyltetrahydrofolate[c] + NADPH[c]	0.106272	0.106273	[0.1063, 0.1063]	0.10627	0.106274	[0.1063, 0.1063]
R02301	ATP[c] + |Folinic acid[c]| <=> ADP[c] + Orthophosphate[c] + 5,10-Methenyltetrahydrofolate[c]	0	0	[0.0, 0.0]	0	0	[0.0, 0.0]
R10339	2-Amino-7,8-dihydro-4-hydroxy-6-(diphosphooxymethyl)pteridine[c] + |4-(beta-D-Ribofuranosyl)aniline 5'-phosphate[c]| <=> |N-[(7,8-Dihydropterin-6-yl)methyl]-4-(beta-D-ribofuranosyl)aniline 5'-phosphate[c]| + Diphosphate[c]	0	0	[0.0, 0.0]	0	0	[0.0, 0.0]
R00570	ATP[c] + CDP[c] <=> ADP[c] + CTP[c]	0.195695	195.063	[0.1957, 195.0634]	0.195695	169.713	[0.1957, 169.7131]
R09593	ATP[c] + [L-Asp(4-L-Arg)]n-L-Asp[c] + L-Arginine[c] <=> ADP[c] + Orthophosphate[c] + [L-Asp(4-L-Arg)]n+1[c] + H+[c]	0	0	[0.0, 0.0]	0	0	[0.0, 0.0]
MgtE	|Magnesium cation[e]| => |Magnesium cation[c]|	0	0.0219198	[0.0, 0.0219]	0.0219179	0.0219198	[0.0219, 0.0219]
R01090	L-Leucine[c] + 2-Oxoglutarate[c] <=> 4-Methyl-2-oxopentanoate[c] + L-Glutamate[c]	-0.0801172	-0.0801172	[-0.0801, -0.0801]	-0.0801172	-0.0801172	[-0.0801, -0.0801]
R02282	N-Acetylornithine[c] + L-Glutamate[c] <=> L-Ornithine[c] + N-Acetyl-L-glutamate[c]	0.0349047	0.0349047	[0.0349, 0.0349]	0.0349047	0.0349047	[0.0349, 0.0349]
R00429	ATP[c] + GTP[c] <=> AMP[c] + |Guanosine 3'-diphosphate 5'-triphosphate[c]|	0	0	[0.0, 0.0]	0	0	[0.0, 0.0]
R05688	|2-C-Methyl-D-erythritol 4-phosphate[c]| + NADP+[c] <=> |1-deoxy-D-xylulose 5-phosphate[c]| + NADPH[c] + H+[c]	0	0	[0.0, 0.0]	0	0	[0.0, 0.0]
R00084	(4) Porphobilinogen[c] + H2O[c] <=> Hydroxymethylbilane[c] + (4) Ammonia[c] + (4) H+[c]	0	0	[0.0, 0.0]	0	0	[0.0, 0.0]
R02283	N-Acetylornithine[c] + 2-Oxoglutarate[c] <=> |N-Acetyl-L-glutamate 5-semialdehyde[c]| + L-Glutamate[c]	-0.0349047	-0.0349047	[-0.0349, -0.0349]	-0.0349047	-0.0349047	[-0.0349, -0.0349]
R01900	Isocitrate[c] <=> cis-Aconitate[c] + H2O[c]	-0.193943	-0.193942	[-0.1939, -0.1939]	-0.193943	-0.19394	[-0.1939, -0.1939]
R04391	ATP[c] + N-((R)-Pantothenoyl)-L-cysteine[c] <=> ADP[c] + (R)-4'-Phosphopantothenoyl-L-cysteine[c] + H+[c]	0	0	[0.0, 0.0]	0	0	[0.0, 0.0]
R10039	Lotaustralin[c] + H2O[c] => (2R)-2-Hydroxy-2-methylbutanenitrile[c] + D-Glucose[c]	0	0	[0.0, 0.0]	0	0	[0.0, 0.0]
R03260	O-Succinyl-L-homoserine[c] + L-Cysteine[c] <=> L-Cystathionine[c] + Succinate[c] + H+[c]	-1000	1000	[-1000.0, 1000.0]	-1000	1000	[-1000.0, 1000.0]
R03789	|tRNA guanine[c]| + Queuine[c] <=> |tRNA queuine[c]| + Guanine[c]	0	0	[0.0, 0.0]	0	0	[0.0, 0.0]
ileABC	ATP[c] + H2O[c] + L-Isoleucine[e] => ADP[c] + Orthophosphate[c] + L-Isoleucine[c] + H+[c]	0	0	[0.0, 0.0]	0	0	[0.0, 0.0]
pro_met	(0.431137) L-Alanyl-tRNA[c] + (0.310706) L-Arginyl-tRNA(Arg)[c] + (0.381591) L-Asparaginyl-tRNA(Asn)[c] + (0.387095) L-Aspartyl-tRNA(Asp)[c] + (0.08587) L-Cysteinyl-tRNA(Cys)[c] + (0.57862) L-Glutamyl-tRNA(Glu)[c] + (0.219853) Glutaminyl-tRNA[c] + (0.448335) Glycyl-tRNA(Gly)[c] + (0.104865) L-Histidyl-tRNA(His)[c] + (0.706951) L-Isoleucyl-tRNA(Ile)[c] + (0.713167) L-Leucyl-tRNA[c] + (0.696724) L-…	0.11234	0.11234	[0.1123, 0.1123]	0.11234	0.11234	[0.1123, 0.1123]
xosABC	Xylan-oligosaccharides[e] + ATP[c] + H2O[c] => Xylan-oligosaccharides[c] + ADP[c] + Orthophosphate[c] + H+[c]	0	0	[0.0, 0.0]	0	0	[0.0, 0.0]
R03658	ATP[c] + L-Lysine[c] + tRNA(Lys)[c] <=> AMP[c] + Diphosphate[c] + L-Lysyl-tRNA[c]	0.07827	0.07827	[0.0783, 0.0783]	0.07827	0.07827	[0.0783, 0.0783]
R01716	Chorismate[c] + L-Glutamine[c] <=> 4-Amino-4-deoxychorismate[c] + L-Glutamate[c]	0.000162909	0.000163925	[0.0002, 0.0002]	0.000160944	0.000163925	[0.0002, 0.0002]
Ram106B	|Rhamnose oligosaccharides(n=2)[c]| + H2O[c] => (2) L-Rhamnose[c]	0	0	[0.0, 0.0]	0	0	[0.0, 0.0]
cosABC	Cellotetraose[e] + ATP[c] + H2O[c] => Cellotetraose[c] + ADP[c] + Orthophosphate[c] + H+[c]	0	18.0198	[0.0, 18.0198]	0	18.0198	[0.0, 18.0198]
R04405	5-Methyltetrahydropteroyltri-L-glutamate[c] + L-Homocysteine[c] <=> Tetrahydropteroyltri-L-glutamate[c] + L-Methionine[c]	0	0	[0.0, 0.0]	0	0	[0.0, 0.0]
R00939	Dihydrofolate[c] + NADPH[c] + H+[c] => Tetrahydrofolate[c] + NADP+[c]	0	1.01583e-06	[0.0, 0.0]	0	0.000163925	[0.0, 0.0002]
Cd2efflux	Cadmium[c] + H+[e] => Cadmium[e] + H+[c]	0	0	[0.0, 0.0]	0	0	[0.0, 0.0]
R00515	CTP[c] + H2O[c] => CMP[c] + Diphosphate[c] + H+[c]	0	194.868	[0.0, 194.8677]	0	169.517	[0.0, 169.5174]
piABC	Orthophosphate[e] + ATP[c] + H2O[c] => (2) Orthophosphate[c] + ADP[c] + H+[c]	0	0.389537	[0.0, 0.3895]	0	5.9617e-06	[0.0, 0.0]
R04173	|O-Phospho-L-serine (Pser)[c]| + 2-Oxoglutarate[c] <=> 3-Phosphonooxypyruvate[c] + L-Glutamate[c]	-0.170894	-0.170892	[-0.1709, -0.1709]	-0.170894	-0.170891	[-0.1709, -0.1709]
R02036	6-Phospho-D-gluconate[c] => 2-Keto-3-deoxy-6-phosphogluconate[c] + H2O[c]	0	1000	[0.0, 1000.0]	0	1000	[0.0, 1000.0]
R05030	ATP[c] + Undecaprenyl-diphospho-N-acetylmuramoyl-(N-acetylglucosamine)-L-alanyl-gamma-D-glutamyl-L-lysyl-D-alanyl-D-alanine[c] + Ammonia[c] <=> ADP[c] + Orthophosphate[c] + Undecaprenyl-diphospho-N-acetylmuramoyl-(N-acetylglucosamine)-L-alanyl-D-isoglutaminyl-L-lysyl-D-alanyl-D-alanine[c]	0	0	[0.0, 0.0]	0	0	[0.0, 0.0]
R05142	Cellohexaose[c] + H2O[c] => Cellopentaose[c] + D-Glucose[c]	0	0	[0.0, 0.0]	0	0	[0.0, 0.0]
carb_met	(0.760375) Glycogen[c] => Carbohydrate[c]	0.02706	0.02706	[0.0271, 0.0271]	0.02706	0.02706	[0.0271, 0.0271]
R01130	IMP[c] + NAD+[c] + H2O[c] <=> |Xanthosine 5'-phosphate[c]| + NADH[c] + H+[c]	0.0477979	0.0477989	[0.0478, 0.0478]	0.0477959	0.0477989	[0.0478, 0.0478]
kojABC	Kojibiose[e] + ATP[c] + H2O[c] => Kojibiose[c] + ADP[c] + Orthophosphate[c] + H+[c]	0	0	[0.0, 0.0]	0	0	[0.0, 0.0]
R00674	L-Serine[c] + Indole[c] => L-Tryptophan[c] + H2O[c]	0	0.00764721	[0.0, 0.0076]	0	0.00764721	[0.0, 0.0076]
R04112	N-Acetylmuramoyl-Ala[c] + H2O[c] <=> N-Acetylmuramate[c] + L-Alanine[c]	0	0	[0.0, 0.0]	0	0	[0.0, 0.0]
EX_C00011[e]	CO2[e] <=>	144.934	146.075	[144.9336, 146.0753]	187.421	188.563	[187.4211, 188.5629]
KAS2	(18) H+[c] + (12) NADPH[c] + Acetyl-CoA[c] + (6) |Malonyl-[acyl-carrier protein][c]| => Tetradecanoyl-[acp][c] + (12) NADP+[c] + CoA[c] + (5) |Acyl-carrier protein[c]| + (6) H2O[c] + (6) CO2[c]	0.00872612	0.00872612	[0.0087, 0.0087]	0.00872612	0.00872612	[0.0087, 0.0087]
R04998	cis-beta-D-Glucosyl-2-hydroxycinnamate[c] + H2O[c] => cis-2-Hydroxycinnamate[c] + D-Glucose[c]	0	0	[0.0, 0.0]	0	0	[0.0, 0.0]
R03443	|N-Acetyl-L-glutamate 5-semialdehyde[c]| + Orthophosphate[c] + NADP+[c] <=> |N-Acetyl-L-glutamate 5-phosphate[c]| + NADPH[c] + H+[c]	-0.0349047	-0.0349047	[-0.0349, -0.0349]	-0.0349047	-0.0349047	[-0.0349, -0.0349]
R00936	Dihydrofolate[c] + NADH[c] + H+[c] => Tetrahydrofolate[c] + NAD+[c]	0.000162909	0.000163925	[0.0002, 0.0002]	0	0.000163925	[0.0, 0.0002]
R01127	IMP[c] + H2O[c] <=> 1-(5'-Phosphoribosyl)-5-formamido-4-imidazolecarboxamide[c]	-0.0931104	-0.0931092	[-0.0931, -0.0931]	-0.0931106	-0.0931072	[-0.0931, -0.0931]
R04773	ATP[c] + L-Selenomethionine[c] + tRNA(Met)[c] <=> AMP[c] + Diphosphate[c] + Selenomethionyl-tRNA(Met)[c]	0	0	[0.0, 0.0]	0	0	[0.0, 0.0]
R02328	dTTP[c] + |D-Glucose 1-phosphate[c]| + H+[c] <=> Diphosphate[c] + dTDP-glucose[c]	0	0	[0.0, 0.0]	0	0	[0.0, 0.0]
R00087	ATP[c] + H2O[c] => AMP[c] + Diphosphate[c] + H+[c]	0	194.868	[0.0, 194.8677]	0	169.517	[0.0, 169.5174]
R00351	Citrate[c] + CoA[c] + H+[c] <=> Acetyl-CoA[c] + H2O[c] + Oxaloacetate[c]	-0.193943	-0.193942	[-0.1939, -0.1939]	-0.193943	-0.19394	[-0.1939, -0.1939]
R09978	7-Carboxy-7-carbaguanine[c] + Ammonia[c] + ATP[c] <=> 7-Cyano-7-carbaguanine[c] + ADP[c] + Orthophosphate[c] + H2O[c]	0.0230409	0.0230412	[0.023, 0.023]	0.0230406	0.0230412	[0.023, 0.023]
R03634	Stachyose[c] + H2O[c] <=> Raffinose[c] + D-Galactose[c]	0	0	[0.0, 0.0]	0	0	[0.0, 0.0]
lacABC	Lactose[e] + H2O[c] + ATP[c] => Lactose[c] + ADP[c] + Orthophosphate[c] + H+[c]	0	0	[0.0, 0.0]	0	0	[0.0, 0.0]
R11636	CTP[c] + Formate[c] + H+[c] <=> dCTP[c] + CO2[c] + H2O[c]	0.00133472	97.4352	[0.0013, 97.4352]	0.00133472	84.7601	[0.0013, 84.7601]
R01775	L-Homoserine[c] + NADP+[c] <=> |L-Aspartate 4-semialdehyde[c]| + NADPH[c] + H+[c]	1.65007	1.65007	[1.6501, 1.6501]	22.8938	22.8938	[22.8938, 22.8938]
R01863	Inosine[c] + Orthophosphate[c] <=> Hypoxanthine[c] + |alpha-D-Ribose 1-phosphate[c]|	0	0	[0.0, 0.0]	0	0	[0.0, 0.0]
R10209	|tRNA guanine[c]| + 7-Aminomethyl-7-carbaguanine[c] <=> |tRNA 7-aminomethyl-7-carbaguanine[c]| + Guanine[c]	0	0	[0.0, 0.0]	0	0	[0.0, 0.0]
EX_C00022[e]	Pyruvate[e] <=>	0	1.14173	[0.0, 1.1417]	0	1.14175	[0.0, 1.1417]
R03223	|4-Amino-5-hydroxymethyl-2-methylpyrimidine diphosphate[c]| + 4-Methyl-5-(2-phosphooxyethyl)thiazole[c] + H+[c] <=> Diphosphate[c] + |Thiamin monophosphate[c]|	0	2.34423e-07	[0.0, 0.0]	0	4.15932e-07	[0.0, 0.0]
R10244	|Purine deoxyribonucleoside[c]| + Orthophosphate[c] <=> Purine[c] + |2-Deoxy-D-ribose 1-phosphate[c]|	0	0	[0.0, 0.0]	0	0	[0.0, 0.0]
R01513	3-Phospho-D-glycerate[c] + NAD+[c] <=> 3-Phosphonooxypyruvate[c] + NADH[c] + H+[c]	0.170892	0.170894	[0.1709, 0.1709]	0.170891	0.170894	[0.1709, 0.1709]
R01878	Cytidine[c] + H2O[c] => Uridine[c] + Ammonia[c]	0	0	[0.0, 0.0]	0	0	[0.0, 0.0]
R08614_kz	1,4-beta-D-Mannooligosaccharide(n=4)[c] + (3) H2O[c] => (4) D-Mannose[c]	0	18.1867	[0.0, 18.1867]	0	18.1867	[0.0, 18.1867]
R11308_kz	Cellotetraose[e] + H2O[e] => (2) Cellobiose[e]	0	18.0198	[0.0, 18.0198]	0	18.0198	[0.0, 18.0198]
FolT	Folate[e] + ATP[c] + H2O[c] => Folate[c] + ADP[c] + Orthophosphate[c] + H+[c]	0	1.01583e-06	[0.0, 0.0]	0	2.98085e-06	[0.0, 0.0]
R01715	Chorismate[c] <=> Prephenate[c]	0.0797447	0.0797449	[0.0797, 0.0797]	0.0797447	0.0797451	[0.0797, 0.0797]
TP_NH3	Ammonia[c] <=> Ammonia[e]	0	0	[0.0, 0.0]	0	0	[0.0, 0.0]
R00189	ATP[c] + Deamino-NAD+[c] + Ammonia[c] => AMP[c] + Diphosphate[c] + NAD+[c]	0	194.868	[0.0, 194.8677]	0	169.517	[0.0, 169.5174]
TECA4S_Cbes	(30) H2O[c] + (30) UDP-N-acetyl-D-galactosamine[c] + (30) UDP-glucose[c] => (60) H+[c] + |Minor teichoic acid (acetylgalactosamine glucose phosphate, n=30)[c]| + (30) UDP[c] + (30) UMP[c]	0.00127514	0.00127514	[0.0013, 0.0013]	0.00127514	0.00127514	[0.0013, 0.0013]
R00529	ATP[c] + Sulfate[c] + H+[c] <=> Diphosphate[c] + |Adenylyl sulfate[c]|	0	0	[0.0, 0.0]	0	0	[0.0, 0.0]
TP_CO	CO[c] <=> CO[e]	0	2.34423e-07	[0.0, 0.0]	0	4.15931e-07	[0.0, 0.0]
R02098	ATP[c] + dUMP[c] => ADP[c] + dUDP[c]	0	0	[0.0, 0.0]	0	0	[0.0, 0.0]
axosABC	Arabinoxylan-oligosaccharides[e] + ATP[c] + H2O[c] => Arabinoxylan-oligosaccharides[c] + ADP[c] + Orthophosphate[c] + H+[c]	0	0	[0.0, 0.0]	0	0	[0.0, 0.0]
R01518	3-Phospho-D-glycerate[c] <=> 2-Phospho-D-glycerate[c]	143.916	143.916	[143.9161, 143.9161]	143.916	143.916	[143.9161, 143.9161]
DeoABC	Deoxynucleoside[e] + ATP[c] + H2O[c] => Deoxynucleoside[c] + ADP[c] + Orthophosphate[c] + H+[c]	0	0	[0.0, 0.0]	0	0	[0.0, 0.0]
R01104	3-beta-D-Galactosyl-sn-glycerol[c] + H2O[c] <=> D-Galactose[c] + Glycerol[c]	0	0	[0.0, 0.0]	0	0	[0.0, 0.0]
R01668	dCTP[c] + H2O[c] => dCMP[c] + Diphosphate[c] + H+[c]	0	97.4338	[0.0, 97.4338]	0	84.7587	[0.0, 84.7587]
R04560	10-Formyltetrahydrofolate[c] + 1-(5'-Phosphoribosyl)-5-amino-4-imidazolecarboxamide[c] <=> Tetrahydrofolate[c] + 1-(5'-Phosphoribosyl)-5-formamido-4-imidazolecarboxamide[c]	0.0931092	0.0931104	[0.0931, 0.0931]	0.0931072	0.0931106	[0.0931, 0.0931]
vb12ABC	|Vitamin B12[e]| + ATP[c] + H2O[c] => |Vitamin B12[c]| + ADP[c] + Orthophosphate[c] + H+[c]	0	0	[0.0, 0.0]	0	0	[0.0, 0.0]
R03662	ATP[c] + L-Serine[c] + tRNA(Ser)[c] <=> AMP[c] + Diphosphate[c] + L-Seryl-tRNA(Ser)[c]	0.0504899	0.0504899	[0.0505, 0.0505]	0.0504899	0.0504899	[0.0505, 0.0505]
14GLACANASE	Amylose(n=8)[e] + H2O[e] => (2) Maltodextrin(n=4)[e]	0	0	[0.0, 0.0]	0	0	[0.0, 0.0]
TECA2S45_Cbes	(45) D-Alanine[c] + (45) ATP[c] + (45) CDP-glycerol[c] + (45) H2O[c] + UDP-N-acetyl-alpha-D-glucosamine[c] + UDP-N-acetyl-D-mannosamine[c] => (45) AMP[c] + (45) CMP[c] + |Glycerol teichoic acid (n=45), unlinked, D-ala substituted[c]| + (91) H+[c] + (45) Diphosphate[c] + UDP[c] + UMP[c]	0.000963526	0.000963526	[0.001, 0.001]	0.000963526	0.000963527	[0.001, 0.001]
R00703	(S)-Lactate[c] + NAD+[c] <=> Pyruvate[c] + NADH[c] + H+[c]	-1.14173	0	[-1.1417, 0.0]	-5.96169e-06	0	[-0.0, 0.0]
R02060	|alpha-D-Glucosamine 1-phosphate[c]| <=> |D-Glucosamine 6-phosphate[c]|	-0.134147	-0.134147	[-0.1341, -0.1341]	-0.134147	-0.134147	[-0.1341, -0.1341]
R00431	GDP[c] + Phosphoenolpyruvate[c] + CO2[c] <=> GTP[c] + Oxaloacetate[c]	-1.2125	457.752	[-1.2125, 457.7516]	-22.4563	426.064	[-22.4563, 426.0639]
ETOHt1	Ethanol[c] <=> Ethanol[e]	137.209	137.209	[137.2095, 137.2095]	115.966	115.966	[115.9657, 115.9657]
R04591	ATP[c] + 1-(5-Phospho-D-ribosyl)-5-amino-4-imidazolecarboxylate[c] + L-Aspartate[c] <=> ADP[c] + Orthophosphate[c] + 1-(5'-Phosphoribosyl)-5-amino-4-(N-succinocarboxamide)-imidazole[c] + H+[c]	0.0813286	0.0813299	[0.0813, 0.0813]	0.0813267	0.0813301	[0.0813, 0.0813]
R08924	ATP[c] + HCO3-[c] + Butanoyl-CoA[c] <=> ADP[c] + Orthophosphate[c] + (2S)-Ethylmalonyl-CoA[c] + H+[c]	0	0	[0.0, 0.0]	0	0	[0.0, 0.0]
R02727	alpha,alpha-Trehalose[c] + Orthophosphate[c] <=> D-Glucose[c] + |D-Glucose 1-phosphate[c]|	0	0	[0.0, 0.0]	0	0	[0.0, 0.0]
R04208	ATP[c] + 2-(Formamido)-N1-(5'-phosphoribosyl)acetamidine[c] <=> ADP[c] + Orthophosphate[c] + |Aminoimidazole ribotide[c]| + H+[c]	0.0813286	0.0813301	[0.0813, 0.0813]	0.0813267	0.0813305	[0.0813, 0.0813]
R01068	|D-Fructose 1,6-bisphosphate[c]| <=> |Glycerone phosphate[c]| + |D-Glyceraldehyde 3-phosphate[c]|	72.2536	72.2536	[72.2536, 72.2536]	72.2536	72.2536	[72.2536, 72.2536]
R02722	L-Serine[c] + |Indoleglycerol phosphate[c]| => L-Tryptophan[c] + |D-Glyceraldehyde 3-phosphate[c]| + H2O[c]	0	0.00764721	[0.0, 0.0076]	0	0.00764721	[0.0, 0.0076]
R11312	(2) H+[c] + |4-Amino-5-hydroxymethyl-2-methylpyrimidine diphosphate[c]| + |2-[(2R,5Z)-2-Carboxy-4-methylthiazol-5(2H)-ylidene]ethyl phosphate[c]| <=> Diphosphate[c] + |Thiamin monophosphate[c]| + CO2[c]	0	0	[0.0, 0.0]	0	0	[0.0, 0.0]
R07413	Digalacturonate[c] + H2O[c] <=> (2) D-Galacturonate[c]	0	0	[0.0, 0.0]	0	0	[0.0, 0.0]
Bgal	XLLG-xyloglucan-oligosaccharides[c] + (2) H2O[c] => XXXG-xyloglucan-oligosaccharides[c] + (2) D-Galactose[c]	0	0	[0.0, 0.0]	0	0	[0.0, 0.0]
Lac-symp	(S)-Lactate[c] + H+[c] => (S)-Lactate[e] + H+[e]	0	1.14173	[0.0, 1.1417]	0	5.96169e-06	[0.0, 0.0]
R01728	Prephenate[c] + NAD+[c] => 3-(4-Hydroxyphenyl)pyruvate[c] + CO2[c] + NADH[c]	0	0.0363991	[0.0, 0.0364]	0	0.0363992	[0.0, 0.0364]
EX_C00698[e]	Cl-[e] <=>	0	0	[0.0, 0.0]	0	0	[0.0, 0.0]
R04383	5-Dehydro-4-deoxy-D-glucuronate[c] <=> (4S)-4,6-Dihydroxy-2,5-dioxohexanoate[c]	0	0	[0.0, 0.0]	0	0	[0.0, 0.0]
R07405	5-Carboxyamino-1-(5-phospho-D-ribosyl)imidazole[c] <=> 1-(5-Phospho-D-ribosyl)-5-amino-4-imidazolecarboxylate[c]	0.0813286	0.0813299	[0.0813, 0.0813]	0.0813267	0.0813301	[0.0813, 0.0813]
R04946	O-Succinyl-L-homoserine[c] + L-Selenocysteine[c] <=> L-Selenocystathionine[c] + Succinate[c] + H+[c]	-1000	1000	[-1000.0, 1000.0]	-1000	1000	[-1000.0, 1000.0]
R00114	L-Glutamine[c] + 2-Oxoglutarate[c] + NADPH[c] + H+[c] => (2) L-Glutamate[c] + NADP+[c]	0	1.01583e-06	[0.0, 0.0]	42.2792	42.4875	[42.2792, 42.4875]
R00004	Diphosphate[c] + H2O[c] => (2) Orthophosphate[c] + H+[c]	0	194.868	[0.0, 194.8677]	0	169.517	[0.0, 169.5174]
R01030	sn-Glycero-3-phosphocholine[c] + H2O[c] <=> Choline[c] + |sn-Glycerol 3-phosphate[c]| + H+[c]	0	0	[0.0, 0.0]	0	0	[0.0, 0.0]
XOSASE	Xylan-oligosaccharides[c] + H2O[c] => (2) Xylobiose[c]	0	0	[0.0, 0.0]	0	0	[0.0, 0.0]
mosABC	1,4-beta-D-Mannooligosaccharide(n=4)[e] + ATP[c] + H2O[c] => 1,4-beta-D-Mannooligosaccharide(n=4)[c] + ADP[c] + Orthophosphate[c] + H+[c]	0	0	[0.0, 0.0]	0	0	[0.0, 0.0]
R11308_kz2	Cellotetraose[e] + (3) H2O[e] => (4) D-Glucose[e]	0	18.0198	[0.0, 18.0198]	0	18.0198	[0.0, 18.0198]
R03217	O-Acetyl-L-homoserine[c] + L-Cysteine[c] <=> L-Cystathionine[c] + Acetate[c] + H+[c]	-1000	1000	[-1000.0, 1000.0]	-1000	1000	[-1000.0, 1000.0]
R02147	Guanosine[c] + Orthophosphate[c] <=> Guanine[c] + |alpha-D-Ribose 1-phosphate[c]|	0	0	[0.0, 0.0]	0	0	[0.0, 0.0]
R02112_kz	Maltodextrin(n=4)[c] + H2O[c] => (2) Maltose[c]	0	0	[0.0, 0.0]	0	0	[0.0, 0.0]
R00256	L-Glutamine[c] + H2O[c] => L-Glutamate[c] + Ammonia[c] + H+[c]	0	194.868	[0.0, 194.8677]	0	169.517	[0.0, 169.5174]
EX_C20679[e]	Tungstate[e] <=>	0	0	[0.0, 0.0]	0	0	[0.0, 0.0]
R03801	Cellotetraose[c] + H2O[c] => Cellotriose[c] + D-Glucose[c]	0	18.0198	[0.0, 18.0198]	0	18.0198	[0.0, 18.0198]
R01251	(S)-1-Pyrroline-5-carboxylate[c] + NADPH[c] + (2) H+[c] => L-Proline[c] + NADP+[c]	0	1.01583e-06	[0.0, 0.0]	0	0.0274282	[0.0, 0.0274]
R01074	ATP[c] + Biotin[c] + H+[c] <=> Diphosphate[c] + Biotinyl-5'-AMP[c]	0	0	[0.0, 0.0]	0	0	[0.0, 0.0]
R02439	ATP[c] + L-Ribulose[c] <=> ADP[c] + |L-Ribulose 5-phosphate[c]| + H+[c]	0	0	[0.0, 0.0]	0	0	[0.0, 0.0]
R02297	Xanthosine[c] + Orthophosphate[c] <=> Xanthine[c] + |alpha-D-Ribose 1-phosphate[c]|	0	0	[0.0, 0.0]	0	0	[0.0, 0.0]
R00952	Cellobiose[c] + Orthophosphate[c] => |D-Glucose 1-phosphate[c]| + D-Glucose[c]	0	36.3733	[0.0, 36.3733]	0	36.3733	[0.0, 36.3733]
R05085	O-Phospho-4-hydroxy-L-threonine[c] + 2-Oxoglutarate[c] <=> 2-Oxo-3-hydroxy-4-phosphobutanoate[c] + L-Glutamate[c]	0	0	[0.0, 0.0]	0	0	[0.0, 0.0]
MazG	dATP[c] + H2O[c] => dAMP[c] + Diphosphate[c] + H+[c]	0	0	[0.0, 0.0]	0	0	[0.0, 0.0]
Rnf_Na	(2) |Reduced ferredoxin (2[4Fe-4S]) (Fdred)[c]| + NAD+[c] + H+[c] + |Sodium cation[c]| => (2) |Oxidized ferredoxin (2[4Fe-4S]) (Fdox)[c]| + NADH[c] + |Sodium cation[e]|	0	0.389537	[0.0, 0.3895]	0.389528	0.389537	[0.3895, 0.3895]
R02558	Prunasin[c] + H2O[c] => Mandelonitrile[c] + D-Glucose[c]	0	0	[0.0, 0.0]	0	0	[0.0, 0.0]
R03013	|L-Histidinol phosphate[c]| + H2O[c] <=> L-Histidinol[c] + Orthophosphate[c]	0.0117805	0.0117805	[0.0118, 0.0118]	0.0117805	0.0117805	[0.0118, 0.0118]
R00942	ATP[c] + Tetrahydrofolate[c] + L-Glutamate[c] <=> ADP[c] + Orthophosphate[c] + THF-L-glutamate[c] + H+[c]	0	0	[0.0, 0.0]	0	0	[0.0, 0.0]
R00883	GDP[c] + |D-Mannose 1-phosphate[c]| + H+[c] <=> Orthophosphate[c] + GDP-mannose[c]	-458.964	0	[-458.9641, 0.0]	-448.52	0	[-448.5202, 0.0]
R02869	S-Adenosylmethioninamine[c] + Spermidine[c] <=> 5'-Methylthioadenosine[c] + Spermine[c] + H+[c]	0	0	[0.0, 0.0]	0	0	[0.0, 0.0]
R00299	ATP[c] + D-Glucose[c] => ADP[c] + |D-Glucose 6-phosphate[c]| + H+[c]	0	72.7466	[0.0, 72.7466]	0	72.7466	[0.0, 72.7466]
R01224	5,10-Methylenetetrahydrofolate[c] + NADPH[c] + H+[c] => 5-Methyltetrahydrofolate[c] + NADP+[c]	0	1.01583e-06	[0.0, 0.0]	0	0.0189392	[0.0, 0.0189]
R02263	|L-Rhamnulose 1-phosphate[c]| <=> |Glycerone phosphate[c]| + (S)-Lactaldehyde[c]	0	0	[0.0, 0.0]	0	0	[0.0, 0.0]
R02887_kz	Cellotetraose[c] + (2) H2O[c] => (2) D-Glucose[c] + Cellobiose[c]	0	18.0198	[0.0, 18.0198]	0	18.0198	[0.0, 18.0198]
R03460	Phosphoenolpyruvate[c] + |Shikimate 3-phosphate[c]| <=> Orthophosphate[c] + 5-O-(1-Carboxyvinyl)-3-phosphoshikimate[c]	0.0875548	0.087556	[0.0876, 0.0876]	0.0875528	0.0875562	[0.0876, 0.0876]
R02071	ATP[c] + |D-Fructose 1-phosphate[c]| <=> ADP[c] + |D-Fructose 1,6-bisphosphate[c]| + H+[c]	0	0	[0.0, 0.0]	0	0	[0.0, 0.0]
R09592	ATP[c] + [L-Asp(4-L-Arg)]n[c] + L-Aspartate[c] <=> ADP[c] + Orthophosphate[c] + [L-Asp(4-L-Arg)]n-L-Asp[c] + H+[c]	0	0	[0.0, 0.0]	0	0	[0.0, 0.0]
R04198	(2S,4S)-4-Hydroxy-2,3,4,5-tetrahydrodipicolinate[c] + NADH[c] + H+[c] => 2,3,4,5-Tetrahydrodipicolinate[c] + NAD+[c] + H2O[c]	0.120015	0.120016	[0.12, 0.12]	0	0.120016	[0.0, 0.12]
R01157	Agmatine[c] + H2O[c] <=> Putrescine[c] + Urea[c]	0	0	[0.0, 0.0]	0	0	[0.0, 0.0]
EX_C00238[e]	|Potassium cation[e]| <=>	-0.0589003	-0.0589003	[-0.0589, -0.0589]	-0.0589003	-0.0589003	[-0.0589, -0.0589]
R05086	O-Phospho-4-hydroxy-L-threonine[c] + H2O[c] <=> 4-Hydroxy-L-threonine[c] + Orthophosphate[c]	0	0	[0.0, 0.0]	0	0	[0.0, 0.0]
EX_C00038[e]	|Zinc cation[e]| <=>	-0.00125309	-0.00125309	[-0.0013, -0.0013]	-0.00125309	-0.00125309	[-0.0013, -0.0013]
R11634	ATP[c] + Formate[c] + H+[c] <=> dATP[c] + CO2[c] + H2O[c]	0.00245495	0.00245495	[0.0025, 0.0025]	0.00245495	0.00245495	[0.0025, 0.0025]
R00330	ATP[c] + GDP[c] <=> ADP[c] + GTP[c]	-1000	1000	[-1000.0, 1000.0]	-1000	1000	[-1000.0, 1000.0]
R00156	ATP[c] + UDP[c] <=> ADP[c] + UTP[c]	0.24392	195.112	[0.2439, 195.1116]	0.24392	169.761	[0.2439, 169.7614]
R04001	(2R,3S)-3-Isopropylmalate[c] <=> 2-Isopropylmaleate[c] + H2O[c]	-1000	999.798	[-1000.0, 999.7977]	-1000	999.798	[-1000.0, 999.7977]
R05332	Acetyl-CoA[c] + |alpha-D-Glucosamine 1-phosphate[c]| <=> CoA[c] + |N-Acetyl-alpha-D-glucosamine 1-phosphate[c]| + H+[c]	0.134147	0.134147	[0.1341, 0.1341]	0.134147	0.134147	[0.1341, 0.1341]
R01954	ATP[c] + L-Citrulline[c] + L-Aspartate[c] <=> AMP[c] + Diphosphate[c] + N-(L-Arginino)succinate[c] + H+[c]	0.0349047	0.0349047	[0.0349, 0.0349]	0.0349047	0.0349047	[0.0349, 0.0349]
R05636	Pyruvate[c] + |D-Glyceraldehyde 3-phosphate[c]| + H+[c] <=> |1-deoxy-D-xylulose 5-phosphate[c]| + CO2[c]	0	2.34422e-07	[0.0, 0.0]	0	4.15932e-07	[0.0, 0.0]
MntH	Manganese(2+)[e] + H+[e] => Manganese(2+)[c] + H+[c]	0	0	[0.0, 0.0]	0	0	[0.0, 0.0]
R03968	alpha-Isopropylmalate[c] <=> 2-Isopropylmaleate[c] + H2O[c]	-999.798	1000	[-999.7977, 1000.0]	-999.798	1000	[-999.7977, 1000.0]
R00193	S-Adenosyl-L-homocysteine[c] + H2O[c] <=> S-Inosyl-L-homocysteine[c] + Ammonia[c] + H+[c]	0	0	[0.0, 0.0]	0	0	[0.0, 0.0]
R03005	ATP[c] + |Nicotinate D-ribonucleotide[c]| + H+[c] <=> Diphosphate[c] + Deamino-NAD+[c]	0	194.868	[0.0, 194.8677]	0	169.517	[0.0, 169.5174]
R12152	N-(5'-Phospho-D-1'-ribulosylformimino)-5-amino-1-(5''-phospho-D-ribosyl)-4-imidazolecarboxamide[c] + Ammonia[c] => 1-(5'-Phosphoribosyl)-5-amino-4-imidazolecarboxamide[c] + |D-erythro-1-(Imidazol-4-yl)glycerol 3-phosphate[c]| + H2O[c]	0.0117805	0.0117805	[0.0118, 0.0118]	0.0117805	0.0117805	[0.0118, 0.0118]
R08127	|Luteolin 7-O-[beta-D-glucuronosyl-(1->2)-beta-D-glucuronide]-4'-O-beta-D-glucuronide[c]| + H2O[c] <=> |Luteolin 7-O-[beta-D-glucuronosyl-(1->2)-beta-D-glucuronide][c]| + D-Glucuronate[c]	0	0	[0.0, 0.0]	0	0	[0.0, 0.0]
glyASE	Glycogen[e] + H2O[e] => (2) Maltodextrin(n=4)[e]	0	0	[0.0, 0.0]	0	0	[0.0, 0.0]
R00946	5-Methyltetrahydrofolate[c] + L-Homocysteine[c] <=> Tetrahydrofolate[c] + L-Methionine[c]	0.0189392	0.0189392	[0.0189, 0.0189]	0.0189392	0.0189392	[0.0189, 0.0189]
R00036	(2) 5-Aminolevulinate[c] <=> Porphobilinogen[c] + (2) H2O[c] + H+[c]	0	0	[0.0, 0.0]	0	0	[0.0, 0.0]
R00801	Sucrose[c] + H2O[c] <=> D-Fructose[c] + D-Glucose[c]	0	0	[0.0, 0.0]	0	0	[0.0, 0.0]
R05637	|2-Phospho-4-(cytidine 5'-diphospho)-2-C-methyl-D-erythritol[c]| <=> |2-C-Methyl-D-erythritol 2,4-cyclodiphosphate[c]| + CMP[c]	0	0	[0.0, 0.0]	0	0	[0.0, 0.0]
R00217	Oxaloacetate[c] + H+[c] => Pyruvate[c] + CO2[c]	0	458.964	[0.0, 458.9641]	0	448.52	[0.0, 448.5202]
R01015	|Glycerone phosphate[c]| <=> |D-Glyceraldehyde 3-phosphate[c]|	71.9504	71.9504	[71.9504, 71.9504]	71.9504	71.9504	[71.9504, 71.9504]
MgCaAT	|Calcium cation[c]| + |Magnesium cation[e]| + ATP[c] + H2O[c] => |Calcium cation[e]| + |Magnesium cation[c]| + ADP[c] + Orthophosphate[c] + H+[c]	0	0.0219198	[0.0, 0.0219]	0	1.98723e-06	[0.0, 0.0]
R03665	ATP[c] + L-Valine[c] + tRNA(Val)[c] <=> AMP[c] + Diphosphate[c] + L-Valyl-tRNA(Val)[c]	0.0598789	0.0598789	[0.0599, 0.0599]	0.0598789	0.0598789	[0.0599, 0.0599]
R08260	|SN38 glucuronide[c]| + H2O[c] <=> SN-38[c] + D-Glucuronate[c]	0	0	[0.0, 0.0]	0	0	[0.0, 0.0]
xgosABC-2	XLLG-xyloglucan-oligosaccharides[e] + ATP[c] + H2O[c] => XLLG-xyloglucan-oligosaccharides[c] + ADP[c] + Orthophosphate[c] + H+[c]	0	0	[0.0, 0.0]	0	0	[0.0, 0.0]
KAS17_2	(23) H+[c] + (15) NADPH[c] + Acetyl-CoA[c] + (8) |Malonyl-[acyl-carrier protein][c]| => |Fatty Acid anteiso-C18:1 omega-7 ACP[c]| + (15) NADP+[c] + CoA[c] + (7) |Acyl-carrier protein[c]| + (8) H2O[c] + (8) CO2[c]	0.00290871	0.00290871	[0.0029, 0.0029]	0.00290871	0.00290871	[0.0029, 0.0029]
R07399	Acetyl-CoA[c] + Pyruvate[c] + H2O[c] <=> (R)-2-Methylmalate[c] + CoA[c] + H+[c]	1.78955	1.78955	[1.7895, 1.7895]	23.0333	23.0333	[23.0333, 23.0333]
R01210	|3-Methyl-2-oxobutanoic acid[c]| + CoA[c] + NAD+[c] => 2-Methylpropanoyl-CoA[c] + CO2[c] + NADH[c]	0	0.0290871	[0.0, 0.0291]	0.0290811	0.0290871	[0.0291, 0.0291]
R04231	CTP[c] + D-4'-Phosphopantothenate[c] + L-Cysteine[c] => CMP[c] + Diphosphate[c] + (R)-4'-Phosphopantothenoyl-L-cysteine[c] + H+[c]	0.00402874	0.00402874	[0.004, 0.004]	0.00402874	0.00402874	[0.004, 0.004]
R02295	|Nicotinate D-ribonucleoside[c]| + Orthophosphate[c] <=> Nicotinate[c] + |alpha-D-Ribose 1-phosphate[c]| + H+[c]	0	0	[0.0, 0.0]	0	0	[0.0, 0.0]
R05046	|Formamidopyrimidine nucleoside triphosphate[c]| + H2O[c] => |2,5-Diaminopyrimidine nucleoside triphosphate[c]| + Formate[c] + H+[c]	0	0.0232051	[0.0, 0.0232]	0	0.0232051	[0.0, 0.0232]
R00332	ATP[c] + GMP[c] <=> ADP[c] + GDP[c]	-999.975	1000	[-999.9752, 1000.0]	-999.975	1000	[-999.9752, 1000.0]
R00371	Acetyl-CoA[c] + Glycine[c] <=> CoA[c] + |L-2-Amino-3-oxobutanoic acid[c]|	0	0	[0.0, 0.0]	0	0	[0.0, 0.0]
R00306	Cellobiose[c] + H2O[c] => (2) D-Glucose[c]	0	36.3733	[0.0, 36.3733]	0	36.3733	[0.0, 36.3733]
R10867	|4-Deoxy-beta-D-gluc-4-enuronosyl-(1,3)-N-acetyl-D-galactosamine 6-sulfate[c]| + H2O[c] <=> 5-Dehydro-4-deoxy-D-glucuronate[c] + |N-Acetyl-D-galactosamine 6-sulfate[c]|	0	0	[0.0, 0.0]	0	0	[0.0, 0.0]
ATPSYN	(4) H+[c] + ATP[c] + H2O[c] <=> (5) H+[e] + ADP[c] + Orthophosphate[c]	-184.117	-21.5782	[-184.1168, -21.5782]	-70.932	-0.299707	[-70.932, -0.2997]
R02093	ATP[c] + dTDP[c] <=> ADP[c] + dTTP[c]	0.00245495	194.87	[0.0025, 194.8701]	0.00245495	169.52	[0.0025, 169.5199]
R10810	Mannobiose[c] <=> 4-O-beta-D-Mannopyranosyl-D-glucopyranose[c]	0	0	[0.0, 0.0]	0	0	[0.0, 0.0]
R00418	UDP-N-acetyl-alpha-D-glucosamine[c] <=> UDP-N-acetyl-D-galactosamine[c]	0.0382543	0.0382543	[0.0383, 0.0383]	0.0382543	0.0382543	[0.0383, 0.0383]
R01920	S-Adenosylmethioninamine[c] + Putrescine[c] <=> 5'-Methylthioadenosine[c] + Spermidine[c] + H+[c]	0	0	[0.0, 0.0]	0	0	[0.0, 0.0]
R08231	5-FU[c] + |5-Phospho-alpha-D-ribose 1-diphosphate[c]| <=> |5-Fluorouridine monophosphate[c]| + Diphosphate[c]	0	0	[0.0, 0.0]	0	0	[0.0, 0.0]
R01150	ATP[c] + (2) D-Alanine[c] <=> ADP[c] + Orthophosphate[c] + D-Alanyl-D-alanine[c] + H+[c]	0.0417462	0.0417462	[0.0417, 0.0417]	0.0417462	0.0417462	[0.0417, 0.0417]
R03313	|L-Glutamate 5-semialdehyde[c]| + Orthophosphate[c] + NADP+[c] <=> |L-Glutamyl 5-phosphate[c]| + NADPH[c] + H+[c]	-0.0274281	-0.0274281	[-0.0274, -0.0274]	-0.0274282	-0.0274281	[-0.0274, -0.0274]
R01790_kz	Maltodextrin(n=4)[c] + (2) H2O[c] => (2) D-Glucose[c] + Maltose[c]	0	0	[0.0, 0.0]	0	0	[0.0, 0.0]
R00104	ATP[c] + NAD+[c] <=> ADP[c] + NADP+[c] + H+[c]	0.0004508	0.0004508	[0.0005, 0.0005]	0.0004508	0.0004508	[0.0005, 0.0005]
R01799	CTP[c] + |Phosphatidate / 1,2-Diacyl-sn-glycerol 3-phosphate[c]| + H+[c] => Diphosphate[c] + CDP-diacylglycerol[c]	0.00288994	0.00288994	[0.0029, 0.0029]	0.00288994	0.00288994	[0.0029, 0.0029]
R08612_kz	1,4-beta-D-Mannan(n=8)[e] + H2O[e] => (2) 1,4-beta-D-Mannooligosaccharide(n=4)[e]	0	0	[0.0, 0.0]	0	0	[0.0, 0.0]
R01054	ADP-ribose[c] + H2O[c] <=> AMP[c] + |D-Ribose 5-phosphate[c]| + (2) H+[c]	0	0	[0.0, 0.0]	0	0	[0.0, 0.0]
R11633	GTP[c] + Formate[c] + H+[c] <=> dGTP[c] + CO2[c] + H2O[c]	-0.0217065	-0.0217062	[-0.0217, -0.0217]	-0.0217065	-0.0217059	[-0.0217, -0.0217]
R01482	D-Glucuronate[c] <=> D-Fructuronate[c]	0	0	[0.0, 0.0]	0	0	[0.0, 0.0]
R08359	S-Adenosylmethioninamine[c] + Cadaverine[c] <=> 5'-Methylthioadenosine[c] + Aminopropylcadaverine[c] + H+[c]	0	0	[0.0, 0.0]	0	0	[0.0, 0.0]
LIPO4S24_Cbes	(2400) CDP-glycerol[c] + Diglucosyldiacylglycerol[c] => (2400) CMP[c] + (2400) H+[c] + |Lipoteichoic acid (n=24), linked, unsubstituted, C. bescii specific[c]|	6.02011e-06	6.02011e-06	[0.0, 0.0]	6.02011e-06	6.02011e-06	[0.0, 0.0]
R00355	L-Aspartate[c] + 2-Oxoglutarate[c] <=> Oxaloacetate[c] + L-Glutamate[c]	1.06559	1.06559	[1.0656, 1.0656]	-41.422	-41.2137	[-41.422, -41.2137]
ARSNAt1	|Arsenate ion[c]| => |Arsenate ion[e]|	0	0	[0.0, 0.0]	0	0	[0.0, 0.0]
R07613	LL-2,6-Diaminoheptanedioate[c] + 2-Oxoglutarate[c] <=> 2,3,4,5-Tetrahydrodipicolinate[c] + L-Glutamate[c] + H2O[c] + H+[c]	-0.120016	-0.120016	[-0.12, -0.12]	-0.120016	-0.120016	[-0.12, -0.12]
R01579	D-Glutamine[c] + H2O[c] => D-Glutamate[c] + Ammonia[c] + H+[c]	0	0	[0.0, 0.0]	0	0	[0.0, 0.0]
LIPO1S24_Cbes	(2400) CDP-glycerol[c] + Diglucosyldiacylglycerol[c] + (2400) UDP-glucose[c] => (2400) CMP[c] + (4800) H+[c] + |Lipoteichoic acid (n=24), linked, glucose substituted, C. bescii specific[c]| + (2400) UDP[c]	2.8044e-06	2.8044e-06	[0.0, 0.0]	2.8044e-06	2.8044e-06	[0.0, 0.0]
R00239	ATP[c] + L-Glutamate[c] <=> ADP[c] + |L-Glutamyl 5-phosphate[c]|	0.0274281	0.0274281	[0.0274, 0.0274]	0.0274281	0.0274282	[0.0274, 0.0274]
R00416	UTP[c] + |N-Acetyl-alpha-D-glucosamine 1-phosphate[c]| + H+[c] <=> Diphosphate[c] + UDP-N-acetyl-alpha-D-glucosamine[c]	0.134147	0.134147	[0.1341, 0.1341]	0.134147	0.134147	[0.1341, 0.1341]
R00734	L-Tyrosine[c] + 2-Oxoglutarate[c] <=> 3-(4-Hydroxyphenyl)pyruvate[c] + L-Glutamate[c]	-0.0363991	0	[-0.0364, 0.0]	-0.0363992	0	[-0.0364, 0.0]
R09952	1-Keto-D-chiro-inositol[c] <=> 2-Inosose[c]	0	0	[0.0, 0.0]	0	0	[0.0, 0.0]
R11581	|Molybdoenzyme molybdenum cofactor[c]| + GTP[c] + (3) H+[c] <=> |Guanylyl molybdenum cofactor[c]| + Diphosphate[c]	0	0	[0.0, 0.0]	0	0	[0.0, 0.0]
R00253	ATP[c] + L-Glutamate[c] + Ammonia[c] => ADP[c] + Orthophosphate[c] + L-Glutamine[c]	0.441016	195.309	[0.441, 195.3087]	42.7202	212.238	[42.7202, 212.2377]
R05577	tRNA(Asp)[c] + L-Aspartate[c] + ATP[c] <=> L-Aspartyl-tRNA(Asp)[c] + Diphosphate[c] + AMP[c]	0.0434863	0.0434863	[0.0435, 0.0435]	0.0434863	0.0434863	[0.0435, 0.0435]
R09030	|D-Allose 6-phosphate[c]| <=> |D-Allulose 6-phosphate[c]|	0	0	[0.0, 0.0]	0	0	[0.0, 0.0]
EX_C00253[e]	Nicotinate[e] <=>	0	0	[0.0, 0.0]	0	0	[0.0, 0.0]
R00573	ATP[c] + UTP[c] + L-Glutamine[c] + H2O[c] => ADP[c] + Orthophosphate[c] + CTP[c] + L-Glutamate[c] + (2) H+[c]	0.0104073	97.4442	[0.0104, 97.4442]	0.0104073	84.7691	[0.0104, 84.7691]
R08245	Thioguanine[c] + |5-Phospho-alpha-D-ribose 1-diphosphate[c]| <=> |6-Thioguanosine monophosphate[c]| + Diphosphate[c]	0	0	[0.0, 0.0]	0	0	[0.0, 0.0]
R00342	(S)-Malate[c] + NAD+[c] <=> Oxaloacetate[c] + NADH[c] + H+[c]	0.340857	0.34086	[0.3409, 0.3409]	63.8639	64.0722	[63.8639, 64.0722]
RhiN	|pectin oligosaccharides 2(rhamnose-glucuronate)[c]| + H2O[c] => 5-Dehydro-4-deoxy-D-glucuronate[c] + L-Rhamnose[c]	0	0	[0.0, 0.0]	0	0	[0.0, 0.0]
EX_C14818[e]	Fe2+[e] <=>	-0.00440309	-0.00440309	[-0.0044, -0.0044]	-0.00440309	-0.00440309	[-0.0044, -0.0044]
R04441	(R)-2,3-Dihydroxy-3-methylbutanoate[c] <=> |3-Methyl-2-oxobutanoic acid[c]| + H2O[c]	0.295278	0.295278	[0.2953, 0.2953]	0.295278	0.295278	[0.2953, 0.2953]
R05071	(S)-2-Acetolactate[c] <=> |3-Hydroxy-3-methyl-2-oxobutanoic acid[c]|	0.295278	0.295278	[0.2953, 0.2953]	0.295278	0.295278	[0.2953, 0.2953]
R02918	ATP[c] + L-Tyrosine[c] + tRNA(Tyr)[c] <=> AMP[c] + Diphosphate[c] + L-Tyrosyl-tRNA(Tyr)[c]	0.0363988	0.0363988	[0.0364, 0.0364]	0.0363988	0.0363988	[0.0364, 0.0364]
nh4	NH4+[c] <=> Ammonia[c] + H+[c]	2.02626	2.02627	[2.0263, 2.0263]	2.02625	2.02627	[2.0262, 2.0263]
R08689	H+[c] + |2-C-Methyl-D-erythritol 2,4-cyclodiphosphate[c]| + (2) |Reduced ferredoxin (2[4Fe-4S]) (Fdred)[c]| <=> |1-Hydroxy-2-methyl-2-butenyl 4-diphosphate[c]| + H2O[c] + (2) |Oxidized ferredoxin (2[4Fe-4S]) (Fdox)[c]|	0	0	[0.0, 0.0]	0	0	[0.0, 0.0]
malateT	(S)-Malate[e] + H+[e] => (S)-Malate[c] + H+[c]	0	0	[0.0, 0.0]	0	0	[0.0, 0.0]
16GLACANASE	1,6-alpha-D-Glucan(n=4)[e] + H2O[e] => (2) Maltodextrin(n=4)[e]	0	0	[0.0, 0.0]	0	0	[0.0, 0.0]
R01761	L-Arabinose[c] <=> L-Ribulose[c]	0	0	[0.0, 0.0]	0	0	[0.0, 0.0]
R04620	|7,8-Dihydroneopterin 3'-triphosphate[c]| + (3) H2O[c] <=> 2-Amino-4-hydroxy-6-(D-erythro-1,2,3-trihydroxypropyl)-7,8-dihydropteridine[c] + (3) Orthophosphate[c] + (2) H+[c]	0	0	[0.0, 0.0]	0	0	[0.0, 0.0]
R07237	S-Adenosyl-L-methionine[c] + |Uroporphyrinogen III[c]| <=> S-Adenosyl-L-homocysteine[c] + |Precorrin 1[c]| + H+[c]	-1000	1000	[-1000.0, 1000.0]	-1000	1000	[-1000.0, 1000.0]
R08553	AMP[c] + Sulfite[c] + FAD[c] + (2) H+[c] <=> |Adenylyl sulfate[c]| + FADH2[c]	0	0	[0.0, 0.0]	0	0	[0.0, 0.0]
EX_C00106[e]	Uracil[e] <=>	-5.07917e-07	0	[-0.0, 0.0]	-1.49042e-06	0	[-0.0, 0.0]
R05549	|D-Gal alpha 1->6D-Gal alpha 1->6D-Glucose[c]| + H2O[c] <=> D-Galactose[c] + Melibiose[c]	0	0	[0.0, 0.0]	0	0	[0.0, 0.0]
R00489	L-Aspartate[c] + H+[c] <=> beta-Alanine[c] + CO2[c]	0.00402874	0.00402874	[0.004, 0.004]	0.00402874	0.00402874	[0.004, 0.004]
h2ot	H2O[e] <=> H2O[c]	-0.997893	54.2033	[-0.9979, 54.2033]	62.7334	117.935	[62.7334, 117.9346]
R00401	L-Alanine[c] <=> D-Alanine[c]	0.144709	0.14471	[0.1447, 0.1447]	0.144709	0.14471	[0.1447, 0.1447]
R00943	Tetrahydrofolate[c] + Formate[c] + ATP[c] <=> ADP[c] + Orthophosphate[c] + 10-Formyltetrahydrofolate[c]	0.06833	0.0683313	[0.0683, 0.0683]	0.0683281	0.0683315	[0.0683, 0.0683]
R03601	O-Acetyl-L-serine[c] + |Hydrogen selenide[c]| <=> L-Selenocysteine[c] + Acetate[c] + H+[c]	0	0	[0.0, 0.0]	0	0	[0.0, 0.0]
R03947	|Precorrin 2[c]| + NAD+[c] <=> Sirohydrochlorin[c] + NADH[c] + (2) H+[c]	0	0	[0.0, 0.0]	0	0	[0.0, 0.0]
R07264_kz	Kojibiose[c] + Orthophosphate[c] <=> D-Glucose[c] + |D-Glucose 1-phosphate[c]|	0	0	[0.0, 0.0]	0	0	[0.0, 0.0]
EX_C00255[e]	Riboflavin[e] <=>	-0.000133205	-0.000133078	[-0.0001, -0.0001]	-0.000133205	-0.000132934	[-0.0001, -0.0001]
TP_H2	Hydrogen[c] => Hydrogen[e]	11.9666	14.2501	[11.9666, 14.2501]	140.571	141.713	[140.5709, 141.7127]
R03663	ATP[c] + L-Threonine[c] + tRNA(Thr)[c] <=> AMP[c] + Diphosphate[c] + L-Threonyl-tRNA(Thr)[c]	0.03821	0.03821	[0.0382, 0.0382]	0.03821	0.03821	[0.0382, 0.0382]
R08210	|Dimethylallyl diphosphate[c]| + (2) |Oxidized ferredoxin (2[4Fe-4S]) (Fdox)[c]| + H2O[c] <=> |1-Hydroxy-2-methyl-2-butenyl 4-diphosphate[c]| + (2) |Reduced ferredoxin (2[4Fe-4S]) (Fdred)[c]| + (2) H+[c]	0	0	[0.0, 0.0]	0	0	[0.0, 0.0]
R11635	UTP[c] + Formate[c] + H+[c] <=> dUTP[c] + CO2[c] + H2O[c]	-97.4314	0.00245495	[-97.4314, 0.0025]	-84.7563	0.00245495	[-84.7563, 0.0025]
Zn2efflux	|Zinc cation[c]| + H+[e] => |Zinc cation[e]| + H+[c]	0	162.39	[0.0, 162.3897]	0	141.265	[0.0, 141.2645]
R00847	ATP[c] + Glycerol[c] <=> ADP[c] + |sn-Glycerol 3-phosphate[c]| + H+[c]	0	0	[0.0, 0.0]	0	0	[0.0, 0.0]
R01433_kz	Xylan-oligosaccharides[c] + (3) H2O[c] => (4) D-Xylose[c]	0	0	[0.0, 0.0]	0	0	[0.0, 0.0]
R02413	Shikimate[c] + NADP+[c] <=> 3-Dehydroshikimate[c] + NADPH[c] + H+[c]	-0.087556	-0.0875548	[-0.0876, -0.0876]	-0.0875562	-0.0875528	[-0.0876, -0.0876]
znEfflux	|Zinc cation[c]| + H2O[c] + ATP[c] => |Zinc cation[e]| + ADP[c] + Orthophosphate[c] + H+[c]	0	97.4338	[0.0, 97.4338]	0	84.7587	[0.0, 84.7587]
R01801	CDP-diacylglycerol[c] + |sn-Glycerol 3-phosphate[c]| => CMP[c] + Phosphatidylglycerophosphate[c] + H+[c]	0.00288994	0.00288994	[0.0029, 0.0029]	0.00288994	0.00288994	[0.0029, 0.0029]
R02985	Amygdalin[c] + H2O[c] => Prunasin[c] + D-Glucose[c]	0	0	[0.0, 0.0]	0	0	[0.0, 0.0]
R00481_zws	L-Aspartate[c] + Fumarate[c] <=> Iminoaspartate[c] + Succinate[c] + H+[c]	0.00102864	0.00102864	[0.001, 0.001]	0.00102864	0.00102864	[0.001, 0.001]
CaNaEx	|Calcium cation[e]| + (3) |Sodium cation[c]| <=> |Calcium cation[c]| + (3) |Sodium cation[e]|	0.00205101	0.131897	[0.0021, 0.1319]	0.00205101	0.00205299	[0.0021, 0.0021]
R01829	|Sedoheptulose 1,7-bisphosphate[c]| <=> |Glycerone phosphate[c]| + |D-Erythrose 4-phosphate[c]|	0	0	[0.0, 0.0]	0	0	[0.0, 0.0]
R06513	dTDP-glucose[c] <=> dTDP-4-oxo-6-deoxy-D-glucose[c] + H2O[c]	0	0	[0.0, 0.0]	0	0	[0.0, 0.0]
R11398_kz	beta-1,2-Mannobiose[c] + Orthophosphate[c] <=> D-Mannose[c] + |D-Mannose 1-phosphate[c]|	0	0	[0.0, 0.0]	0	0	[0.0, 0.0]
R01049	ATP[c] + |D-Ribose 5-phosphate[c]| <=> AMP[c] + |5-Phospho-alpha-D-ribose 1-diphosphate[c]| + H+[c]	0.109914	0.109916	[0.1099, 0.1099]	0.109912	0.109916	[0.1099, 0.1099]
R03348	|Nicotinate D-ribonucleotide[c]| + Diphosphate[c] + CO2[c] <=> Quinolinate[c] + |5-Phospho-alpha-D-ribose 1-diphosphate[c]| + (2) H+[c]	-0.00102864	-0.00102864	[-0.001, -0.001]	-0.00102864	-0.00102864	[-0.001, -0.001]
R01132	IMP[c] + Diphosphate[c] <=> Hypoxanthine[c] + |5-Phospho-alpha-D-ribose 1-diphosphate[c]|	0	0	[0.0, 0.0]	0	0	[0.0, 0.0]
EX_C00760_kz[e]	Cellulose(n=218)[e] <=>	-0.3337	-0.3337	[-0.3337, -0.3337]	-0.3337	-0.3337	[-0.3337, -0.3337]
R01869	(S)-Dihydroorotate[c] + NAD+[c] <=> Orotate[c] + H+[c] + NADH[c]	0.03117	0.0311705	[0.0312, 0.0312]	0.031169	0.0311705	[0.0312, 0.0312]
R02777	dTDP-L-rhamnose[c] + NADP+[c] <=> dTDP-4-dehydro-beta-L-rhamnose[c] + NADPH[c] + H+[c]	0	0	[0.0, 0.0]	0	0	[0.0, 0.0]
R01625	CoA[c] + Apo-[acyl-carrier-protein][c] => |Adenosine 3',5'-bisphosphate[c]| + |Acyl-carrier protein[c]| + H+[c]	0	0	[0.0, 0.0]	0	0	[0.0, 0.0]
R00206	AMP[c] + Phosphoenolpyruvate[c] + Diphosphate[c] + H+[c] <=> ATP[c] + Pyruvate[c] + Orthophosphate[c]	-314.052	144.912	[-314.0524, 144.9117]	-282.365	166.156	[-282.3646, 166.1555]
R01776	Acetyl-CoA[c] + L-Homoserine[c] <=> CoA[c] + O-Acetyl-L-homoserine[c]	-1.68828	-1.68828	[-1.6883, -1.6883]	-22.932	-22.932	[-22.932, -22.932]
cuEfflux	Copper[e] + ATP[c] + H2O[c] => Copper[c] + ADP[c] + Orthophosphate[c] + H+[c]	0	0	[0.0, 0.0]	0	0	[0.0, 0.0]
R00586	L-Serine[c] + Acetyl-CoA[c] <=> O-Acetyl-L-serine[c] + CoA[c]	-0.0189392	-0.0189392	[-0.0189, -0.0189]	-0.0189392	-0.0189392	[-0.0189, -0.0189]
R00732	L-Arogenate[c] + NAD+[c] => L-Tyrosine[c] + CO2[c] + NADH[c]	0	0.0363991	[0.0, 0.0364]	0	0.0363992	[0.0, 0.0364]
R00289	UTP[c] + |D-Glucose 1-phosphate[c]| + H+[c] <=> Diphosphate[c] + UDP-glucose[c]	0.0786024	0.0786024	[0.0786, 0.0786]	0.0786024	0.0786024	[0.0786, 0.0786]
R01526	ATP[c] + D-Ribulose[c] <=> ADP[c] + |D-Ribulose 5-phosphate[c]| + H+[c]	0	0	[0.0, 0.0]	0	0	[0.0, 0.0]
R00756	ATP[c] + |D-Fructose 6-phosphate[c]| => ADP[c] + |D-Fructose 1,6-bisphosphate[c]| + H+[c]	0	458.964	[0.0, 458.9641]	0	448.52	[0.0, 448.5202]
R07280	5-Amino-6-(5'-phospho-D-ribitylamino)uracil[c] + H2O[c] <=> 5-Amino-6-(1-D-ribitylamino)uracil[c] + Orthophosphate[c]	0.00988804	0.00988816	[0.0099, 0.0099]	0.00988804	0.00988831	[0.0099, 0.0099]
EpxqR	|Epoxyqueuosine34 in tRNA[c]| + NADPH[c] + H+[c] => |Queuosine34 tRNA[c]| + NADP+[c] + H2O[c]	0	0	[0.0, 0.0]	0	0	[0.0, 0.0]
EX_C00725[e]	Lipoate[e] <=>	0	0	[0.0, 0.0]	0	0	[0.0, 0.0]
EX_C01330[e]	|Sodium cation[e]| <=>	-0.0534781	-0.0534781	[-0.0535, -0.0535]	-0.0534781	-0.0534781	[-0.0535, -0.0535]
R02110	Amylose(n=8)[c] => |Starch (n=4)[c]|	0	0	[0.0, 0.0]	0	0	[0.0, 0.0]
R03014	ATP[c] + L-Rhamnulose[c] <=> ADP[c] + |L-Rhamnulose 1-phosphate[c]| + H+[c]	0	0	[0.0, 0.0]	0	0	[0.0, 0.0]
R00178	S-Adenosyl-L-methionine[c] + H+[c] <=> S-Adenosylmethioninamine[c] + CO2[c]	0	0	[0.0, 0.0]	0	0	[0.0, 0.0]
R05630	UDP-N-acetylmuramoyl-L-alanyl-D-glutamyl-6-carboxy-L-lysyl-D-alanyl-D-alanine[c] + |di-trans,poly-cis-Undecaprenyl phosphate[c]| <=> UMP[c] + Undecaprenyl-diphospho-N-acetylmuramoyl-L-alanyl-D-glutamyl-meso-2,6-diaminopimeloyl-D-alanyl-D-alanine[c]	0.0417462	0.0417462	[0.0417, 0.0417]	0.0417462	0.0417462	[0.0417, 0.0417]
R01432	D-Xylose[c] <=> D-Xylulose[c]	0	0	[0.0, 0.0]	0	0	[0.0, 0.0]
R00660	Phosphoenolpyruvate[c] + UDP-N-acetyl-alpha-D-glucosamine[c] <=> UDP-N-acetyl-3-(1-carboxyvinyl)-D-glucosamine[c] + Orthophosphate[c]	0.0417462	0.0417462	[0.0417, 0.0417]	0.0417462	0.0417462	[0.0417, 0.0417]
R03503	ATP[c] + 2-Amino-4-hydroxy-6-hydroxymethyl-7,8-dihydropteridine[c] <=> AMP[c] + 2-Amino-7,8-dihydro-4-hydroxy-6-(diphosphooxymethyl)pteridine[c] + H+[c]	0	0.000163925	[0.0, 0.0002]	0	0.000163925	[0.0, 0.0002]
R01542	(4S)-4,6-Dihydroxy-2,5-dioxohexanoate[c] + NADH[c] + H+[c] <=> 2-Keto-3-deoxy-D-gluconate[c] + NAD+[c]	0	0	[0.0, 0.0]	0	0	[0.0, 0.0]
EX_C00175[e]	|Cobalt ion[e]| <=>	0	0	[0.0, 0.0]	0	0	[0.0, 0.0]
R01652	(2S)-2-Isopropyl-3-oxosuccinate[c] + H+[c] <=> 4-Methyl-2-oxopentanoate[c] + CO2[c]	0.202283	0.202283	[0.2023, 0.2023]	0.202283	0.202283	[0.2023, 0.2023]
R01641	|Sedoheptulose 7-phosphate[c]| + |D-Glyceraldehyde 3-phosphate[c]| <=> |D-Ribose 5-phosphate[c]| + |D-Xylulose 5-phosphate[c]|	0.0140452	0.0140453	[0.014, 0.014]	0.0140452	0.0140455	[0.014, 0.014]
R07159	|D-Glyceraldehyde 3-phosphate[c]| + H2O[c] + (2) |Oxidized ferredoxin (2[4Fe-4S]) (Fdox)[c]| => 3-Phospho-D-glycerate[c] + (3) H+[c] + (2) |Reduced ferredoxin (2[4Fe-4S]) (Fdred)[c]|	0	324.779	[0.0, 324.7794]	0	5.9617e-06	[0.0, 0.0]
R00986	Chorismate[c] + L-Glutamine[c] => Anthranilate[c] + Pyruvate[c] + L-Glutamate[c] + H+[c]	0	0.00764721	[0.0, 0.0076]	0	0.00764721	[0.0, 0.0076]
R01818	|D-Mannose 6-phosphate[c]| <=> |D-Mannose 1-phosphate[c]|	0	0	[0.0, 0.0]	0	0	[0.0, 0.0]
R03940	L-Methionyl-tRNA[c] + 10-Formyltetrahydrofolate[c] <=> Tetrahydrofolate[c] + N-Formylmethionyl-tRNA[c] + H+[c]	0	0	[0.0, 0.0]	0	0	[0.0, 0.0]
R00421	UDP-N-acetyl-alpha-D-glucosamine[c] + (2) NAD+[c] + H2O[c] <=> UDP-N-acetyl-2-amino-2-deoxy-D-glucuronate[c] + (2) NADH[c] + (3) H+[c]	0	0	[0.0, 0.0]	0	0	[0.0, 0.0]
R03661	ATP[c] + L-Proline[c] + tRNA(Pro)[c] <=> AMP[c] + Diphosphate[c] + L-Prolyl-tRNA(Pro)[c]	0.0274281	0.0274281	[0.0274, 0.0274]	0.0274281	0.0274282	[0.0274, 0.0274]
PGK2	GDP[c] + |3-Phospho-D-glyceroyl phosphate[c]| <=> GTP[c] + 3-Phospho-D-glycerate[c]	-1000	1000	[-1000.0, 1000.0]	-855.913	1000	[-855.913, 1000.0]
R01086	N-(L-Arginino)succinate[c] <=> Fumarate[c] + L-Arginine[c]	0.0349047	0.0349047	[0.0349, 0.0349]	0.0349047	0.0349047	[0.0349, 0.0349]
R04109	L-Glutamyl-tRNA(Glu)[c] + NADPH[c] + H+[c] => (S)-4-Amino-5-oxopentanoate[c] + tRNA(Glu)[c] + NADP+[c]	0	0	[0.0, 0.0]	0	0	[0.0, 0.0]
R10712	|4-Amino-5-hydroxymethyl-2-methylpyrimidine diphosphate[c]| + |2-(2-Carboxy-4-methylthiazol-5-yl)ethyl phosphate[c]| + (2) H+[c] <=> |Thiamin monophosphate[c]| + Diphosphate[c] + CO2[c]	0	0	[0.0, 0.0]	0	0	[0.0, 0.0]
Co2efflux	|Cobalt ion[c]| + H+[e] => |Cobalt ion[e]| + H+[c]	0	0	[0.0, 0.0]	0	0	[0.0, 0.0]
R10811_kz	1,4-beta-D-Mannooligosaccharide(n=4)[c] + (2) Orthophosphate[c] <=> Mannobiose[c] + (2) |D-Mannose 1-phosphate[c]|	0	0	[0.0, 0.0]	0	0	[0.0, 0.0]
R01135	GTP[c] + IMP[c] + L-Aspartate[c] <=> GDP[c] + Orthophosphate[c] + N6-(1,2-Dicarboxyethyl)-AMP[c] + (2) H+[c]	0.0453113	0.0453116	[0.0453, 0.0453]	0.0453113	0.0453117	[0.0453, 0.0453]
R02142	|Xanthosine 5'-phosphate[c]| + Diphosphate[c] <=> Xanthine[c] + |5-Phospho-alpha-D-ribose 1-diphosphate[c]|	0	0	[0.0, 0.0]	0	0	[0.0, 0.0]
R00177	Orthophosphate[c] + Diphosphate[c] + S-Adenosyl-L-methionine[c] <=> ATP[c] + L-Methionine[c] + H2O[c]	-2.34422e-07	0	[-0.0, 0.0]	-4.15932e-07	0	[-0.0, 0.0]
R03657	ATP[c] + L-Leucine[c] + tRNA(Leu)[c] <=> AMP[c] + Diphosphate[c] + L-Leucyl-tRNA[c]	0.0801172	0.0801172	[0.0801, 0.0801]	0.0801172	0.0801172	[0.0801, 0.0801]
R00885	GTP[c] + |D-Mannose 1-phosphate[c]| + H+[c] => Diphosphate[c] + GDP-mannose[c]	0	458.964	[0.0, 458.9641]	0	448.52	[0.0, 448.5202]
R03132	O-Acetyl-L-serine[c] + Thiosulfate[c] <=> H+[c] + S-Sulfo-L-cysteine[c] + Acetate[c]	0	0	[0.0, 0.0]	0	0	[0.0, 0.0]
sink_dads	5'-Deoxyadenosine[c] =>	0	2.34421e-07	[0.0, 0.0]	0	4.15933e-07	[0.0, 0.0]
R02853	O-Phospho-D-serine[c] + H2O[c] <=> D-Serine[c] + Orthophosphate[c]	0	0	[0.0, 0.0]	0	0	[0.0, 0.0]
R00985	Chorismate[c] + Ammonia[c] => Anthranilate[c] + Pyruvate[c] + H2O[c]	0	0.00764721	[0.0, 0.0076]	0	0.00764721	[0.0, 0.0076]
R03024	|4-Nitrophenyl phosphate[c]| + H2O[c] <=> 4-Nitrophenol[c] + Orthophosphate[c] + H+[c]	0	0	[0.0, 0.0]	0	0	[0.0, 0.0]
R03038	ATP[c] + L-Alanine[c] + tRNA(Ala)[c] <=> AMP[c] + Diphosphate[c] + L-Alanyl-tRNA[c]	0.0484339	0.0484339	[0.0484, 0.0484]	0.0484339	0.0484339	[0.0484, 0.0484]
R03165	Hydroxymethylbilane[c] <=> |Uroporphyrinogen III[c]| + H2O[c]	0	0	[0.0, 0.0]	0	0	[0.0, 0.0]
R09365	Selenohomocysteine[c] + 5-Methyltetrahydropteroyltri-L-glutamate[c] <=> L-Selenomethionine[c] + Tetrahydropteroyltri-L-glutamate[c]	0	0	[0.0, 0.0]	0	0	[0.0, 0.0]
wo4ABC	Tungstate[e] + ATP[c] + H2O[c] => Tungstate[c] + ADP[c] + Orthophosphate[c] + H+[c]	0	0	[0.0, 0.0]	0	0	[0.0, 0.0]
R02262	|L-Fuculose 1-phosphate[c]| <=> |Glycerone phosphate[c]| + (S)-Lactaldehyde[c]	0	0	[0.0, 0.0]	0	0	[0.0, 0.0]
ACt6	Acetate[c] + H+[c] <=> Acetate[e] + H+[e]	0	1.14173	[0.0, 1.1417]	0	1.14175	[0.0, 1.1417]
R00143	Ammonia[c] + NAD+[c] + H2O[c] <=> Hydroxylamine[c] + NADH[c] + H+[c]	0	0	[0.0, 0.0]	0	0	[0.0, 0.0]
R01514	ATP[c] + D-Glycerate[c] <=> ADP[c] + 3-Phospho-D-glycerate[c] + H+[c]	0	0	[0.0, 0.0]	0	0	[0.0, 0.0]
R01329	Epimelibiose[c] + H2O[c] <=> D-Mannose[c] + D-Galactose[c]	0	0	[0.0, 0.0]	0	0	[0.0, 0.0]
R01078	Dethiobiotin[c] + L-Cysteine[c] + S-Adenosyl-L-methionine[c] <=> Biotin[c] + L-Methionine[c] + 5'-Deoxyadenosine[c] + L-Alanine[c] + H+[c]	0	0	[0.0, 0.0]	0	0	[0.0, 0.0]
EX_C00097[e]	L-Cysteine[e] <=>	-0.0326148	-0.0326146	[-0.0326, -0.0326]	-0.032615	-0.0326146	[-0.0326, -0.0326]
R01397	|Carbamoyl phosphate[c]| + L-Aspartate[c] <=> Orthophosphate[c] + N-Carbamoyl-L-aspartate[c] + H+[c]	0.03117	0.0311705	[0.0312, 0.0312]	0.031169	0.0311705	[0.0312, 0.0312]
R01057	|alpha-D-Ribose 1-phosphate[c]| <=> |D-Ribose 5-phosphate[c]|	-5.07912e-07	0	[-0.0, 0.0]	-1.49042e-06	0	[-0.0, 0.0]
R01658	|Dimethylallyl diphosphate[c]| + |Isopentenyl diphosphate[c]| <=> Diphosphate[c] + |Geranyl diphosphate[c]|	0	0	[0.0, 0.0]	0	0	[0.0, 0.0]
TECA3S45_Cbes	(45) CDP-glycerol[c] + H2O[c] + UDP-N-acetyl-alpha-D-glucosamine[c] + UDP-N-acetyl-D-mannosamine[c] + (45) UDP-glucose[c] => (45) CMP[c] + |Glycerol teichoic acid (n=45), unlinked, glucose substituted[c]| + (91) H+[c] + (46) UDP[c] + UMP[c]	0.000746223	0.000746223	[0.0007, 0.0007]	0.000746223	0.000746223	[0.0007, 0.0007]
R01226	5,10-Methylenetetrahydrofolate[c] + |3-Methyl-2-oxobutanoic acid[c]| + H2O[c] <=> Tetrahydrofolate[c] + 2-Dehydropantoate[c]	0.00402874	0.00402874	[0.004, 0.004]	0.00402874	0.00402874	[0.004, 0.004]
EX_C01342[e]	NH4+[e] <=>	-2.02627	-2.02626	[-2.0263, -2.0263]	-2.02627	-2.02625	[-2.0263, -2.0262]
R03192	UDP-N-acetyl-3-(1-carboxyvinyl)-D-glucosamine[c] + NADPH[c] + H+[c] => UDP-N-acetylmuramate[c] + NADP+[c]	0	1.01582e-06	[0.0, 0.0]	0	0.0417462	[0.0, 0.0417]
R05839	Pyridoxamine[c] + 2-Oxoglutarate[c] <=> Pyridoxal[c] + D-Glutamate[c]	0	0	[0.0, 0.0]	0	0	[0.0, 0.0]
R05048	|2,5-Diaminopyrimidine nucleoside triphosphate[c]| => 2,5-Diamino-6-(5'-triphosphoryl-3',4'-trihydroxy-2'-oxopentyl)-amino-4-oxopyrimidine[c]	0	0.0232051	[0.0, 0.0232]	0	0.0232051	[0.0, 0.0232]
R02294	Nicotinamide-beta-riboside[c] + Orthophosphate[c] <=> Nicotinamide[c] + |alpha-D-Ribose 1-phosphate[c]| + H+[c]	0	0	[0.0, 0.0]	0	0	[0.0, 0.0]
R02296	Cytidine[c] + Orthophosphate[c] <=> Cytosine[c] + |alpha-D-Ribose 1-phosphate[c]|	0	0	[0.0, 0.0]	0	0	[0.0, 0.0]
KAS1OH3	(14) H+[c] + (9) NADPH[c] + 2-Methylpropanoyl-CoA[c] + (5) |Malonyl-[acyl-carrier protein][c]| => |Fatty Acid iso-C14:0 3-OH ACP[c]| + (9) NADP+[c] + CoA[c] + (4) |Acyl-carrier protein[c]| + (4) H2O[c] + (5) CO2[c]	0.0232696	0.0232696	[0.0233, 0.0233]	0.0232696	0.0232697	[0.0233, 0.0233]
mdosABC	Maltodextrin(n=4)[e] + ATP[c] + H2O[c] => Maltodextrin(n=4)[c] + ADP[c] + Orthophosphate[c] + H+[c]	0	0	[0.0, 0.0]	0	0	[0.0, 0.0]
R11624	D-Tagaturonate[c] <=> D-Fructuronate[c]	0	0	[0.0, 0.0]	0	0	[0.0, 0.0]
FUCASE2	|keratan sulfate I (fucosides)[c]| + H2O[c] => |L-Fucose (6-Deoxy-L-galactose)[c]| + |keratan sulfate I, degradation product 1[c]|	0	0	[0.0, 0.0]	0	0	[0.0, 0.0]
R03457	|D-erythro-1-(Imidazol-4-yl)glycerol 3-phosphate[c]| <=> |3-(Imidazol-4-yl)-2-oxopropyl phosphate[c]| + H2O[c]	0.0117805	0.0117805	[0.0118, 0.0118]	0.0117805	0.0117805	[0.0118, 0.0118]
R04559	1-(5'-Phosphoribosyl)-5-amino-4-(N-succinocarboxamide)-imidazole[c] <=> Fumarate[c] + 1-(5'-Phosphoribosyl)-5-amino-4-imidazolecarboxamide[c]	0.0813286	0.0813299	[0.0813, 0.0813]	0.0813267	0.0813301	[0.0813, 0.0813]
R03459	2,5-Diamino-6-(5-phospho-D-ribosylamino)pyrimidin-4(3H)-one[c] + H2O[c] <=> 5-Amino-6-(5'-phosphoribosylamino)uracil[c] + Ammonia[c]	0.00988804	0.00988816	[0.0099, 0.0099]	0.00988804	0.00988831	[0.0099, 0.0099]
R05662	MurAc(oyl-L-Ala-D-gamma-Glu-L-Lys-D-Ala-D-Ala)-diphospho-undecaprenol[c] + UDP-N-acetyl-alpha-D-glucosamine[c] <=> Undecaprenyl-diphospho-N-acetylmuramoyl-(N-acetylglucosamine)-L-alanyl-gamma-D-glutamyl-L-lysyl-D-alanyl-D-alanine[c] + UDP[c] + H+[c]	0	0	[0.0, 0.0]	0	0	[0.0, 0.0]
valABC	ATP[c] + H2O[c] + L-Valine[e] => ADP[c] + Orthophosphate[c] + L-Valine[c] + H+[c]	0	0	[0.0, 0.0]	0	0	[0.0, 0.0]
sink_biomass	Biomass[c] =>	0.41	0.41	[0.41, 0.41]	0.41	0.41	[0.41, 0.41]
R02568	|D-Fructose 1-phosphate[c]| <=> |Glycerone phosphate[c]| + D-Glyceraldehyde[c]	0	0	[0.0, 0.0]	0	0	[0.0, 0.0]
EX_C00282[e]	Hydrogen[e] <=>	11.9666	14.2501	[11.9666, 14.2501]	140.571	141.713	[140.5709, 141.7127]
R00066	(2) 6,7-Dimethyl-8-(D-ribityl)lumazine[c] + H+[c] => Riboflavin[c] + 5-Amino-6-(1-D-ribitylamino)uracil[c]	0.00988804	0.00988816	[0.0099, 0.0099]	0.00988804	0.00988831	[0.0099, 0.0099]
R00260	L-Glutamate[c] <=> D-Glutamate[c]	0.0417462	0.0417462	[0.0417, 0.0417]	0.0417462	0.0417462	[0.0417, 0.0417]
R00948	ATP[c] + |D-Glucose 1-phosphate[c]| + H+[c] <=> Diphosphate[c] + ADP-glucose[c]	0.164606	0.164606	[0.1646, 0.1646]	0.164606	0.164606	[0.1646, 0.1646]
R01325	Citrate[c] <=> cis-Aconitate[c] + H2O[c]	0.193942	0.193943	[0.1939, 0.1939]	0.19394	0.193943	[0.1939, 0.1939]
R01570	Thymidine[c] + Orthophosphate[c] <=> Thymine[c] + |2-Deoxy-D-ribose 1-phosphate[c]|	0	0	[0.0, 0.0]	0	0	[0.0, 0.0]
R01724	Nicotinate[c] + |5-Phospho-alpha-D-ribose 1-diphosphate[c]| + ATP[c] + H2O[c] => |Nicotinate D-ribonucleotide[c]| + Diphosphate[c] + ADP[c] + Orthophosphate[c]	0	0	[0.0, 0.0]	0	0	[0.0, 0.0]
R01626	Malonyl-CoA[c] + |Acyl-carrier protein[c]| <=> CoA[c] + |Malonyl-[acyl-carrier protein][c]|	1.36418	1.36418	[1.3642, 1.3642]	1.36418	1.36418	[1.3642, 1.3642]
R02971	ATP[c] + Pantetheine[c] <=> ADP[c] + |Pantetheine 4'-phosphate[c]| + H+[c]	0	0	[0.0, 0.0]	0	0	[0.0, 0.0]
R00127	ATP[c] + AMP[c] <=> (2) ADP[c]	-1000	1000	[-1000.0, 1000.0]	-1000	1000	[-1000.0, 1000.0]
R02864	Siroheme[c] + (2) H+[c] <=> Fe2+[c] + Sirohydrochlorin[c]	0	0	[0.0, 0.0]	0	0	[0.0, 0.0]
R00549	ATP[c] + Riboflavin[c] <=> ADP[c] + FMN[c] + H+[c]	0.0100212	0.0100212	[0.01, 0.01]	0.0100212	0.0100212	[0.01, 0.01]
R04292	Quinolinate[c] + (2) H2O[c] + Orthophosphate[c] <=> Iminoaspartate[c] + |Glycerone phosphate[c]|	-0.00102864	-0.00102864	[-0.001, -0.001]	-0.00102864	-0.00102864	[-0.001, -0.001]
R02003	|Geranyl diphosphate[c]| + |Isopentenyl diphosphate[c]| <=> Diphosphate[c] + |trans,trans-Farnesyl diphosphate[c]|	0	0	[0.0, 0.0]	0	0	[0.0, 0.0]
AbfA	Arabinoxylan-oligosaccharides[c] + (3) H2O[c] => Xylan-oligosaccharides[c] + (3) L-Arabinose[c]	0	0	[0.0, 0.0]	0	0	[0.0, 0.0]
R04426	(2R,3S)-3-Isopropylmalate[c] + NAD+[c] <=> (2S)-2-Isopropyl-3-oxosuccinate[c] + NADH[c] + H+[c]	0.202283	0.202283	[0.2023, 0.2023]	0.202283	0.202283	[0.2023, 0.2023]
R07281	|D-Ribulose 5-phosphate[c]| <=> |L-3,4-Dihydroxybutan-2-one 4-phosphate[c]| + Formate[c] + H+[c]	0.0197761	0.0197763	[0.0198, 0.0198]	0.0197761	0.0197766	[0.0198, 0.0198]
R02237	ATP[c] + Dihydropteroate[c] + L-Glutamate[c] <=> ADP[c] + Orthophosphate[c] + Dihydrofolate[c] + H+[c]	0.000162909	0.000163925	[0.0002, 0.0002]	0.000160944	0.000163925	[0.0002, 0.0002]
R02059	|N-Acetyl-D-glucosamine 6-phosphate[c]| + H2O[c] <=> |D-Glucosamine 6-phosphate[c]| + Acetate[c]	0	0	[0.0, 0.0]	0	0	[0.0, 0.0]
R07456	|D-Glyceraldehyde 3-phosphate[c]| + |D-Ribulose 5-phosphate[c]| + L-Glutamine[c] => |Pyridoxal phosphate[c]| + L-Glutamate[c] + Orthophosphate[c] + (3) H2O[c] + H+[c]	0	0	[0.0, 0.0]	0	0	[0.0, 0.0]
R07160	|3-Methyl-2-oxobutanoic acid[c]| + CoA[c] + (2) |Oxidized ferredoxin (2[4Fe-4S]) (Fdox)[c]| => 2-Methylpropanoyl-CoA[c] + CO2[c] + (2) |Reduced ferredoxin (2[4Fe-4S]) (Fdred)[c]| + H+[c]	0	0.0290871	[0.0, 0.0291]	0	5.96169e-06	[0.0, 0.0]
rhaABC	L-Rhamnose[e] + H2O[c] + ATP[c] => L-Rhamnose[c] + ADP[c] + Orthophosphate[c] + H+[c]	0	0	[0.0, 0.0]	0	0	[0.0, 0.0]
R05032	Undecaprenyl-diphospho-N-acetylmuramoyl-L-alanyl-D-glutamyl-meso-2,6-diaminopimeloyl-D-alanyl-D-alanine[c] + UDP-N-acetyl-alpha-D-glucosamine[c] <=> Undecaprenyl-diphospho-N-acetylmuramoyl-(N-acetylglucosamine)-L-alanyl-D-glutamyl-meso-2,6-diaminopimeloyl-D-alanyl-D-alanine[c] + UDP[c] + H+[c]	0.0417462	0.0417462	[0.0417, 0.0417]	0.0417462	0.0417462	[0.0417, 0.0417]
R00014	Pyruvate[c] + |Thiamin diphosphate[c]| + (2) H+[c] => |2-(alpha-Hydroxyethyl)thiamine diphosphate[c]| + CO2[c]	0.295278	0.295278	[0.2953, 0.2953]	0.295278	0.295278	[0.2953, 0.2953]
R03509	N-(5-Phospho-D-ribosyl)anthranilate[c] <=> |1-(2-Carboxyphenylamino)-1-deoxy-D-ribulose 5-phosphate[c]|	0.00764721	0.00764721	[0.0076, 0.0076]	0.00764721	0.00764721	[0.0076, 0.0076]
R05605	2-Keto-3-deoxy-6-phosphogluconate[c] <=> |D-Glyceraldehyde 3-phosphate[c]| + Pyruvate[c]	0	0	[0.0, 0.0]	0	0	[0.0, 0.0]
manABC	D-Mannose[e] + H2O[c] + ATP[c] => D-Mannose[c] + ADP[c] + Orthophosphate[c] + H+[c]	0	0	[0.0, 0.0]	0	0	[0.0, 0.0]
R00512	ATP[c] + CMP[c] <=> ADP[c] + CDP[c]	0.195695	195.063	[0.1957, 195.0634]	0.195695	169.713	[0.1957, 169.7131]
R03293	L-1-Pyrroline-3-hydroxy-5-carboxylate[c] + NADPH[c] + (2) H+[c] => Hydroxyproline[c] + NADP+[c]	0	0	[0.0, 0.0]	0	0	[0.0, 0.0]
R00856	CTP[c] + |sn-Glycerol 3-phosphate[c]| + H+[c] => Diphosphate[c] + CDP-glycerol[c]	0.188776	0.188776	[0.1888, 0.1888]	0.188776	0.188776	[0.1888, 0.1888]
EX_C00070[e]	Copper[e] <=>	0	0	[0.0, 0.0]	0	0	[0.0, 0.0]
R00502	UTP[c] + |D-Galactose 1-phosphate[c]| + H+[c] <=> Diphosphate[c] + UDP-alpha-D-galactose[c]	0	0	[0.0, 0.0]	0	0	[0.0, 0.0]
R02360_kz	|pectin oligosaccharides[c]| + H2O[c] => (2) Digalacturonate[c] + (4) H+[c]	0	0	[0.0, 0.0]	0	0	[0.0, 0.0]
hco3	CO2[c] + H2O[c] <=> HCO3-[c] + H+[c]	1.51159	1.51159	[1.5116, 1.5116]	1.51158	1.51159	[1.5116, 1.5116]
R01083	N6-(1,2-Dicarboxyethyl)-AMP[c] <=> Fumarate[c] + AMP[c]	0.0453113	0.0453116	[0.0453, 0.0453]	0.0453113	0.0453117	[0.0453, 0.0453]
R05068	(R)-2,3-Dihydroxy-3-methylpentanoate[c] + NADP+[c] <=> (R)-3-Hydroxy-3-methyl-2-oxopentanoate[c] + NADPH[c] + H+[c]	-0.0823276	-0.0823276	[-0.0823, -0.0823]	-0.0823276	-0.0823276	[-0.0823, -0.0823]
R10170	(2R,3S)-3-Isopropylmalate[c] <=> alpha-Isopropylmalate[c]	-1000	999.798	[-1000.0, 999.7977]	-1000	999.798	[-1000.0, 999.7977]
Xylase	Xylan[e] + (2) H2O[e] => (2) Xylan-oligosaccharides[e] + Arabinoxylan-oligosaccharides[e]	0	0	[0.0, 0.0]	0	0	[0.0, 0.0]
R00490	L-Aspartate[c] <=> Fumarate[c] + Ammonia[c] + H+[c]	0.180339	0.180344	[0.1803, 0.1803]	63.7033	63.9116	[63.7033, 63.9116]
R03231	S-Adenosyl-L-methionine[c] + 8-Amino-7-oxononanoate[c] <=> S-Adenosyl-4-methylthio-2-oxobutanoate[c] + 7,8-Diaminononanoate[c]	0	0	[0.0, 0.0]	0	0	[0.0, 0.0]
R04325	10-Formyltetrahydrofolate[c] + 5'-Phosphoribosylglycinamide[c] <=> Tetrahydrofolate[c] + 5'-Phosphoribosyl-N-formylglycinamide[c] + H+[c]	-999.919	999.975	[-999.9187, 999.9751]	-999.919	999.975	[-999.9187, 999.9751]
R01209	2,3-Dihydroxy-3-methylbutanoate[c] <=> |3-Methyl-2-oxobutanoic acid[c]| + H2O[c]	0	0	[0.0, 0.0]	0	0	[0.0, 0.0]
R05634	|4-(Cytidine 5'-diphospho)-2-C-methyl-D-erythritol[c]| + ATP[c] <=> |2-Phospho-4-(cytidine 5'-diphospho)-2-C-methyl-D-erythritol[c]| + ADP[c] + H+[c]	0	0	[0.0, 0.0]	0	0	[0.0, 0.0]
EX_C00186[e]	(S)-Lactate[e] <=>	0	1.14173	[0.0, 1.1417]	0	5.96169e-06	[0.0, 0.0]
R03896	(R)-2-Methylmalate[c] <=> 2-Methylmaleate[c] + H2O[c]	1.78955	1.78955	[1.7895, 1.7895]	23.0333	23.0333	[23.0333, 23.0333]
R01199	(2) |Oxidized ferredoxin (2[4Fe-4S]) (Fdox)[c]| + 2-Oxobutanoate[c] + CoA[c] <=> (2) |Reduced ferredoxin (2[4Fe-4S]) (Fdred)[c]| + Propanoyl-CoA[c] + CO2[c] + H+[c]	0	0	[0.0, 0.0]	0	0	[0.0, 0.0]
R01555	Maltose[c] + Orthophosphate[c] => D-Glucose[c] + |D-Glucose 1-phosphate[c]|	0	0	[0.0, 0.0]	0	0	[0.0, 0.0]
EX_C00009[e]	Orthophosphate[e] <=>	-0.449168	-0.449165	[-0.4492, -0.4492]	-0.449168	-0.449159	[-0.4492, -0.4492]
R02272	5-Aminolevulinate[c] <=> (S)-4-Amino-5-oxopentanoate[c]	0	0	[0.0, 0.0]	0	0	[0.0, 0.0]
R03508	|1-(2-Carboxyphenylamino)-1-deoxy-D-ribulose 5-phosphate[c]| + H+[c] <=> |Indoleglycerol phosphate[c]| + CO2[c] + H2O[c]	0.00764721	0.00764721	[0.0076, 0.0076]	0.00764721	0.00764721	[0.0076, 0.0076]
R05743	|Reduced rubredoxin[c]| + O2.-[c] + (2) H+[c] <=> |Oxidized rubredoxin[c]| + |Hydrogen peroxide[c]|	0	0	[0.0, 0.0]	0	0	[0.0, 0.0]
R01856	dGTP[c] + H2O[c] <=> Deoxyguanosine[c] + Triphosphate[c] + H+[c]	-0.0230412	-0.0230409	[-0.023, -0.023]	-0.0230412	-0.0230406	[-0.023, -0.023]
R02437	L-Rhamnose[c] <=> L-Rhamnulose[c]	0	0	[0.0, 0.0]	0	0	[0.0, 0.0]
R03194	(2) S-Adenosyl-L-methionine[c] + |Uroporphyrinogen III[c]| <=> (2) S-Adenosyl-L-homocysteine[c] + |Precorrin 2[c]| + H+[c]	-1000	1000	[-1000.0, 1000.0]	-1000	1000	[-1000.0, 1000.0]
ARSt1	Arsenite[c] => Arsenite[e]	0	0	[0.0, 0.0]	0	0	[0.0, 0.0]
NMPK	ATP[c] + GMP[c] <=> AMP[c] + GTP[c]	-999.975	1000	[-999.9752, 1000.0]	-999.975	1000	[-999.9752, 1000.0]
R00480	ATP[c] + L-Aspartate[c] <=> ADP[c] + 4-Phospho-L-aspartate[c]	-1.53006	-1.53006	[-1.5301, -1.5301]	-22.7738	-22.7738	[-22.7738, -22.7738]
R00291	UDP-alpha-D-galactose[c] <=> UDP-glucose[c]	0	0	[0.0, 0.0]	0	0	[0.0, 0.0]
R00764	Diphosphate[c] + |D-Fructose 6-phosphate[c]| <=> Orthophosphate[c] + |D-Fructose 1,6-bisphosphate[c]| + H+[c]	-386.711	72.2536	[-386.7105, 72.2536]	-376.267	72.2536	[-376.2666, 72.2536]
R01655	5,10-Methenyltetrahydrofolate[c] + H2O[c] <=> 10-Formyltetrahydrofolate[c] + H+[c]	-999.894	1000	[-999.8937, 1000.0]	-999.894	1000	[-999.8937, 1000.0]
R00578	ATP[c] + L-Aspartate[c] + L-Glutamine[c] + H2O[c] <=> AMP[c] + Diphosphate[c] + L-Asparagine[c] + L-Glutamate[c] + H+[c]	0	0	[0.0, 0.0]	0	0	[0.0, 0.0]
BF-H2ase	(3) H+[c] + NADH[c] + (2) |Reduced ferredoxin (2[4Fe-4S]) (Fdred)[c]| <=> (2) Hydrogen[c] + NAD+[c] + (2) |Oxidized ferredoxin (2[4Fe-4S]) (Fdox)[c]|	-452.75	-127.463	[-452.7497, -127.4626]	0	5.96169e-06	[0.0, 0.0]
R04640	5-(5-Phospho-D-ribosylaminoformimino)-1-(5-phosphoribosyl)-imidazole-4-carboxamide[c] <=> N-(5'-Phospho-D-1'-ribulosylformimino)-5-amino-1-(5''-phospho-D-ribosyl)-4-imidazolecarboxamide[c]	0.0117805	0.0117805	[0.0118, 0.0118]	0.0117805	0.0117805	[0.0118, 0.0118]
EX_C00288[e]	HCO3-[e] <=>	-5.07918e-07	0	[-0.0, 0.0]	-1.49043e-06	0	[-0.0, 0.0]
R08221	5'-Deoxy-5-fluorocytidine[c] + H2O[c] <=> 5'-Deoxy-5-fluorouridine[c] + Ammonia[c]	0	0	[0.0, 0.0]	0	0	[0.0, 0.0]
R00694	L-Phenylalanine[c] + 2-Oxoglutarate[c] <=> Phenylpyruvate[c] + L-Glutamate[c]	-0.0797449	-0.0433458	[-0.0797, -0.0433]	-0.0797451	-0.0433458	[-0.0797, -0.0433]
R08218	ATP[c] + L-Serine[c] + tRNA(Sec)[c] <=> AMP[c] + Diphosphate[c] + L-Seryl-tRNA(Sec)[c]	0	0	[0.0, 0.0]	0	0	[0.0, 0.0]
R05711	N,N-Dimethyl-1,4-phenylenediamine[c] + Aniline[c] + (2) NADP+[c] <=> para-(Dimethylamino)azobenzene[c] + (2) NADPH[c] + (2) H+[c]	0	0	[0.0, 0.0]	0	0	[0.0, 0.0]
rhaosABC	|Rhamnose oligosaccharides(n=2)[e]| + ATP[c] + H2O[c] => |Rhamnose oligosaccharides(n=2)[c]| + ADP[c] + Orthophosphate[c] + H+[c]	0	0	[0.0, 0.0]	0	0	[0.0, 0.0]
R04945	O-Acetyl-L-homoserine[c] + L-Selenocysteine[c] <=> L-Selenocystathionine[c] + Acetate[c] + H+[c]	-1000	1000	[-1000.0, 1000.0]	-1000	1000	[-1000.0, 1000.0]
sink_preQ1	7-Aminomethyl-7-carbaguanine[c] =>	0.0230409	0.0230412	[0.023, 0.023]	0.0230406	0.0230412	[0.023, 0.023]
R05680	|Glycerone phosphate[c]| + NADPH[c] + H+[c] => |sn-Glycerol 1-phosphate[c]| + NADP+[c]	0	0	[0.0, 0.0]	0	0	[0.0, 0.0]
EX_C00305[e]	|Magnesium cation[e]| <=>	-0.0219198	-0.0219198	[-0.0219, -0.0219]	-0.0219198	-0.0219198	[-0.0219, -0.0219]
R03241	ATP[c] + L-Fuculose[c] <=> ADP[c] + |L-Fuculose 1-phosphate[c]| + H+[c]	0	0	[0.0, 0.0]	0	0	[0.0, 0.0]
R02236	Dihydrofolate[c] + NADP+[c] <=> Folate[c] + NADPH[c] + H+[c]	-1.01583e-06	0	[-0.0, 0.0]	-2.98085e-06	0	[-0.0, 0.0]
R04420	|S-Methyl-5-thio-D-ribose 1-phosphate[c]| <=> |S-Methyl-5-thio-D-ribulose 1-phosphate[c]|	0	0	[0.0, 0.0]	0	0	[0.0, 0.0]
R02707	N-Acetyl-D-mannosamine[c] + UDP[c] + H+[c] <=> UDP-N-acetyl-D-mannosamine[c] + H2O[c]	-999.997	1000	[-999.9968, 1000.0]	-999.997	1000	[-999.9968, 1000.0]
R00968	GTP[c] + Uridine[c] => GDP[c] + UMP[c] + H+[c]	0	5.07916e-07	[0.0, 0.0]	0	1.49042e-06	[0.0, 0.0]
R11307_kz	Cellulose(n=218)[e] + (54) H2O[e] => (54) Cellotetraose[e] + Cellobiose[e]	0	0.3337	[0.0, 0.3337]	0	0.3337	[0.0, 0.3337]
R02258	(S)-1,2-Propanediol[c] + NAD+[c] <=> (S)-Lactaldehyde[c] + NADH[c] + H+[c]	0	0	[0.0, 0.0]	0	0	[0.0, 0.0]
R03659	ATP[c] + L-Methionine[c] + tRNA(Met)[c] <=> AMP[c] + Diphosphate[c] + L-Methionyl-tRNA[c]	0.0189392	0.0189392	[0.0189, 0.0189]	0.0189392	0.0189392	[0.0189, 0.0189]
R01353	ATP[c] + Propanoate[c] <=> ADP[c] + |Propanoyl phosphate[c]|	0	0	[0.0, 0.0]	0	0	[0.0, 0.0]
HemG	D-Mannonate[c] <=> D-Gluconate[c]	0	1000	[0.0, 1000.0]	0	1000	[0.0, 1000.0]
KAS8	(21) H+[c] + (14) NADPH[c] + Acetyl-CoA[c] + (7) |Malonyl-[acyl-carrier protein][c]| => Hexadecanoyl-[acp][c] + (14) NADP+[c] + CoA[c] + (6) |Acyl-carrier protein[c]| + (7) H2O[c] + (7) CO2[c]	0.0349045	0.0349045	[0.0349, 0.0349]	0.0349045	0.0349045	[0.0349, 0.0349]
R04639	2,5-Diamino-6-(5'-triphosphoryl-3',4'-trihydroxy-2'-oxopentyl)-amino-4-oxopyrimidine[c] => |7,8-Dihydroneopterin 3'-triphosphate[c]| + H2O[c]	0	0.0232051	[0.0, 0.0232]	0	0.0232051	[0.0, 0.0232]
R01714	5-O-(1-Carboxyvinyl)-3-phosphoshikimate[c] <=> Chorismate[c] + Orthophosphate[c]	0.0875548	0.087556	[0.0876, 0.0876]	0.0875528	0.0875562	[0.0876, 0.0876]
R04457	5-Amino-6-(1-D-ribitylamino)uracil[c] + |L-3,4-Dihydroxybutan-2-one 4-phosphate[c]| <=> 6,7-Dimethyl-8-(D-ribityl)lumazine[c] + (2) H2O[c] + Orthophosphate[c] + H+[c]	0.0197761	0.0197763	[0.0198, 0.0198]	0.0197761	0.0197766	[0.0198, 0.0198]
R01402	5'-Methylthioadenosine[c] + Orthophosphate[c] <=> Adenine[c] + |S-Methyl-5-thio-D-ribose 1-phosphate[c]|	0	0	[0.0, 0.0]	0	0	[0.0, 0.0]
AXE	acetylxylan[c] + (3) H2O[c] => (3) Acetate[c] + Xylan-oligosaccharides[c] + (3) H+[c]	0	0	[0.0, 0.0]	0	0	[0.0, 0.0]
R06178	Undecaprenyl-diphospho-N-acetylmuramoyl-(N-acetylglucosamine)-L-alanyl-gamma-D-glutamyl-L-lysyl-D-alanyl-D-alanine[c] + |[GlcNAc-(1->4)-Mur2Ac(oyl-L-Ala-g-D-Glu-L-Lys-D-Ala-D-Ala)]n-diphosphoundecaprenol (Peptidoglycan n)[c]| <=> |di-trans,poly-cis-Undecaprenyl diphosphate[c]| + |[GlcNAc-(1->4)-Mur2Ac(oyl-L-Ala-g-D-Glu-L-Lys-D-Ala-D-Ala)]n-diphosphoundecaprenol (Peptidoglycan n+1)[c]|	0	0	[0.0, 0.0]	0	0	[0.0, 0.0]
cysT	L-Cysteine[e] + H+[e] => L-Cysteine[c] + H+[c]	0.0326146	0.0326148	[0.0326, 0.0326]	0.0326146	0.032615	[0.0326, 0.0326]
R04617	ATP[c] + UDP-N-acetylmuramoyl-L-alanyl-gamma-D-glutamyl-meso-2,6-diaminopimelate[c] + D-Alanyl-D-alanine[c] <=> ADP[c] + Orthophosphate[c] + UDP-N-acetylmuramoyl-L-alanyl-D-glutamyl-6-carboxy-L-lysyl-D-alanyl-D-alanine[c] + H+[c]	0.0417462	0.0417462	[0.0417, 0.0417]	0.0417462	0.0417462	[0.0417, 0.0417]
R01073	N-(5-Phospho-D-ribosyl)anthranilate[c] + Diphosphate[c] <=> Anthranilate[c] + |5-Phospho-alpha-D-ribose 1-diphosphate[c]|	-0.00764721	-0.00764721	[-0.0076, -0.0076]	-0.00764721	-0.00764721	[-0.0076, -0.0076]
R01771	ATP[c] + L-Homoserine[c] <=> ADP[c] + O-Phospho-L-homoserine[c] + H+[c]	0.03821	0.03821	[0.0382, 0.0382]	0.03821	0.03821	[0.0382, 0.0382]
R08198	2-Hydroxyglutarate[c] + NAD+[c] <=> 2-Oxoglutarate[c] + NADH[c] + H+[c]	0	0	[0.0, 0.0]	0	0	[0.0, 0.0]
R01072	5-Phosphoribosylamine[c] + Diphosphate[c] + L-Glutamate[c] <=> L-Glutamine[c] + |5-Phospho-alpha-D-ribose 1-diphosphate[c]| + H2O[c]	-0.0813301	-0.0813286	[-0.0813, -0.0813]	-0.0813305	-0.0813267	[-0.0813, -0.0813]
PECASE	Pectate[e] + (3) H2O[e] => (2) |pectin oligosaccharides[e]| + (2) |pectin oligosaccharides 2(rhamnose-glucuronate)[e]|	0	0	[0.0, 0.0]	0	0	[0.0, 0.0]
R02748	Deoxyinosine[c] + Orthophosphate[c] <=> Hypoxanthine[c] + |2-Deoxy-D-ribose 1-phosphate[c]|	0	0	[0.0, 0.0]	0	0	[0.0, 0.0]
R01248	(S)-1-Pyrroline-5-carboxylate[c] + NADH[c] + (2) H+[c] => L-Proline[c] + NAD+[c]	0.0274271	0.0274281	[0.0274, 0.0274]	0	0.0274282	[0.0, 0.0274]
R09959	|7,8-Dihydroneopterin 3'-triphosphate[c]| + H2O[c] <=> 6-Carboxy-5,6,7,8-tetrahydropterin[c] + Acetaldehyde[c] + Triphosphate[c] + (2) H+[c]	0.0230409	0.0230412	[0.023, 0.023]	0.0230406	0.0230412	[0.023, 0.023]
R00582	|O-Phospho-L-serine (Pser)[c]| + H2O[c] <=> L-Serine[c] + Orthophosphate[c]	0.170892	0.170894	[0.1709, 0.1709]	0.170891	0.170894	[0.1709, 0.1709]
R02239	|Phosphatidate / 1,2-Diacyl-sn-glycerol 3-phosphate[c]| + H2O[c] => 1,2-Diacyl-sn-glycerol[c] + Orthophosphate[c]	1.87708e-05	194.868	[0.0, 194.8677]	1.87708e-05	169.517	[0.0, 169.5175]
R07161	Indolepyruvate[c] + CoA[c] + (2) |Oxidized ferredoxin (2[4Fe-4S]) (Fdox)[c]| <=> S-2-(Indol-3-yl)acetyl-CoA[c] + CO2[c] + (2) |Reduced ferredoxin (2[4Fe-4S]) (Fdred)[c]| + H+[c]	0	0	[0.0, 0.0]	0	0	[0.0, 0.0]
R01056	|D-Ribose 5-phosphate[c]| <=> |D-Ribulose 5-phosphate[c]|	-0.0958705	-0.0958691	[-0.0959, -0.0959]	-0.0958708	-0.0958672	[-0.0959, -0.0959]
R02735	LL-2,6-Diaminoheptanedioate[c] <=> meso-2,6-Diaminoheptanedioate[c]	0.120016	0.120016	[0.12, 0.12]	0.120016	0.120016	[0.12, 0.12]
R04035	1-(5-Phospho-D-ribosyl)-ATP[c] + H2O[c] <=> Phosphoribosyl-AMP[c] + Diphosphate[c] + (2) H+[c]	0.0117805	0.0117805	[0.0118, 0.0118]	0.0117805	0.0117805	[0.0118, 0.0118]
R04212	L-Asparaginyl-tRNA(Asn)[c] + L-Glutamate[c] + Orthophosphate[c] + ADP[c] + H+[c] <=> L-Aspartyl-tRNA(Asn)[c] + L-Glutamine[c] + ATP[c] + H2O[c]	-0.0428679	-0.0428679	[-0.0429, -0.0429]	-0.0428679	-0.0428679	[-0.0429, -0.0429]
R01541	ATP[c] + 2-Keto-3-deoxy-D-gluconate[c] <=> ADP[c] + 2-Keto-3-deoxy-6-phosphogluconate[c] + H+[c]	-1000	0	[-1000.0, 0.0]	-1000	0	[-1000.0, 0.0]
R02061	|trans,trans-Farnesyl diphosphate[c]| + |Isopentenyl diphosphate[c]| <=> Diphosphate[c] + |Geranylgeranyl diphosphate[c]|	0	0	[0.0, 0.0]	0	0	[0.0, 0.0]
R00691	L-Arogenate[c] + H+[c] <=> L-Phenylalanine[c] + H2O[c] + CO2[c]	-0.0363991	0	[-0.0364, 0.0]	-0.0363992	0	[-0.0364, 0.0]
R02240	ATP[c] + 1,2-Diacyl-sn-glycerol[c] => ADP[c] + |Phosphatidate / 1,2-Diacyl-sn-glycerol 3-phosphate[c]| + H+[c]	0	194.868	[0.0, 194.8677]	0	169.517	[0.0, 169.5174]
R03083	|2-Dehydro-3-deoxy-D-arabino-heptonate 7-phosphate[c]| <=> 3-Dehydroquinate[c] + Orthophosphate[c]	0.0875548	0.087556	[0.0876, 0.0876]	0.0875528	0.0875562	[0.0876, 0.0876]
posABC-2	|pectin oligosaccharides 2(rhamnose-glucuronate)[e]| + ATP[c] + H2O[c] => |pectin oligosaccharides 2(rhamnose-glucuronate)[c]| + ADP[c] + Orthophosphate[c] + H+[c]	0	0	[0.0, 0.0]	0	0	[0.0, 0.0]
GOSASE	|Galactose oligosaccharides[c]| + (3) H2O[c] => (4) D-Galactose[c]	0	0	[0.0, 0.0]	0	0	[0.0, 0.0]
fucABC	|L-Fucose (6-Deoxy-L-galactose)[e]| + H2O[c] + ATP[c] => |L-Fucose (6-Deoxy-L-galactose)[c]| + ADP[c] + Orthophosphate[c] + H+[c]	0	0	[0.0, 0.0]	0	0	[0.0, 0.0]
R01082	(S)-Malate[c] <=> Fumarate[c] + H2O[c]	-0.34086	-0.340857	[-0.3409, -0.3409]	-64.0722	-63.8639	[-64.0722, -63.8639]
TP_CO2	CO2[c] <=> CO2[e]	144.934	146.075	[144.9336, 146.0753]	187.421	188.563	[187.4211, 188.5629]
R02421	(8) ADP-glucose[c] + H2O[c] => (8) ADP[c] + Amylose(n=8)[c] + (8) H+[c]	0.0205757	0.0205757	[0.0206, 0.0206]	0.0205757	0.0205758	[0.0206, 0.0206]
fe2t	Fe2+[e] + GTP[c] + H2O[c] => Fe2+[c] + GDP[c] + Orthophosphate[c] + H+[c]	0.00440309	0.00440309	[0.0044, 0.0044]	0.00440309	0.00440309	[0.0044, 0.0044]
R05850	|L-Ribulose 5-phosphate[c]| <=> |D-Xylulose 5-phosphate[c]|	0	0	[0.0, 0.0]	0	0	[0.0, 0.0]
12DAG3PS	(3) Tetradecanoyl-[acp][c] + (12) Hexadecanoyl-[acp][c] + (5) |Octadecanoyl-[acyl-carrier protein][c]| + (2) |Oleoyl-[acyl-carrier protein][c]| + |Fatty Acid anteiso-C18:1 omega-7 ACP[c]| + (7) |Fatty Acid iso-C15:0-ACP[c]| + (2) |Fatty Acid iso-C16:0 ACP[c]| + (35) |Fatty Acid iso-C17:0 ACP[c]| + |Fatty Acid anteiso-C17:0 ACP[c]| + (8) |Fatty Acid iso-C14:0 3-OH ACP[c]| + (38) |sn-Glycerol 3-pho…	0.00290871	0.00290871	[0.0029, 0.0029]	0.00290871	0.00290871	[0.0029, 0.0029]
R00945	5,10-Methylenetetrahydrofolate[c] + Glycine[c] + H2O[c] <=> Tetrahydrofolate[c] + L-Serine[c]	-0.131696	-0.131695	[-0.1317, -0.1317]	-0.131696	-0.131693	[-0.1317, -0.1317]
R03291	L-1-Pyrroline-3-hydroxy-5-carboxylate[c] + NADH[c] + (2) H+[c] => Hydroxyproline[c] + NAD+[c]	0	0	[0.0, 0.0]	0	0	[0.0, 0.0]
R00772	|D-Mannose 6-phosphate[c]| <=> |D-Fructose 6-phosphate[c]|	0	72.7466	[0.0, 72.7466]	0	72.7466	[0.0, 72.7466]
leuABC	ATP[c] + H2O[c] + L-Leucine[e] => ADP[c] + Orthophosphate[c] + L-Leucine[c] + H+[c]	0	0	[0.0, 0.0]	0	0	[0.0, 0.0]
EX_C00864[e]	Pantothenate[e] <=>	0	0	[0.0, 0.0]	0	0	[0.0, 0.0]
R00258	L-Alanine[c] + 2-Oxoglutarate[c] <=> Pyruvate[c] + L-Glutamate[c]	-0.23489	-0.234889	[-0.2349, -0.2349]	-0.23489	-0.234889	[-0.2349, -0.2349]
R00709	Isocitrate[c] + NAD+[c] <=> 2-Oxoglutarate[c] + CO2[c] + NADH[c]	0.193942	0.193943	[0.1939, 0.1939]	0.19394	0.193943	[0.1939, 0.1939]
G5SADs	|L-Glutamate 5-semialdehyde[c]| <=> (S)-1-Pyrroline-5-carboxylate[c] + H2O[c] + H+[c]	0.0274281	0.0274281	[0.0274, 0.0274]	0.0274281	0.0274282	[0.0274, 0.0274]
R08368	N-D-Ribosylpurine[c] + Orthophosphate[c] <=> Purine[c] + |alpha-D-Ribose 1-phosphate[c]|	0	0	[0.0, 0.0]	0	0	[0.0, 0.0]
R01561	Adenosine[c] + Orthophosphate[c] <=> Adenine[c] + |alpha-D-Ribose 1-phosphate[c]|	0	0	[0.0, 0.0]	0	0	[0.0, 0.0]
R01071	1-(5-Phospho-D-ribosyl)-ATP[c] + Diphosphate[c] <=> ATP[c] + |5-Phospho-alpha-D-ribose 1-diphosphate[c]| + H+[c]	-0.0117805	-0.0117805	[-0.0118, -0.0118]	-0.0117805	-0.0117805	[-0.0118, -0.0118]
R02984	dTDP-glucose[c] <=> dTDP-galactose[c]	0	0	[0.0, 0.0]	0	0	[0.0, 0.0]
R01230	ATP[c] + |Xanthosine 5'-phosphate[c]| + Ammonia[c] => AMP[c] + Diphosphate[c] + GMP[c] + H+[c]	0.0477979	0.0477989	[0.0478, 0.0478]	0.0477959	0.0477989	[0.0478, 0.0478]
coEfflux	|Cobalt ion[c]| + H2O[c] + ATP[c] => |Cobalt ion[e]| + ADP[c] + Orthophosphate[c] + H+[c]	0	0	[0.0, 0.0]	0	0	[0.0, 0.0]
R01214	L-Valine[c] + 2-Oxoglutarate[c] <=> |3-Methyl-2-oxobutanoic acid[c]| + L-Glutamate[c]	-0.0598789	-0.0598789	[-0.0599, -0.0599]	-0.0598789	-0.0598789	[-0.0599, -0.0599]
R01876	Uridine[c] + Orthophosphate[c] <=> Uracil[c] + |alpha-D-Ribose 1-phosphate[c]|	-5.07919e-07	0	[-0.0, 0.0]	-1.49043e-06	0	[-0.0, 0.0]
R08240	6-Thioinosine-5'-monophosphate[c] + NAD+[c] + H2O[c] <=> |6-Thioxanthine 5'-monophosphate[c]| + NADH[c] + H+[c]	0	0	[0.0, 0.0]	0	0	[0.0, 0.0]
R02199	L-Isoleucine[c] + 2-Oxoglutarate[c] <=> |(S)-3-Methyl-2-oxopentanoic acid[c]| + L-Glutamate[c]	-0.0794189	-0.0794189	[-0.0794, -0.0794]	-0.0794189	-0.0794189	[-0.0794, -0.0794]
R01859	ATP[c] + Propanoyl-CoA[c] + HCO3-[c] <=> ADP[c] + Orthophosphate[c] + (S)-Methylmalonyl-CoA[c] + H+[c]	0	0	[0.0, 0.0]	0	0	[0.0, 0.0]
QueA	S-Adenosyl-L-methionine[c] + |tRNA 7-aminomethyl-7-carbaguanine[c]| => L-Methionine[c] + Adenine[c] + |Epoxyqueuosine34 in tRNA[c]| + H+[c]	0	0	[0.0, 0.0]	0	0	[0.0, 0.0]
R03171	|(S)-3-Methyl-2-oxopentanoic acid[c]| + CoA[c] + NAD+[c] => (S)-2-Methylbutanoyl-CoA[c] + CO2[c] + NADH[c]	0	0.00290871	[0.0, 0.0029]	0.00290274	0.00290871	[0.0029, 0.0029]
R04037	Phosphoribosyl-AMP[c] + H2O[c] <=> 5-(5-Phospho-D-ribosylaminoformimino)-1-(5-phosphoribosyl)-imidazole-4-carboxamide[c]	0.0117805	0.0117805	[0.0118, 0.0118]	0.0117805	0.0117805	[0.0118, 0.0118]
R09660	5'-Methylthioadenosine[c] + H2O[c] <=> 5'-S-Methyl-5'-thioinosine[c] + Ammonia[c]	0	0	[0.0, 0.0]	0	0	[0.0, 0.0]
R06514	dTDP-4-oxo-6-deoxy-D-glucose[c] <=> dTDP-4-dehydro-beta-L-rhamnose[c]	0	0	[0.0, 0.0]	0	0	[0.0, 0.0]
R06895	|Coproporphyrinogen III[c]| + (2) S-Adenosyl-L-methionine[c] <=> |Protoporphyrinogen IX[c]| + (2) CO2[c] + (2) L-Methionine[c] + (2) 5'-Deoxyadenosine[c]	0	0	[0.0, 0.0]	0	0	[0.0, 0.0]
R00897	O-Acetyl-L-serine[c] + |Hydrogen sulfide[c]| <=> L-Cysteine[c] + Acetate[c] + H+[c]	-0.0189392	-0.0189392	[-0.0189, -0.0189]	-0.0189392	-0.0189392	[-0.0189, -0.0189]
R00768	L-Glutamine[c] + |D-Fructose 6-phosphate[c]| <=> L-Glutamate[c] + |D-Glucosamine 6-phosphate[c]|	0.134147	0.134147	[0.1341, 0.1341]	0.134147	0.134147	[0.1341, 0.1341]
R08244	|6-Thioxanthine 5'-monophosphate[c]| + ATP[c] + L-Glutamine[c] + H2O[c] <=> |6-Thioguanosine monophosphate[c]| + AMP[c] + Diphosphate[c] + L-Glutamate[c] + (2) H+[c]	0	0	[0.0, 0.0]	0	0	[0.0, 0.0]
R03531	dITP[c] + H2O[c] <=> |2'-Deoxyinosine 5'-phosphate[c]| + Diphosphate[c] + H+[c]	0	0	[0.0, 0.0]	0	0	[0.0, 0.0]
R00966	Uracil[c] + |5-Phospho-alpha-D-ribose 1-diphosphate[c]| => UMP[c] + Diphosphate[c]	0	5.07919e-07	[0.0, 0.0]	0	1.49042e-06	[0.0, 0.0]
R02100	dUTP[c] + H2O[c] <=> dUMP[c] + Diphosphate[c] + H+[c]	-97.4314	0.00245495	[-97.4314, 0.0025]	-84.7563	0.00245495	[-84.7563, 0.0025]
lta_met	(0.000225) |Lipoteichoic acid (n=24), linked, glucose substituted, C. bescii specific[c]| + (0.000201) |Lipoteichoic acid (n=24), linked, N-acetyl-D-glucosamine, C. bescii specific[c]| + (0.000597) |Lipoteichoic acid (n=24), linked, D-alanine substituted, C. bescii specific[c]| + (0.000483) |Lipoteichoic acid (n=24), linked, unsubstituted, C. bescii specific[c]| + (0.003012) ATP[c] + (0.003012) H…	0.012464	0.012464	[0.0125, 0.0125]	0.012464	0.012464	[0.0125, 0.0125]
R01470	sn-Glycero-3-phosphoethanolamine[c] + H2O[c] <=> Ethanolamine[c] + |sn-Glycerol 3-phosphate[c]| + H+[c]	0	0	[0.0, 0.0]	0	0	[0.0, 0.0]
12PD_TP	(S)-1,2-Propanediol[e] <=> (S)-1,2-Propanediol[c]	0	0	[0.0, 0.0]	0	0	[0.0, 0.0]
R01229	GMP[c] + Diphosphate[c] <=> Guanine[c] + |5-Phospho-alpha-D-ribose 1-diphosphate[c]|	0.0230409	0.0230412	[0.023, 0.023]	0.0230406	0.0230412	[0.023, 0.023]
R02749	|2-Deoxy-D-ribose 1-phosphate[c]| <=> |2-Deoxy-D-ribose 5-phosphate[c]|	-0.0230412	-0.0230409	[-0.023, -0.023]	-0.0230412	-0.0230406	[-0.023, -0.023]
ANTIMt1	Antimonite[c] => Antimonite[e]	0	0	[0.0, 0.0]	0	0	[0.0, 0.0]
R03067	2-Amino-7,8-dihydro-4-hydroxy-6-(diphosphooxymethyl)pteridine[c] + 4-Aminobenzoate[c] => Diphosphate[c] + Dihydropteroate[c]	0	0.000163925	[0.0, 0.0002]	0	0.000163925	[0.0, 0.0002]
R00742	ATP[c] + Acetyl-CoA[c] + HCO3-[c] <=> ADP[c] + Orthophosphate[c] + Malonyl-CoA[c] + H+[c]	1.36418	1.36418	[1.3642, 1.3642]	1.36418	1.36418	[1.3642, 1.3642]
hco3ABC	HCO3-[e] + ATP[c] + H2O[c] => HCO3-[c] + ADP[c] + Orthophosphate[c] + H+[c]	0	5.07915e-07	[0.0, 0.0]	0	1.49042e-06	[0.0, 0.0]
R03651	ATP[c] + L-Glutamate[c] + tRNA(Gln)[c] <=> AMP[c] + Diphosphate[c] + L-Glutamyl-tRNA(Gln)[c]	0.0246983	0.0246983	[0.0247, 0.0247]	0.0246983	0.0246983	[0.0247, 0.0247]
R04519	Undecaprenyl-diphospho-N-acetylmuramoyl-(N-acetylglucosamine)-L-alanyl-D-glutamyl-meso-2,6-diaminopimeloyl-D-alanyl-D-alanine[c] + |[GlcNAc-(1->4)-Mur2Ac(oyl-L-Ala-g-D-Glu-A2pm-D-Ala-D-Ala)]n-diphosphoundecaprenol (Peptidoglycan n)[c]| + H+[c] => |di-trans,poly-cis-Undecaprenyl diphosphate[c]| + |[GlcNAc-(1->4)-Mur2Ac(oyl-L-Ala-g-D-Glu-A2pm-D-Ala-D-Ala)]n-diphosphoundecaprenol (Peptidoglycan n+1)…	0	0	[0.0, 0.0]	0	0	[0.0, 0.0]
R06590	|Aminofructose 6-phosphate[c]| + |D-Ribose 5-phosphate[c]| <=> |Iminoerythrose 4-phosphate[c]| + |Sedoheptulose 7-phosphate[c]|	0	0	[0.0, 0.0]	0	0	[0.0, 0.0]
celbABC	Cellobiose[e] + ATP[c] + H2O[c] => Cellobiose[c] + ADP[c] + Orthophosphate[c] + H+[c]	0.3337	36.3733	[0.3337, 36.3733]	0.3337	36.3733	[0.3337, 36.3733]
R05629	UDPMurNAc(oyl-L-Ala-D-gamma-Glu-L-Lys-D-Ala-D-Ala)[c] + |di-trans,poly-cis-Undecaprenyl phosphate[c]| <=> UMP[c] + MurAc(oyl-L-Ala-D-gamma-Glu-L-Lys-D-Ala-D-Ala)-diphospho-undecaprenol[c]	0	0	[0.0, 0.0]	0	0	[0.0, 0.0]
R00192	S-Adenosyl-L-homocysteine[c] + H2O[c] <=> Adenosine[c] + L-Homocysteine[c]	0	0	[0.0, 0.0]	0	0	[0.0, 0.0]
R02508	Cystathionine[c] + Succinate[c] + H+[c] <=> O-Succinyl-L-homoserine[c] + L-Cysteine[c]	0	0	[0.0, 0.0]	0	0	[0.0, 0.0]
EX_C19609[e]	Nickel(2+)[e] <=>	0	0	[0.0, 0.0]	0	0	[0.0, 0.0]
R02783	ATP[c] + UDP-N-acetylmuramoyl-L-alanine[c] + D-Glutamate[c] <=> ADP[c] + Orthophosphate[c] + UDP-N-acetylmuramoyl-L-alanyl-D-glutamate[c] + H+[c]	0.0417462	0.0417462	[0.0417, 0.0417]	0.0417462	0.0417462	[0.0417, 0.0417]
BioY	Biotin[e] + H+[c] => Biotin[c] + H+[e]	0	0	[0.0, 0.0]	0	0	[0.0, 0.0]
R02090	ATP[c] + dGMP[c] <=> ADP[c] + dGDP[c]	0	0	[0.0, 0.0]	0	0	[0.0, 0.0]
R03035	ATP[c] + |Pantetheine 4'-phosphate[c]| + H+[c] <=> Diphosphate[c] + Dephospho-CoA[c]	0.00402874	0.00402874	[0.004, 0.004]	0.00402874	0.00402874	[0.004, 0.004]
R05553	4-Amino-4-deoxychorismate[c] => 4-Aminobenzoate[c] + Pyruvate[c] + H+[c]	0.000162909	0.000163925	[0.0002, 0.0002]	0.000160944	0.000163925	[0.0002, 0.0002]
EX_C12486[e]	|Boric acid[e]| <=>	0	0	[0.0, 0.0]	0	0	[0.0, 0.0]
R05884	|1-Hydroxy-2-methyl-2-butenyl 4-diphosphate[c]| + (2) |Reduced ferredoxin (2[4Fe-4S]) (Fdred)[c]| + (2) H+[c] <=> |Isopentenyl diphosphate[c]| + (2) |Oxidized ferredoxin (2[4Fe-4S]) (Fdox)[c]| + H2O[c]	0	0	[0.0, 0.0]	0	0	[0.0, 0.0]
R10035	Dhurrin[c] + H2O[c] => (S)-4-Hydroxymandelonitrile[c] + D-Glucose[c]	0	0	[0.0, 0.0]	0	0	[0.0, 0.0]
R00190	AMP[c] + Diphosphate[c] <=> Adenine[c] + |5-Phospho-alpha-D-ribose 1-diphosphate[c]|	0	0	[0.0, 0.0]	0	0	[0.0, 0.0]
Acetoin-Syn	(S)-2-Acetolactate[c] + H+[c] => Acetoin[c] + CO2[c]	0	2.53959e-07	[0.0, 0.0]	0	7.45212e-07	[0.0, 0.0]
sink_suc	Succinate[c] =>	0.00102864	0.00102864	[0.001, 0.001]	0.00102864	0.00102864	[0.001, 0.001]
malABC	Maltose[e] + ATP[c] + H2O[c] => Maltose[c] + ADP[c] + Orthophosphate[c] + H+[c]	0	0	[0.0, 0.0]	0	0	[0.0, 0.0]
R03647	ATP[c] + L-Aspartate[c] + tRNA(Asn)[c] <=> AMP[c] + Diphosphate[c] + L-Aspartyl-tRNA(Asn)[c]	0.0428679	0.0428679	[0.0429, 0.0429]	0.0428679	0.0428679	[0.0429, 0.0429]
R04672	(S)-2-Acetolactate[c] + |Thiamin diphosphate[c]| + H+[c] <=> |2-(alpha-Hydroxyethyl)thiamine diphosphate[c]| + Pyruvate[c]	-0.295278	-0.295278	[-0.2953, -0.2953]	-0.295278	-0.295278	[-0.2953, -0.2953]
R03458	5-Amino-6-(5'-phospho-D-ribitylamino)uracil[c] + NADP+[c] <=> 5-Amino-6-(5'-phosphoribosylamino)uracil[c] + NADPH[c] + H+[c]	-0.00988816	-0.00988804	[-0.0099, -0.0099]	-0.00988831	-0.00988804	[-0.0099, -0.0099]
LIPO2S24_Cbes	(2400) CDP-glycerol[c] + Diglucosyldiacylglycerol[c] + (2400) UDP-N-acetyl-alpha-D-glucosamine[c] => (2400) CMP[c] + (4800) H+[c] + |Lipoteichoic acid (n=24), linked, N-acetyl-D-glucosamine, C. bescii specific[c]| + (2400) UDP[c]	2.50526e-06	2.50526e-06	[0.0, 0.0]	2.50526e-06	2.50526e-06	[0.0, 0.0]
R02454	D-Fructuronate[c] + NADH[c] + H+[c] <=> D-Mannonate[c] + NAD+[c]	0	0	[0.0, 0.0]	0	0	[0.0, 0.0]
znABC	|Zinc cation[e]| + ATP[c] + H2O[c] => |Zinc cation[c]| + ADP[c] + Orthophosphate[c] + H+[c]	0.00125309	162.391	[0.0013, 162.391]	0.00125309	141.266	[0.0013, 141.2658]
R09099	L-Serine[c] + 5,6,7,8-Tetrahydromethanopterin[c] <=> 5,10-Methylenetetrahydromethanopterin[c] + Glycine[c] + H2O[c]	0	0	[0.0, 0.0]	0	0	[0.0, 0.0]
posABC	|pectin oligosaccharides[e]| + ATP[c] + H2O[c] => |pectin oligosaccharides[c]| + ADP[c] + Orthophosphate[c] + H+[c]	0	0	[0.0, 0.0]	0	0	[0.0, 0.0]
R08566	4-Methyl-2-oxopentanoate[c] + CoA[c] + (2) |Oxidized ferredoxin (2[4Fe-4S]) (Fdox)[c]| => 3-Methylbutanoyl-CoA[c] + CO2[c] + (2) |Reduced ferredoxin (2[4Fe-4S]) (Fdred)[c]| + H+[c]	0	0.122166	[0.0, 0.1222]	0	5.9617e-06	[0.0, 0.0]
R01663	dCMP[c] + H2O[c] => dUMP[c] + Ammonia[c]	0	97.4338	[0.0, 97.4338]	0	84.7587	[0.0, 84.7587]
R02298	|Pyrimidine nucleoside[c]| + Orthophosphate[c] <=> Pyrimidine[c] + |alpha-D-Ribose 1-phosphate[c]| + H+[c]	0	0	[0.0, 0.0]	0	0	[0.0, 0.0]
R00228	Acetyl-CoA[c] + NADH[c] + H+[c] <=> Acetaldehyde[c] + CoA[c] + NAD+[c]	137.209	137.209	[137.2095, 137.2095]	115.966	115.966	[115.9657, 115.9657]
LIPO3S24_Cbes	(2400) D-Alanine[c] + (2400) ATP[c] + (2400) CDP-glycerol[c] + Diglucosyldiacylglycerol[c] + (2400) H2O[c] => (2400) AMP[c] + (2400) CMP[c] + (4800) H+[c] + |Lipoteichoic acid (n=24), linked, D-alanine substituted, C. bescii specific[c]| + (2400) Diphosphate[c]	7.44101e-06	7.44101e-06	[0.0, 0.0]	7.44101e-06	7.44101e-06	[0.0, 0.0]
R00566	L-Arginine[c] + H+[c] <=> Agmatine[c] + CO2[c]	0	0	[0.0, 0.0]	0	0	[0.0, 0.0]
R00428	GTP[c] + H2O[c] => |Formamidopyrimidine nucleoside triphosphate[c]|	0	0.0232051	[0.0, 0.0232]	0	0.0232051	[0.0, 0.0232]
R03197	|Uroporphyrinogen III[c]| + (4) H+[c] <=> |Coproporphyrinogen III[c]| + (4) CO2[c]	0	0	[0.0, 0.0]	0	0	[0.0, 0.0]
R07175	(2) CoA[c] + NADP+[c] <=> CoA-disulfide[c] + NADPH[c] + H+[c]	0	0	[0.0, 0.0]	0	0	[0.0, 0.0]
XLBASE	Xylobiose[c] + H2O[c] => (2) D-Xylose[c]	0	0	[0.0, 0.0]	0	0	[0.0, 0.0]
R00424	GTP[c] + H2O[c] => |7,8-Dihydroneopterin 3'-triphosphate[c]| + Formate[c] + H+[c]	0	0.0232051	[0.0, 0.0232]	0	0.0232051	[0.0, 0.0232]
R00451	meso-2,6-Diaminoheptanedioate[c] + H+[c] <=> L-Lysine[c] + CO2[c]	0.07827	0.07827	[0.0783, 0.0783]	0.07827	0.07827	[0.0783, 0.0783]
KAS17_1	(23) H+[c] + (15) NADPH[c] + Acetyl-CoA[c] + (8) |Malonyl-[acyl-carrier protein][c]| => |Oleoyl-[acyl-carrier protein][c]| + (15) NADP+[c] + CoA[c] + (7) |Acyl-carrier protein[c]| + (8) H2O[c] + (8) CO2[c]	0.00581741	0.00581741	[0.0058, 0.0058]	0.00581741	0.00581741	[0.0058, 0.0058]
R01092	ATP[c] + D-Galactose[c] <=> ADP[c] + |D-Galactose 1-phosphate[c]| + H+[c]	0	0	[0.0, 0.0]	0	0	[0.0, 0.0]
R09735	|Adenylated molybdopterin[c]| + Molybdate[c] + H+[c] <=> |Molybdoenzyme molybdenum cofactor[c]| + AMP[c] + H2O[c]	0	0	[0.0, 0.0]	0	0	[0.0, 0.0]
R04972	|Uroporphyrinogen I[c]| + (4) H+[c] <=> |Coproporphyrinogen I[c]| + (4) CO2[c]	0	0	[0.0, 0.0]	0	0	[0.0, 0.0]
melibABC	Melibiose[e] + H2O[c] + ATP[c] => Melibiose[c] + ADP[c] + Orthophosphate[c] + H+[c]	0	0	[0.0, 0.0]	0	0	[0.0, 0.0]
R00662	UTP[c] + H2O[c] => UMP[c] + Diphosphate[c] + H+[c]	0	194.868	[0.0, 194.8677]	0	169.517	[0.0, 169.5174]
R02539	ATP[c] + |Phenylacetic acid[c]| + CoA[c] <=> AMP[c] + Diphosphate[c] + Phenylacetyl-CoA[c]	0	0	[0.0, 0.0]	0	0	[0.0, 0.0]
R02484	Deoxyuridine[c] + Orthophosphate[c] <=> Uracil[c] + |2-Deoxy-D-ribose 1-phosphate[c]|	0	0	[0.0, 0.0]	0	0	[0.0, 0.0]
R05069	(S)-2-Aceto-2-hydroxybutanoate[c] <=> (R)-3-Hydroxy-3-methyl-2-oxopentanoate[c]	0.0823276	0.0823276	[0.0823, 0.0823]	0.0823276	0.0823276	[0.0823, 0.0823]
R08648	Pyruvate[c] + 2-Oxobutanoate[c] + H+[c] => (S)-2-Aceto-2-hydroxybutanoate[c] + CO2[c]	0.0823276	0.0823276	[0.0823, 0.0823]	0.0823276	0.0823276	[0.0823, 0.0823]
R02557	Deoxyadenosine[c] + Orthophosphate[c] <=> Adenine[c] + |2-Deoxy-D-ribose 1-phosphate[c]|	0	0	[0.0, 0.0]	0	0	[0.0, 0.0]
R02094	ATP[c] + dTMP[c] => ADP[c] + dTDP[c]	0.00245495	194.87	[0.0025, 194.8701]	0.00245495	169.52	[0.0025, 169.5199]
EX_C00378[e]	Thiamine[e] <=>	-9.13939e-05	-9.11595e-05	[-0.0001, -0.0001]	-9.13939e-05	-9.0978e-05	[-0.0001, -0.0001]
EX_C00237[e]	CO[e] <=>	0	2.34423e-07	[0.0, 0.0]	0	4.15932e-07	[0.0, 0.0]
starchASE	|Starch (n=4)[e]| + H2O[e] => (2) Maltodextrin(n=4)[e]	0	0	[0.0, 0.0]	0	0	[0.0, 0.0]
R03018	ATP[c] + Pantothenate[c] <=> ADP[c] + D-4'-Phosphopantothenate[c] + H+[c]	0.00402874	0.00402874	[0.004, 0.004]	0.00402874	0.00402874	[0.004, 0.004]
R08237	6-Mercaptopurine[c] + |5-Phospho-alpha-D-ribose 1-diphosphate[c]| <=> 6-Thioinosine-5'-monophosphate[c] + Diphosphate[c]	0	0	[0.0, 0.0]	0	0	[0.0, 0.0]
trace_met	(0.011106) 10-Formyltetrahydrofolate[c] + (0.249633) FAD[c] + (0.429313) FMN[c] + (0.27295) CoA[c] + (0.019097) NAD+[c] + (0.020052) NADH[c] + (0.024989) NADP+[c] + (0.005553) NADPH[c] + (3.990535) |Potassium cation[c]| + (1.485084) |Magnesium cation[c]| + (0.298312) Fe2+[c] + (0.138957) |Calcium cation[c]| + (3.623175) |Sodium cation[c]| + (0.084898) |Zinc cation[c]| + (0.399821) Orthophosphate[…	0.01476	0.01476	[0.0148, 0.0148]	0.01476	0.01476	[0.0148, 0.0148]
R00200	ADP[c] + Phosphoenolpyruvate[c] + H+[c] => ATP[c] + Pyruvate[c]	0	458.964	[0.0, 458.9641]	0	448.52	[0.0, 448.5202]
R03066	2-Amino-4-hydroxy-6-hydroxymethyl-7,8-dihydropteridine[c] + 4-Aminobenzoate[c] => Dihydropteroate[c] + H2O[c]	0	0.000163925	[0.0, 0.0002]	0	0.000163925	[0.0, 0.0002]
R03650	ATP[c] + L-Cysteine[c] + tRNA(Cys)[c] <=> AMP[c] + Diphosphate[c] + L-Cysteinyl-tRNA(Cys)[c]	0.00964664	0.00964664	[0.0096, 0.0096]	0.00964664	0.00964664	[0.0096, 0.0096]
R01445_kz	(2) Cellobiose[c] => 1,4-beta-D-Mannooligosaccharide(n=4)[c] + H2O[c]	0	18.1867	[0.0, 18.1867]	0	18.1867	[0.0, 18.1867]
R05141	Celloheptaose[c] + H2O[c] => Cellohexaose[c] + D-Glucose[c]	0	0	[0.0, 0.0]	0	0	[0.0, 0.0]
R04573	ATP[c] + UDP-N-acetylmuramoyl-L-alanyl-gamma-D-glutamyl-L-lysine[c] + D-Alanyl-D-alanine[c] <=> ADP[c] + Orthophosphate[c] + UDPMurNAc(oyl-L-Ala-D-gamma-Glu-L-Lys-D-Ala-D-Ala)[c] + H+[c]	0	0	[0.0, 0.0]	0	0	[0.0, 0.0]
R04509	ATP[c] + 4-Amino-2-methyl-5-(phosphooxymethyl)pyrimidine[c] <=> ADP[c] + |4-Amino-5-hydroxymethyl-2-methylpyrimidine diphosphate[c]|	0	2.34423e-07	[0.0, 0.0]	0	4.15931e-07	[0.0, 0.0]
R02412	ATP[c] + Shikimate[c] <=> ADP[c] + |Shikimate 3-phosphate[c]| + H+[c]	0.0875548	0.087556	[0.0876, 0.0876]	0.0875528	0.0875562	[0.0876, 0.0876]
R02734	N-Succinyl-LL-2,6-diaminoheptanedioate[c] + H2O[c] <=> Succinate[c] + LL-2,6-Diaminoheptanedioate[c]	0	0	[0.0, 0.0]	0	0	[0.0, 0.0]
R05606	D-Mannonate[c] <=> 2-Keto-3-deoxy-D-gluconate[c] + H2O[c]	-1000	0	[-1000.0, 0.0]	-1000	0	[-1000.0, 0.0]
R04463	ATP[c] + 5'-Phosphoribosyl-N-formylglycinamide[c] + L-Glutamine[c] + H2O[c] <=> ADP[c] + Orthophosphate[c] + 2-(Formamido)-N1-(5'-phosphoribosyl)acetamidine[c] + L-Glutamate[c] + H+[c]	0.0813286	0.0813301	[0.0813, 0.0813]	0.0813267	0.0813305	[0.0813, 0.0813]
R01066	|2-Deoxy-D-ribose 5-phosphate[c]| <=> |D-Glyceraldehyde 3-phosphate[c]| + Acetaldehyde[c]	-0.0230412	-0.0230409	[-0.023, -0.023]	-0.0230412	-0.0230406	[-0.023, -0.023]
XylS	XXXG-xyloglucan-oligosaccharides[c] + (3) H2O[c] => (3) D-Xylose[c] + Cellotetraose[c]	0	0	[0.0, 0.0]	0	0	[0.0, 0.0]
R05578	tRNA(Glu)[c] + L-Glutamate[c] + ATP[c] <=> L-Glutamyl-tRNA(Glu)[c] + Diphosphate[c] + AMP[c]	0.0650022	0.0650022	[0.065, 0.065]	0.0650022	0.0650022	[0.065, 0.065]
R03243	|L-Histidinol phosphate[c]| + 2-Oxoglutarate[c] <=> |3-(Imidazol-4-yl)-2-oxopropyl phosphate[c]| + L-Glutamate[c]	-0.0117805	-0.0117805	[-0.0118, -0.0118]	-0.0117805	-0.0117805	[-0.0118, -0.0118]
R00842	|sn-Glycerol 3-phosphate[c]| + NAD+[c] <=> |Glycerone phosphate[c]| + NADH[c] + H+[c]	-0.302197	-0.302197	[-0.3022, -0.3022]	-0.302197	-0.302197	[-0.3022, -0.3022]
RibU	Riboflavin[e] + ATP[c] + H2O[c] => Riboflavin[c] + ADP[c] + Orthophosphate[c] + H+[c]	0.000133078	0.000133205	[0.0001, 0.0001]	0.000132934	0.000133205	[0.0001, 0.0001]
pit	Orthophosphate[e] + |Sodium cation[e]| => Orthophosphate[c] + |Sodium cation[c]|	0.0596311	0.449168	[0.0596, 0.4492]	0.449159	0.449168	[0.4492, 0.4492]
R01665	ATP[c] + dCMP[c] <=> ADP[c] + dCDP[c]	0	0	[0.0, 0.0]	0	0	[0.0, 0.0]
R01902	ATP[c] + L-Xylulose[c] <=> ADP[c] + |L-Xylulose 1-phosphate[c]| + H+[c]	0	0	[0.0, 0.0]	0	0	[0.0, 0.0]
R00130	ATP[c] + Dephospho-CoA[c] <=> ADP[c] + CoA[c] + H+[c]	0.00402874	0.00402874	[0.004, 0.004]	0.00402874	0.00402874	[0.004, 0.004]
R03163	|L-Fucose (6-Deoxy-L-galactose)[c]| <=> L-Fuculose[c]	0	0	[0.0, 0.0]	0	0	[0.0, 0.0]
KAS11	(18) H+[c] + (12) NADPH[c] + 3-Methylbutanoyl-CoA[c] + (6) |Malonyl-[acyl-carrier protein][c]| => |Fatty Acid iso-C17:0 ACP[c]| + (12) NADP+[c] + CoA[c] + (5) |Acyl-carrier protein[c]| + (6) H2O[c] + (6) CO2[c]	0.101805	0.101805	[0.1018, 0.1018]	0.101805	0.101805	[0.1018, 0.1018]
R02628	Phosphoenolpyruvate[c] + |Protein histidine[c]| <=> Pyruvate[c] + |Protein N(pi)-phospho-L-histidine[c]|	0	0	[0.0, 0.0]	0	0	[0.0, 0.0]
R04771	ATP[c] + L-Selenomethionine[c] + H2O[c] <=> Orthophosphate[c] + Diphosphate[c] + Se-Adenosylselenomethionine[c]	0	0	[0.0, 0.0]	0	0	[0.0, 0.0]
R02340	|Indoleglycerol phosphate[c]| <=> Indole[c] + |D-Glyceraldehyde 3-phosphate[c]|	0	0.00764721	[0.0, 0.0076]	0	0.00764721	[0.0, 0.0076]
TECA1S45_Cbes	(45) CDP-glycerol[c] + UDP-N-acetyl-alpha-D-glucosamine[c] + UDP-N-acetyl-D-mannosamine[c] => (45) CMP[c] + |Glycerol teichoic acid (n=45), unlinked, unsubstituted[c]| + (46) H+[c] + UDP[c] + UMP[c]	0.00148417	0.00148417	[0.0015, 0.0015]	0.00148417	0.00148417	[0.0015, 0.0015]
R00158	ATP[c] + UMP[c] <=> ADP[c] + UDP[c]	0.114365	194.982	[0.1144, 194.982]	0.114365	169.632	[0.1144, 169.6318]
THZPSN	ATP[c] + L-Cysteine[c] + |1-deoxy-D-xylulose 5-phosphate[c]| + L-Tyrosine[c] => 4-Methyl-5-(2-phosphooxyethyl)thiazole[c] + L-Alanine[c] + AMP[c] + CO2[c] + H2O[c] + Diphosphate[c] + |4-Hydroxy-benzyl alcohol[c]| + H+[c]	0	2.34423e-07	[0.0, 0.0]	0	4.15932e-07	[0.0, 0.0]
R01580	|Pyridoxamine phosphate[c]| + 2-Oxoglutarate[c] <=> |Pyridoxal phosphate[c]| + D-Glutamate[c]	0	0	[0.0, 0.0]	0	0	[0.0, 0.0]
R08575	|Sedoheptulose 7-phosphate[c]| + |D-Glyceraldehyde 3-phosphate[c]| <=> |D-Erythrose 4-phosphate[c]| + |D-Fructose 6-phosphate[c]|	-0.0140453	-0.0140452	[-0.014, -0.014]	-0.0140455	-0.0140452	[-0.014, -0.014]
R00315	ADP[c] + |Acetyl phosphate[c]| <=> ATP[c] + Acetate[c]	1.70722	2.84895	[1.7072, 2.849]	22.951	24.0927	[22.951, 24.0927]
R01194	alpha-D-Galactosyl-(1->3)-1D-myo-inositol[c] + H2O[c] <=> myo-Inositol[c] + D-Galactose[c]	0	0	[0.0, 0.0]	0	0	[0.0, 0.0]
R01326	ATP[c] + D-Mannose[c] <=> ADP[c] + |D-Mannose 6-phosphate[c]| + H+[c]	0	72.7466	[0.0, 72.7466]	0	72.7466	[0.0, 72.7466]
R10147	|L-Aspartate 4-semialdehyde[c]| + Pyruvate[c] <=> (2S,4S)-4-Hydroxy-2,3,4,5-tetrahydrodipicolinate[c] + H2O[c] + H+[c]	0.120016	0.120016	[0.12, 0.12]	0.120016	0.120016	[0.12, 0.12]
R02135	|Thiamin monophosphate[c]| + H2O[c] <=> Thiamine[c] + Orthophosphate[c]	0	2.34423e-07	[0.0, 0.0]	0	4.15932e-07	[0.0, 0.0]
PYRt2	H+[c] + Pyruvate[c] <=> H+[e] + Pyruvate[e]	0	1.14173	[0.0, 1.1417]	0	1.14175	[0.0, 1.1417]
R06613	5,10-Methylenetetrahydrofolate[c] + dUMP[c] + NADPH[c] + H+[c] <=> Tetrahydrofolate[c] + dTMP[c] + NADP+[c]	0.00245495	0.00245495	[0.0025, 0.0025]	0.00245495	0.00245495	[0.0025, 0.0025]
R06447	|trans,trans-Farnesyl diphosphate[c]| + (8) |Isopentenyl diphosphate[c]| <=> |di-trans,poly-cis-Undecaprenyl diphosphate[c]| + (8) Diphosphate[c]	0	0	[0.0, 0.0]	0	0	[0.0, 0.0]
R07168	5,10-Methylenetetrahydrofolate[c] + NADH[c] + H+[c] => 5-Methyltetrahydrofolate[c] + NAD+[c]	0.0189382	0.0189392	[0.0189, 0.0189]	0	0.0189392	[0.0, 0.0189]
R04929	ATP[c] + Selenate[c] + (2) H+[c] <=> Diphosphate[c] + Adenylylselenate[c]	0	0	[0.0, 0.0]	0	0	[0.0, 0.0]
R02473	ATP[c] + (R)-Pantoate[c] + beta-Alanine[c] <=> AMP[c] + Diphosphate[c] + Pantothenate[c] + H+[c]	0.00402874	0.00402874	[0.004, 0.004]	0.00402874	0.00402874	[0.004, 0.004]
R01010	|Glycerone phosphate[c]| + H2O[c] <=> Glycerone[c] + Orthophosphate[c]	0	0	[0.0, 0.0]	0	0	[0.0, 0.0]
PPTGS_Cbes	Undecaprenyl-diphospho-N-acetylmuramoyl-(N-acetylglucosamine)-L-alanyl-D-glutamyl-meso-2,6-diaminopimeloyl-D-alanyl-D-alanine[c] => Peptidoglycan[c] + |di-trans,poly-cis-Undecaprenyl diphosphate[c]| + H+[c]	0.0417462	0.0417462	[0.0417, 0.0417]	0.0417462	0.0417462	[0.0417, 0.0417]
EX_C00076[e]	|Calcium cation[e]| <=>	-0.00205101	-0.00205101	[-0.0021, -0.0021]	-0.00205101	-0.00205101	[-0.0021, -0.0021]
R01466	O-Phospho-L-homoserine[c] + H2O[c] <=> L-Threonine[c] + Orthophosphate[c]	0.03821	0.03821	[0.0382, 0.0382]	0.03821	0.03821	[0.0382, 0.0382]
R03193	ATP[c] + UDP-N-acetylmuramate[c] + L-Alanine[c] <=> ADP[c] + Orthophosphate[c] + UDP-N-acetylmuramoyl-L-alanine[c] + H+[c]	0.0417462	0.0417462	[0.0417, 0.0417]	0.0417462	0.0417462	[0.0417, 0.0417]
R00964	ATP[c] + Uridine[c] => ADP[c] + UMP[c] + H+[c]	0	5.07916e-07	[0.0, 0.0]	0	1.49042e-06	[0.0, 0.0]
R01826	Phosphoenolpyruvate[c] + |D-Erythrose 4-phosphate[c]| + H2O[c] <=> |2-Dehydro-3-deoxy-D-arabino-heptonate 7-phosphate[c]| + Orthophosphate[c]	0.0875548	0.087556	[0.0876, 0.0876]	0.0875528	0.0875562	[0.0876, 0.0876]
R01444	Cellotriose[c] + H2O[c] => Cellobiose[c] + D-Glucose[c]	0	18.0198	[0.0, 18.0198]	0	18.0198	[0.0, 18.0198]
R03898	2-Methylmaleate[c] + H2O[c] <=> D-erythro-3-Methylmalate[c]	1.78955	1.78955	[1.7895, 1.7895]	23.0333	23.0333	[23.0333, 23.0333]
sink_gatp	|Glycolaldehyde triphosphate[c]| =>	0.000162909	0.000163925	[0.0002, 0.0002]	0.000160944	0.000163925	[0.0002, 0.0002]
EX_C00466[e]	Acetoin[e] <=>	0	2.53958e-07	[0.0, 0.0]	0	7.45212e-07	[0.0, 0.0]
R05789	(2R)-O-Phospho-3-sulfolactate[c] + H2O[c] <=> (2R)-3-Sulfolactate[c] + Orthophosphate[c]	0	0	[0.0, 0.0]	0	0	[0.0, 0.0]
R00230	Acetyl-CoA[c] + Orthophosphate[c] <=> CoA[c] + |Acetyl phosphate[c]|	1.70722	2.84895	[1.7072, 2.849]	22.951	24.0927	[22.951, 24.0927]
EX_C05776[e]	|Vitamin B12[e]| <=>	0	0	[0.0, 0.0]	0	0	[0.0, 0.0]
GaltABC	H2O[c] + ATP[c] + D-Galactose[e] => ADP[c] + Orthophosphate[c] + D-Galactose[c] + H+[c]	0	0	[0.0, 0.0]	0	0	[0.0, 0.0]

## Sheet: FVA-MBH-BFH2ase
Below are detailed FVA results of the double deletion of both MBH and H2ase (-MBH-BFH2ase) with the model that BF-H2ase was constrained to both consume and produce H2, or only produce H2, to optimize ethanol production.
rxn_id	equation	BF-H2ase constrained to both consume and produce H2			BF-H2ase constrained to only produce H2
		lower	uppder	range	lower	upper	range
EX_C00080[e]	H+[e] <=>	-6.3096e-05	70.4718	[-0.0001, 70.4718]	-6.3096e-05	70.4718	[-0.0001, 70.4718]
R11719	|7,8-Dihydroneopterin 3'-triphosphate[c]| <=> 2-Amino-4-hydroxy-6-hydroxymethyl-7,8-dihydropteridine[c] + |Glycolaldehyde triphosphate[c]|	0.000118406	0.00011845	[0.0001, 0.0001]	0.000118406	0.00011845	[0.0001, 0.0001]
R02649	ATP[c] + N-Acetyl-L-glutamate[c] <=> ADP[c] + |N-Acetyl-L-glutamate 5-phosphate[c]|	0.0349047	0.0349047	[0.0349, 0.0349]	0.0349047	0.0349047	[0.0349, 0.0349]
R02720	XTP[c] + H2O[c] <=> |Xanthosine 5'-phosphate[c]| + Diphosphate[c] + H+[c]	0	0	[0.0, 0.0]	0	0	[0.0, 0.0]
R04440	(R)-2,3-Dihydroxy-3-methylbutanoate[c] + NADP+[c] <=> |3-Hydroxy-3-methyl-2-oxobutanoic acid[c]| + NADPH[c] + H+[c]	-0.295278	-0.295278	[-0.2953, -0.2953]	-0.295278	-0.295278	[-0.2953, -0.2953]
R00994	D-erythro-3-Methylmalate[c] + NAD+[c] <=> 2-Oxobutanoate[c] + CO2[c] + NADH[c]	-12.1457	-12.1457	[-12.1457, -12.1457]	-12.1457	-12.1457	[-12.1457, -12.1457]
EX_C00001[e]	H2O[e] <=>	-29.3702	-29.3702	[-29.3702, -29.3702]	-29.3702	-29.3702	[-29.3702, -29.3702]
R01213	alpha-Isopropylmalate[c] + CoA[c] + H+[c] <=> Acetyl-CoA[c] + |3-Methyl-2-oxobutanoic acid[c]| + H2O[c]	-0.202283	-0.202283	[-0.2023, -0.2023]	-0.202283	-0.202283	[-0.2023, -0.2023]
KAS3	(15) H+[c] + (10) NADPH[c] + 3-Methylbutanoyl-CoA[c] + (5) |Malonyl-[acyl-carrier protein][c]| => |Fatty Acid iso-C15:0-ACP[c]| + (10) NADP+[c] + CoA[c] + (4) |Acyl-carrier protein[c]| + (5) H2O[c] + (5) CO2[c]	0.0203609	0.0203609	[0.0204, 0.0204]	0.0203609	0.0203609	[0.0204, 0.0204]
R04378	1-(5'-Phosphoribosyl)-5-amino-4-imidazolecarboxamide[c] + Diphosphate[c] <=> 5-Amino-4-imidazolecarboxyamide[c] + |5-Phospho-alpha-D-ribose 1-diphosphate[c]|	0	0	[0.0, 0.0]	0	0	[0.0, 0.0]
niUpt	Nickel(2+)[e] + ATP[c] + H2O[c] => Nickel(2+)[c] + ADP[c] + Orthophosphate[c] + H+[c]	0	0	[0.0, 0.0]	0	0	[0.0, 0.0]
uraUpt	Uracil[e] + H+[e] => Uracil[c] + H+[c]	0.0311702	0.0311705	[0.0312, 0.0312]	0.0311702	0.0311705	[0.0312, 0.0312]
R02485	Deoxycytidine[c] + H2O[c] <=> Deoxyuridine[c] + Ammonia[c]	0	0	[0.0, 0.0]	0	0	[0.0, 0.0]
R03660	ATP[c] + L-Phenylalanine[c] + tRNA(Phe)[c] <=> AMP[c] + Diphosphate[c] + L-Phenylalanyl-tRNA(Phe)[c]	0.0433458	0.0433458	[0.0433, 0.0433]	0.0433458	0.0433458	[0.0433, 0.0433]
EX_C06232[e]	Molybdate[e] <=>	0	0	[0.0, 0.0]	0	0	[0.0, 0.0]
R02788	ATP[c] + UDP-N-acetylmuramoyl-L-alanyl-D-glutamate[c] + meso-2,6-Diaminoheptanedioate[c] <=> ADP[c] + Orthophosphate[c] + UDP-N-acetylmuramoyl-L-alanyl-gamma-D-glutamyl-meso-2,6-diaminopimelate[c] + H+[c]	0.0417462	0.0417462	[0.0417, 0.0417]	0.0417462	0.0417462	[0.0417, 0.0417]
R01651	4-Methyl-2-oxopentanoate[c] + CoA[c] + NAD+[c] => 3-Methylbutanoyl-CoA[c] + CO2[c] + NADH[c]	0.122165	0.122166	[0.1222, 0.1222]	0.122165	0.122166	[0.1222, 0.1222]
GlcABC	H2O[c] + ATP[c] + D-Glucose[e] => ADP[c] + Orthophosphate[c] + D-Glucose[c] + H+[c]	0	9.03218e-07	[0.0, 0.0]	0	9.0322e-07	[0.0, 0.0]
R01969	Deoxyguanosine[c] + Orthophosphate[c] <=> Guanine[c] + |2-Deoxy-D-ribose 1-phosphate[c]|	-0.0227751	-0.0227748	[-0.0228, -0.0228]	-0.0227751	-0.0227748	[-0.0228, -0.0228]
R00771	|D-Glucose 6-phosphate[c]| <=> |D-Fructose 6-phosphate[c]|	72.5034	72.5034	[72.5034, 72.5034]	72.5034	72.5034	[72.5034, 72.5034]
R05168	|N-Acetyl-D-galactosamine 6-phosphate[c]| + H2O[c] <=> |D-Galactosamine 6-phosphate[c]| + Acetate[c]	0	0	[0.0, 0.0]	0	0	[0.0, 0.0]
R01280	ATP[c] + |Hexadecanoic acid[c]| + CoA[c] <=> AMP[c] + Palmitoyl-CoA[c] + Diphosphate[c]	0	0	[0.0, 0.0]	0	0	[0.0, 0.0]
XyloseABC	H2O[c] + ATP[c] + D-Xylose[e] => ADP[c] + Orthophosphate[c] + D-Xylose[c] + H+[c]	0	0	[0.0, 0.0]	0	0	[0.0, 0.0]
R01158	L-Histidinol[c] + (2) NAD+[c] + H2O[c] <=> L-Histidine[c] + (2) NADH[c] + (3) H+[c]	0.0117805	0.0117805	[0.0118, 0.0118]	0.0117805	0.0117805	[0.0118, 0.0118]
R01196	(2) |Oxidized ferredoxin (2[4Fe-4S]) (Fdox)[c]| + Pyruvate[c] + CoA[c] <=> (2) |Reduced ferredoxin (2[4Fe-4S]) (Fdred)[c]| + Acetyl-CoA[c] + CO2[c] + H+[c]	70.4567	70.4567	[70.4567, 70.4567]	70.4567	70.4567	[70.4567, 70.4567]
R01718	Isomaltose[c] + H2O[c] <=> (2) D-Glucose[c]	0	0	[0.0, 0.0]	0	0	[0.0, 0.0]
dna_met	(0.665299) dATP[c] + (0.665299) dTTP[c] + (0.361714) dGTP[c] + (0.361714) dCTP[c] + (4.108052) ATP[c] + (4.108052) H2O[c] => DNA[c] + (4.108052) ADP[c] + (4.108052) Orthophosphate[c] + (2.054026) Diphosphate[c]	0.00369	0.00369	[0.0037, 0.0037]	0.00369	0.00369	[0.0037, 0.0037]
R02733	N6-Acetyl-LL-2,6-diaminoheptanedioate[c] + H2O[c] <=> Acetate[c] + LL-2,6-Diaminoheptanedioate[c]	0	0	[0.0, 0.0]	0	0	[0.0, 0.0]
rna_met	(4.704) ATP[c] + (0.579924) UTP[c] + (0.423535) GTP[c] + (0.287381) CTP[c] + (3.99656) H2O[c] => RNA[c] + (3.99656) ADP[c] + (3.99656) Orthophosphate[c] + (1.99828) Diphosphate[c]	0.03157	0.03157	[0.0316, 0.0316]	0.03157	0.03157	[0.0316, 0.0316]
R01737	ATP[c] + D-Gluconate[c] => ADP[c] + 6-Phospho-D-gluconate[c] + H+[c]	0	1000	[0.0, 1000.0]	0	1000	[0.0, 1000.0]
piH	Diphosphate[c] + H2O[c] => (2) Orthophosphate[c] + H+[e]	0	1.12903e-06	[0.0, 0.0]	0	1.12903e-06	[0.0, 0.0]
R00895	L-Cysteine[c] + 2-Oxoglutarate[c] <=> Mercaptopyruvate[c] + L-Glutamate[c]	0	0	[0.0, 0.0]	0	0	[0.0, 0.0]
R04326	5'-Phosphoribosylglycinamide[c] + 5,10-Methenyltetrahydrofolate[c] + H2O[c] <=> 5'-Phosphoribosyl-N-formylglycinamide[c] + Tetrahydrofolate[c] + (2) H+[c]	-999.894	1000	[-999.8939, 1000.0]	-999.894	1000	[-999.8939, 1000.0]
cellwall_met	(0.454148) Peptidoglycan[c] + (0.016146) |Glycerol teichoic acid (n=45), unlinked, unsubstituted[c]| + (0.010482) |Glycerol teichoic acid (n=45), unlinked, D-ala substituted[c]| + (0.008118) |Glycerol teichoic acid (n=45), unlinked, glucose substituted[c]| + (0.013872) |Minor teichoic acid (acetylgalactosamine glucose phosphate, n=30)[c]| + (1.005532) ATP[c] + (1.005532) H2O[c] => |cell wall[c]| …	0.091922	0.091922	[0.0919, 0.0919]	0.091922	0.091922	[0.0919, 0.0919]
EX_C00469[e]	Ethanol[e] <=>	80.6411	80.6411	[80.6411, 80.6411]	80.6411	80.6411	[80.6411, 80.6411]
R00760	ATP[c] + D-Fructose[c] <=> ADP[c] + |D-Fructose 6-phosphate[c]| + H+[c]	0	0	[0.0, 0.0]	0	0	[0.0, 0.0]
EX_C19610[e]	Manganese(2+)[e] <=>	0	0	[0.0, 0.0]	0	0	[0.0, 0.0]
R01100	Lactose[c] + H2O[c] <=> D-Glucose[c] + D-Galactose[c]	0	0	[0.0, 0.0]	0	0	[0.0, 0.0]
R10002	6-Carboxy-5,6,7,8-tetrahydropterin[c] <=> 7-Carboxy-7-carbaguanine[c] + Ammonia[c]	0.0227748	0.0227751	[0.0228, 0.0228]	0.0227748	0.0227751	[0.0228, 0.0228]
R08238	6-Methylmercaptopurine[c] + |5-Phospho-alpha-D-ribose 1-diphosphate[c]| <=> |6-Methylthiopurine 5'-monophosphate ribonucleotide[c]| + Diphosphate[c]	0	0	[0.0, 0.0]	0	0	[0.0, 0.0]
R03182	ATP[c] + 7,8-Diaminononanoate[c] + CO2[c] <=> ADP[c] + Orthophosphate[c] + Dethiobiotin[c] + (3) H+[c]	0	0	[0.0, 0.0]	0	0	[0.0, 0.0]
R01101	Melibiose[c] + H2O[c] <=> D-Galactose[c] + D-Glucose[c]	0	0	[0.0, 0.0]	0	0	[0.0, 0.0]
R05627	|di-trans,poly-cis-Undecaprenyl diphosphate[c]| + H2O[c] <=> |di-trans,poly-cis-Undecaprenyl phosphate[c]| + Orthophosphate[c] + H+[c]	0.0417462	0.0417462	[0.0417, 0.0417]	0.0417462	0.0417462	[0.0417, 0.0417]
FUCASE	|PA6 (fucosides)[c]| + H2O[c] => |L-Fucose (6-Deoxy-L-galactose)[c]| + |de-Fuc form of PA6[c]|	0	0	[0.0, 0.0]	0	0	[0.0, 0.0]
R03191	UDP-N-acetyl-3-(1-carboxyvinyl)-D-glucosamine[c] + NADH[c] + H+[c] => UDP-N-acetylmuramate[c] + NAD+[c]	0	9.03211e-07	[0.0, 0.0]	0	9.03222e-07	[0.0, 0.0]
R07605	7-Aminomethyl-7-carbaguanine[c] + (2) NADP+[c] <=> 7-Cyano-7-carbaguanine[c] + (2) NADPH[c] + (3) H+[c]	-0.0227751	-0.0227748	[-0.0228, -0.0228]	-0.0227751	-0.0227748	[-0.0228, -0.0228]
R03471	ATP[c] + 4-Amino-5-hydroxymethyl-2-methylpyrimidine[c] <=> ADP[c] + 4-Amino-2-methyl-5-(phosphooxymethyl)pyrimidine[c] + H+[c]	0	0	[0.0, 0.0]	0	0	[0.0, 0.0]
R04944	O-Phosphorylhomoserine[c] + L-Selenocysteine[c] <=> L-Selenocystathionine[c] + Orthophosphate[c]	0	0	[0.0, 0.0]	0	0	[0.0, 0.0]
EX_C00120[e]	Biotin[e] <=>	0	0	[0.0, 0.0]	0	0	[0.0, 0.0]
R01373	Prephenate[c] + H+[c] <=> Phenylpyruvate[c] + H2O[c] + CO2[c]	0.0433458	0.0797447	[0.0433, 0.0797]	0.0433458	0.0797447	[0.0433, 0.0797]
R03802	Cellopentaose[c] + H2O[c] => Cellotetraose[c] + D-Glucose[c]	0	0	[0.0, 0.0]	0	0	[0.0, 0.0]
EX_C02917[e]	(S)-1,2-Propanediol[e] <=>	0	0	[0.0, 0.0]	0	0	[0.0, 0.0]
R01061	|D-Glyceraldehyde 3-phosphate[c]| + Orthophosphate[c] + NAD+[c] <=> |3-Phospho-D-glyceroyl phosphate[c]| + NADH[c] + H+[c]	144.087	144.087	[144.0867, 144.0867]	144.087	144.087	[144.0867, 144.0867]
R10807	Diglucosyldiacylglycerol[c] + UDP-glucose[c] => Triglucosyldiacylglycerol[c] + UDP[c] + H+[c]	0	0	[0.0, 0.0]	0	0	[0.0, 0.0]
R01529	|D-Ribulose 5-phosphate[c]| <=> |D-Xylulose 5-phosphate[c]|	-0.115867	-0.115867	[-0.1159, -0.1159]	-0.115867	-0.115867	[-0.1159, -0.1159]
R01993	(S)-Dihydroorotate[c] + H2O[c] <=> N-Carbamoyl-L-aspartate[c] + H+[c]	-2.82256e-07	0	[-0.0, 0.0]	-2.82258e-07	0	[-0.0, 0.0]
R03269	(R)-4'-Phosphopantothenoyl-L-cysteine[c] + H+[c] <=> |Pantetheine 4'-phosphate[c]| + CO2[c]	0.00402874	0.00402874	[0.004, 0.004]	0.00402874	0.00402874	[0.004, 0.004]
KAS6	(18) H+[c] + (12) NADPH[c] + 2-Methylpropanoyl-CoA[c] + (6) |Malonyl-[acyl-carrier protein][c]| => |Fatty Acid iso-C16:0 ACP[c]| + (12) NADP+[c] + CoA[c] + (5) |Acyl-carrier protein[c]| + (6) H2O[c] + (6) CO2[c]	0.00581741	0.00581741	[0.0058, 0.0058]	0.00581741	0.00581741	[0.0058, 0.0058]
R08567	|(S)-3-Methyl-2-oxopentanoic acid[c]| + CoA[c] + (2) |Oxidized ferredoxin (2[4Fe-4S]) (Fdox)[c]| => (S)-2-Methylbutanoyl-CoA[c] + CO2[c] + (2) |Reduced ferredoxin (2[4Fe-4S]) (Fdred)[c]| + H+[c]	0	4.51606e-07	[0.0, 0.0]	0	4.51611e-07	[0.0, 0.0]
R10089	|D-Ribose 5-phosphate[c]| + |D-Glyceraldehyde 3-phosphate[c]| + L-Glutamine[c] => |Pyridoxal phosphate[c]| + L-Glutamate[c] + (3) H2O[c] + Orthophosphate[c] + H+[c]	0	0	[0.0, 0.0]	0	0	[0.0, 0.0]
R01103	Raffinose[c] + H2O[c] <=> D-Galactose[c] + Sucrose[c]	0	0	[0.0, 0.0]	0	0	[0.0, 0.0]
R04144	ATP[c] + 5-Phosphoribosylamine[c] + Glycine[c] <=> ADP[c] + Orthophosphate[c] + 5'-Phosphoribosylglycinamide[c] + H+[c]	0.0811509	0.0811511	[0.0812, 0.0812]	0.0811509	0.0811511	[0.0812, 0.0812]
R01512	ADP[c] + |3-Phospho-D-glyceroyl phosphate[c]| <=> ATP[c] + 3-Phospho-D-glycerate[c]	-855.913	1000	[-855.9133, 1000.0]	-855.913	1000	[-855.9133, 1000.0]
R03646	ATP[c] + L-Arginine[c] + tRNA(Arg)[c] <=> AMP[c] + Diphosphate[c] + L-Arginyl-tRNA(Arg)[c]	0.0349047	0.0349047	[0.0349, 0.0349]	0.0349047	0.0349047	[0.0349, 0.0349]
KAS12	(18) H+[c] + (12) NADPH[c] + (S)-2-Methylbutanoyl-CoA[c] + (6) |Malonyl-[acyl-carrier protein][c]| => |Fatty Acid anteiso-C17:0 ACP[c]| + (12) NADP+[c] + CoA[c] + (5) |Acyl-carrier protein[c]| + (6) H2O[c] + (6) CO2[c]	0.00290871	0.00290871	[0.0029, 0.0029]	0.00290871	0.00290871	[0.0029, 0.0029]
R01067	|D-Fructose 6-phosphate[c]| + |D-Glyceraldehyde 3-phosphate[c]| <=> |D-Erythrose 4-phosphate[c]| + |D-Xylulose 5-phosphate[c]|	0.101689	0.101689	[0.1017, 0.1017]	0.101689	0.101689	[0.1017, 0.1017]
R04751	Hexanoyl-CoA[c] + FAD[c] + H+[c] <=> trans-Hex-2-enoyl-CoA[c] + FADH2[c]	0	0	[0.0, 0.0]	0	0	[0.0, 0.0]
R04206	3-Phospho-D-erythronate[c] <=> Phosphoenol-4-deoxy-3-tetrulosonate[c] + H2O[c]	0	0	[0.0, 0.0]	0	0	[0.0, 0.0]
R01785	|L-Xylulose 1-phosphate[c]| <=> |Glycerone phosphate[c]| + Glycolaldehyde[c]	0	0	[0.0, 0.0]	0	0	[0.0, 0.0]
R10040	Linamarin[c] + H2O[c] => |Acetone cyanohydrin[c]| + D-Glucose[c]	0	0	[0.0, 0.0]	0	0	[0.0, 0.0]
xosABC-2	(4O-Me)GlcAalpha(1-2)[(Xylbeta(1-3))n](Xylbeta(1-3)m)[e] + ATP[c] + H2O[c] => (4O-Me)GlcAalpha(1-2)[(Xylbeta(1-3))n](Xylbeta(1-3)m)[c] + ADP[c] + Orthophosphate[c] + H+[c]	0	0	[0.0, 0.0]	0	0	[0.0, 0.0]
R04936	Se-Adenosyl-L-selenohomocysteine[c] + H2O[c] <=> Adenosine[c] + Selenohomocysteine[c]	0	0	[0.0, 0.0]	0	0	[0.0, 0.0]
CelF	Cellulose(n=218)[e] + (108) H2O[e] => (109) Cellobiose[e]	0	0.3337	[0.0, 0.3337]	0	0.3337	[0.0, 0.3337]
R03655	ATP[c] + L-Histidine[c] + tRNA(His)[c] <=> AMP[c] + Diphosphate[c] + L-Histidyl-tRNA(His)[c]	0.0117805	0.0117805	[0.0118, 0.0118]	0.0117805	0.0117805	[0.0118, 0.0118]
R01216	2-Dehydropantoate[c] <=> |3-Methyl-2-oxobutanoic acid[c]| + Formaldehyde[c]	0	0	[0.0, 0.0]	0	0	[0.0, 0.0]
EX_C00568[e]	4-Aminobenzoate[e] <=>	0	0	[0.0, 0.0]	0	0	[0.0, 0.0]
R05052	L-erythro-4-Hydroxyglutamate[c] + 2-Oxoglutarate[c] <=> (4R)-4-Hydroxy-2-oxoglutarate[c] + L-Glutamate[c]	0	0	[0.0, 0.0]	0	0	[0.0, 0.0]
R05070	(R)-2,3-Dihydroxy-3-methylpentanoate[c] <=> |(S)-3-Methyl-2-oxopentanoic acid[c]| + H2O[c]	0.0823276	0.0823276	[0.0823, 0.0823]	0.0823276	0.0823276	[0.0823, 0.0823]
R00868	Mannitol[c] + NAD+[c] <=> D-Fructose[c] + NADH[c] + H+[c]	0	0	[0.0, 0.0]	0	0	[0.0, 0.0]
R00420	UDP-N-acetyl-alpha-D-glucosamine[c] <=> UDP-N-acetyl-D-mannosamine[c]	-999.997	1000	[-999.9968, 1000.0]	-999.997	1000	[-999.9968, 1000.0]
R00999	O-Succinyl-L-homoserine[c] + H2O[c] <=> 2-Oxobutanoate[c] + Succinate[c] + Ammonia[c] + (2) H+[c]	12.2281	12.2281	[12.2281, 12.2281]	12.2281	12.2281	[12.2281, 12.2281]
caEfflux	|Calcium cation[c]| + (2) H+[e] + ATP[c] + H2O[c] => |Calcium cation[e]| + (3) H+[c] + ADP[c] + Orthophosphate[c]	0	1.22059e-07	[0.0, 0.0]	0	1.22058e-07	[0.0, 0.0]
R01983	D-Galacturonate[c] <=> D-Tagaturonate[c]	0	0	[0.0, 0.0]	0	0	[0.0, 0.0]
R00161	ATP[c] + FMN[c] + H+[c] <=> Diphosphate[c] + FAD[c]	0.00368458	0.00368458	[0.0037, 0.0037]	0.00368458	0.00368458	[0.0037, 0.0037]
R02728	|D-Glucose 1-phosphate[c]| <=> |D-Glucose 6-phosphate[c]|	18.1103	36.1301	[18.1103, 36.1301]	18.1103	36.1301	[18.1103, 36.1301]
R00517	GTP[c] + Cytidine[c] => GDP[c] + CMP[c] + H+[c]	0	0	[0.0, 0.0]	0	0	[0.0, 0.0]
R02291	|L-Aspartate 4-semialdehyde[c]| + Orthophosphate[c] + NADP+[c] <=> 4-Phospho-L-aspartate[c] + NADPH[c] + H+[c]	-12.4052	-12.4052	[-12.4052, -12.4052]	-12.4052	-12.4052	[-12.4052, -12.4052]
R07133	|Sorbitol 6-phosphate[c]| + NAD+[c] <=> |D-Fructose 6-phosphate[c]| + NADH[c] + H+[c]	0	0	[0.0, 0.0]	0	0	[0.0, 0.0]
R00619	ATP[c] + Thiamine[c] <=> AMP[c] + |Thiamin diphosphate[c]| + H+[c]	9.13939e-05	9.13939e-05	[0.0001, 0.0001]	9.13939e-05	9.13939e-05	[0.0001, 0.0001]
R00896	L-Cysteine[c] + 2-Oxoglutarate[c] <=> Mercaptopyruvate[c] + Glutamate[c]	0	0	[0.0, 0.0]	0	0	[0.0, 0.0]
R01762	Arabinan(n=2)[e] + (5) H2O[e] => (6) L-Arabinose[e]	0	0	[0.0, 0.0]	0	0	[0.0, 0.0]
R04783	3-Ketolactose[c] + H2O[c] <=> 3-Keto-beta-D-galactose[c] + D-Glucose[c]	0	0	[0.0, 0.0]	0	0	[0.0, 0.0]
KAS13	(24) H+[c] + (16) NADPH[c] + Acetyl-CoA[c] + (8) |Malonyl-[acyl-carrier protein][c]| => |Octadecanoyl-[acyl-carrier protein][c]| + (16) NADP+[c] + CoA[c] + (7) |Acyl-carrier protein[c]| + (8) H2O[c] + (8) CO2[c]	0.0145435	0.0145435	[0.0145, 0.0145]	0.0145435	0.0145435	[0.0145, 0.0145]
Acetoin-t	Acetoin[c] => Acetoin[e]	0	35.2359	[0.0, 35.2359]	0	35.2359	[0.0, 35.2359]
R00414	UDP-N-acetyl-alpha-D-glucosamine[c] + H2O[c] <=> N-Acetyl-D-mannosamine[c] + UDP[c] + H+[c]	-999.997	1000	[-999.9968, 1000.0]	-999.997	1000	[-999.9968, 1000.0]
R01639	ATP[c] + D-Xylulose[c] <=> ADP[c] + |D-Xylulose 5-phosphate[c]| + H+[c]	0	0	[0.0, 0.0]	0	0	[0.0, 0.0]
ThiT	Thiamine[e] + H+[c] => Thiamine[c] + H+[e]	9.13695e-05	9.13939e-05	[0.0001, 0.0001]	9.13695e-05	9.13939e-05	[0.0001, 0.0001]
R01870	|Orotidine 5'-phosphate[c]| + Diphosphate[c] <=> Orotate[c] + |5-Phospho-alpha-D-ribose 1-diphosphate[c]|	-2.82253e-07	0	[-0.0, 0.0]	-2.82256e-07	0	[-0.0, 0.0]
R00425	GTP[c] + (3) H2O[c] => Formate[c] + 2,5-Diamino-6-(5-phospho-D-ribosylamino)pyrimidin-4(3H)-one[c] + Diphosphate[c] + (2) H+[c]	0.0100211	0.0100212	[0.01, 0.01]	0.0100211	0.0100212	[0.01, 0.01]
R02030	Phosphatidylglycerol[c] + CDP-diacylglycerol[c] => Cardiolipin[c] + CMP[c] + H+[c]	0	0	[0.0, 0.0]	0	0	[0.0, 0.0]
R09942	Chitobiose[c] + Orthophosphate[c] <=> N-Acetyl-D-glucosamine[c] + |N-Acetyl-alpha-D-glucosamine 1-phosphate[c]|	0	0	[0.0, 0.0]	0	0	[0.0, 0.0]
AguX	(4O-Me)GlcAalpha(1-2)[(Xylbeta(1-3))n](Xylbeta(1-3)m)[c] + H2O[c] => Xylan-oligosaccharides[c] + D-Glucuronate[c]	0	0	[0.0, 0.0]	0	0	[0.0, 0.0]
TrkH	|Potassium cation[e]| + H+[e] => |Potassium cation[c]| + H+[c]	0.0589003	0.0589003	[0.0589, 0.0589]	0.0589003	0.0589003	[0.0589, 0.0589]
R03656	ATP[c] + L-Isoleucine[c] + tRNA(Ile)[c] <=> AMP[c] + Diphosphate[c] + L-Isoleucyl-tRNA(Ile)[c]	0.0794189	0.0794189	[0.0794, 0.0794]	0.0794189	0.0794189	[0.0794, 0.0794]
R00921	Propanoyl-CoA[c] + Orthophosphate[c] <=> |Propanoyl phosphate[c]| + CoA[c]	0	0	[0.0, 0.0]	0	0	[0.0, 0.0]
xgosABC-1	XXXG-xyloglucan-oligosaccharides[e] + ATP[c] + H2O[c] => XXXG-xyloglucan-oligosaccharides[c] + ADP[c] + Orthophosphate[c] + H+[c]	0	0	[0.0, 0.0]	0	0	[0.0, 0.0]
R03654	ATP[c] + Glycine[c] + tRNA(Gly)[c] <=> AMP[c] + Diphosphate[c] + Glycyl-tRNA(Gly)[c]	0.050366	0.050366	[0.0504, 0.0504]	0.050366	0.050366	[0.0504, 0.0504]
R05633	|2-C-Methyl-D-erythritol 4-phosphate[c]| + CTP[c] + H+[c] <=> |4-(Cytidine 5'-diphospho)-2-C-methyl-D-erythritol[c]| + Diphosphate[c]	0	0	[0.0, 0.0]	0	0	[0.0, 0.0]
Biomass_Cbescii	(0.009) DNA[c] + (0.077) RNA[c] + (0.274) Protein[c] + (0.036) |Trace elements[c]| + (0.178) Lipids[c] + (0.066) Carbohydrate[c] + (0.0304) |Lipoteichoic acid[c]| + (0.2242) |cell wall[c]| => Biomass[c]	0.41	0.41	[0.41, 0.41]	0.41	0.41	[0.41, 0.41]
R02322	|Nicotinamide D-ribonucleotide[c]| + H2O[c] <=> |Nicotinate D-ribonucleotide[c]| + Ammonia[c] + H+[c]	-0.00102864	-0.00102774	[-0.001, -0.001]	-0.00102864	-0.00102774	[-0.001, -0.001]
R01288	O-Succinyl-L-homoserine[c] + |Hydrogen sulfide[c]| <=> L-Homocysteine[c] + Succinate[c] + H+[c]	-999.981	1000	[-999.9811, 1000.0]	-999.981	1000	[-999.9811, 1000.0]
nh4t	NH4+[e] <=> NH4+[c]	1.96281	1.96281	[1.9628, 1.9628]	1.96281	1.96281	[1.9628, 1.9628]
R02110_kz	Amylose(n=8)[c] => Glycogen[c]	0.0205757	0.0205757	[0.0206, 0.0206]	0.0205757	0.0205757	[0.0206, 0.0206]
R07238	S-Adenosyl-L-methionine[c] + |Precorrin 1[c]| <=> S-Adenosyl-L-homocysteine[c] + |Precorrin 2[c]|	-1000	1000	[-1000.0, 1000.0]	-1000	1000	[-1000.0, 1000.0]
sink_hybenalcohol	|4-Hydroxy-benzyl alcohol[c]| =>	0	2.44555e-08	[0.0, 0.0]	0	2.44555e-08	[0.0, 0.0]
EX_C00314[e]	Pyridoxine[e] <=>	0	0	[0.0, 0.0]	0	0	[0.0, 0.0]
EX_C00033[e]	Acetate[e] <=>	0	1.50537e-06	[0.0, 0.0]	0	1.50537e-06	[0.0, 0.0]
R00426	GTP[c] + H2O[c] => GMP[c] + Diphosphate[c] + H+[c]	0	9.03242e-07	[0.0, 0.0]	0	9.03224e-07	[0.0, 0.0]
R04199	(2S,4S)-4-Hydroxy-2,3,4,5-tetrahydrodipicolinate[c] + NADPH[c] + H+[c] => 2,3,4,5-Tetrahydrodipicolinate[c] + NADP+[c] + H2O[c]	0.120015	0.120016	[0.12, 0.12]	0.120015	0.120016	[0.12, 0.12]
R00658	2-Phospho-D-glycerate[c] <=> Phosphoenolpyruvate[c] + H2O[c]	143.916	143.916	[143.916, 143.916]	143.916	143.916	[143.916, 143.916]
ArabABC	H2O[c] + ATP[c] + L-Arabinose[e] => ADP[c] + Orthophosphate[c] + L-Arabinose[c] + H+[c]	0	0	[0.0, 0.0]	0	0	[0.0, 0.0]
R03084	3-Dehydroquinate[c] <=> 3-Dehydroshikimate[c] + H2O[c]	0.0875103	0.0875103	[0.0875, 0.0875]	0.0875103	0.0875103	[0.0875, 0.0875]
R00754	Acetaldehyde[c] + NADH[c] + H+[c] <=> Ethanol[c] + NAD+[c]	80.6411	80.6411	[80.6411, 80.6411]	80.6411	80.6411	[80.6411, 80.6411]
R03232	|Protein N(pi)-phospho-L-histidine[c]| + D-Fructose[e] => |Protein histidine[c]| + |D-Fructose 1-phosphate[c]|	0	0	[0.0, 0.0]	0	0	[0.0, 0.0]
R01175	Butanoyl-CoA[c] + FAD[c] + H+[c] <=> FADH2[c] + Crotonoyl-CoA[c]	0	0	[0.0, 0.0]	0	0	[0.0, 0.0]
EX_C00504[e]	Folate[e] <=>	-4.5519e-05	-4.54747e-05	[-0.0, -0.0]	-4.5519e-05	-4.54747e-05	[-0.0, -0.0]
R09394	GTP[c] + S-Adenosyl-L-methionine[c] + NADH[c] => |(8S)-3',8-Cyclo-7,8-dihydroguanosine 5'-triphosphate[c]| + 5'-Deoxyadenosine[c] + L-Methionine[c] + NAD+[c]	0	0	[0.0, 0.0]	0	0	[0.0, 0.0]
R10859	|2-C-Methyl-D-erythritol 2,4-cyclodiphosphate[c]| + |Reduced flavodoxin[c]| => |1-Hydroxy-2-methyl-2-butenyl 4-diphosphate[c]| + H2O[c] + |Oxidized flavodoxin[c]| + H+[c]	0	0	[0.0, 0.0]	0	0	[0.0, 0.0]
moABC	Molybdate[e] + ATP[c] + H2O[c] => Molybdate[c] + ADP[c] + Orthophosphate[c] + H+[c]	0	0	[0.0, 0.0]	0	0	[0.0, 0.0]
R05679	|Glycerone phosphate[c]| + NADH[c] + H+[c] => |sn-Glycerol 1-phosphate[c]| + NAD+[c]	0	0	[0.0, 0.0]	0	0	[0.0, 0.0]
GlcnABC	beta-D-Glucuronoside[e] + ATP[c] + H2O[c] => beta-D-Glucuronoside[c] + ADP[c] + Orthophosphate[c] + H+[c]	0	0	[0.0, 0.0]	0	0	[0.0, 0.0]
R03905	Glutaminyl-tRNA[c] + L-Glutamate[c] + Orthophosphate[c] + ADP[c] + H+[c] <=> L-Glutamyl-tRNA(Gln)[c] + L-Glutamine[c] + ATP[c] + H2O[c]	-0.0246983	-0.0246983	[-0.0247, -0.0247]	-0.0246983	-0.0246983	[-0.0247, -0.0247]
trehABC	alpha,alpha-Trehalose[e] + ATP[c] + H2O[c] => alpha,alpha-Trehalose[c] + ADP[c] + Orthophosphate[c] + H+[c]	0	0	[0.0, 0.0]	0	0	[0.0, 0.0]
R02926	Melibiitol[c] + H2O[c] <=> D-Sorbitol[c] + D-Galactose[c]	0	0	[0.0, 0.0]	0	0	[0.0, 0.0]
EX_C00031[e]	D-Glucose[e] <=>	0	3.22579e-07	[0.0, 0.0]	0	3.22578e-07	[0.0, 0.0]
R03664	ATP[c] + L-Tryptophan[c] + tRNA(Trp)[c] <=> AMP[c] + Diphosphate[c] + L-Tryptophanyl-tRNA(Trp)[c]	0.00764721	0.00764721	[0.0076, 0.0076]	0.00764721	0.00764721	[0.0076, 0.0076]
R09726	ATP[c] + Molybdopterin[c] + H+[c] <=> Diphosphate[c] + |Adenylated molybdopterin[c]|	0	0	[0.0, 0.0]	0	0	[0.0, 0.0]
lipid_met	(0.039599) Phosphatidylglycerophosphate[c] => Lipids[c]	0.07298	0.07298	[0.073, 0.073]	0.07298	0.07298	[0.073, 0.073]
R04377	3-D-Glucosyl-1,2-diacylglycerol[c] + UDP-glucose[c] => Diglucosyldiacylglycerol[c] + UDP[c] + H+[c]	1.87708e-05	1.87708e-05	[0.0, 0.0]	1.87708e-05	1.87708e-05	[0.0, 0.0]
R00965	|Orotidine 5'-phosphate[c]| + H+[c] => UMP[c] + CO2[c]	0	2.82253e-07	[0.0, 0.0]	0	2.82258e-07	[0.0, 0.0]
R00575	(2) ATP[c] + L-Glutamine[c] + HCO3-[c] + H2O[c] <=> (2) ADP[c] + Orthophosphate[c] + L-Glutamate[c] + |Carbamoyl phosphate[c]| + (2) H+[c]	0.0349047	0.034905	[0.0349, 0.0349]	0.0349047	0.034905	[0.0349, 0.0349]
R01287	O-Acetyl-L-homoserine[c] + |Hydrogen sulfide[c]| <=> L-Homocysteine[c] + Acetate[c] + H+[c]	-999.981	1000	[-999.9811, 1000.0]	-999.981	1000	[-999.9811, 1000.0]
R02689	UDP-glucose[c] + 1,2-Diacyl-sn-glycerol[c] => UDP[c] + 3-D-Glucosyl-1,2-diacylglycerol[c] + H+[c]	1.87708e-05	1.87708e-05	[0.0, 0.0]	1.87708e-05	1.87708e-05	[0.0, 0.0]
R11323	dTTP[c] + H2O[c] => dTMP[c] + Diphosphate[c] + H+[c]	0	9.03224e-07	[0.0, 0.0]	0	9.03221e-07	[0.0, 0.0]
R01183	myo-Inositol[c] + NAD+[c] <=> 2-Inosose[c] + NADH[c] + H+[c]	0	0	[0.0, 0.0]	0	0	[0.0, 0.0]
R03472	|Aminoimidazole ribotide[c]| + S-Adenosyl-L-methionine[c] <=> 4-Amino-2-methyl-5-(phosphooxymethyl)pyrimidine[c] + 5'-Deoxyadenosine[c] + L-Methionine[c] + Formate[c] + (3) H+[c] + CO[c]	0	2.44555e-08	[0.0, 0.0]	0	2.44554e-08	[0.0, 0.0]
R11372	|(8S)-3',8-Cyclo-7,8-dihydroguanosine 5'-triphosphate[c]| + H2O[c] <=> |Precursor Z[c]| + Diphosphate[c]	0	0	[0.0, 0.0]	0	0	[0.0, 0.0]
R07404	ATP[c] + |Aminoimidazole ribotide[c]| + HCO3-[c] <=> ADP[c] + Orthophosphate[c] + 5-Carboxyamino-1-(5-phospho-D-ribosyl)imidazole[c] + (2) H+[c]	0.0811509	0.0811511	[0.0812, 0.0812]	0.0811509	0.0811511	[0.0812, 0.0812]
R01855	dGTP[c] + H2O[c] => dGMP[c] + Diphosphate[c] + H+[c]	0	0	[0.0, 0.0]	0	0	[0.0, 0.0]
R00137	H+[c] + ATP[c] + |Nicotinamide D-ribonucleotide[c]| <=> Diphosphate[c] + NAD+[c]	0.00102774	0.00102864	[0.001, 0.001]	0.00102774	0.00102864	[0.001, 0.001]
R01398	|Carbamoyl phosphate[c]| + L-Ornithine[c] <=> Orthophosphate[c] + L-Citrulline[c] + H+[c]	0.0349047	0.0349047	[0.0349, 0.0349]	0.0349047	0.0349047	[0.0349, 0.0349]
[truncated: 606 more rows]

## Sheet: FVA_-PyrE-LDH
Below are detailed FVA results of the genetic background with PyrE and LDH deletion (-PyrE-LDH) with the model that BF-H2ase was constrained to both consume and produce H2, or only produce H2, to optimize ethanol production.
[truncated: 757 more rows]
